# Supplementary material for: Characterizing uncertain sea-level rise projections to support investment decisions
Source: PLoS One. 2018 Feb 7;13(2):e0190641. doi: 10.1371/journal.pone.0190641 (PMC5802450; doi:10.1371/journal.pone.0190641)
Supplement: S1 File — (ZIP) [file pone.0190641.s002.zip]

Archive with 79 entries (59 files):
- pola_package_2017.12.02/
- pola_package_2017.12.02/.DS_Store
- __MACOSX/
- __MACOSX/pola_package_2017.12.02/
- __MACOSX/pola_package_2017.12.02/._.DS_Store
- pola_package_2017.12.02/rdm_analysis/
- pola_package_2017.12.02/rdm_analysis/Alameda_Bridge_box_112211.xlsx
- pola_package_2017.12.02/rdm_analysis/BERTH_206_box_120711.xlsx
- pola_package_2017.12.02/rdm_analysis/BERTH_206_revised.xlsx
- pola_package_2017.12.02/rdm_analysis/Figure_10/
- pola_package_2017.12.02/rdm_analysis/Figure_10/data.txt
- pola_package_2017.12.02/rdm_analysis/Figure_10/plot.ncl
- pola_package_2017.12.02/rdm_analysis/Figure_10/test.pdf
- pola_package_2017.12.02/rdm_analysis/Generic_Terminal_Bottom_box_112711.xlsx
- pola_package_2017.12.02/rdm_analysis/Generic_Terminal_Top_box_112711.xlsx
- pola_package_2017.12.02/rdm_analysis/P_L_and_P_psi_Thresholds.xlsx
- pola_package_2017.12.02/rdm_analysis/pra_figure/
- pola_package_2017.12.02/rdm_analysis/pra_figure/data.txt
- pola_package_2017.12.02/rdm_analysis/pra_figure/figure_11_R.pdf
- pola_package_2017.12.02/rdm_analysis/pra_figure/plot.R
- pola_package_2017.12.02/README
- pola_package_2017.12.02/slr_analysis/
- pola_package_2017.12.02/slr_analysis/.DS_Store
- __MACOSX/pola_package_2017.12.02/slr_analysis/
- __MACOSX/pola_package_2017.12.02/slr_analysis/._.DS_Store
- pola_package_2017.12.02/slr_analysis/beta/
- pola_package_2017.12.02/slr_analysis/beta/.DS_Store
- __MACOSX/pola_package_2017.12.02/slr_analysis/beta/
- __MACOSX/pola_package_2017.12.02/slr_analysis/beta/._.DS_Store
- pola_package_2017.12.02/slr_analysis/beta/beta.R
- pola_package_2017.12.02/slr_analysis/beta/output/
- pola_package_2017.12.02/slr_analysis/beta/output/array_beta.txt
- pola_package_2017.12.02/slr_analysis/beta/output/array_raw.txt
- pola_package_2017.12.02/slr_analysis/beta/output/c*vst*.pdf
- pola_package_2017.12.02/slr_analysis/beta/output/fitted_beta.pdf
- pola_package_2017.12.02/slr_analysis/beta/output/hindcast.pdf
- pola_package_2017.12.02/slr_analysis/beta/output/marginals.pdf
- pola_package_2017.12.02/slr_analysis/beta/output/pairs.pdf
- pola_package_2017.12.02/slr_analysis/beta/output/projections.pdf
- pola_package_2017.12.02/slr_analysis/beta/output/residuals.annual.ascii
- pola_package_2017.12.02/slr_analysis/data/
- pola_package_2017.12.02/slr_analysis/data/jevrejava_yearly.txt
- pola_package_2017.12.02/slr_analysis/Figure_6_tail/
- pola_package_2017.12.02/slr_analysis/Figure_6_tail/figure.pdf
- pola_package_2017.12.02/slr_analysis/Figure_6_tail/hourly_data.ascii
- pola_package_2017.12.02/slr_analysis/Figure_6_tail/hourly_SLanom.ascii
- pola_package_2017.12.02/slr_analysis/Figure_6_tail/thin_gev_upper-tail.R
- pola_package_2017.12.02/slr_analysis/p_boxes/
- pola_package_2017.12.02/slr_analysis/p_boxes/constraint_0.3_14.R
- pola_package_2017.12.02/slr_analysis/p_boxes/constraint_0.4_05.R
- pola_package_2017.12.02/slr_analysis/p_boxes/constraint_0.4_11.R
- pola_package_2017.12.02/slr_analysis/p_boxes/p_plot.R
- pola_package_2017.12.02/slr_analysis/p_boxes/plots/
- pola_package_2017.12.02/slr_analysis/p_boxes/plots/p_box_0.3_14.pdf
- pola_package_2017.12.02/slr_analysis/plotutils.R
- pola_package_2017.12.02/slr_analysis/slr_obs_plot/
- pola_package_2017.12.02/slr_analysis/slr_obs_plot/jevrejava_yearly.txt
- pola_package_2017.12.02/slr_analysis/slr_obs_plot/jevrejava_yearly_sub.txt
- pola_package_2017.12.02/slr_analysis/slr_obs_plot/plot.R
- pola_package_2017.12.02/slr_analysis/slr_obs_plot/slr_church-white_2011.txt
- pola_package_2017.12.02/slr_analysis/slr_obs_plot/slr_hay_etal_2015.txt
- pola_package_2017.12.02/slr_analysis/slr_obs_plot/slr_time_series.pdf
- __MACOSX/pola_package_2017.12.02/slr_analysis/slr_obs_plot/
- __MACOSX/pola_package_2017.12.02/slr_analysis/slr_obs_plot/._slr_time_series.pdf
- pola_package_2017.12.02/slr_analysis/uniform/
- pola_package_2017.12.02/slr_analysis/uniform/.DS_Store
- __MACOSX/pola_package_2017.12.02/slr_analysis/uniform/
- __MACOSX/pola_package_2017.12.02/slr_analysis/uniform/._.DS_Store
- pola_package_2017.12.02/slr_analysis/uniform/output/
- pola_package_2017.12.02/slr_analysis/uniform/output/array_raw.txt
- pola_package_2017.12.02/slr_analysis/uniform/output/array_uniform.txt
- pola_package_2017.12.02/slr_analysis/uniform/output/c*vst*.pdf
- pola_package_2017.12.02/slr_analysis/uniform/output/fitted_uniform.pdf
- pola_package_2017.12.02/slr_analysis/uniform/output/hindcast.pdf
- pola_package_2017.12.02/slr_analysis/uniform/output/hindcast_format.pdf
- pola_package_2017.12.02/slr_analysis/uniform/output/marginals.pdf
- pola_package_2017.12.02/slr_analysis/uniform/output/pairs.pdf
- pola_package_2017.12.02/slr_analysis/uniform/output/projections.pdf
- pola_package_2017.12.02/slr_analysis/uniform/uniform.R
