# Supplementary material for: Characterizing uncertain sea-level rise projections to support investment decisions
Source: PLoS One. 2018 Feb 7;13(2):e0190641. doi: 10.1371/journal.pone.0190641 (PMC5802450; doi:10.1371/journal.pone.0190641)
Supplement: S1 File — (ZIP) [file pone.0190641.s002.zip › pola_package_2017.12.02/rdm_analysis/Figure_10/data.txt]

1.00	0.44	0.50	0.69	0.63	0.40
0.98	0.45	0.51	0.71	0.65	0.41
0.95	0.46	0.53	0.73	0.66	0.42
0.93	0.48	0.54	0.75	0.68	0.43
0.90	0.49	0.56	0.77	0.70	0.44
0.88	0.50	0.57	0.79	0.72	0.46
0.85	0.52	0.59	0.81	0.74	0.47
0.83	0.53	0.61	0.84	0.76	0.48
0.80	0.55	0.63	0.86	0.79	0.50
0.78	0.57	0.65	0.89	0.81	0.52
0.75	0.59	0.67	0.92	0.84	0.53
0.73	0.60	0.68	0.95	0.86	0.55
0.70	0.63	0.71	0.99	0.90	0.57
0.65	0.68	0.77	1.06	0.97	0.62
0.60	0.73	0.83	1.15	1.05	0.67
0.55	0.80	0.91	1.25	1.15	0.73
0.50	0.88	1.00	1.38	1.26	0.80
0.45	0.98	1.11	1.53	1.40	0.89
0.40	1.10	1.25	1.73	1.58	1.00
