# Supplementary material for: Characterizing uncertain sea-level rise projections to support investment decisions
Source: PLoS One. 2018 Feb 7;13(2):e0190641. doi: 10.1371/journal.pone.0190641 (PMC5802450; doi:10.1371/journal.pone.0190641)
Supplement: S1 File — (ZIP) [file pone.0190641.s002.zip › pola_package_2017.12.02/rdm_analysis/Figure_10/plot.ncl]

;********************************************************
load "$NCARG_ROOT/lib/ncarg/nclscripts/csm/gsn_code.ncl"
load "$NCARG_ROOT/lib/ncarg/nclscripts/csm/gsn_csm.ncl"
load "$NCARG_ROOT/lib/ncarg/nclscripts/csm/contributed.ncl"
load "$NCARG_ROOT/lib/ncarg/nclscripts/csm/shea_util.ncl"
;********************************************************

begin


;type="pdf"
type="x11"

data=asciiread("./data.txt",(/19,6/),"float")
data=data*100

x=data(:,0)
printVarSummary(x)

y=new((/5,dimsizes(x)/),float)
y(0,:)=data(:,1)
y(1,:)=data(:,2)
y(2,:)=data(:,3)
y(3,:)=data(:,4)
y(4,:)=data(:,5)

yref=y(4,:)*100

wks   = gsn_open_wks (type,"./test")

;lightblue=NhlNewColor(wks, 191./255, 239./255,  250./255)
;blue=NhlNewColor(wks, 100./255, 149./255,  237./255)

 res1=True
 res1@gsnDraw          = False
 res1@gsnFrame         = False

; res1@tiMainString    = "This is the main title"   ; add titles
  res1@tiYAxisString   = "Probability of condition on increase in daily anomaly"  
  res1@tiYAxisFontHeightF = 0.0125
  res1@tiXAxisString   = "Probability of condition on facility lifetime"
  res1@tiXAxisFontHeightF = 0.0125

  res1@vpHeightF= 0.6*0.6                    ; change aspect ratio of plot
  res1@vpWidthF = 1.*0.6
  res1@vpXF     = 0.175                   ; start plot at x ndc coord

  res1@xyDashPatterns = (/0,0,16,16,16/)               ; Make curves all solid
  res1@xyLineThicknesses     = (/4,4,4,4,4/)
  res1@xyLineColors     = (/"black","black","black","black","black"/)

  res1@tmXBMode = "Explicit"
  res1@tmXBValues = (/40,50,60,70,80,90,100/)
  res1@tmXBLabels = (/"40%","50%","60%","70%","80%","90%","100%"/)

  res1@tmYLMode = "Explicit"
  res1@tmYLValues = (/40,50,60,70,80,90,100/)
  res1@tmYLLabels = (/"40%","50%","60%","70%","80%","90%","100%"/)


  res1@tmXMajorGrid                = True          ; implement x grid 
  res1@tmXMajorGridThicknessF      = .5           ; 2.0 is default
  res1@tmXMajorGridLineColor  = "gray"
  res1@tmXMajorGridLineDashPattern = 0             ; select short dash lines
  
  res1@tmYMajorGrid                = True          ; implement y grid
  res1@tmYMajorGridThicknessF      = .5           ; 2.0 is default
  res1@tmYMajorGridLineColor  = "gray"
  res1@tmYMajorGridLineDashPattern = 0             ; select short dash lines

  res1@trXMinF          = 40    ; Set minimum Y axis value.
  res1@trXMaxF          = 100    ; Set maximum Y axis value.
  res1@trYMinF          = 40    ; Set minimum Y axis value.
  res1@trYMaxF          = 100    ; Set maximum Y axis value.


 base_plot  =  gsn_csm_xy (wks,x,y,res1)

range_plot=new((/2,dimsizes(x)/),float)
range_plot(0,:)=data(:,1)
range_plot(1,:)=data(:,2)

res2=True
 res2@gsnDraw          = False
 res2@gsnFrame         = False
;  res2@gsnXYFillColors = lightblue
  res2@gsnXYFillColors = "blue"
  res2@xyLineColor     = -1                           ; We don't want the line, so make it transparent.
;  res2@xyLineColor     = "black"                           
;  res2@xyLineThicknesses     = (/3,3/)
  res2@xyDashPatterns = 0
  mid_plot  = gsn_csm_xy (wks,x,range_plot,res2)

upper_plot=new((/2,dimsizes(x)/),float)
upper_plot(0,:)=data(:,2)
upper_plot(1,:)=yref

; blue = NhlNewColor(wks,99./255, 184./255,  255./255)

res3=True
 res3@gsnDraw          = False
 res3@gsnFrame         = False
  res3@gsnXYFillColors = "red"
  res3@xyLineColor     = -1                           ; We don't want the line, so make it transparent.
;  res3@xyLineColor     = "black"
;  res3@xyLineThicknesses     = (/3,3/)
  res3@xyDashPatterns = 0
  top_plot  = gsn_csm_xy (wks,x,upper_plot,res3)


overlay(base_plot,mid_plot)
overlay(base_plot,top_plot)
draw(base_plot)

frame(wks)


end
