# Supplementary material for: Characterizing uncertain sea-level rise projections to support investment decisions
Source: PLoS One. 2018 Feb 7;13(2):e0190641. doi: 10.1371/journal.pone.0190641 (PMC5802450; doi:10.1371/journal.pone.0190641)
Supplement: S1 File — (ZIP) [file pone.0190641.s002.zip › pola_package_2017.12.02/rdm_analysis/P_L_and_P_psi_Thresholds.xlsx]

## Sheet: Sheet1
Checking result
	Terminal (top)	Terminal (bottom)	Berths 206-209	Bridge Crossing
P_thres	0.11	0.07	0.1	0.14
P_c,t (low)	0.14	0.14	0.13	0.34
P_c,t (high)	0.16	0.16	0.16	0.35
P_L * P_y (high)	0.785714	0.5	0.769231	0.411765
P_L * P_y (low)	0.6875	0.4375	0.625	0.4
