# Supplementary material for: Characterizing uncertain sea-level rise projections to support investment decisions
Source: PLoS One. 2018 Feb 7;13(2):e0190641. doi: 10.1371/journal.pone.0190641 (PMC5802450; doi:10.1371/journal.pone.0190641)
Supplement: S1 File — (ZIP) [file pone.0190641.s002.zip › pola_package_2017.12.02/rdm_analysis/pra_figure/data.txt]

30	0.05	-0.95
33	0.05	-0.95
36	0.05	-0.95
38	0.05	-0.95
41	0.05	-0.95
44	0.05	-0.95
47	0.05	-0.95
52	0.26	-0.94
61	1.33	-0.9
72	4.76	-0.79
80	9.06	-0.69
100	15.51	-0.44
