# Supplementary material for: Characterizing uncertain sea-level rise projections to support investment decisions
Source: PLoS One. 2018 Feb 7;13(2):e0190641. doi: 10.1371/journal.pone.0190641 (PMC5802450; doi:10.1371/journal.pone.0190641)
Supplement: S1 File — (ZIP) [file pone.0190641.s002.zip › pola_package_2017.12.02/rdm_analysis/pra_figure/plot.R]

pdf(file="./figure_11_R.pdf")

data <- read.table('./data.txt')
   time <- data[, 1]
   prob <- data[, 2]
   save <- data[, 3]

## add extra space to right margin of plot within frame
par(mar=c(5, 4, 4, 6) + 0.1)


plot(time,save,ylim=c(-1,0),
col="blue",type="l",lwd=4,
main="",xlab="Years",ylab="Expected Savings (% cost of upgrade)",cex.lab=1.25)

axis(2, pretty(c(-1,0)), col='blue',col.axis="blue")

par(new=T)

plot(time,prob,ylim=c(0,20),
col="red",type="l",lwd=4,
main="",
ylab="",xlab="",
xaxt='n', yaxt='n')
axis(4, pretty(c(0,20)), col='red',col.axis="red",cex.lab=4)
mtext("Probability of Passing Cost Benefit Test (%)",side=4,line=2.5,cex=1.25)


legend(x="topleft",
       legend=c("Mean Savings","Prob pass CB test"),col=c("blue","red"),lwd=c(4,4)
       )


dev.off()
