# Supplementary material for: Characterizing uncertain sea-level rise projections to support investment decisions
Source: PLoS One. 2018 Feb 7;13(2):e0190641. doi: 10.1371/journal.pone.0190641 (PMC5802450; doi:10.1371/journal.pone.0190641)
Supplement: S1 File — (ZIP) [file pone.0190641.s002.zip › pola_package_2017.12.02/README]

Summary of PoLA Analysis Files
for Plosone submission


##################################
The folder titled "rdm_analysis" contains 
the excel spreadsheets for the Robust Decision 
Making (RDM) analysis shown in the following 
figures and tables:
- Table 2
- Figure 7
- Figure 10
- Figure 11


The RDM spreadsheet model was executed using Computer-Assisted
Reasoning (CAR) method developed at RAND. The CAR software
requires a license agreement, so we only the outputs 
in this code package.

- Bankes, S.C., Lempert, R. J., and Popper, S. W. (2001):  
Computer-assisted reasoning, Computing in Science and 
Engineering, 3, 71-77

- Lempert, R. J. (2002), A new decision science for complex systems,
Proceedings of the National Academy of Sciences, 99, 7309-7313.


The subdirectory "Figure_10" contains the NCL code, data
and pdf plot shown in Figure 11.  The plot is created using
the NCAR Command Language (NCL) -- https://www.ncl.ucar.edu


##################################

The folder titled "slr_analysis" 
contains data, scripts and output for the sea-level
rise time series analysis shown in the POLA analysis.

The time series analysis is performed for two different 
probability density functions of 2100 SLR, beta and 
uniform as described in the text.  The R code and output
plots are located in the subdirectories "beta" and 
"uniform", respectively.

The bootstrap and parameter estimation can be performed 
by executing the R scripts, uniform.R and beta.R in the
corresponding uniform and beta subdirectories.  These
scripts produce Figures 5 and 8 in the main text.


#############

Summary of time series analysis steps:

- Fit a polynomial to the real slr data
- Use AR1 model to estimate residuals (obs-bestfit)
- Resample the residuals with replacement
   - This results in a white bootstrap sample (I.e., uncorrelated in time)
- Estimate rho from the residuals and sigma from the white bootstrap sample
- Produce autocorrelated residuals (noise) using the estimated rho and sigma
- Superimpose the AR(1) noise on the best fit polynomial to create a
  synthetic "observational" time series
- From here we re-estimate the model on the "synthetic" observational time series 
  to estimate parameter values
- The parameter values are used to project the observational time series into the future
- Then superimpose the AR(1) noise as before
- This process is repeated N (55000) times to create parameter and SLR distributions.


#############


The p_box analysis is documented in p_boxes.  The R scripts
produce the analysis and plots shown in Figure 10.

Subdirectory "Figure_6_tail" contains R code, data and 
pdf plot for the GEV approximations shown in Figure 6.
