# Supplementary material for: Characterizing uncertain sea-level rise projections to support investment decisions
Source: PLoS One. 2018 Feb 7;13(2):e0190641. doi: 10.1371/journal.pone.0190641 (PMC5802450; doi:10.1371/journal.pone.0190641)
Supplement: S1 File — (ZIP) [file pone.0190641.s002.zip › pola_package_2017.12.02/slr_analysis/beta/output/array_beta.txt]

1 53.2514420808318 3.67945687424473 0.0116493507527311 2073.88107986702 -6.22575212968513 296.200700652778
2 50.3783208815895 3.66608703986542 0.0116382793011783 2034.77213932248 -1.94143032189459 330.751935984077
3 22.6450720388206 3.22034185404835 0.0101013922152232 2082.39210408158 -3.18665813887492 344.71469984667
4 63.1947770891545 3.7815625770218 0.0120910808313965 2062.15009673592 -3.49863987416029 340.043507394243
5 5.29461267063465 2.89590356727431 0.00898201165935553 2098.61310687405 -9.23899952089414 346.836542744226
6 7.83743593246692 3.14873322469547 0.0100259669350175 2042.70141289709 -1.17914527421817 325.512506360911
7 -5.87178595756935 2.97018739281608 0.0102255443739562 2054.78100867802 -1.17901541292667 323.464097672858
8 54.4332669507982 3.91800877959983 0.0135097336722768 2082.79849576415 -11.4008521405049 301.064994216498
9 34.0355163514468 3.54340454184622 0.0120473876092126 2081.08661561715 -7.06521504092962 314.682949719915
10 49.0184713453646 3.61306977500134 0.011450758272981 2067.1247374583 -3.34283468313515 340.726324187829
11 25.1388611570717 3.30517583415045 0.0106483220587081 2091.70318798348 -12.14161218144 312.837821626109
12 16.3946956557886 2.76110979630652 0.0079224214091763 2093.33924597688 -4.05931183835492 310.867788963806
13 0.143295602220097 2.76625220132849 0.00887830536617715 2059.61762207258 -0.979210759978741 306.333143008969
14 83.5990129529815 3.95169621831675 0.0128416744800885 2048.84175024251 -3.7301217764616 304.508181310307
15 63.8441091370787 3.68774421627057 0.0110025245408319 2091.08556847484 -12.2282174741849 345.586505697141
16 61.250404011062 4.06960300605054 0.0138018300675985 2085.11928114481 -12.2200262593105 332.771799964515
17 -8.84794730664158 2.8382296925458 0.00913426086803351 2086.70408347179 -1.86371591174975 330.290392830324
18 41.9469999060032 3.35837264178584 0.0107177033992048 2089.34223965346 -6.95783385075629 345.280424979969
19 9.06255203684514 2.90220306774997 0.00863286748797054 2094.2828402794 -3.63044021418318 336.800866620581
20 38.9706311617364 3.11697928287836 0.00905615470258886 2054.36251605302 -1.31767712067813 322.200466525779
21 45.2441624257991 3.78222479382586 0.0129649386671713 2083.06536563276 -9.51726732077077 318.177558734018
22 78.6024958973226 4.12680273203688 0.0140486095604192 2032.9369355056 -3.09004058130085 315.031836980856
23 31.2421277480852 3.44563878510825 0.011497376626737 2088.24559669802 -9.98427675571293 316.884200534136
24 27.9742872943992 3.26630815694141 0.0106492804383684 2094.74344877107 -14.7163766645826 332.337815271816
25 -0.630541533254043 3.12431509478088 0.0112448300350311 2090.68222828256 -8.20459640584886 323.692627407899
26 1.90507983663027 2.80863434770818 0.00914882852016453 2096.59977189964 -5.12957203667611 334.782582246158
27 30.4086018828755 3.60043772963018 0.0127769234039177 2037.66982983123 -2.33784382930025 313.985571805273
28 30.1946083697968 3.07516563868783 0.00936477653886936 2060.18674721522 -1.68977366760373 313.286434694596
29 41.0829571887547 3.77595217252317 0.0125087769506786 2080.46490448108 -7.50236947555095 328.604173144488
30 7.34045941125909 2.8142285273043 0.0088872725437204 2093.18227986433 -5.68296664627269 311.998702436793
31 7.60159085048501 2.97842422167308 0.0099380037854596 2076.6721106167 -2.63758885907009 313.829470550868
32 8.54331952643786 2.61077706684613 0.00733437084416264 2098.64228430088 12.3455762071535 335.047581900256
33 42.4386166892825 3.8711974127976 0.0137241242377744 2013.30691812187 -2.04921855824068 316.514838078666
34 28.414545040131 3.10993541740629 0.00911391038395018 2053.99482484907 -1.08587004709989 332.12640102746
35 9.10825888884211 2.84952916741857 0.00895161227861608 2090.1631237173 -4.52159136533737 310.297157653308
36 39.7155819091208 3.22064906273269 0.0101518170286811 2086.88552064705 -7.59016636060551 301.707999075343
37 28.2660302200293 3.07247040314443 0.00904401310987289 2084.10876767826 -4.68311588978395 303.369859977276
38 28.176921164055 3.3682530558575 0.0113853521636894 2080.54810181726 -5.575710486155 317.172899789392
39 35.0296884428451 3.44677235704661 0.0113228168423925 2051.99309471343 -2.12157849222422 331.144789341084
40 20.7611570420684 3.00196373465268 0.00935831954705285 2089.60269297729 -4.63592167710885 324.990164922154
41 36.6921609277863 3.92960335792455 0.014364834871122 2061.62324546464 -5.16250401036814 306.885898593486
42 14.1111610206862 3.2875677704737 0.0113492137771913 2091.03308215388 -8.50639783078805 341.004473994381
43 33.740437285793 3.47397745444909 0.0116413403654805 2073.25703098672 -4.83076200820506 309.011281599675
44 -23.1094605581203 2.01412260797342 0.00496223017847231 2095.45976460213 14.9829215393402 308.143646925871
45 8.21316865973764 2.79242476518713 0.0084757752081985 2084.30957616703 -0.0864481762982905 343.997114616953
46 65.8422963239686 4.34851962591511 0.0155351639738192 2072.24938638811 -8.67719782749191 315.228677442642
47 12.3254761405661 2.85422554409787 0.0084015955671457 2049.64091843111 -0.871833900455385 307.050245325963
48 83.5990129529815 3.95169621831675 0.0128416744800885 2048.84175024251 -3.7301217764616 304.508181310307
49 20.1854766543373 3.1201936700053 0.010071949814696 2051.12394418335 -1.58934572013095 312.899625426078
50 31.4157476779657 3.38762375023605 0.0115688291424846 2091.45457786275 -12.8069533128291 319.558419984817
51 47.6171482632943 3.57854138845599 0.0110303127502537 2090.66771798092 -14.8455797089264 305.347441717136
52 7.86027354996289 2.88195917948198 0.00905759340936097 2053.47232810431 -1.1114289611578 307.132944501098
53 30.4086018828755 3.60043772963018 0.0127769234039177 2037.66982983123 -2.33784382930025 313.985571805273
54 8.82430140491669 2.51772128287226 0.0060251008390937 2096.00181946857 5.09612688561901 319.143150131941
55 23.0916214568715 3.24084292037147 0.0105669403379339 2027.06034931657 -0.932404489722103 338.497168897039
56 17.1968543388804 3.00612109289205 0.0093419742005584 2060.80588895665 -0.84903891896829 340.202182383387
57 42.1768027421688 3.66123382591509 0.0122827257269136 2059.18017518357 -3.81018377142027 306.397609193669
58 22.9842996445315 3.29866606415495 0.0110349056794901 2084.92557812203 -5.07085879566148 339.498605946088
59 14.1305908598097 2.95256035174775 0.00924597474806018 2094.54075556085 -5.73163191787899 336.084258534734
60 -4.04304794126514 2.72398194427537 0.00788237290920198 2095.47253318434 -1.26264715567231 328.164110022114
61 35.0296884428451 3.44677235704661 0.0113228168423925 2051.99309471343 -2.12157849222422 331.144789341084
62 13.9271384286328 3.12020985630071 0.0101597004716736 2094.37308441778 -13.6407924676314 314.511061619142
63 59.9040803236136 3.89263336143824 0.0128857344825809 2077.00341683091 -7.9249424370937 307.525467243053
64 33.3845023373902 3.28911246592757 0.0101078809938198 2028.67274643318 -1.26231248490512 317.715435653158
65 7.37863212801412 2.77499253033432 0.00779756244625711 2097.17184587615 -7.57484450936317 316.89741237753
66 22.6450720388206 3.22034185404835 0.0101013922152232 2082.39210408158 -3.18665813887492 344.71469984667
67 39.6933470365803 3.37584474758678 0.0106200987671977 2018.91970565985 -1.34763457812369 311.154636885587
68 56.9245872129826 3.79937841682169 0.012788921629708 2036.99319068878 -2.47132626594976 323.981047609384
69 33.6966515733239 3.28234036979192 0.0103123518737945 2054.90803709696 -1.70271306764334 331.891707114094
70 48.6655031385924 3.77324101117187 0.0123573223875677 2078.69980673632 -6.18518241448328 341.965634940585
71 42.1066848706217 3.69031954703792 0.0128082375241274 2049.7320619633 -2.55301237106323 340.601539716439
72 10.5260717035387 3.23616554310897 0.0106067396448363 2019.49341791193 -0.857942514121532 337.27910410065
73 61.6099662321537 3.93797348856789 0.0134716752833446 2062.3550952191 -4.74593464517966 320.216158252714
74 40.233122690221 3.46709032403862 0.010830631339069 2090.52330038371 -9.83961855294183 337.940847483454
75 -13.2266651509163 2.71597307313098 0.00834972160907168 2090.2656062881 0.390012343414128 340.521669567151
76 38.1775688727467 3.03449511906575 0.00833917914020271 2084.64476138097 -3.46659285482019 315.264748719375
77 70.9045327572039 4.14373437440294 0.0142550116765176 2082.95769723388 -12.7616720250808 308.074250063828
78 46.1466170659898 3.68268768488509 0.0122391800282524 2087.64677407034 -9.97830087784678 340.470167570686
79 35.5781433455321 3.29923545730999 0.0108102823509638 2081.19817140815 -6.00480658235028 301.342403979945
80 45.2390289614007 3.41829498036434 0.0104233933774793 2087.11079804343 -8.20632949238643 317.358928231262
81 4.23580644332786 2.69407469147771 0.00722041119674075 2088.71327511757 0.101868356578052 326.876436597271
82 -6.94006933584488 2.73469842048233 0.00858628929957393 2091.61097892979 -1.06962721096352 331.469773374869
83 65.9656365982875 4.01672375950725 0.0143435691014139 2039.43807498808 -3.21849980158731 318.633671307144
84 41.7781510496248 3.78063018832319 0.0131428600691756 2077.8818932022 -8.00631814403459 303.492727604941
85 9.3587811612802 2.86989126279821 0.00856554473984586 2087.72391502955 -2.85137807717547 318.796615692335
86 42.7071892119604 3.49797304204893 0.0119272234423644 2089.44022486149 -12.8023503557779 307.63970605394
87 52.2307819656697 3.61716556782072 0.0121342279031492 2084.92111316836 -7.40110816899687 344.76306191757
88 13.6750317909933 2.74905074503771 0.00759452144777926 2032.02065952076 -0.206755553372204 320.087235637785
89 27.9011043810556 3.19635189057824 0.0101848888788277 2090.77067060792 -8.32358528627083 322.256211982607
90 48.6440306368165 3.7584330311951 0.0129130049637418 2052.80095446575 -3.67834230186418 302.950496040467
91 12.7662061224185 2.71580968119283 0.00797184491726591 2099.64127621008 23.7301189242862 342.27391666971
92 0.449038023858206 3.1155887485861 0.0106210335357264 2092.60590695823 -8.475807888899 331.732024302556
93 46.1466170659898 3.68268768488509 0.0122391800282524 2087.64677407034 -9.97830087784678 340.470167570686
94 67.052183715983 4.05358709190382 0.0134765394964287 2017.36158629553 -2.17549981083721 330.695863880573
95 -14.7152204007033 2.39149980746531 0.00677328459887171 2045.95835572924 0.758685884065926 332.982233277672
96 -3.10289853528499 2.7250528081743 0.00908899903504731 2093.72584755579 -5.71012662025169 307.573268399599
97 12.5145161180124 2.57913945659592 0.00716154759022872 2097.75699547166 13.4611540031619 343.96744624915
98 49.9392486665092 3.55199413067644 0.0115903671279519 2046.10979018547 -1.92477270960808 341.877871499601
99 56.5719959393976 3.55753283080605 0.0111284399118641 2084.10447494453 -6.85181217035279 333.641962363915
100 11.221572986356 3.34659411322124 0.0116692020805455 2081.32965205749 -5.46403917018324 323.663675071581
101 58.0310996954194 4.01665445535211 0.0139058784418182 2083.46879702224 -12.0069077680819 311.642667932036
102 18.7979774011669 3.11279896589464 0.0101002663337192 2049.04848623858 -1.56905529787764 310.11623139023
103 44.1963809748117 3.84733852785964 0.0138262871541145 2074.99682261655 -6.00887946551666 342.337813435981
104 8.21316865973764 2.79242476518713 0.0084757752081985 2084.30957616703 -0.0864481762982905 343.997114616953
105 -0.0090727072594099 2.88574079608266 0.00939493269474047 2044.24543500994 -0.855882824398577 314.135180070437
106 41.3008349999003 3.35788872604536 0.0107365177311828 2043.30814181035 -1.81678627617657 316.536720977865
107 12.7662061224185 2.71580968119283 0.00797184491726591 2099.64127621008 23.7301189242862 342.27391666971
108 98.2107477588153 4.64736974398003 0.0162605874703497 2061.8902669556 -7.1744356979616 318.153727473182
109 -17.7140698236527 2.81460187073055 0.00989755346125296 2064.00170199969 -0.620887600816786 336.310207191927
110 44.0471975726724 3.82161793460191 0.0135560314070051 2077.48746194667 -7.80196242034435 312.256862556192
111 35.2426794205578 3.81427296378687 0.0137343908397787 2082.64472389524 -8.97046080557629 332.870720861245
112 42.3948577060243 3.31979890261789 0.0102265838581067 2091.50826802407 -11.9946241821162 309.892110648529
113 62.5766149690551 3.91146405604085 0.0131211176981731 2069.42309769359 -6.18723993888125 304.30449249237
114 42.3948577060243 3.31979890261789 0.0102265838581067 2091.50826802407 -11.9946241821162 309.892110648529
115 47.0630829551796 3.70369341231737 0.0121944747827276 2044.08776080841 -2.85553687484935 305.826783770035
116 27.9011043810556 3.19635189057824 0.0101848888788277 2090.77067060792 -8.32358528627083 322.256211982607
117 98.2107477588153 4.64736974398003 0.0162605874703497 2061.8902669556 -7.1744356979616 318.153727473182
118 72.872822465434 4.16711532761776 0.0148189343767825 2076.6049981378 -9.23526776954532 316.240114234268
119 -22.3033872353492 2.27826299996567 0.00627601818359932 2098.1020486746 32.7029636967927 338.847875121532
120 70.6220040162802 3.95900848272133 0.0128705670905096 2031.24162660097 -2.42052351590246 329.860011850548
121 -21.3604888469684 2.16897102302768 0.00525788614699249 2094.36763465451 13.1681986525655 332.076720002538
122 17.7427788526125 2.94799496933226 0.00880311705982266 2096.68203525711 -8.45052526332438 335.425265117219
123 -4.72340092193358 2.62742765210117 0.00804325739067816 2098.11755700642 -1.81622113799676 322.061240101398
124 41.6606381170303 3.59328265721163 0.0120068999811786 2070.76715370547 -4.94882649276406 308.313801373088
125 29.2817674686363 3.23059088967349 0.0110884967208237 2079.16172618 -3.55747177731246 335.417792387209
126 25.0782754002671 3.27750837592906 0.0108264301233971 2068.41633659508 -2.73501588730142 325.815171363769
127 17.1968543388804 3.00612109289205 0.0093419742005584 2060.80588895665 -0.84903891896829 340.202182383387
128 38.9766220870856 3.52522446142648 0.0113243300672254 2041.18069221848 -2.16154732974246 313.711502994555
129 59.8784675190466 3.92758512234631 0.0128961737495685 2024.36686861445 -2.03463805140927 339.462620416991
130 56.7045691113018 3.88387974761345 0.0130369347927697 2077.1621723026 -7.37594975857064 321.62539645406
131 44.138011699305 3.19910668781934 0.00892576695865058 2057.43958561448 -1.12896612612531 341.482384904304
132 43.4580602599757 3.75428353549321 0.0132887410981314 2059.74599905382 -4.23145278822631 308.747629573764
133 41.1129482448894 3.58272694239664 0.0123802797045375 2058.47201457061 -2.86419074749574 335.894804306056
134 20.1539030333505 3.34655219979958 0.0111963058226724 2039.228373477 -1.47584326099604 332.297009933069
135 9.0476804013086 3.1795543276287 0.0107235664324623 2060.09414705588 -1.46167430561036 343.269891044184
136 73.8804652524794 4.00680991942197 0.0135323599046938 2019.80454652244 -2.24416339537129 326.261698029273
137 50.879824628498 3.6410132730759 0.0119051796779672 2043.01663325937 -2.65618737088516 305.603229708743
138 9.616920940666 2.90885751850056 0.00976341013230029 2081.84957880666 -3.52766309864819 303.011779813347
139 48.596277615097 3.40542548344919 0.00992060458620969 2091.93590660323 -9.89208017475903 338.152605699799
140 98.2107477588153 4.64736974398003 0.0162605874703497 2061.8902669556 -7.1744356979616 318.153727473182
141 23.5400487839941 3.37350319626198 0.0105201493298703 2091.91800584202 -13.1125179328956 313.432191069077
142 -2.51064382224805 2.9851121247015 0.0102389588726543 2093.50930076325 -9.54354075714946 316.430838968561
143 -2.51064382224805 2.9851121247015 0.0102389588726543 2093.50930076325 -9.54354075714946 316.430838968561
144 4.73722841865898 2.70772073333322 0.00808576018717901 2099.71487647574 34.1476652328856 343.577305449635
145 31.3330892589694 3.07585937778558 0.00971465001456328 2018.21430846094 -0.690155648626387 326.915350899655
146 -21.9860586562658 2.34825375110159 0.00700586927839015 2097.74528588355 23.6464612674899 342.787165505597
147 43.0575826454485 3.71298378349156 0.0124948820454043 2038.43216176867 -2.21623967867345 332.309372284878
148 12.928668148882 2.91385436704967 0.00849652912252202 2011.52288467996 -0.629360028542578 301.974404037452
149 48.5754140128223 4.0021467640598 0.0140112771279862 2076.30572926649 -8.07064046151936 318.274697916204
150 -0.630541533254043 3.12431509478088 0.0112448300350311 2090.68222828256 -8.20459640584886 323.692627407899
151 20.1854766543373 3.1201936700053 0.010071949814696 2051.12394418335 -1.58934572013095 312.899625426078
152 84.4863009088774 4.56352144220143 0.0157284835851893 2068.93424239685 -8.76614739885554 306.707305978275
153 68.2045962971552 4.3789169815551 0.0159649166691572 2021.15259736963 -2.99117958405986 326.571307170814
154 10.4093670111452 2.93562448722529 0.00934206876222715 2091.90022133081 -3.34265808109194 339.355794444284
155 38.5664253702438 3.1534463723413 0.00904453978789674 2087.30450299336 -5.53225568495691 315.657312091367
156 34.4824798273415 3.75793625946953 0.0133974979770708 2087.87633135286 -11.0024984320626 346.903464887118
157 53.2078061010743 3.95041209953172 0.0138939844357678 2019.99978199392 -2.44372330838814 307.915891134561
158 56.743015779949 3.78385084561791 0.0120330510034816 2080.37058939575 -6.59952653571963 342.698066225677
159 91.8328033984909 4.59320732243443 0.0161003600684086 2043.76280286023 -4.62870666291565 324.598051672494
160 80.6713647505395 4.10978653187585 0.0141057701414726 2017.04745961586 -2.3009727569297 330.132124749055
161 67.3063040048038 3.83732791999128 0.0123930441492912 2055.21779961442 -3.51152138086036 323.14488222765
162 98.2107477588153 4.64736974398003 0.0162605874703497 2061.8902669556 -7.1744356979616 318.153727473182
163 40.233122690221 3.46709032403862 0.010830631339069 2090.52330038371 -9.83961855294183 337.940847483454
164 22.9964142476977 2.98249487425811 0.00867314142238834 2097.12507350231 -13.6471769050695 326.665360017337
165 5.58546614363008 2.93590167471375 0.00915238276003707 2071.1796960705 -1.38320706086233 325.114305108175
166 16.4341881735297 3.11970065784199 0.0104712000058888 2066.02055371064 -2.52567216288298 307.824484226911
167 42.122466193262 3.81539504785491 0.0128546942292755 2019.18991242186 -1.9076898205094 327.645538306552
168 98.2107477588153 4.64736974398003 0.0162605874703497 2061.8902669556 -7.1744356979616 318.153727473182
169 27.6695499590648 3.35596242874138 0.0109465500873651 2064.69131532731 -2.12091970955953 346.092448314645
170 42.1302376569935 3.58912962129506 0.0116970208758298 2077.23832229781 -4.73597101867199 342.351079027053
171 64.049151512037 3.73589382764604 0.0124420370804904 2023.91421456612 -1.79741000523791 333.879919997183
172 93.6539254855685 4.52676655682294 0.0152720452430739 2081.06106583308 -13.6137638916261 313.968430470829
173 15.4100354112703 3.28842585162309 0.0107806749916651 2087.98766929423 -7.8737053880468 318.35029709631
174 33.6966515733239 3.28234036979192 0.0103123518737945 2054.90803709696 -1.70271306764334 331.891707114094
175 54.9491745388918 4.03401794968437 0.0136367494058624 2078.35155135323 -8.71504650916904 321.101203526231
176 13.8620028701795 3.32599987082788 0.0115452288448502 2043.29221586953 -1.66105676675215 328.457923515181
177 41.4037971736381 3.58321977547448 0.0114368433263809 2063.94011402805 -3.47197651630268 322.330278218068
178 36.7862951044857 3.72991260994989 0.013220047167319 2070.96087193815 -5.41184799280018 318.952281985889
179 60.9988600985843 3.85753990230954 0.0127832290023925 2072.05448385584 -5.40560754947364 334.400683406816
180 48.8390137963807 3.82379915373406 0.0128176392804658 2070.71816410613 -5.80507573671639 312.374226687038
181 47.0630829551796 3.70369341231737 0.0121944747827276 2044.08776080841 -2.85553687484935 305.826783770035
182 66.7350651754167 3.83958901769209 0.0126403368867552 2048.09064136306 -2.87851997185498 333.13140392328
183 28.8329028034175 4.07993410578396 0.0152578257047956 2071.88422071049 -6.53035457711667 343.398443103348
184 14.1652334869127 2.77082392021792 0.00794769743076952 2091.14866487845 -0.19638532306999 337.336159674348
185 -17.7140698236527 2.81460187073055 0.00989755346125296 2064.00170199969 -0.620887600816786 336.310207191927
186 20.1855268763821 2.90440280098875 0.00888159492991954 2097.98607847071 -12.7177606429905 334.104148589004
187 31.3938517000002 3.50402936873123 0.0120003467097519 2051.01042434736 -2.22113490803167 335.193184597455
188 -0.860206390169634 2.89381482079795 0.00890752003655558 2093.21582725551 -6.42393694492057 315.279040430875
189 27.7215682342202 3.63464259028349 0.0127574695222911 2059.31540815951 -3.63695764448494 315.004383995211
190 63.1268286848146 4.33064256425944 0.015347612540656 2055.4830515564 -4.89819986745715 334.722723277
191 3.63008735004762 2.67891481552029 0.00835589269415224 2017.42468479206 0.134257171303034 344.153772805691
192 43.0575826454485 3.71298378349156 0.0124948820454043 2038.43216176867 -2.21623967867345 332.309372284878
193 76.4420168275627 4.26231313360294 0.0143030305429956 2014.25738994917 -2.46671988628805 326.291950281034
194 2.97941234071694 3.13322055891314 0.0103208339776516 2081.58125028014 -2.71752235479653 343.771196805879
195 52.5930508664607 3.70990388716579 0.0126966939215351 2047.61107450444 -3.02023954922333 311.797496581556
196 -13.2266651509163 2.71597307313098 0.00834972160907168 2090.2656062881 0.390012343414128 340.521669567151
197 29.3625346057208 3.53688909131842 0.0118715935889765 2031.83300185087 -1.56885635573417 339.343110828279
198 61.6099662321537 3.93797348856789 0.0134716752833446 2062.3550952191 -4.74593464517966 320.216158252714
199 37.3723836259172 3.29807501433184 0.0107667610536081 2090.71266740537 -7.44082078803331 344.682860215844
200 27.2015548650327 3.05756365386154 0.00936323109849131 2065.55529824388 -1.18823256110772 337.861251770123
201 54.8922459292411 3.89052736826447 0.0129183078964969 2076.45087076351 -7.27061367128044 318.598917445552
202 17.4891266320823 2.66803755694675 0.00726299978497352 2099.49330710247 17.9641339951195 332.557453123044
203 38.8125360549543 3.43702555015276 0.0110027338126217 2027.60293880873 -1.33344562258571 332.986334420162
204 22.5008914200649 3.41589448535325 0.0113269838773256 2071.02056333539 -3.92079710494727 316.317431400863
205 12.7662061224185 2.71580968119283 0.00797184491726591 2099.64127621008 23.7301189242862 342.27391666971
206 3.60092543825568 2.81629072865429 0.00914399070158794 2095.28406590875 -7.24161789752543 318.801207619086
207 7.34045941125909 2.8142285273043 0.0088872725437204 2093.18227986433 -5.68296664627269 311.998702436793
208 50.2680056669026 3.80746078447256 0.0126816765697732 2074.12792644813 -4.34511679690331 367.245974330526
209 -20.7280670901499 2.1912930539551 0.00616513348737804 2051.52529471833 1.91466504707932 360.030170467338
210 35.2203239177834 3.88375583283521 0.014161891776809 2063.29536945443 -3.33343776641414 376.485737479739
211 18.5189569713037 3.30201573219768 0.0110256743552454 2049.61664296268 -0.768163693137467 377.499167576228
212 58.206947010996 3.9062983903192 0.012723052539501 2034.75723223737 -1.89396621193737 366.302051124338
213 5.17858193270451 2.82608964104311 0.00846268530366959 2089.75783317722 4.18072913540527 391.437634718595
214 49.9374357851723 3.45787556271873 0.0112164337332669 2035.59335205681 -0.84912585793063 378.586389200155
215 7.98225173575028 3.13523988368283 0.0102992944686572 2092.36339449254 -3.30409301444888 368.626430312504
216 2.22689282920025 3.01240782517639 0.00978137610384072 2098.92769362195 -3.22231008671224 374.080212469573
217 31.6295086533079 3.12493933666112 0.00950710271453054 2098.94387916708 -3.21756758261472 383.251194684135
218 78.7169699715004 4.36374944291107 0.0148145037675002 2071.44737799 -6.11452749930322 377.342281220253
219 36.0091921979266 3.35392357411491 0.0116242964615436 2082.94261084194 -3.35312752053142 368.866268797236
220 32.1013266686344 3.27484627174304 0.0102837460145781 2082.24193776585 -2.73018502397463 359.215050521532
221 95.5178499379851 4.62263929164181 0.0167308665081023 2018.97227544873 -2.83199420431629 363.294641609247
222 51.1753529257828 3.6048822126182 0.0116068300018533 2089.63232989213 -7.7743278327398 370.419828996031
223 48.9086276004449 3.90921626093366 0.0134095287850315 2089.98515216005 -10.3518770867959 391.84347673449
224 58.8125856828017 3.76052338735635 0.0128690010014469 2018.60099794227 -1.2426383770071 375.281022739902
225 13.8756518387092 3.0692245111867 0.00948668382284236 2089.76765972236 -2.64090597396716 353.895936369961
226 -6.69514774208344 2.85588758612614 0.00961063078956691 2092.9844719728 -1.23694203561172 351.873877252378
227 58.0021644707336 3.74584466686608 0.0121187052718544 2038.94392318744 -1.36733629973605 385.626177661789
228 -14.3822515398273 2.88768649718454 0.0101905513517485 2095.46446058457 -2.24957045633346 358.0519347896
229 54.6594726099722 4.35881901005633 0.0160634725048934 2083.64231782034 -12.7384681347758 352.805173339418
230 63.5820056192751 3.94958836160869 0.0130452923514547 2024.73025881662 -1.8987858411856 353.79099767351
231 6.80133141949232 2.89167241590425 0.00880157133967394 2092.69716740353 0.0570836500264704 358.23637038002
232 60.5109166842685 4.050819636021 0.0140807354188449 2085.01270769257 -10.1882166438736 362.217918935943
233 65.3081740405485 4.4491134527736 0.0161443575683589 2017.86487789592 -2.42651789216325 371.534990949991
234 4.86417890869711 3.13068948607482 0.0109519453247428 2050.39285430196 -0.519553278572857 372.720566952417
235 -4.67714509267726 2.69473430099758 0.00849758633357706 2055.91618244094 1.07438577339053 383.117629923859
236 58.206947010996 3.9062983903192 0.012723052539501 2034.75723223737 -1.89396621193737 366.302051124338
237 6.42049072406767 3.07082863324352 0.0102835179031879 2060.03699494433 -0.421806166414171 370.437661008294
238 60.4806980556974 3.72347991524125 0.0117827949578258 2084.3059122609 -5.0290033663623 385.328172123235
239 36.4986110958121 3.77772440376543 0.0129216263940201 2049.53584783664 -2.48635910451412 353.089122066943
240 42.7050627900429 3.67169459994571 0.0120550228566147 2069.48721398902 -2.30636413674802 390.825042908178
241 37.6724058037866 3.5545660545844 0.0114120446173983 2069.7562856453 -1.72443251125515 392.317309179789
242 61.5851448499842 3.80859826355324 0.0128072471159982 2048.01184770581 -2.108473200351 371.14072801205
243 49.2475713335846 3.56244581964048 0.0119960700602041 2094.44356570183 -13.8929257611744 372.618799232363
244 -7.96666699380012 2.62911888088201 0.00820483484723466 2096.65475079906 17.03315398423 383.889744651835
245 -7.35823032159908 2.53756383593999 0.00772767198247258 2094.47725706897 7.86475239088759 357.467230728381
246 25.5349489516209 3.22355357867961 0.0104217096733107 2097.15382169513 -10.2752516954206 374.399494867203
247 40.9908039695772 3.45613515921666 0.0109409024651978 2096.01171818818 -9.57474679220468 392.765766666073
248 29.0271580079011 3.09982139002256 0.00986251809051037 2071.61089446954 -0.777476592920721 364.837915064352
249 21.3526404296904 3.33645882913355 0.0109867363855053 2083.92537737847 -3.03190026665106 370.605774107773
250 23.6064194158368 2.93364360783423 0.00886671682143629 2090.35242670821 -1.15311915054917 351.399950471537
251 -1.5175819127667 2.77910161147393 0.0089434386671416 2099.35679709632 9.59110968047753 353.838012347099
252 60.5942235041848 3.78864860501267 0.0121805791755272 2020.56145364582 -1.23551769414917 375.725648452296
253 -2.96678022649713 2.8500588706445 0.00855386847856892 2046.47153966688 0.317149180918932 368.70256854779
254 39.8377785588743 3.70597396257925 0.0132860582817689 2059.69129217113 -2.36926969140768 378.726451096982
255 63.1926490125513 4.05532982704324 0.0138711687937608 2056.28111298685 -3.60274918843061 356.219914589941
256 75.8550605539227 4.39823963807175 0.0152435624595984 2058.52750304295 -4.79174514533952 359.998115032979
257 5.5252215488326 2.56048076949554 0.00659627979864658 2083.71666602325 4.86506503308192 386.718538131293
258 34.919208860176 3.17806811690495 0.00946651226517728 2066.85910862591 -0.103884909767658 388.20276884886
259 71.5247591231405 3.9517168459322 0.0132468366229748 2065.03157355916 -3.36119810584933 380.961201534933
260 65.8660197288899 4.00221518059095 0.0140224509795676 2086.58359874738 -8.86371845612302 390.677432302156
261 49.0878733249133 3.9157220192493 0.0138445745242172 2084.82034856966 -8.27864735387266 373.892902067311
262 43.0684230147653 3.73461859831438 0.0123640284626193 2020.50061002653 -1.49107952369377 351.361369304284
263 30.4467340141193 3.0897684785476 0.00905767955507591 2097.42266337946 -8.83210440864787 356.863442255517
264 19.3660871839225 3.3613856624455 0.0114306379681744 2046.84788764245 -0.902343550696969 377.336076604553
265 17.80784961118 3.18019896249388 0.0101281944037974 2029.85136317788 -0.144133865833282 386.9090183909
266 59.6218073205396 4.22719436259719 0.015420063389989 2026.72562263743 -2.65800988767296 348.231911158843
267 50.1729493629431 3.73988008196087 0.0126033108378195 2087.07014234737 -8.17610848229378 366.577913902524
268 33.0092727111277 3.94236410532152 0.0147653522015624 2089.14088715194 -12.1731268800795 377.216799199778
269 45.0015555175786 3.86293489307076 0.0138177535039878 2071.30393821909 -3.95673291990533 380.52931431802
270 14.4533869157295 3.05644862596554 0.00929106458248053 2099.58974966663 0.733769291546196 378.416195436376
271 -23.4394281048963 2.10209874011701 0.00574687312393769 2066.62582017388 3.37188971694559 367.569538145595
272 8.73088049719274 3.00696102195394 0.00965530398430284 2097.34331713058 -4.03529002564028 365.286987388698
273 58.8881860391729 3.74579514361512 0.0117753836082014 2064.09222957259 -3.1680979160592 352.668173844074
274 4.83140862172954 2.82821510718635 0.00879187642824651 2098.58588870545 9.36457469593734 364.640697705148
275 14.4694469374633 2.84551366222135 0.00846630015110995 2097.81861162512 6.56506626633927 364.909466634526
276 6.33351590316231 2.97776750522629 0.00957550073061397 2098.4441388906 -13.1865901267156 351.949153477636
277 65.8207467657056 4.15557205670189 0.0147885841367356 2021.3290437723 -1.89438295550644 381.875243365586
278 0.464843333531603 3.06337386359557 0.0101343091108038 2086.86883300962 -1.15641405340284 370.199931378571
279 23.9331269216158 3.0209040085509 0.00890854315126667 2070.92618154618 -0.675370739772916 351.94143115779
280 35.7883833132903 3.47419435613209 0.011234117806326 2052.3290515705 -1.34286072338 371.030110210305
281 2.56316572885887 2.4908647638104 0.00643723142163724 2049.34929700778 1.20940101565793 360.553893112391
282 35.3542282180555 3.25397841936299 0.0107884831286843 2093.41380467312 -7.22924147034064 361.934813951221
283 77.3673000756012 4.34709585226758 0.0146844458288927 2053.01699466933 -3.67654831847176 376.512973446914
284 -20.4775761621219 2.4088490204711 0.00767735100998235 2097.05149569921 27.3236707923934 381.332200769661
285 7.55846611611261 2.76302596881356 0.00830678851468653 2089.66940067406 4.37785522313789 386.32141551313
286 27.0290762132504 3.27510059627005 0.0102653957386848 2097.78847011062 -10.2805321780033 384.844442198392
287 45.2513241952115 3.34649264780419 0.0100994690760392 2091.11843475699 -5.48846651567146 364.678950130536
288 23.0452786464197 3.34383859751931 0.0109185003990764 2089.16109287529 -3.57909905491397 380.754640618386
289 57.2496752866294 3.86584336820729 0.0134262935648737 2069.27659381274 -3.84583798935637 373.152183949358
290 58.4909136993019 3.55750463460265 0.0108235506596463 2057.89737725025 -2.17894237488508 348.434969802277
291 19.6588727628185 2.78789751480303 0.00818142468793624 2098.85776959197 32.0963655156083 379.266308725486
292 21.3250949066528 3.47331028720556 0.0122524651284257 2074.77975247102 -2.47279878007248 380.535659399485
293 50.1933770572638 4.279786495704 0.0156739848614603 2042.29681987781 -3.03603365086019 375.046934877177
294 12.4024973652879 2.88560128737586 0.00879851899851369 2099.52678066143 31.798513981048 372.236248679666
295 32.1013266686344 3.27484627174304 0.0102837460145781 2082.24193776585 -2.73018502397463 359.215050521532
296 49.1912556156244 3.87839187374732 0.0135341807600445 2060.51701449417 -2.93615732574835 377.477540167709
297 32.5729135127141 3.34245632829891 0.0105877441110426 2048.74267593143 -1.32961603580043 348.677476862228
298 42.3226713319155 3.8268613907831 0.013529049177034 2090.66898423573 -13.0550894048065 366.395477618972
299 70.2604392003133 3.9416485459991 0.0131880116115771 2046.90671215858 -2.50582236098126 363.988997279174
300 59.6218073205396 4.22719436259719 0.015420063389989 2026.72562263743 -2.65800988767296 348.231911158843
301 39.8377785588743 3.70597396257925 0.0132860582817689 2059.69129217113 -2.36926969140768 378.726451096982
302 71.2990881989781 3.99963060367129 0.0132395148237505 2060.63713617041 -3.77704557962716 354.555945163356
303 18.9989891732655 3.25806386767152 0.0105941794038374 2081.26751105906 -2.6167333801277 359.423057012464
304 31.8900948677649 3.73469211815607 0.0130057297492457 2071.35915747215 -3.01662977784872 388.515085427536
305 8.17859225278403 2.83886137389979 0.0085085178579078 2091.09579644515 3.66883332841098 382.920615446643
306 35.8482555769202 3.25629337233928 0.0106693149866576 2020.74905932439 -0.496845375746489 369.474530731619
307 3.46873505200058 2.90497378715011 0.00916016647714141 2082.16681452142 0.747250034473836 375.272525700361
308 32.5729135127141 3.34245632829891 0.0105877441110426 2048.74267593143 -1.32961603580043 348.677476862228
309 35.7844399341218 3.31921887229589 0.0110664546807513 2091.18381270696 -6.18363101733848 363.724184539566
310 -0.252504540401649 2.96062728194864 0.0102262649890873 2086.80965854158 0.112612268421799 377.312989382635
311 15.222879528294 3.2019014323328 0.0105397139942617 2098.22537280037 -6.34907572297379 391.132669918026
312 51.3589815268656 4.15198090125665 0.0150044056964225 2056.85435901629 -4.03961523901671 357.940665742813
313 85.7893838265925 4.36720891166738 0.0146193442409049 2087.61290084757 -13.7332499586046 380.636647323444
314 23.6064194158368 2.93364360783423 0.00886671682143629 2090.35242670821 -1.15311915054917 351.399950471537
315 39.3662125622422 3.66204386511769 0.0123439324142801 2089.43935652985 -9.22595353098586 365.055053430263
316 47.2050342596836 3.50593517974553 0.0112651322009252 2089.93281211518 -8.58533712802455 352.031347219404
317 17.973689491949 3.20615289264333 0.0110455616732285 2095.08954188321 -10.4105443088338 355.650128513978
318 9.17135180181533 3.141029975029 0.0106860213981917 2090.59539615456 -2.24970432231203 376.296386488077
319 54.0657378057908 3.67547526193562 0.011854780820085 2092.27289162017 -13.0984049267136 358.802022118663
320 27.3110836271141 3.13155781625915 0.00972710676040434 2095.59627682553 -1.3996246131137 382.863655012737
321 35.9151547601318 3.38893423772272 0.0108674918753433 2091.55118301115 -8.95812837174162 347.97427322448
322 8.3089633549983 3.03294245168214 0.00970328279141231 2099.44037635834 13.8952573901042 386.755965483689
323 9.95134683936724 3.11613408287486 0.0106341364263927 2084.68939964497 -0.833119368180633 381.804114719096
324 13.8781281944903 2.74552187375559 0.00856943501407837 2037.85602521687 0.684663644060493 383.941500716793
325 20.7606084914212 3.22560078434493 0.010456720185511 2058.82021334139 -0.964544268790632 364.402768669893
326 19.3660871839225 3.3613856624455 0.0114306379681744 2046.84788764245 -0.902343550696969 377.336076604553
327 49.3195808761461 4.35291340258579 0.0158583891650515 2062.53715181421 -5.34077916294336 358.905976770778
328 22.969208181387 3.52721053524091 0.0120633663981719 2093.1982895839 -11.6576345963404 367.523456768848
329 21.1822056594271 3.32467681625677 0.0107836395534926 2091.51157265343 -6.84918021783233 358.44130148027
330 2.89989725513472 2.54015611490473 0.00727375430413772 2054.16782880086 1.63863434223458 385.853064768841
331 36.5319683889473 2.97585958643576 0.00814929302903409 2064.3826539109 -0.252783342730254 352.146972466459
332 16.1412907898676 2.92419211545054 0.00900787262724218 2099.9161484933 -12.8705236222595 361.601405239789
333 9.97183154774439 2.8236518067866 0.00835204972478454 2099.97079173895 8.45256897388026 347.758053373145
334 16.5624793892065 3.15511351412454 0.0101163618812934 2062.34861478861 -0.785977065097541 364.825848841241
335 46.802352671375 4.02996938933834 0.0142370982552925 2080.07345312159 -6.33772767381743 387.75727773017
336 31.2895625486349 3.12056160026716 0.0095536985074836 2099.55288032256 7.20316155580804 389.795683656465
337 1.82486261350593 2.50258435625751 0.00686524188697278 2059.75068386714 2.18319109641016 391.679270961997
338 -15.8239608919811 2.53853320629642 0.00775516202061354 2036.70014678803 1.09972643200308 383.956106109543
339 70.7076794991034 4.10597390477059 0.0139765857433316 2090.32238571579 -13.4277870273218 389.665815734058
340 54.6224600057223 3.64160785271012 0.0109940495248422 2027.33415912441 -1.3618353032507 350.955464120005
341 38.283756460013 3.3561262902894 0.0103657393820221 2073.81014966313 -1.56082173110917 375.587708668426
342 0.354204327394232 2.89566795423662 0.00906376863116561 2096.6681514415 9.03214874211699 390.357942513372
343 34.645403046704 3.31623906779079 0.0111524580237965 2083.17682479741 -3.07319919578731 366.912110861504
344 12.2875766198135 2.56126506358795 0.00645508303772288 2097.04214691883 18.6316411150619 361.585811132482
345 56.0016049612258 3.89286307881495 0.0135026365710859 2036.12776382687 -2.20706134336069 353.636929764236
346 25.7972303472203 2.95920095798918 0.00823725262585799 2099.42567415093 21.3424049690366 372.428161135633
347 31.5573061458052 3.55755939829191 0.0119552391150937 2038.43070356664 -0.953732917550951 390.286140207977
348 31.310664939679 3.48835185037864 0.011436202751406 2094.69565936504 -9.62677051778883 386.973896457882
349 35.2678068824802 3.6363510784054 0.0119582202214492 2022.23130087601 -1.17559800622985 365.484497930593
350 72.9207238654991 4.32677792019567 0.0145815158720499 2075.99105022312 -6.99032217729837 378.583321742599
351 50.0496774604673 3.72769373950547 0.0121958423353358 2076.79696414503 -3.51064458722249 386.439331934796
352 46.1283376203126 3.52686085436581 0.0112470772434942 2023.89007851481 -0.705830249935389 386.692603031385
353 63.1926490125513 4.05532982704324 0.0138711687937608 2056.28111298685 -3.60274918843061 356.219914589941
354 30.3403983434123 3.1314986646435 0.00937686685733336 2087.94310020003 -2.18255470739678 359.974584536525
355 18.4817690942568 3.07398621838457 0.0100007031790693 2077.17660895851 0.0156008079648018 385.760169975941
356 -4.834428118318 2.84466993313088 0.00926630125328584 2098.40843977593 5.23680324200541 365.07883082998
357 27.1446969137034 3.3833644381138 0.0113972165188727 2094.82463398739 -6.79115543374792 392.088017640401
358 39.3662125622422 3.66204386511769 0.0123439324142801 2089.43935652985 -9.22595353098586 365.055053430263
359 33.615157143865 2.98939506675871 0.00909795883329184 2080.86337290681 -0.72409269399941 356.046893709577
360 25.3522712503608 3.27993965845542 0.0111959000968385 2076.5548397596 -2.40520046558231 358.931676275019
361 14.2538376444044 3.36534210715711 0.0119774371871041 2061.80383279221 -1.26007892889902 381.828035311884
362 50.1729493629431 3.73988008196087 0.0126033108378195 2087.07014234737 -8.17610848229378 366.577913902524
363 31.0201218404366 3.39491795764127 0.0107100031508845 2086.9351120526 -3.68836259935051 374.84177627112
364 25.5349489516209 3.22355357867961 0.0104217096733107 2097.15382169513 -10.2752516954206 374.399494867203
365 32.1948091076763 3.35641862328376 0.0102386680697932 2024.21473031724 -0.733753920067102 359.895734559695
366 60.2675113199965 4.13377785197577 0.0142002943829479 2060.1240860757 -4.19487576931715 356.865576284128
367 21.300318207403 3.210604655897 0.0107177598459116 2024.4573145844 -0.663333919364959 354.548966791729
368 26.866701169541 3.28719017214389 0.0102541187982474 2092.53194830683 -2.88317828439176 387.169419372257
369 57.7764586868849 3.99447925127385 0.0132884707949814 2092.17660018103 -14.7312608989887 387.849453477921
370 46.7491436104115 4.12294276427557 0.0147181256442768 2090.24610005412 -14.1860571666621 388.726274222796
371 19.5993253125831 2.95852231549777 0.00872296891368079 2097.72041146853 9.77345404913649 386.170842839747
372 12.4119933452795 3.24625960247259 0.0121028067039637 2015.1411179821 -0.767269309144467 353.918236757531
373 -5.19332015468392 2.84532092631729 0.0093521304774437 2097.74583878601 -1.48939989507198 354.121362880198
374 69.2617293888129 4.2557287965641 0.0148892818631356 2085.71443269658 -12.4164343671873 364.333469367904
375 5.78877831163352 2.82984513769609 0.00881378397219987 2098.37544818828 13.1030315323733 373.018582367724
376 34.1260240380908 3.57614145047685 0.0127485449726303 2067.98432473605 -2.89952120278031 364.222666585064
377 52.6703506172312 3.98507396689962 0.0139259928129122 2039.87504477543 -1.94087752373889 390.434966419499
378 14.9354821713213 3.32815231917399 0.0113159681918107 2093.16393072205 -5.86226858198643 381.004909661094
379 65.3433914373945 3.75749404042087 0.0122998796433985 2088.01269497932 -8.16384439589456 373.825972345633
380 5.27004499973542 3.00833172641756 0.00957620400044307 2084.80679247133 -0.910221596714109 361.698378229253
381 61.7860875718337 3.93898776283651 0.0137497064731802 2072.49972380581 -5.541596559342 348.751050835796
382 18.1835115948094 3.10439220630617 0.0100006753648091 2096.68256837013 -7.45557064423338 363.711142602231
383 24.1974950444078 3.21567179272238 0.0100726020282474 2047.88977481145 -0.531558818183839 372.433825376051
384 19.0385891848735 3.13796207885935 0.00977160670718087 2014.99074082077 -0.453651868738234 351.450130915234
385 27.3462341497488 3.3546581271521 0.0114018754138778 2062.57007197337 -0.986847477033734 387.462810904825
386 62.7769482525098 3.88622936854439 0.0133704057355086 2073.66176130949 -5.40587460622191 350.530885881744
387 51.9585206429154 3.72611649780398 0.0126019782096539 2062.75418735412 -2.27116975933313 386.315516472587
388 66.7328760032398 4.0443464356097 0.0140365671881767 2088.98471709294 -11.4039604528807 388.302016979371
389 45.3719298066562 3.95280404744039 0.0139924116902855 2018.25657298672 -1.88749482389539 350.13092055323
390 36.0419430271145 3.91034938311881 0.0136646381820983 2071.3151405137 -3.6974060209468 391.559543957601
391 55.6648523700244 4.02290799003098 0.0142400599162041 2054.14521361468 -3.51939626038074 351.98210262445
392 40.4233247611223 3.13882030499125 0.0093661205915105 2047.09605613747 -0.507501079700887 360.088962482237
393 27.1089153007489 3.54869978464619 0.0120716615861077 2058.40663019684 -1.52160317869857 385.740335130988
394 61.7646593066069 4.08452377806742 0.0141063884863737 2061.78640855243 -3.43149844324216 387.352328437443
395 67.8296150605034 4.38092967700476 0.0153901801423249 2055.18820267217 -4.14499351521954 372.391763481432
396 38.4698914840561 3.50319543826587 0.0116725716515083 2094.92673749197 -14.279011588078 368.924428566869
397 -5.46623058871015 2.45520411483248 0.00719418679577093 2088.96454060823 5.05898111965507 357.46324919996
398 33.1420234557307 3.13581973577198 0.00993170227237481 2082.42517155292 -1.42374743940309 366.027134302249
399 21.3250949066528 3.47331028720556 0.0122524651284257 2074.77975247102 -2.47279878007248 380.535659399485
400 24.9606961949608 3.3349485430669 0.0110102804572167 2021.7007794613 -0.488003899808973 381.164716898093
401 46.2697654795258 3.39251117919613 0.0104569820336689 2080.23358722311 -3.57378149405122 350.174737596386
402 71.9705546090247 3.95892175834259 0.0123026779539563 2050.07072991156 -2.06893405178562 388.552696808344
403 -12.3362431185378 2.74890537991773 0.00878393776307292 2082.3657688743 0.274045546539128 348.237835050382
404 71.9705546090247 3.95892175834259 0.0123026779539563 2050.07072991156 -2.06893405178562 388.552696808344
405 72.3570486735215 4.01048712520514 0.0130597002128725 2061.16973802517 -3.97608011029661 348.522141865198
406 61.6234361918725 3.76565086565729 0.0125639017675122 2092.77317825099 -12.565890615806 383.752068754394
407 12.9053448973973 3.17484576407629 0.0107067599438839 2096.09358606767 -4.70880147535354 382.602776282022
408 -10.4034094874216 2.83465354684206 0.00899995893748746 2079.15815204126 1.14500626455992 377.529080874373
409 21.9627389868201 3.03464830701163 0.0100209586881683 2089.29481797875 0.651162213180214 388.599118486331
410 36.2594641749225 3.5076679009514 0.0114615916478577 2055.92093348154 -1.97102289879695 353.286355482949
411 35.1803361220844 3.78863770928906 0.0137368663197915 2089.67896976997 -12.3978282068856 358.052968513313
412 36.7785245523562 3.49073486916987 0.0115895394307946 2082.11795569817 -2.98688699025661 386.060248992845
413 7.55846611611261 2.76302596881356 0.00830678851468653 2089.66940067406 4.37785522313789 386.32141551313
414 57.2882947402923 3.93954770472632 0.0138598319237763 2051.78484518779 -2.65555303543806 374.023558762419
415 28.9617808697326 3.15409147721851 0.00958971411627579 2099.40794689441 -13.8569808425382 382.00484928689
416 16.4279498846852 3.29091344057814 0.0112934254469123 2069.10351926135 -1.57248846720904 368.595702904855
417 33.14164831173 3.28344154583473 0.0103772192743527 2091.94599921792 -3.71948707383126 379.329713121844
418 16.1348680476203 3.1386068955457 0.0101018616018969 2096.0716172813 -3.06538212811574 380.613215871056
419 39.1091174554096 3.2947798130571 0.010192035991463 2015.16944015282 -0.34578166436404 379.643009866231
420 27.2855353473995 3.34226123306407 0.0116183576685168 2062.60706919245 -2.02291059307754 349.206757284038
421 33.4429012980454 3.0948454385676 0.00961945433519869 2084.33679891517 -0.401700995862484 378.224364197141
422 28.4317416500212 2.98226468593475 0.00919164264600016 2099.48565967521 16.5206134575419 378.418498923808
423 15.946068579404 3.23444141603333 0.010791788644725 2095.43269849103 -7.22344991285354 374.628419345239
424 19.3183529601296 2.97170347198414 0.00869615718229037 2099.18426632974 29.2431884468533 388.855026662049
425 20.1484913798948 3.2737118450504 0.0105991333959678 2068.12713986519 -1.69058888917789 356.160521783354
426 35.2678068824802 3.6363510784054 0.0119582202214492 2022.23130087601 -1.17559800622985 365.484497930593
427 86.4261844441938 3.99727524909445 0.0126963973959397 2061.34345365083 -3.70295372325927 355.616022365765
428 29.7368665331795 3.27170047912076 0.0102588365469903 2090.13873415394 -5.14908637618646 356.412463358688
429 28.1456136450961 3.32485744030495 0.00991341518813973 2094.34210494999 -8.14131462015212 363.747678808039
430 -11.2573523388921 2.73058361805541 0.00962040908255387 2063.06839756388 0.663565020076931 372.604072161456
431 56.6849005771369 3.65537363958068 0.0122546878035157 2051.83021074999 -1.53677065158263 387.098010413157
432 6.45489017048222 2.75459782029069 0.00827287824823694 2096.92714413884 3.9375547808595 352.087770652316
433 52.4400015033697 3.56609961241494 0.0116767738259484 2088.37330844323 -5.43717914028093 384.472392280949
434 58.0450688088637 3.53659101935709 0.0104456458467507 2066.29806735576 -1.93808527896181 369.817920010003
435 -18.4910891305988 2.62658882970148 0.00874702566276431 2085.80137572833 3.09074399061501 374.769995782363
436 25.138985299094 3.09861187476419 0.0092150956112648 2077.20364442188 -1.2776949070394 352.612145823065
437 35.5522045338284 3.72162751689098 0.0131790662123639 2061.30401426973 -2.41120505146682 381.655511881217
438 45.3264446381714 3.65263328226907 0.0121260893217692 2065.76202418981 -2.94364283094183 359.062452897084
439 43.0671298445764 3.54503102731451 0.0118699357041456 2084.81412803358 -5.45499654021114 364.249722186898
440 51.2710946866937 3.89776461894596 0.0128739794243171 2025.90507026948 -1.91218070453033 348.510606470039
441 45.3505838843674 3.59528482505956 0.0113849914164766 2088.33389471588 -5.84070463431999 380.193140357033
442 30.3598256733577 3.62821607441553 0.0116708132616043 2026.7683674146 -1.36883831350133 353.611686438913
443 35.6087360788581 4.08612897046513 0.0147743964727547 2088.20441692369 -14.6666992316023 350.850920292391
444 17.3338759818351 2.69354076527422 0.00786797980464921 2069.33248458058 0.800323453731835 355.268250861533
445 69.4143965454214 3.87687129973845 0.0129210617484319 2086.54371452867 -9.27689482690766 363.638866533244
446 44.5026484316761 3.50882187251981 0.0111971163839944 2080.29535566201 -2.79602959984913 383.124926223603
447 64.3067702114107 4.28003052372107 0.0149225399269159 2046.42547476036 -3.23810408357531 370.91897484795
448 27.3079900957531 3.36675993936692 0.0116131454963237 2023.28316401597 -0.458084603305906 392.115727429388
449 9.62847555397825 3.0979666452845 0.0107455830421082 2073.84323858167 -1.51929668849334 353.872331252316
450 31.5573061458052 3.55755939829191 0.0119552391150937 2038.43070356664 -0.953732917550951 390.286140207977
451 51.3092100475728 3.74066109050046 0.0119263012180441 2048.74295269349 -2.19399692490697 354.633454380488
452 18.9355326937225 3.24351820833956 0.0105099978711417 2042.87161650835 -0.817832069005817 359.608380158924
453 46.9692905112894 3.34061415662307 0.00951105407210211 2097.41231058026 -8.29223897075281 386.789898374109
454 12.5059204860017 3.01075869143158 0.00963307540038032 2060.48360913107 -0.687486839015037 349.046858618362
455 43.0684230147653 3.73461859831438 0.0123640284626193 2020.50061002653 -1.49107952369377 351.361369304284
456 29.2521217576524 3.17308489361824 0.00996064219913315 2096.82488198718 -3.42675811611116 384.121137095023
457 36.3491691851529 3.40132722125236 0.0111013571636499 2070.60909668705 -1.61413518711925 379.28241678306
458 -1.18760448484346 2.63777588113803 0.00821983226152795 2096.59225587011 16.3606949523091 383.645341938322
459 48.7880487386314 3.14397526010737 0.0089731256770519 2095.44773305743 -7.6349262939766 349.631683714714
460 6.07400531930077 2.95216043664885 0.00956272668347843 2098.32088188315 13.5376996384002 392.536708519354
461 36.589706365082 3.30572618660347 0.0101810088380505 2091.51137981517 -5.70899176876992 361.523024833747
462 22.9224858792999 3.25372176582198 0.0112324164477579 2092.00631142338 -8.06379697518423 348.525543109981
463 54.3419586016437 4.06675958998032 0.0147388328857763 2090.23397990246 -13.3945329324342 390.827577691814
464 37.4943375921939 3.77129724965032 0.0129325286822203 2029.08199024037 -1.52150937123224 370.101032247941
465 -14.2629818573593 2.36037029233211 0.00728702305269384 2081.72340054624 3.10586628271267 349.640483050308
466 26.9958026758702 3.06939044269995 0.00930380473835631 2081.30241463822 -0.1866883225739 376.018100381802
467 60.8366240259144 3.61295264058127 0.01104780858636 2089.34789883252 -5.66761253634468 387.096188916526
468 50.3797091327317 3.39144291446509 0.0107923892897658 2093.63886357751 -11.1157883168198 352.615881979843
469 2.89989725513472 2.54015611490473 0.00727375430413772 2054.16782880086 1.63863434223458 385.853064768841
470 -7.35823032159908 2.53756383593999 0.00772767198247258 2094.47725706897 7.86475239088759 357.467230728381
471 37.5926644353335 3.15316344223268 0.0087487734461282 2093.10291011678 -1.74052321584895 371.552232039527
472 40.8910847611289 3.46846112007962 0.0107118422930253 2073.13470806158 -2.56117878947407 361.591666007854
473 8.73088049719274 3.00696102195394 0.00965530398430284 2097.34331713058 -4.03529002564028 365.286987388698
474 34.9550156138849 3.09524896704758 0.00942601747109164 2099.90106021566 12.7204579557292 384.306392346079
475 -10.8406561214592 2.64839484105379 0.00863574320514594 2051.79378889594 0.975833288393915 379.239506608201
476 26.875306180449 3.53139645110974 0.0124790368076312 2035.5978054062 -1.30716248881072 366.291999240393
477 -7.50077220239168 2.76185385231836 0.00892338855397379 2093.63462760113 5.11095668422058 378.32095856238
478 10.9242376128081 3.50141672406958 0.0131240543093914 2018.96770224371 -0.813918896019459 386.555577688491
479 54.7939172155263 3.77401220145144 0.0121906066556074 2079.53262617439 -3.90981924487278 392.464219983507
480 -5.87797404282511 2.63063509911169 0.00793255456072584 2096.52100085001 19.422518487554 392.508360793611
481 24.2960653399226 3.46227590186379 0.0111325151059077 2034.55619300995 -0.893132037017494 374.611247365256
482 6.39665711095989 2.96251024413509 0.00909007218747434 2099.29598024976 18.9311842573807 380.481515088354
483 8.34559378889379 2.88004727876527 0.00888078880479483 2099.87431052839 8.38102151406929 358.32828671955
484 -2.30418904300924 2.82107448012984 0.00879528576475185 2013.75249194354 0.00516107771545649 351.155807069892
485 29.6817955804244 2.79562669010487 0.00774755892695292 2098.65268413885 25.3070727479644 374.090249153204
486 0.578491372850199 3.06946155543728 0.0105533073025122 2088.95285764779 -3.57323818374425 349.787881629147
487 34.1002818738626 3.63757766908633 0.0131040853765702 2086.33422711655 -7.95217467006296 357.297019875242
488 1.91574188101098 2.67265667203431 0.00791583160099887 2072.02686784696 1.41245330683887 368.519896703427
489 70.6827310397644 4.17572056534782 0.0141580627028464 2069.40779660176 -5.55978183168918 357.918968972136
490 58.2062629640776 3.90227477301389 0.0137110379178541 2089.17259273678 -13.258360568434 353.619903543607
491 6.51723844518923 3.29349266577577 0.011179338821156 2095.78059735335 -10.2744108974002 373.196232849375
492 30.9020451071296 3.15628075473596 0.00996782354917318 2092.32164867804 -1.35686034103855 382.958648763823
493 32.7588485865831 3.32360904342442 0.0103930876152888 2082.01544766012 -2.19645977253094 373.924642000163
494 -6.78269262069269 2.15800146084424 0.00524036748064149 2093.34776291694 20.4276163852774 392.564359670184
495 43.2714015660948 3.70037882420707 0.0119520132160226 2060.41421647347 -1.98154845042154 384.822437499958
496 11.0784502326708 3.13720685974064 0.0100054432978406 2097.4440901631 -0.622560628689826 390.171934862288
497 1.91574188101098 2.67265667203431 0.00791583160099887 2072.02686784696 1.41245330683887 368.519896703427
498 33.2964799302122 3.38473933867502 0.0115324009663679 2049.54655152024 -1.00254313787445 377.844902849684
499 37.4153108877362 3.90688670850898 0.013984137021174 2088.47226022556 -11.8646065797657 362.992842438458
500 45.1691837361992 3.69910203269432 0.0126127652638699 2081.32680333126 -6.0379225271754 355.542457507076
501 62.7769482525098 3.88622936854439 0.0133704057355086 2073.66176130949 -5.40587460622191 350.530885881744
502 38.1005897922437 3.61620702483843 0.0121609196310304 2016.78726670449 -0.952879441902041 377.184172744109
503 44.5026484316761 3.50882187251981 0.0111971163839944 2080.29535566201 -2.79602959984913 383.124926223603
504 15.5986161756551 3.10615053388446 0.0101816118485546 2092.92793441145 -5.17540119821206 353.430849086343
505 33.5026078687624 3.23734948076506 0.00977846914869461 2096.14356540842 -7.85623556934297 369.709948827107
506 14.090130311098 2.93094562780753 0.00958935903297409 2099.84260108927 17.884013839066 370.706487535653
507 33.14164831173 3.28344154583473 0.0103772192743527 2091.94599921792 -3.71948707383126 379.329713121844
508 60.5942235041848 3.78864860501267 0.0121805791755272 2020.56145364582 -1.23551769414917 375.725648452296
509 53.6962466201015 3.96826666957699 0.0140580141486132 2067.7910134613 -4.46647807024419 362.618445277009
510 34.8414983695188 3.26171990954012 0.0101516127808737 2067.79818822141 -0.800000710878521 379.593098330377
511 43.4763047743718 3.54137178627386 0.0110490061736847 2089.12761189789 -4.43728721933439 392.075518012973
512 30.0754922012226 3.30576440373318 0.010573437066479 2028.49773896113 -0.369865107350051 386.603058036941
513 33.5791402933669 3.45650639034407 0.0112408974967749 2093.39668707643 -11.6179692419246 356.612553068378
514 11.2573727499096 3.10756386407182 0.0104394300624436 2097.10157272313 -2.06066692247987 386.211247677578
515 22.7416909133043 2.84866516450731 0.00813216780829661 2099.99845955265 8.19206777028739 348.310044804553
516 5.83074606363522 2.58651553521811 0.00726431094898961 2038.90514943609 1.2346160155721 390.741859899118
517 29.0774678674794 2.96581674136657 0.00912663516536003 2099.3436135368 17.2700074408203 379.105227530058
518 44.5089179328393 3.50664954306078 0.0111756255476977 2089.50878147222 -7.67139673465863 357.352534021526
519 -13.2837274922208 2.63914106197117 0.00857347727896878 2099.04270705301 34.0537270554341 363.386621701856
520 11.8917943086768 2.88554479242071 0.0085438303855769 2096.42330972757 8.23577728820965 384.653180762194
521 -10.8154023694626 2.28212484432641 0.00575599898461625 2016.15995872091 1.27878283616155 380.32248228343
522 36.3491691851529 3.40132722125236 0.0111013571636499 2070.60909668705 -1.61413518711925 379.28241678306
523 21.1643641238616 3.07263973277132 0.00940697609092581 2086.42973389919 0.111488883849233 382.151320607469
524 -13.7927119338379 2.65016720623131 0.00843665538179304 2085.69030965865 2.02978207031265 359.868185487722
525 80.7031219972618 4.23206787865383 0.014342008202797 2064.49797551846 -5.1352290995419 352.763422636953
526 27.3079900957531 3.36675993936692 0.0116131454963237 2023.28316401597 -0.458084603305906 392.115727429388
527 29.4853462784034 3.55548063039776 0.0125518281796953 2054.85279660393 -1.84264516923577 370.262046599119
528 50.7198407087738 3.48484091362647 0.0111932682031872 2085.34212547611 -4.53034883597866 369.386298560258
529 15.9116695312183 3.38722183223002 0.0110602710859668 2083.40644884598 -3.10669697122648 373.441162581471
530 11.7288467903132 3.01342854905983 0.0095357394266878 2049.87134570302 0.274961956311017 389.505095286883
531 -14.7928700659546 2.65311966325875 0.00858345754914324 2093.83721021842 5.50443610642105 366.185617799192
532 28.5115798719949 3.32341547092691 0.0110268026333557 2091.35978950933 -3.28880590153858 389.934632380602
533 62.6176640069138 3.98650220215657 0.0134957013750434 2087.74105728534 -10.3723021084443 376.763233574435
534 14.4000710294077 3.04669509757734 0.010536000128916 2096.46390564088 -10.9549647406675 348.112521739421
535 -17.9647928173997 2.39292229799109 0.00703236006646126 2082.87978697312 3.46168560441583 353.409433297188
536 74.5148265887964 4.0425209219763 0.0133420135633033 2080.78447085316 -7.03314569313079 373.17418193109
537 57.2882947402923 3.93954770472632 0.0138598319237763 2051.78484518779 -2.65555303543806 374.023558762419
538 43.8785761592335 3.47583000074302 0.0112505184321257 2035.1509960189 -0.868658300023526 379.005418288441
539 45.2989216792233 3.81274259978125 0.0128193499058735 2080.82012075325 -6.89469497650862 349.025772151362
540 7.39886678509725 3.01065621983091 0.00940767683519229 2056.93464396847 0.0542358052916825 376.781185562133
541 15.0312891831248 3.14093379229148 0.0103365476061903 2096.79871624382 -5.78569780103862 376.196790168814
542 19.8543280413751 3.48160649100827 0.0116711954766661 2085.5496280177 -4.13872012635693 379.389928462346
543 78.9314357797336 4.3571806669465 0.0150640925059108 2032.79495198885 -2.81277141533792 364.185550228579
544 58.5379427824377 4.30440338860382 0.0163200245098689 2083.14789779508 -12.3565900931135 349.502010883854
545 17.4919832161941 2.85947764008697 0.00814482576296422 2099.161230447 -2.81639359658584 347.115099761747
546 41.7494914577336 3.38230075879093 0.0105386474348271 2043.90173588134 -0.894624039065093 370.244670240372
547 26.9390974009056 3.17372866988885 0.0107611421274691 2089.03632383025 -2.08393900888041 378.462143132275
548 13.1898923142734 2.92028505243918 0.00931846118254765 2098.01975626498 12.6973269181326 389.856304548864
549 67.7273202956688 4.02765809013695 0.0137783766048029 2084.24624338839 -10.2717660460621 348.418244270117
550 36.3006024224016 3.26255874580246 0.00959849231817566 2062.84322286537 -1.3134908140637 352.319029215467
551 51.3589815268656 4.15198090125665 0.0150044056964225 2056.85435901629 -4.03961523901671 357.940665742813
552 38.1972250686595 3.58450162784131 0.0110648930393213 2079.71853188821 -4.49589773546904 353.572921935058
553 53.697140432121 3.82351857740911 0.0125845910546162 2079.99656824395 -4.52317002695054 390.032745011805
554 30.4521816424136 3.43169634800047 0.0112117679512341 2061.39636462624 -1.48503521690145 373.29366678922
555 19.5993253125831 2.95852231549777 0.00872296891368079 2097.72041146853 9.77345404913649 386.170842839747
556 34.9892134891537 3.49369260297524 0.0113508294422813 2087.09185418184 -4.8953060968779 374.716405024287
557 12.5059204860017 3.01075869143158 0.00963307540038032 2060.48360913107 -0.687486839015037 349.046858618362
558 57.2882947402923 3.93954770472632 0.0138598319237763 2051.78484518779 -2.65555303543806 374.023558762419
559 14.6556831627158 3.01790879051047 0.0102690707640131 2099.78687932948 3.95165063906461 382.731809444221
560 25.2266070906404 3.58189604462732 0.012365358071353 2078.5917304263 -3.37848929688334 382.311787799742
561 16.2964129974943 2.93997119341257 0.00922273620238728 2081.56154370657 0.855556167662144 381.70959672389
562 40.9457208019761 3.46568746723879 0.0114828758410043 2073.06902487762 -2.43323350790888 370.605827215284
563 -13.2837274922208 2.63914106197117 0.00857347727896878 2099.04270705301 34.0537270554341 363.386621701856
564 12.4024973652879 2.88560128737586 0.00879851899851369 2099.52678066143 31.798513981048 372.236248679666
565 63.4523841699813 4.09439607997203 0.0141126820317369 2089.45616159844 -13.4645280754194 377.55071966429
566 14.2538376444044 3.36534210715711 0.0119774371871041 2061.80383279221 -1.26007892889902 381.828035311884
567 72.5140610594331 4.30901890835118 0.01530594823102 2082.81062648399 -10.4665834316984 370.374274993108
568 71.2990881989781 3.99963060367129 0.0132395148237505 2060.63713617041 -3.77704557962716 354.555945163356
569 30.4467340141193 3.0897684785476 0.00905767955507591 2097.42266337946 -8.83210440864787 356.863442255517
570 37.6724058037866 3.5545660545844 0.0114120446173983 2069.7562856453 -1.72443251125515 392.317309179789
571 0.354204327394232 2.89566795423662 0.00906376863116561 2096.6681514415 9.03214874211699 390.357942513372
572 16.9141209077228 3.03164066735545 0.00962295287916307 2081.03730010334 -0.359205596614629 371.411591263214
573 16.0348765025813 2.81376992843919 0.00788393882857249 2098.0075960164 16.6634178743698 376.07197586014
574 13.1898923142734 2.92028505243918 0.00931846118254765 2098.01975626498 12.6973269181326 389.856304548864
575 40.8715656666898 3.57893866527022 0.0124647822357181 2079.90125027951 -5.27646610047668 349.068796403485
576 31.1666247623645 3.16079815700888 0.0104046103153496 2021.98129107198 -0.461227816995233 361.251377356956
577 24.9606961949608 3.3349485430669 0.0110102804572167 2021.7007794613 -0.488003899808973 381.164716898093
578 46.2697654795258 3.39251117919613 0.0104569820336689 2080.23358722311 -3.57378149405122 350.174737596386
579 37.6724058037866 3.5545660545844 0.0114120446173983 2069.7562856453 -1.72443251125515 392.317309179789
580 31.8204691472592 3.73599705438156 0.0133578052470353 2083.61762722954 -6.51523626642302 371.05555716088
581 39.4990785713471 3.37021765968213 0.010778683093552 2089.97521247319 -5.23801441071555 368.585512568123
582 36.3877949561402 3.17417613645194 0.00984714190996566 2097.83357878309 -2.1771298465319 389.508740251426
583 38.8629103272466 3.44533437740916 0.0111576059544844 2019.36620419752 -0.893481865059584 359.517929925459
584 65.5009823644336 4.00783988123964 0.0133472077659546 2059.17682513176 -2.80766393756494 390.274452803933
585 57.2254673783503 4.11310131982329 0.0142685429273525 2048.88034186885 -3.27178011415526 355.352485899758
586 30.3598256733577 3.62821607441553 0.0116708132616043 2026.7683674146 -1.36883831350133 353.611686438913
587 36.704250569112 3.6853874015082 0.0127543935680291 2076.86505842884 -4.16486701928079 371.669054838737
588 53.697140432121 3.82351857740911 0.0125845910546162 2079.99656824395 -4.52317002695054 390.032745011805
589 -5.80880965679946 2.39916054416718 0.00705517285066498 2054.70621215622 1.9482936616987 383.192002422269
590 26.6544805725867 2.87455504292892 0.00822498326945461 2065.94071908738 0.02846316434443 352.579808704707
591 43.1925877596857 3.58073781028302 0.0115026981626837 2084.17779214866 -4.98564577195793 368.910903020185
592 41.4804089783714 3.82623669960312 0.0132916754043124 2037.68864266807 -2.09448262816295 355.788682644972
593 39.8474035943896 3.41854631640731 0.0110886941752896 2049.96366147464 -0.730261611752212 391.806828990282
594 18.1571582475558 3.05162947825439 0.00964644800955928 2099.40328906104 -9.8547717067413 374.524792221632
595 70.0985754140276 4.28740014367083 0.0149963690101424 2075.76912816265 -7.15537819545716 372.330640644278
596 29.2758096288365 3.13439966871288 0.0099165972583853 2091.6379143477 -4.40060476306826 353.991191535976
597 35.9447421601922 3.82951982333398 0.0131833782020855 2064.24704234535 -3.78462767461315 350.470699320599
598 41.1879699854179 3.52890787980501 0.0115906643663877 2094.63097031554 -14.4864207925275 365.519946781697
599 50.2969648134775 3.52798686878097 0.0112343309686965 2092.00520497607 -9.71887961262837 362.72601806872
600 57.3855925008747 3.64492712588085 0.0118327486497174 2094.15974233346 -11.6197679867037 388.925712988125
601 26.6814853382702 3.04055405730759 0.009409512352392 2096.91134439455 -7.04171968158334 355.700155112911
602 14.3097523069657 3.11802800738102 0.0103419708161428 2097.37596974894 -7.01698281103745 374.057397936713
603 56.1286455854214 3.67275049775801 0.011901613874185 2086.60305941384 -1.97970199864358 433.585687940319
604 57.6037601487044 4.04077506871262 0.0134414052975825 2089.12925135461 -8.36757581913844 417.958654691281
605 27.294052072019 3.31595692215067 0.0108147940143938 2097.97253890848 0.848964813631028 417.672328655047
606 35.9064833416071 3.09681500218317 0.00851041170430965 2098.14239277504 33.2680943445303 437.861763926855
607 73.4705607065274 4.23216590589435 0.0141179761490104 2086.5537409368 -10.0125401723199 398.705595513977
608 63.1850473964055 3.90268397903289 0.013033468314055 2067.26282717986 -2.1402948978357 421.862246796408
609 21.1816543873826 2.59664427344084 0.00666564206609313 2096.39265996637 31.3859954848886 424.876393467635
610 35.8278907326616 3.33020092958418 0.0105772512681522 2097.89094161591 1.5063644410111 418.699663403807
611 17.3313829287713 3.17895927024314 0.0105350761650592 2098.91984251887 24.7205984336324 426.771660447971
612 48.9860410459834 3.95742184153577 0.0139624044984522 2046.24597344827 -1.75805559614673 410.146372046814
613 -20.5582047190411 2.11282513598912 0.0059771429741041 2076.02432887163 6.54474667040631 414.81892258508
614 39.3243889689895 3.95235826902233 0.0143447856977447 2092.78968591848 -11.8966425396502 421.346626118238
615 -3.64474019248053 2.9287941395218 0.00926297592904022 2082.05381959258 2.27697554742917 405.993640156149
616 11.7635799497864 2.66902266776533 0.00806591860306373 2074.37811868801 2.69755182322115 398.93278452795
617 11.2548523137018 2.97309378271439 0.00957601181113244 2097.17851591227 10.1942235743627 400.765110000134
618 22.405215591725 3.04932749422919 0.0100754300167831 2079.33287790231 1.94449794013053 423.708279901204
619 23.7608581382199 3.56073475755737 0.0126525274279679 2020.11336424435 -0.729842248838395 396.458547801846
620 15.3388739912262 3.22586441623131 0.0101889490927738 2079.38002024544 0.277320495806634 407.778587555823
621 51.3158332596522 3.92325469362574 0.0135676651613833 2076.73306155484 -2.62287164572626 437.1270644907
622 20.1118763926056 2.99869869496524 0.00940027785561287 2079.17602203041 1.03791143279523 394.805481581215
623 60.3918642669023 3.47270584744115 0.0109408693336282 2097.83711609896 1.70644953846931 436.300217781103
624 5.88460405766495 3.18899171430034 0.0108822890847126 2097.54035060224 14.0923591586761 438.44328900843
625 69.2143735713506 4.37226923235594 0.014932700501133 2029.48678065673 -1.70825350563973 433.247533007354
626 46.1823562834238 3.40163119373436 0.00985869618869027 2080.76915726601 -0.51219628425315 407.210983453814
627 35.9318618003123 3.69077101257965 0.0128545158197738 2070.57310464722 -2.54945399705321 394.319808674192
628 37.1331816248524 3.16877130775985 0.00961231295175062 2099.08932426106 15.7515765773132 406.197750438626
629 20.2144069280606 2.64455268446828 0.00779435605810786 2096.80004083086 31.5526353684254 426.218390557855
630 22.2593535714933 2.99951482315543 0.00879029585786537 2043.31767735747 1.01049655582756 425.793081813479
631 8.62709023964236 2.75679926765205 0.00832365476025794 2031.57861795882 0.920249361079186 403.56916700277
632 26.3452066231941 3.35877967642847 0.0112631648319935 2059.5834830082 -0.0499019492417574 421.713790352943
633 5.45691645896909 2.8567613958934 0.00842937295419403 2055.75032345112 1.92467497196048 436.591493603022
634 30.5932317100594 3.44353873196575 0.0113884408557949 2039.24982889835 -0.0824588444083929 428.174322965121
635 32.6980036720571 3.35132989586538 0.0107296813185321 2098.06228586566 0.939746180083603 420.645463326931
636 -2.37050954227196 2.82914894971182 0.00906112634579618 2095.53309475747 18.0687264446169 434.302969349704
637 58.2232116886392 3.75602423122994 0.0121965549160364 2086.48859664728 -5.70069618755952 393.711145886644
638 54.5304370256306 3.43485361191866 0.0100981841282673 2099.63487767265 -13.5917187761515 417.28855740014
639 112.985941645759 5.13973390457598 0.0187621182218107 2016.05934334081 -3.07316073216498 402.354782710546
640 75.0379033506946 4.1802024834973 0.0141462367802231 2076.43992042681 -5.64393498701975 395.389337835385
641 27.340889068375 3.11188859534417 0.00931481217708136 2094.69743612525 7.76430868078023 425.01513723876
642 -8.78076599248807 2.61961744095413 0.00787088429171834 2070.89913874725 3.00923675764352 410.926022931679
643 54.4353279084537 3.45407597364673 0.0113798416484758 2081.96876882506 -1.47508663125336 407.572734171586
644 30.1150773525502 3.40479981789645 0.0112461352477831 2098.26754896785 -13.1255204300396 405.460515305842
645 64.2227802434001 3.97710797208973 0.0128383192339316 2091.17127015954 -7.82752027502283 428.742625404731
646 21.9873107217672 3.04129887136041 0.00935891566382163 2075.33190183784 1.03260936681181 402.601938537531
647 34.0969743640456 3.32391399975001 0.0103225145940434 2012.8247176928 -0.165026225149632 398.520806043029
648 11.2120594521442 2.55007359799487 0.0072668482540651 2094.97025271039 19.1683532693423 408.100749083869
649 42.5571391770801 3.97910892051917 0.0141864917491086 2027.49875681195 -1.07208045432344 430.83836195891
650 18.3946398856969 3.15231952997074 0.010106901388702 2097.18688732223 14.024320631288 433.517777993986
651 52.3501856942714 4.0999048504233 0.0153363352423223 2025.95268598432 -1.26569750485942 435.892399341252
652 19.7501482436339 3.31792008392281 0.0112465476870617 2099.96049633948 -12.624913987238 419.016350035133
653 41.0714432614007 3.67465548796126 0.0121404520488615 2081.44905149168 -2.91175168007612 408.14531929115
654 42.577244833272 3.26585984524954 0.00962986010775461 2094.67099306034 3.35838705301285 419.595761277012
655 37.0930278822583 3.37568711965471 0.0108407223765479 2097.500031451 -7.33361014630646 403.792551786123
656 5.56882003793379 2.77724399016586 0.00848560299223109 2053.91884551966 1.45645101089031 411.027046381877
657 8.18112786698583 2.6737599730449 0.00754627148888408 2028.29870364768 1.17754970211536 410.66875507874
658 19.7197633981879 3.09155007157162 0.0098227069048129 2096.61451973673 8.18749265978113 413.490715820063
659 74.8125178023016 4.31632059848505 0.0152331823659738 2072.72433327232 -5.4230015235953 402.534900081791
660 39.9735814525444 3.43934043029848 0.0114037616126281 2095.82662044303 -0.533734282944351 430.655907863051
661 26.2488366225312 3.371627592785 0.0108370971716137 2097.68466668273 -9.44331303238869 399.827699927818
662 31.0443464842801 3.41207893847011 0.0116087206756809 2097.06684014131 1.49911517743021 436.153059579308
663 13.6177126845185 3.11747280111849 0.00955279134845565 2070.13517466793 1.02542912587523 416.883314364486
664 41.4306408924982 3.74268012247119 0.0132582072267805 2076.6164178676 -1.7745773284696 436.186053905438
665 7.8455896534949 3.09700135861339 0.0105520317791107 2097.3488535115 17.5564904836938 438.550811834579
666 29.2092267644513 3.4087595115679 0.0110946700939929 2095.1343072555 -5.06673695985228 402.761192626106
667 46.3473737145046 3.83347007846733 0.0126591529147545 2080.93504640623 -3.02776423981413 424.364215856885
668 88.7743290470801 4.7097618146443 0.0168210300019604 2068.76582087134 -6.64907935773954 394.50167977941
669 53.4748764242326 3.40230714328356 0.0101355213434617 2099.20533168153 10.42956226971 427.575823518616
670 66.3959990533327 4.2632212962062 0.0154961960661906 2084.30239894101 -9.07559705432504 404.727357006004
671 8.90009349768189 3.06510901168893 0.00930990669198438 2076.66075887554 0.927967126481235 400.786221886886
672 16.7250310078361 2.86634193453227 0.00865765512158795 2040.91763178608 1.22905854601413 426.77959297368
673 42.095091347241 3.76545459044004 0.01294925402349 2047.86070136726 -1.5578404860571 396.324930102521
674 12.3102973869285 3.04078339819974 0.00998708164544259 2092.94673087797 2.12488606572151 396.964969929609
675 44.5330251976174 3.29806129493157 0.0101575287842847 2095.70702960039 4.77691148640588 429.541993623252
676 39.5228718040453 3.48076512376004 0.0115754827143251 2095.98981239647 -9.03594525065273 402.129441917368
677 38.7063391002592 3.89869284255344 0.0140311334036848 2095.17798860162 -12.6556087727658 438.286635048315
678 25.8213055782435 3.16056023169078 0.00983838103077695 2074.51258806093 1.03494768496603 419.173533191258
679 21.5685088146427 3.4654954982028 0.0119304297841807 2052.62952063512 -0.075628780759871 436.024330538513
680 38.2651544608042 3.56618562449559 0.0120837058856841 2034.10537602264 -0.369957401417196 426.493264503865
681 -0.849975093577934 3.27565817748572 0.0118180691354341 2098.76771785668 6.62836310453713 427.914770498114
682 39.3976294538568 3.39190895595871 0.0109322275181441 2095.86545783142 -4.77516947779804 404.719130669305
683 32.0711452009641 3.54551017983696 0.0115802537601189 2027.55600269022 -0.574322380125523 403.270788351866
684 -6.79823883278884 2.70629499793949 0.00850588893115491 2076.7141357006 2.44984425604343 394.02217435784
685 12.3102973869285 3.04078339819974 0.00998708164544259 2092.94673087797 2.12488606572151 396.964969929609
686 59.4182845090493 4.29411060767429 0.0151993287353144 2058.94051973289 -3.00996872596443 424.378073394523
687 60.1989503303713 3.72005219271758 0.0121910650959939 2075.20748902345 -2.19814922660589 412.597888191791
688 41.2142835937867 3.66027472317411 0.012113530312176 2053.29583971901 -0.484799288678914 437.870865069814
689 47.5243519691507 3.52136746479625 0.0113591129732982 2081.8302257699 -0.837679635733366 425.51737781292
690 10.6322800597523 3.22892265309088 0.0104607018293832 2092.69349850342 3.09886436676607 427.127596711762
691 9.3393825117275 3.39296016179378 0.0129544753483579 2077.40494132647 -1.00175988394767 417.706100541986
692 0.665487488634334 2.64055641208711 0.00771893981519056 2065.37335872767 3.06876319460571 430.524334056552
693 25.2104038062718 3.29476679737756 0.0110335069837059 2099.49233605224 -13.8114954554476 408.52643590324
694 31.8750820034749 3.15141749516568 0.00992770560534314 2090.13852987718 1.97447479236871 412.049077411453
695 36.056061649587 3.45517683552766 0.0118831115240351 2099.73000793788 -10.0445258524269 435.49401119229
696 32.9019468133132 3.46008403028997 0.011624309336995 2096.32380605815 -4.72780263284221 419.29769646044
697 47.4046849685798 3.61539230406331 0.0111751883561909 2093.35630669189 -7.13260615943 401.318851773808
698 42.577244833272 3.26585984524954 0.00962986010775461 2094.67099306034 3.35838705301285 419.595761277012
699 37.8184979376709 3.50152448954884 0.0119973735686585 2088.71067696088 -0.984257573727518 432.62036108691
700 46.1277835972018 3.36163155523934 0.00960863369063962 2096.10374422581 5.61473402427509 432.98693817355
701 51.6049175947828 3.83935770874382 0.0132750797146912 2046.81051838188 -1.0930064576678 429.34494576037
702 14.9258126200756 3.19272912333463 0.0103464741781823 2097.94743767125 2.18876225640997 404.467981877391
703 40.7572865297678 3.96867800139605 0.0146935648305833 2062.83995557693 -2.38968438701704 422.676827839481
704 29.6122986255606 3.62388986126503 0.0123911618868877 2028.88182537467 -0.49916873453185 423.540079614287
705 40.3265240753491 3.4667764902761 0.0105335035361909 2081.56465404714 -0.792188963387161 414.234699009816
706 8.62709023964236 2.75679926765205 0.00832365476025794 2031.57861795882 0.920249361079186 403.56916700277
707 37.7912163762989 3.37876586741384 0.0108688843244589 2098.13263817644 2.36432614270598 427.068936849504
708 34.1053749831074 3.64250689527715 0.0121007565144938 2078.73717029835 -2.95407032594085 395.824696073591
709 13.9712194810744 3.36932762049773 0.011778838994006 2099.17803421011 -11.008462307509 419.759126786976
710 -2.94823543294846 3.29324080991141 0.0116904425446758 2099.09779625526 -9.5628484361805 411.88189517008
711 21.7556405155323 3.39322640485139 0.0118944963744227 2083.03651043191 0.177070198114961 435.103440664179
712 89.6826602512025 4.43523026045378 0.0151140084595527 2030.52479924913 -2.11743414169177 414.303129959117
713 46.1271297452925 3.47301841917244 0.0109343368495089 2098.54672994069 -1.93895254982635 429.771847656324
714 37.8268451645329 3.29702466163786 0.010073935599399 2087.53767219069 2.11297535803169 434.611755403875
715 -10.7074279109418 2.65970184703236 0.00840107946121428 2055.10987115535 1.58636116189882 402.710561452494
716 49.5557712078871 3.80376250838805 0.0122955758519951 2078.79558543209 -2.71859931293875 418.635435608778
717 63.969075111696 3.85520835412189 0.0123885080979301 2057.73351141973 -1.64842791622505 412.477938879527
718 16.7966219946748 3.19642658220258 0.0107308606159712 2090.53223719145 3.04626808734611 432.184714727076
719 33.1124925250891 3.67137397678687 0.0120158675469689 2071.10457404866 -1.80436071008444 408.723393257291
720 63.96165566404 3.70611807852971 0.0123722590081926 2083.69062251854 -3.67204297566786 407.226693098554
721 41.4954820781316 3.82278260443254 0.0134439196645968 2095.79007067252 -13.9027707953937 428.611151322342
722 38.9749301323666 3.053258894576 0.00852567140441924 2097.38223436056 14.3291955837049 409.336602251951
723 19.0416881245806 3.04236065944442 0.00994956807681515 2085.24551668065 2.2953903558664 415.709995660635
724 70.0263021236995 3.90466984533313 0.0132932358055772 2077.87093383074 -2.93869649525732 429.123614621888
725 7.19566283925497 2.70813929561629 0.00743293937227275 2023.02250693343 1.21001843595877 421.935042429799
726 19.6072811939338 3.51469659090478 0.0125299393564627 2097.12815951533 -14.3503251578659 407.991341314305
727 10.7315500970981 2.79650868918508 0.00819845864489101 2085.41550739482 4.40457188757136 407.837292471924
728 54.36116006691 3.72219233896077 0.0117087029085903 2089.67620119615 -3.85548766702414 423.743837618016
729 50.7372992298181 4.04481264455977 0.0133319458911735 2024.57194235967 -1.47274101385847 397.384448324543
730 69.5247858358682 4.00006196731507 0.0140372959660004 2080.53863168927 -3.82726219017059 435.013346161666
731 42.8539098122758 3.46053176413433 0.0106483498714245 2088.03874372668 -2.51560496166348 399.020509781642
732 48.8014498560159 3.4218125785336 0.0105963519176069 2097.45803668327 -7.12296665646136 406.726482863657
733 44.576193923711 3.5933935933427 0.0124480267018792 2094.43087646388 -11.3019728893414 393.491884386356
734 39.1473659085523 3.32444831169849 0.0106168600515268 2097.58476069709 -0.939464264083654 412.987308557466
735 58.1969632789825 4.00705475662539 0.0135565674596573 2073.12834875076 -3.36241086246446 416.093169795067
736 60.8081827463799 3.84923478037274 0.0131800622019508 2070.84023501119 -1.69019045773894 438.442406678488
737 35.3338846983934 3.67112037595294 0.0127437075617867 2092.69562728773 -6.24837457202375 420.87249985729
738 74.7059235335554 4.13538214759945 0.0139266291278417 2046.71076534479 -2.1840114123188 405.781625316396
739 32.5859208058777 3.15962584292919 0.00989941672368987 2091.85132533242 3.78440171713009 424.015893142024
740 71.6658224299691 3.91580659295457 0.0123830871794781 2059.61709739338 -1.52201966615394 426.705167351726
741 72.564017228095 4.73040782210763 0.0171330549604132 2024.41637945315 -2.25452427752316 436.273503396011
742 16.7966219946748 3.19642658220258 0.0107308606159712 2090.53223719145 3.04626808734611 432.184714727076
743 5.82788648306005 3.05270759417878 0.0105185790029265 2096.25492896209 4.56710671074688 404.419814710146
744 24.5058689329689 3.23400651110562 0.0110128534821738 2088.96715258644 -1.24527046922594 395.562029195935
745 4.37710584273083 2.57928210903233 0.00758767762832893 2084.95606815862 7.58987625828013 431.293677518308
746 33.1651950411452 3.55199041214421 0.0115482449094648 2095.49758222303 -9.3924707476981 402.986524244173
747 60.0004729344874 4.18062658479922 0.0146903827162183 2073.58097070083 -3.90730706043541 429.420383955929
748 19.0416881245806 3.04236065944442 0.00994956807681515 2085.24551668065 2.2953903558664 415.709995660635
749 22.3331715318472 3.36322474878598 0.0110179803182436 2096.03480647667 0.860404027625918 425.674389838685
750 22.173928901344 3.37149858760945 0.0112206682502268 2097.39380749478 0.824095357675105 426.818822257473
751 43.9929204498425 3.85566775658938 0.0141779468717903 2095.13915535761 -11.7847457970493 438.870942789392
752 66.9295442309092 3.59458719134004 0.0108492203166936 2061.82032649312 -0.777407791465521 414.401461944358
753 40.1483599501544 3.47870245699972 0.0110687648298149 2095.94574195473 -6.51077851420268 407.81023520032
754 34.2861074324569 3.27026543701971 0.0104409893906613 2099.5455459829 -14.0599206183106 402.076673543966
755 17.6078461689493 3.26688892234266 0.0114179461533473 2086.31625198433 -1.4710004767403 395.620072375733
756 21.3927970348007 3.09531728133249 0.00978416318838719 2082.78868386941 1.35002021212131 409.083825656175
757 68.0137191600687 4.33877017621852 0.0156142894216667 2045.12232634029 -2.65912482049316 409.741890991403
758 26.1898028786494 3.44000563304016 0.0116441751901883 2062.47343155625 0.0437563774175942 436.467156479497
759 26.5735591046715 3.18291852175651 0.00993901613851575 2099.23913992033 12.7404294465668 405.509862219775
760 46.9231330466189 3.48765358254528 0.0113411665576685 2077.97780984384 -1.97536003310233 393.724703128485
761 57.8660633232469 4.0075115872669 0.0140054517550292 2093.64845816139 -12.035744076129 433.548150357598
762 2.78013096477591 3.05366548900501 0.0100706783645165 2086.70881101373 1.55626520514488 404.602455098072
763 22.2757897691316 3.11330189285471 0.00994621924886237 2093.88835842093 0.857602341566235 394.152057555626
764 40.8511357376398 3.49610335919525 0.0112326933348905 2088.70687065367 0.129143267404288 438.683775554676
765 58.8572648600768 3.90753734256629 0.013404469574328 2034.9504909406 -1.1709950841032 419.135941604498
766 54.3119674221532 3.50224484346813 0.0109291651689658 2093.77461974067 -2.65199386980385 418.962302379796
767 54.1505312905871 3.93926813117832 0.0133392371996469 2023.70536858053 -1.22592063620687 404.441700186152
768 22.6901213778945 2.83928346989747 0.00911169844559047 2043.90757474024 1.4408506010659 435.820399516124
769 70.6155083800656 4.26102710293167 0.0149588909886069 2057.06024930906 -2.98481171252206 414.614989209192
770 23.9850588666254 3.15029957709191 0.0097677157823199 2024.287976383 0.447312395554036 425.08506746765
771 67.9879194859538 4.07074777974365 0.0135907642237524 2056.16544260853 -1.83084272779524 432.828558293338
772 60.0625171333318 3.81625325838402 0.0130037955727072 2088.62145294226 -4.56779937725514 431.080011141095
773 20.5954483835204 3.38514376905695 0.0111209346155008 2075.77951102937 -0.38689078995958 415.886982795545
774 55.1854656044095 3.88503603858618 0.0131163223976925 2073.21535892156 -2.10024278843775 434.556669294731
775 14.3921683754111 3.05593275849507 0.0101826084129737 2098.91480362997 10.286808621604 396.18082884602
776 47.6829420751584 3.82356042184341 0.0126421845590596 2085.99579999852 -5.06706981454045 410.004822640719
777 28.2441287651361 3.3730377629074 0.0117032758048048 2089.4864990802 -2.98869636375457 397.167665598886
778 61.4349913170307 4.34685338461527 0.0153665607159258 2076.81120470935 -6.05218847980723 414.201552327041
779 40.2311951023817 3.73527825190617 0.012747105043241 2043.81768933986 -1.00331455236301 416.586714657202
780 54.0712209100087 3.81948920093994 0.012455269321295 2080.42519857455 -2.48182891868055 430.518712544985
781 26.9139963972422 3.37134973159725 0.0112215396272742 2098.47641722951 -1.3661929150112 422.581474265988
782 83.9244725379779 4.74308839143281 0.0172019674476436 2037.04734881339 -3.23856415692717 404.607985518397
783 21.570769448619 2.89161142724018 0.00809025461321434 2095.33642203384 18.2931323442608 437.576577639819
784 30.6845585631286 3.66565735900971 0.0128315774713551 2095.08099025465 -7.10404567420483 431.707170274688
785 10.6979328923904 2.93911797259116 0.00920047177385536 2044.347001713 1.24944893410429 435.211056484585
786 23.8696322708256 3.45852394096091 0.0112489493253023 2089.23413054063 -1.46239271620288 417.850269752475
787 23.6977547335789 2.9877386206894 0.00924544579841706 2091.14382806979 4.12163967499509 407.39028889272
788 65.800800710394 3.77378158446898 0.0121950686176049 2062.82254694076 -1.77481462946162 406.516606088559
789 15.1440682862896 3.4765975833696 0.0120823660547015 2096.22593179531 -7.46075947303325 413.744798453647
790 54.347312493454 4.08876464296715 0.0142823082074646 2067.04845092632 -2.6591830747202 432.654266732394
791 62.4776733072356 3.57447939743131 0.0107068827267536 2089.83873794298 -2.85064913099632 411.99543215913
792 9.0972556858053 3.1377909184821 0.0106060499435719 2072.78301911731 0.82008422119543 418.82649797854
793 23.6977547335789 2.9877386206894 0.00924544579841706 2091.14382806979 4.12163967499509 407.39028889272
794 52.093585424905 3.61511412925951 0.0124687920596007 2095.32695097337 -5.42898732004687 433.39806707928
795 21.570769448619 2.89161142724018 0.00809025461321434 2095.33642203384 18.2931323442608 437.576577639819
796 63.969075111696 3.85520835412189 0.0123885080979301 2057.73351141973 -1.64842791622505 412.477938879527
797 26.5985320327196 3.70161698551109 0.013333162608518 2095.71169541171 -13.1788145611063 417.645595946911
798 52.5252826296109 3.65621716718083 0.0119729045472236 2036.759310978 -0.615825525019318 420.06514166687
799 26.4579877767182 3.24837579729848 0.0109319796678523 2080.61713432777 -0.352920473087579 403.266411016259
800 24.883470873823 2.93265863954069 0.00846611399021345 2076.68921938585 2.36837299540639 414.510176386127
801 29.932328267523 3.22872137784994 0.010445474752223 2088.14574059006 -0.0786660797894001 403.414312735747
802 40.6386366967807 4.02830474356258 0.0151290490942585 2084.75251020165 -7.97715510474518 399.205466212029
803 31.6830473049672 3.24516993682799 0.0103326883460943 2098.15666622506 12.9164405539632 428.921273907521
804 21.2082223059217 3.37965770892775 0.0110241547915308 2092.75001387158 -0.186469333712012 422.602278183928
805 49.4757512850102 3.53081707833976 0.0112542634111046 2098.14572285092 -11.9897998147644 418.632550622083
806 48.3777262667843 3.84031817640794 0.0136389662241024 2077.4062853714 -3.28716006828472 416.146597667434
807 23.1629609186946 2.6463718775784 0.0071580715896627 2096.47348878626 31.819473314099 432.681875614749
808 25.3122492644008 3.31145117754109 0.010538727277436 2094.91491480358 -0.115498653613031 412.759870024416
809 45.7879857319269 3.6009748833232 0.0113604172710285 2094.6058160509 -2.35175784677267 436.022928617107
810 52.3501856942714 4.0999048504233 0.0153363352423223 2025.95268598432 -1.26569750485942 435.892399341252
811 57.6917028413974 4.09877607253206 0.0142240029004616 2040.47991878609 -1.86081684427336 410.068860181448
812 87.4117374070135 4.38537373842141 0.0152915826499374 2077.63283865829 -5.88799541350454 426.113975118548
813 50.2512557124158 3.65612968857517 0.0115490115172421 2095.48538821843 -6.23468658654019 427.548069173984
814 4.83386587633048 2.70312764990849 0.00797583486571722 2081.11831442593 4.05159892048687 409.025293832331
815 33.8031641101998 3.27226253746997 0.00985569279958397 2099.25645043817 29.1225787973963 425.754738287814
816 17.5658025907745 3.13370333258744 0.010314499521967 2062.88511582627 1.20038517285138 438.375586184329
817 47.6829420751584 3.82356042184341 0.0126421845590596 2085.99579999852 -5.06706981454045 410.004822640719
818 59.4721970419557 4.04627822645164 0.0136944564105005 2089.77654542984 -9.57475641975179 413.55749536934
819 16.745297887581 3.35990668901954 0.0117383643904368 2075.81859610695 -1.08378462959081 401.34247728615
820 21.7134808315957 3.01426276237823 0.00969522071689206 2088.9098238619 5.29881798662245 435.813822624933
821 34.2547625021693 3.35360804052705 0.0109774307527264 2016.37052545534 0.195754764135927 437.355631988273
822 6.7738240131082 3.19667929077479 0.0105927569817497 2091.97138206614 0.237198944669217 404.19581323619
823 41.5036815238609 3.70605733623387 0.0128912295648269 2033.76517595723 -0.743805079255253 421.891525682448
824 38.9546956595145 3.64250233018951 0.0124328895403517 2014.94105419796 -0.504312580451369 418.330474985794
825 15.753714111402 3.26469016495661 0.0108828548302277 2030.50428371225 -0.236349876504391 394.929980209242
826 51.3243861033929 4.09214074732825 0.0142367162741596 2048.49892953713 -1.70939343282953 432.224870038356
827 63.969075111696 3.85520835412189 0.0123885080979301 2057.73351141973 -1.64842791622505 412.477938879527
828 24.5058689329689 3.23400651110562 0.0110128534821738 2088.96715258644 -1.24527046922594 395.562029195935
829 53.2103046783223 3.59898021682167 0.0106455710906634 2071.18187632808 -1.33216688176617 404.542926238961
830 49.5467558224131 3.64842877154624 0.0114911920889129 2027.62844132609 -0.355110443197191 428.77427917258
831 6.72749417638345 2.81342716310974 0.00867756097161548 2076.94995469367 2.95421469723806 417.122474505534
832 42.0240485656177 3.66476749336007 0.0125071094558834 2093.49651556206 -6.9668021146208 418.723713957249
833 51.0020710331906 3.99726246006342 0.0141905058544909 2092.62300192658 -11.1573955020867 428.104106548076
834 57.6917028413974 4.09877607253206 0.0142240029004616 2040.47991878609 -1.86081684427336 410.068860181448
835 9.56403770374222 2.73708711669992 0.00776400181405494 2096.56754830806 28.8633842743002 433.340098007176
836 29.4972036227625 3.04375190653124 0.00902957389718672 2041.83951259637 0.408520319033414 398.565607920449
837 68.0137191600687 4.33877017621852 0.0156142894216667 2045.12232634029 -2.65912482049316 409.741890991403
838 60.6745912501199 3.65464930799793 0.01108080928871 2064.200098539 -1.30298572825268 405.248482575201
839 24.6127254078936 3.65242809020509 0.0127580095429906 2084.25051488215 -2.07799483090639 432.027934791508
840 17.2708952816297 3.46748976503191 0.0113138364312216 2069.60836432246 -0.269752878230065 426.798669468582
841 11.9510405758442 2.83158726272774 0.00852715456807287 2085.2705661545 2.94974171789363 393.118557398756
842 17.9984758923877 3.0068442550889 0.00915742520937604 2096.04310175427 10.9562626364641 415.465158547979
843 15.1893675595748 2.86133633244429 0.0083202532354766 2030.94589092187 0.786879824008793 405.368893679632
844 56.5679822288492 3.77683514350857 0.012988801998801 2077.86154014594 -2.12890233146027 431.865551143255
845 11.3906219535816 3.20961762248863 0.010277429939549 2096.83862719382 -0.930726875085384 398.183341144471
846 38.0326133071474 3.48543624706299 0.012146463411589 2086.1967606484 -2.34867002349347 410.866784824475
847 24.3561034923264 3.19493537587781 0.0101182194733067 2098.1121081342 0.424743131734431 399.217518583029
848 45.3111334962663 3.7207358102938 0.0120626114513477 2093.89508453058 -10.595055737067 401.480030681313
849 19.2731957836368 3.33183040136716 0.0116714259160148 2085.36174462386 -1.57094587106258 401.224255438932
850 -6.67934797544726 3.11315439800079 0.0107639582853817 2097.9481263645 16.8161699338816 429.778970163487
851 25.3667438249167 3.31069667967982 0.011111160075133 2085.84852240235 0.483692742418498 424.581683562502
852 26.5594200868221 3.0762461220249 0.0091821604523146 2075.49781151349 2.10326861357316 430.78014773808
853 66.8239925732363 3.84734620193686 0.012227676661112 2094.58441237221 -10.4932453343645 423.283408542162
854 15.8247429511577 3.12546908656057 0.0108355185653439 2037.8425203017 0.47524492489174 426.603980236421
855 23.5259893689699 3.12114788006971 0.00991924962798684 2071.60079356609 1.15029369713739 422.1523632699
856 38.8731782102566 3.62327739246094 0.0127982142485895 2090.47380255838 -4.80384800815955 416.391405779828
857 -38.2276771079628 1.90035800211203 0.00537722090897688 2058.16133291135 4.07407628605142 402.432044727108
858 58.7862074293538 3.97122872932352 0.0135095891580081 2082.88658502931 -3.95415848819539 434.828513296442
859 45.2575879608622 3.45256235762786 0.0111560256497882 2090.6370824764 -2.62333008926362 407.711212568184
860 30.8029844490237 3.3851281743193 0.0109414758216094 2097.06030278769 -4.97885058633983 409.220015651327
861 -0.459139546974359 3.01461286565202 0.0097155781561091 2093.9786167331 2.93982509989291 394.94460984695
862 20.4370360471969 3.34361532485222 0.0119000334027076 2073.12054006546 -0.206524655222893 421.630521830783
863 32.4821318347653 3.53268279384309 0.0119514649220774 2097.46755944495 -7.99175684573129 426.251056634292
864 24.3533586587513 3.60857723885417 0.0125624746990412 2097.99749038834 -13.1515466235578 432.508928016085
865 27.2155572017127 3.05115723053097 0.00884029794542389 2071.92526514991 1.56885360134766 418.115195903844
866 19.5897686993599 2.85625632123054 0.00898199402059639 2098.58496597875 28.3442303095944 395.793235677953
867 18.3812661126614 2.8651370778734 0.00783486311839581 2074.05970733543 2.31361146084964 407.641398517372
868 -8.78076599248807 2.61961744095413 0.00787088429171834 2070.89913874725 3.00923675764352 410.926022931679
869 21.8808654036208 3.05123008773922 0.00923987628717985 2047.36725106603 1.00241517880931 429.953910247801
870 70.2379791531335 4.44373594642041 0.0161177760573906 2067.32552916231 -5.21566467126831 399.673164689142
871 44.2733306202953 3.42984460068673 0.0115459458775569 2043.57245430304 -0.33451659604907 414.166887403665
872 40.092800503735 3.73190431552685 0.0126831256277638 2036.85468389699 -1.1136875464581 401.794659288163
873 27.9708162433106 3.4127834176543 0.0117138927200907 2096.01173565676 -5.58769992552698 410.361480608458
874 45.7879857319269 3.6009748833232 0.0113604172710285 2094.6058160509 -2.35175784677267 436.022928617107
875 75.5446966500303 3.9216786514636 0.0120584650494955 2068.52348414832 -1.69839346548542 432.76438369368
876 21.822720792559 3.53666675979135 0.0126735613480245 2079.14490803587 -0.783167148474604 436.187431589004
877 42.0528512286315 3.64223172398277 0.012430567353925 2093.44176255236 -10.2529918286018 393.940042798248
878 -1.24274450587815 2.95613370600136 0.00960021499783772 2093.7594126435 8.99601764045656 426.635481529157
879 31.9004766085353 3.48996297681569 0.0123160466092972 2082.91627921956 -0.928363353013992 429.201560928399
880 16.5850505801717 3.3035590554698 0.011384907121618 2096.8009924232 4.55308468313888 433.723533494761
881 33.7433451629612 3.65416645747433 0.012449506576007 2074.73465330992 -1.82580810273066 416.393122335239
882 53.4748764242326 3.40230714328356 0.0101355213434617 2099.20533168153 10.42956226971 427.575823518616
883 56.3078050378955 3.6949632005584 0.0117326948929707 2096.84529853542 -7.61951643275097 436.974040571246
884 27.0259652797893 3.4990482075343 0.0117264695637931 2087.01827791217 -2.03987936023623 414.890136403724
885 17.1863875171699 2.94972482927362 0.00882603250605485 2046.99136027833 1.0243607708253 418.115507520275
886 38.2651544608042 3.56618562449559 0.0120837058856841 2034.10537602264 -0.369957401417196 426.493264503865
887 22.6193963467646 3.27835996845083 0.0104727616312019 2096.12125415076 -1.6024405695498 403.308077860656
888 72.564017228095 4.73040782210763 0.0171330549604132 2024.41637945315 -2.25452427752316 436.273503396011
889 22.5814013968411 3.45832758730216 0.0120005387867909 2097.95816443907 -5.92242147307843 427.344350496644
890 6.65970842225573 3.03940480075708 0.0103098100402767 2093.97653347487 7.93032931629568 432.12507155986
891 37.9470972619555 3.54560368696774 0.0119722091471872 2096.22149659833 -7.10540930507705 421.095786815338
892 99.2352227693351 4.82334479885585 0.0167172240439648 2036.89712312934 -2.84144067903981 433.425746123776
893 54.0633932665941 3.72649986660883 0.0130083198590221 2095.49797330797 -8.11781040159985 437.568282452391
894 77.6594334633643 4.34226743876692 0.0156494228090377 2060.97032907465 -3.8391662039794 406.450848218163
895 26.642295495437 3.40882303739365 0.0112704724215062 2094.57645763876 -5.42037412291393 399.394359957716
896 31.6362298479478 3.32675608093851 0.0101711544480544 2098.53538122494 17.3158964281902 437.371799804437
897 9.12000432840914 2.83114653229825 0.00903267239128589 2090.83174942108 7.47004056116566 422.056701581328
898 14.3699144366037 3.0238726021295 0.00944680136078131 2099.43139336142 30.143085566815 393.211869387694
899 50.8092420304408 3.83444638335633 0.0130558936169139 2063.87210621685 -2.47125983936712 395.999195560336
900 30.1454451270683 3.51917747795737 0.0120939716840434 2074.83070891281 -1.8965893634595 398.514917169489
901 36.056061649587 3.45517683552766 0.0118831115240351 2099.73000793788 -10.0445258524269 435.49401119229
902 -12.2723571933594 2.61394066718504 0.0079189914568871 2035.99570714938 1.34933996247128 409.525750195273
903 38.2651544608042 3.56618562449559 0.0120837058856841 2034.10537602264 -0.369957401417196 426.493264503865
904 45.129286711552 3.61721232262238 0.0116482352432137 2051.69513776805 -0.572318744380027 424.931689059266
905 23.25005223564 3.10213041531766 0.00943340005865574 2094.3504797169 3.26716173673049 402.251458489105
906 52.7237641333041 4.19034743444017 0.014949625465241 2068.10781571479 -3.48861705046147 424.38220419904
907 49.6703786074781 4.10353738711978 0.0146979489265955 2072.45247068326 -3.3864488452673 431.709441494782
908 75.5446966500303 3.9216786514636 0.0120584650494955 2068.52348414832 -1.69839346548542 432.76438369368
909 34.3176374765452 3.39494539304799 0.0110922183947158 2080.85035017016 0.447057376150042 434.574834990701
910 18.1819284042576 3.24528451615058 0.0108902075271069 2099.1091158567 -9.33650940191001 401.154322146555
911 31.040328585788 3.28515604668722 0.0103385379054357 2099.05657244683 -3.80046424455941 405.570737647975
912 13.1657219719825 3.11243420600503 0.00974044444926341 2035.56156174 0.243417676538229 402.904342225758
913 43.4026435790593 3.86330480968426 0.014006430044066 2089.51768205804 -8.00211342051625 411.69993823065
914 37.1331816248524 3.16877130775985 0.00961231295175062 2099.08932426106 15.7515765773132 406.197750438626
915 75.3784338310515 4.162170752071 0.0145033737562797 2078.40943787061 -4.80797146214172 425.536583936361
916 56.8893575737023 3.91291454058942 0.013587704329364 2047.69349437463 -1.61132368724793 412.992836316657
917 21.4195381128973 3.16933977315164 0.0107045398037324 2098.91727863625 9.45069815730676 410.661860581575
918 28.2586119019914 2.98891174177262 0.00894430305515469 2077.23803127906 1.36963447090238 399.832314993266
919 -10.7074279109418 2.65970184703236 0.00840107946121428 2055.10987115535 1.58636116189882 402.710561452494
920 97.9760046364544 4.76762871997889 0.0173323476806688 2083.83639957779 -12.2596411244012 413.795243452601
921 30.0430303744571 3.49990409750554 0.0116557866247097 2076.09910253715 -1.84603036381304 396.783762984482
922 21.9172252997705 2.65594078787574 0.00701563692699951 2091.04944149381 11.3729062047787 422.109909189399
923 7.91788295751514 3.32813273443425 0.0115708940029416 2090.64064376755 -0.789042559918016 415.68131626553
924 47.0563260373844 3.85861040728566 0.0137029526555356 2076.99766475544 -2.53917403519154 434.337139039994
925 23.287228611574 3.06434310777282 0.00909985390940297 2070.07055435306 1.92760634468868 435.105360592674
926 52.6718585351905 3.89240508493729 0.0134518184159879 2049.07183371694 -1.3502842374146 425.397191965987
927 5.11924612916653 2.93716521898549 0.0094164877283215 2034.64561736817 0.786903095431626 418.59269217247
928 34.5407688435194 3.12838860109273 0.00939954364652809 2029.89354446367 0.305684879422188 407.585783959531
929 19.2937773036007 3.20778375703561 0.0107345647023789 2083.72374129738 1.525193315465 429.332421356136
930 24.8921743678066 3.3375467608086 0.0110460690885638 2092.63445634488 0.287973510567099 422.035096435258
931 35.4266227699211 3.33830349297649 0.0100884087329187 2098.19348368142 -6.76457171561196 400.299628221943
932 33.1651950411452 3.55199041214421 0.0115482449094648 2095.49758222303 -9.3924707476981 402.986524244173
933 13.6797799350931 3.2994817869492 0.0114217284272606 2099.86418998055 -8.20706756552681 417.923058421864
934 52.2457975167365 3.48250460214221 0.0121280926641661 2096.7800431971 -8.6031924909912 415.147674806668
935 22.5856035819902 3.36551988835658 0.0111781155711602 2085.67754345946 0.547225449699908 431.578903011912
936 22.4442805601918 3.04580182888177 0.00941129375824499 2081.67271044338 2.01826548669487 414.977610179275
937 8.706453142494 3.1012507685468 0.0108405759156109 2031.0930833302 0.547040151432157 432.376419126217
938 7.22048433300617 3.03987119120474 0.00989972449641999 2098.48485194496 23.2448661839589 416.424383980868
939 38.5704691453391 3.2593977264581 0.00944122162100154 2076.97607957339 1.31829024991021 429.933511102731
940 39.0192619127384 3.61460760097654 0.0122249639439133 2066.26774309459 -1.33697750046849 411.716210337624
941 34.2547625021693 3.35360804052705 0.0109774307527264 2016.37052545534 0.195754764135927 437.355631988273
942 8.48982245276655 2.95211491487391 0.00968226420656138 2055.44584525307 1.11411173362285 420.371458883776
943 22.0660102082638 3.14792535210012 0.0103706553805623 2089.05847161263 2.98431278439239 428.336590225612
944 17.5658025907745 3.13370333258744 0.010314499521967 2062.88511582627 1.20038517285138 438.375586184329
945 25.4354960408695 3.11173024657953 0.00959573854341439 2048.84167558141 0.177968167699873 395.124338555957
946 33.1124925250891 3.67137397678687 0.0120158675469689 2071.10457404866 -1.80436071008444 408.723393257291
947 40.6373495972875 3.44143749067072 0.0109923785035196 2061.42196787288 -0.850836208555847 397.060714805944
948 30.3326484594399 2.77518220443858 0.0068497574469861 2061.23688581423 2.47920082416385 427.047873166871
949 36.6678627361978 3.1490166115541 0.00923998482751452 2094.96742847748 10.1819830969907 438.215100986708
950 26.5594200868221 3.0762461220249 0.0091821604523146 2075.49781151349 2.10326861357316 430.78014773808
951 63.0112228558277 4.14380301336377 0.0149071015000481 2032.65482546762 -1.43518252065405 434.003075697479
952 41.0154836535362 3.59980982503764 0.012488347458659 2077.77227671421 -1.39907899778336 426.291751863617
953 43.5458970827591 3.68195029479675 0.0128482563055729 2088.04100697557 -3.79091325215995 423.07592352436
954 20.9411698303441 3.01073626636553 0.00958763193013354 2097.45775136305 14.4062713277526 412.481479338103
955 27.4938778030806 3.42903312282917 0.011181476940629 2089.57843545405 -0.839912761002779 421.365627368067
956 30.9600331909414 3.11825277021675 0.00931354118297594 2097.55634374428 21.6704593296163 437.426051754115
957 44.8138375769483 3.66044196329138 0.0123747362894568 2090.25700393226 -6.13133716164157 402.829545531039
958 41.0154836535362 3.59980982503764 0.012488347458659 2077.77227671421 -1.39907899778336 426.291751863617
959 55.5191278437552 4.026441371968 0.0136896650766847 2047.39445039839 -1.47092639002949 432.044633623934
960 57.8560747596911 4.46224502155757 0.0159750810605332 2020.78095754026 -1.87324947677553 422.433104589558
961 52.035484844996 3.77675983283839 0.0129195672124732 2087.47400152031 -6.4355575456284 397.836823508652
962 48.1666968064174 3.58964717744378 0.0115021680455859 2091.23995197215 -3.21541644865647 420.514425980182
963 21.5049657908319 3.23335395145401 0.0103800457829817 2099.13429156854 20.0455531966873 421.653356668347
964 25.5311459644993 3.2119472083395 0.0101456311718383 2097.58128194138 3.86161278234795 409.670796546336
965 31.040328585788 3.28515604668722 0.0103385379054357 2099.05657244683 -3.80046424455941 405.570737647975
966 68.0137191600687 4.33877017621852 0.0156142894216667 2045.12232634029 -2.65912482049316 409.741890991403
967 37.8653303778329 3.85017041821092 0.0134778678050902 2014.21846014098 -0.687742219306529 431.148824102623
968 50.0836432727332 3.42156585746336 0.0110898668748691 2098.44230937236 6.5423610759899 438.848521901023
969 8.20706540862485 3.06551945318031 0.0100391767390328 2097.77340145665 16.5916589810513 421.800487601419
970 15.753714111402 3.26469016495661 0.0108828548302277 2030.50428371225 -0.236349876504391 394.929980209242
971 47.0886428882757 3.45769565775489 0.0109457735466785 2099.72360295593 -2.20580335939303 430.536921911241
972 39.5799679350179 3.49849421485073 0.0117233789387869 2094.52258873009 -7.34209189889953 401.076120295872
973 17.3778785757374 3.54726802883886 0.0124452567189269 2051.22319937614 -0.480889410246164 428.343558405812
974 72.4870321718438 3.82820433158222 0.0120042407197086 2095.89093608339 -14.8468406149186 415.446893725574
975 49.5921507581565 3.76816607640963 0.0130042297412709 2069.24932133197 -1.52973832795396 431.209107853791
976 34.1188224108004 3.58499020892492 0.012341218522742 2020.16692041769 -0.52297909045592 413.009494021627
977 -8.45966817024637 2.61112620708401 0.00847440775184656 2083.02200931008 3.92903770785779 393.920166797159
978 25.9805127176756 3.34967889248528 0.0107552174063099 2099.39648744068 9.96705439407378 424.873827523983
979 24.5901253958532 3.2317388077039 0.0100062836718986 2099.57152008987 1.90272156847641 402.038171377861
980 30.1150773525502 3.40479981789645 0.0112461352477831 2098.26754896785 -13.1255204300396 405.460515305842
981 26.1649524348674 3.19331986374723 0.00973256645660676 2097.60171139939 14.1997120715678 429.301012329475
982 12.9210011942359 3.35345931096673 0.0119043211810148 2048.51524724672 -0.452039761003107 404.92648097869
983 30.2357770592958 3.22076397368972 0.00993956052865 2095.11362115643 2.46379615506157 411.644010899405
984 42.7633634212091 3.47335446321278 0.0109112853719051 2014.32397992467 -0.402793658431619 397.933714656133
985 28.2913020208625 3.32548387760178 0.0106223740738231 2098.11111080856 -0.361126461066306 414.720777666948
986 74.0865059515185 4.08974339828927 0.0132934130748683 2021.39419790474 -1.50870601413772 394.069915445658
987 17.0781614349321 2.94437890844292 0.00860166670932166 2084.26600319659 4.30170773994178 429.213947006435
988 26.5996793844233 3.2637628278076 0.0103684140939924 2053.57490661764 0.197995700873435 416.441881616256
989 -0.12966553010008 2.63126176828437 0.00770464954568349 2083.63207582128 5.3941254527308 411.513079705557
990 5.37741581557881 2.92261866342557 0.00964016890480044 2072.43470654171 2.29369416134432 430.681536461024
991 6.37330554221975 3.32836394409986 0.0109491956875587 2097.50004647439 -9.74816452711821 393.870162495182
992 46.4561208900733 3.69172543013371 0.0123443742964389 2048.18457510276 -1.27094100229442 399.604314472382
993 19.1440877547469 3.17115710542409 0.00995598134900051 2047.41016060323 0.00793746672570705 395.189795164935
994 30.6744620224567 3.4968427047593 0.0114914494506095 2056.43681959994 -0.719783417880535 407.961521308584
995 35.9377390057401 3.17961391186577 0.00991196767524739 2099.41405441309 34.328992923256 415.389660959841
996 -35.486440601163 2.2188388252856 0.00688900407923595 2088.92245246749 12.3306365590543 412.211326935583
997 23.8696322708256 3.45852394096091 0.0112489493253023 2089.23413054063 -1.46239271620288 417.850269752475
998 29.8431782873115 3.29014011074546 0.0112245203249119 2057.92455503182 -0.488672170322388 396.004170598976
999 32.5859208058777 3.15962584292919 0.00989941672368987 2091.85132533242 3.78440171713009 424.015893142024
1000 52.6776376905838 4.2563975652265 0.0157461490405951 2087.66017433978 -11.3364206720144 408.570264335685
1001 8.77242831862653 2.48274642238419 0.00649009503502324 2087.21639625961 8.53816961403936 408.045960525721
1002 20.5622762750473 3.20742467607609 0.0105136220666334 2094.23352308711 0.745859919115901 407.049703731181
1003 26.6520552289901 3.43248805935813 0.0112766610661585 2077.95474269171 -0.244168934877962 425.823995255774
1004 25.4658909962137 3.04040756844662 0.00879777943478369 2070.80460819532 1.13506625872105 405.802140583607
1005 57.4217001551723 3.87455106044004 0.0125540915868105 2095.10310490266 -11.1064458242618 430.989920315473
1006 58.1969632789825 4.00705475662539 0.0135565674596573 2073.12834875076 -3.36241086246446 416.093169795067
1007 63.4300200498344 3.89288529365688 0.0125959288875704 2057.26441346528 -1.19520746869966 436.458882483179
1008 4.99731847477257 2.80594757917111 0.008225917904881 2083.62829537503 4.71288570202887 421.914890220024
1009 8.69090327612651 3.24267101293879 0.0112217703704976 2049.65611866931 -0.0170374731533229 410.939177657155
1010 18.4686395588314 2.90503626648072 0.0085448379742443 2098.28549397038 22.5352663337253 395.790212855376
1011 47.3897945588434 3.84267179092557 0.0133531247873673 2053.67672144505 -1.14737483439967 435.271388373188
1012 22.3136695491615 3.04015479069336 0.00900221901194285 2089.19536978193 1.90103223081678 394.772737649105
1013 30.4244663390308 3.46489757245236 0.0116993410559014 2090.85531052179 -0.567121068015695 432.558471417711
1014 30.1874215365524 3.204341236517 0.0100130735660467 2015.73096482409 0.202940511517227 415.637698570526
1015 26.2272636923513 2.88837243346597 0.00808031873128178 2089.57530876389 6.3625080883503 418.190911758914
1016 46.4561208900733 3.69172543013371 0.0123443742964389 2048.18457510276 -1.27094100229442 399.604314472382
1017 31.9387151989959 3.0663757992638 0.00870857918927632 2093.90738861007 4.6165197645314 402.691158501971
1018 8.25517760076962 3.12457206992228 0.0105921897470605 2095.97453929996 5.48716732533649 417.164663441979
1019 26.642295495437 3.40882303739365 0.0112704724215062 2094.57645763876 -5.42037412291393 399.394359957716
1020 20.6510796013885 3.17909519388017 0.0106961396081952 2098.84820735501 31.9339719042182 438.120722296496
1021 -4.35601698741557 2.58515836527942 0.00779754076371962 2053.67666031537 2.41392666008323 431.157799133784
1022 25.8470537425308 3.51080031953286 0.0122862698972909 2025.64661402139 -0.385452106129378 418.253267928849
1023 8.57435529820853 3.09510312667695 0.0101153945638614 2095.95546238287 4.11868579918519 405.068569913744
1024 67.4944330635276 3.91685883238567 0.0124099311649767 2055.59730567387 -1.3488684175536 428.589954294586
1025 66.3969982850661 4.57146984048705 0.0173221091454368 2068.77126139263 -6.22646084288135 397.814917271727
1026 97.0141793121156 4.79716705577167 0.017038416594198 2059.57141350093 -4.37489136587828 435.74568100248
1027 24.3605254984349 3.5394079179469 0.0120760754804272 2018.58036855911 -0.429920628666878 413.130201407129
1028 22.6976280152432 3.36954513145151 0.0112524156547709 2057.45337412995 0.215957665350288 433.911625243792
1029 85.5508534883434 4.69650435693737 0.0173609153270213 2022.77830500901 -2.23391956882551 432.55851966625
1030 41.7734380206283 3.71030908489691 0.0122247836892832 2091.786763557 -7.54526087315753 404.413209690742
1031 6.95601339927958 3.1746789548031 0.0116351108199569 2099.97938074986 28.4499341878109 408.80837618533
1032 18.3170276332786 3.05816281219851 0.00979669584098438 2079.33027305244 1.31911405129358 409.496236032451
1033 33.7823699414264 3.35033008892687 0.0108551361529155 2096.32580303028 1.04643887840211 423.547893441448
1034 43.8972994541671 3.70041681317495 0.0122058174734333 2069.26267483202 -2.00379012152553 403.655909076554
1035 15.6896877821784 3.20421601522897 0.0109026163547454 2099.93768209848 32.3052943940274 407.475207244656
1036 64.5166348817889 3.81521082103591 0.0124752833242145 2087.58581660478 -6.67865891940892 395.918195372825
1037 35.5556693458728 3.52319249156391 0.012373418237068 2049.18582539121 -0.209605388808995 438.180986579637
1038 34.7222469142336 3.37808896824463 0.0111225887862198 2097.92706973664 -2.53500345628709 419.31020397473
1039 5.37741581557881 2.92261866342557 0.00964016890480044 2072.43470654171 2.29369416134432 430.681536461024
1040 29.882367277537 3.68642190575545 0.0122768715766938 2095.08929755096 -9.69748751726002 416.780313173244
1041 57.7935390634374 3.67009468958217 0.0116614546370995 2095.99991541356 -12.7621176396497 406.919265066877
1042 7.8455896534949 3.09700135861339 0.0105520317791107 2097.3488535115 17.5564904836938 438.550811834579
1043 -27.5287152426062 2.278236219027 0.00705259888928407 2082.07355486602 7.61686425190419 419.377192343881
1044 2.0020341067615 2.79634626920504 0.00927311183608411 2096.13357437262 18.8649711571634 424.904907183743
1045 17.0292028293901 3.18648754993551 0.0104023599078833 2092.06676727324 -0.30903150094673 397.33554345813
1046 60.8081827463799 3.84923478037274 0.0131800622019508 2070.84023501119 -1.69019045773894 438.442406678488
1047 67.3417994856503 3.82509275486237 0.0120713032958925 2023.63699262356 -0.677125537768006 424.958098758846
1048 37.9237254412326 3.71082459814183 0.0130521287929701 2095.76953329472 -9.93300948524848 430.867798488763
1049 23.9483890859882 2.95719876748363 0.00881406581372609 2092.31700404454 6.83975982479751 417.019437165662
1050 55.7143518125089 3.74324928342896 0.0118344888555603 2093.90475006634 -10.6801308551803 401.535874529788
1051 -4.22091331700234 2.81764991607062 0.00931502902437994 2078.61534932046 3.14397306879982 421.654983819385
1052 7.53262616300459 3.09078851177853 0.0106851155451644 2098.99025975144 25.4835046618246 418.154472761427
1053 -1.49373542659964 3.15885867443754 0.0115070435001589 2083.98303042189 -0.00675592804327607 405.532597251052
1054 30.2146580454151 3.3523762312471 0.0108990566330823 2098.94429592649 8.0468925088644 428.745402063496
1055 14.9334146623153 2.94069195590002 0.00926642109291962 2063.48491402157 1.15729723125696 408.606088016726
1056 5.87218648688647 3.16093334495083 0.0106057469207707 2099.62212846545 14.1925077443011 404.181105157607
1057 10.0283303551105 2.86246221380185 0.00897431535546222 2095.18271500384 9.1505769896321 400.326818391112
1058 28.2522050302199 2.79039579381753 0.00780626838568239 2076.28671894968 2.23884594393894 393.018855887079
1059 23.287228611574 3.06434310777282 0.00909985390940297 2070.07055435306 1.92760634468868 435.105360592674
1060 7.38828812111558 3.20072056630497 0.0103948504455426 2099.78353951429 7.02067939797416 402.671589778228
1061 38.9897162157452 3.28855762002448 0.010607731373447 2034.4437371206 0.191721997689456 424.164644395628
1062 30.0712433017773 3.6683390594639 0.0128486535491862 2077.71476252843 -2.68150773830712 407.295366900008
1063 8.15282248768355 3.24144320008153 0.0110775779810142 2091.44022521353 -0.0417393026873469 410.192149229317
1064 9.99771609384684 3.11122889665175 0.0103810555642315 2066.38351556985 0.554204152431339 410.725518327515
1065 25.5879118901364 3.57435787038871 0.0121719197398003 2096.56339648343 -9.19839462498203 420.765525694273
1066 6.07789401105952 3.03502665130613 0.0101752208091209 2076.10433534184 0.957531670574099 405.750243141367
1067 50.235495646101 3.67573614740503 0.012212822708976 2089.95327767078 -5.00073442002758 412.592641710317
1068 44.0051097906425 3.79089772475453 0.0128048857469072 2071.28806010447 -1.55017265118659 434.459417312772
1069 34.8426489670863 3.51884180946446 0.0118331294544654 2096.0589006904 -9.28497240878642 407.589592341397
1070 74.7059235335554 4.13538214759945 0.0139266291278417 2046.71076534479 -2.1840114123188 405.781625316396
1071 69.2143735713506 4.37226923235594 0.014932700501133 2029.48678065673 -1.70825350563973 433.247533007354
1072 33.9424565134581 3.63040639061912 0.0127072189360608 2044.50150630926 -0.446622117888182 437.370091971423
1073 43.515657589335 3.68222812660553 0.0129252046034757 2095.01092202077 -9.00243068812415 424.125579861971
1074 -7.87311596084229 2.63420798918425 0.00817117661378022 2097.55447085504 34.6637355652638 411.927152103804
1075 30.4831495059832 3.38865347891844 0.0112055067675874 2088.90715139639 0.330136159900576 429.930451119381
1076 55.6856480964707 4.08879673683007 0.0140437121961959 2092.99871417414 -12.4885929608718 430.984419931498
1077 36.167573112295 3.48950769707933 0.0112076300024736 2034.76091630594 -0.594864003360271 397.561901225423
1078 20.775244067236 3.52072390829895 0.012238854273235 2083.12409428926 -3.10393805615604 395.153688193467
1079 25.3122492644008 3.31145117754109 0.010538727277436 2094.91491480358 -0.115498653613031 412.759870024416
1080 16.7786679197413 2.98390351014617 0.00914887281009298 2091.62904824317 8.09589342912659 437.521892257038
1081 -33.8869779487653 1.99188009240205 0.00507567915008437 2041.84545871196 2.92530579259619 408.898123106532
1082 40.1344796999701 3.8720841307812 0.012941504834956 2020.28637681645 -0.684479621704668 433.589800149395
1083 50.7372992298181 4.04481264455977 0.0133319458911735 2024.57194235967 -1.47274101385847 397.384448324543
1084 49.5119376136141 4.06836271719314 0.0143873402855298 2086.7770111037 -7.48789575649425 420.045163501636
1085 47.8817120392204 3.27372811590536 0.00987243941795217 2098.035009054 7.19827823573723 418.522390610565
1086 32.2885746164544 3.38029249119582 0.0103595036006024 2098.65403645183 -10.6591882510111 404.486498365333
1087 -12.3012512649879 2.35808883287187 0.00695308462278072 2051.43481318955 2.50689187319949 411.790615480401
1088 62.4731480368022 3.50744016623258 0.0102054537453824 2097.44206059538 1.28489689901471 433.633244246106
1089 69.5233154149481 4.18423728509109 0.0144150870660123 2081.80380282598 -7.29019999038428 398.207491160906
1090 25.0277848057842 3.08902456444262 0.0097750638568316 2064.85513592185 0.554038097616285 404.619548162388
1091 17.2248997007224 3.17304586923154 0.0107840638217742 2093.53908148827 0.249619481619447 403.033055862676
1092 9.36010410585723 3.03487315359178 0.00899027821427407 2098.66211688449 25.0874765706249 407.175596745189
1093 26.9370506431804 3.25781440859462 0.0112343070751886 2038.41680033458 0.0159410899505019 414.39073937124
1094 14.3699144366037 3.0238726021295 0.00944680136078131 2099.43139336142 30.143085566815 393.211869387694
1095 30.1874215365524 3.204341236517 0.0100130735660467 2015.73096482409 0.202940511517227 415.637698570526
1096 58.1069352594083 3.41576156001179 0.0110918550170335 2066.47944149491 -0.828284244053066 400.328074672418
1097 42.2055096839735 3.65659254501179 0.0115490324212475 2083.78953126143 -1.8506653001532 425.741555393215
1098 27.0094782041751 3.19008434545182 0.0102013566007132 2072.62703180499 0.932959876954556 424.116897069839
1099 44.1609271461757 3.29543824931149 0.0102097067631107 2098.40204103128 4.57547005731612 416.490951097609
1100 -1.56253292970674 2.27770652836802 0.00541987603204339 2079.02477241377 7.82940673176199 434.269273950582
1101 34.9482235028164 3.74739200228133 0.0132728271545938 2091.0008226512 -7.79074858641252 408.156923824925
1102 14.8185834222074 2.94279090129705 0.00944047466538731 2089.65360248392 4.23725525848567 411.75511980114
1103 46.3473737145046 3.83347007846733 0.0126591529147545 2080.93504640623 -3.02776423981413 424.364215856885
1104 32.977923549729 3.4353515735321 0.0117298529480627 2093.45968685369 -6.11633576685563 395.025259124887
1105 34.3176374765452 3.39494539304799 0.0110922183947158 2080.85035017016 0.447057376150042 434.574834990701
1106 12.7514342845434 3.11688762107781 0.010381276672763 2072.94840680761 0.0682548061013222 394.50912140341
1107 37.1740454136438 3.40714324302984 0.0110470238687406 2052.20530059375 -0.489976627286524 403.462824861913
1108 14.8267933946773 3.09415598895956 0.00978373586346463 2097.96096846811 10.2166195889004 406.560748122119
1109 8.62709023964236 2.75679926765205 0.00832365476025794 2031.57861795882 0.920249361079186 403.56916700277
1110 36.5001705054831 3.58558451290205 0.012270543874792 2088.05008338694 -4.62238603271544 399.031565869281
1111 89.5683068714143 4.06865923529931 0.0133658033513544 2055.65729177836 -2.13897854322568 416.271088235898
1112 24.2580667917757 3.12325746171938 0.00931077582700761 2098.3658985917 21.7322450736538 420.462489902996
1113 4.29833496109035 3.36847521594973 0.0120512918680303 2095.47717729979 1.6621602838859 438.365254428953
1114 44.576193923711 3.5933935933427 0.0124480267018792 2094.43087646388 -11.3019728893414 393.491884386356
1115 42.48924948535 3.61916598387577 0.012113606533033 2016.55235669948 -0.244247852824628 436.020821645808
1116 4.91110061051192 3.20760400995255 0.0107325580631952 2039.89322368708 -0.167433344759047 394.410475287421
1117 33.1585315556561 3.7617094195301 0.0129764011666572 2084.48009160184 -4.95016425615177 400.56077524163
1118 77.6594334633643 4.34226743876692 0.0156494228090377 2060.97032907465 -3.8391662039794 406.450848218163
1119 22.0279400906331 3.61250518299779 0.0127302509729775 2051.50264685368 -0.827977966982871 420.391736026864
1120 38.2008124149361 3.70383225574439 0.0127444253828344 2096.95564559568 -10.7737557822838 436.990612693653
1121 10.2321193953244 3.05593072534811 0.00990424673652339 2096.99237601995 4.94803863344714 397.728036727885
1122 48.6045909520466 3.89657906757684 0.0127617958171105 2048.17967047123 -1.23766888631508 425.063504594796
1123 34.4918152354721 3.43637104751244 0.0117195815344594 2097.81590654328 0.66585551481694 436.504131393057
1124 39.1603811503022 3.88155375446828 0.0133972422607218 2087.20660127397 -6.18791179498658 413.489442205672
1125 72.6295704300819 4.20161586105069 0.0146532722334313 2086.40522321616 -10.0406097457744 397.957261258411
1126 55.1376874116235 4.01325221516309 0.0140470808925482 2077.07455147733 -4.24224845832214 413.637003826543
1127 43.3369611698953 3.61294895158653 0.0115944715072038 2096.23458079621 -4.33934348169714 435.392325637027
1128 20.5557375671872 3.30585400441768 0.0107981331343068 2030.9654126144 0.263249643612653 432.984169415566
1129 31.6830473049672 3.24516993682799 0.0103326883460943 2098.15666622506 12.9164405539632 428.921273907521
1130 13.5786704610142 2.96786836890137 0.00949222065319637 2097.31175195752 21.5576322656125 428.778420723668
1131 56.7186062547541 3.80727333782873 0.0124391390332728 2051.33016277361 -1.06503535993397 425.917520634062
1132 7.35677561386487 3.30236059169986 0.0121931264443369 2094.21764041367 -0.458953282795846 422.688612521362
1133 50.4817160792357 3.93274618113415 0.0132317692908731 2050.33563210885 -1.44638828700408 424.648458583005
1134 24.883470873823 2.93265863954069 0.00846611399021345 2076.68921938585 2.36837299540639 414.510176386127
1135 22.5814013968411 3.45832758730216 0.0120005387867909 2097.95816443907 -5.92242147307843 427.344350496644
1136 58.7862074293538 3.97122872932352 0.0135095891580081 2082.88658502931 -3.95415848819539 434.828513296442
1137 38.2008124149361 3.70383225574439 0.0127444253828344 2096.95564559568 -10.7737557822838 436.990612693653
1138 38.2060675365002 3.4802430224378 0.0115124849876091 2053.82255323092 0.0175259565003216 438.630989070502
1139 36.785602095501 3.49996627102248 0.0111997346298268 2050.75090699154 -0.279079503379762 423.610144796192
1140 43.8406230456305 3.72666231864504 0.0131376872461735 2092.61115207174 -10.3196009621024 398.890230195343
1141 27.3041411066018 3.35579497660706 0.0112621781851924 2021.05399325979 0.100825519766659 431.384259668291
1142 16.745297887581 3.35990668901954 0.0117383643904368 2075.81859610695 -1.08378462959081 401.34247728615
1143 54.8948299111328 4.05786183748845 0.0152479174787729 2092.06954714051 -14.1521607036702 412.486896762821
1144 32.3493723469101 3.20831282440278 0.0097987992341611 2086.50042799744 1.48241749498993 417.273918178208
1145 14.510134804887 3.38430853123506 0.0114544116212802 2092.46608252125 -4.4157150760293 394.507630777008
1146 34.8426489670863 3.51884180946446 0.0118331294544654 2096.0589006904 -9.28497240878642 407.589592341397
1147 45.8753816969178 3.88711715841027 0.0141278554651371 2048.48471315531 -1.18216157192364 438.009595994681
1148 -22.0361695164131 2.44087911847879 0.00726638850518954 2064.25278598699 3.66648710565642 431.832441430207
1149 3.42431890711258 2.74595688047142 0.00895311150369371 2081.31796698342 4.28765681805089 424.532104014541
1150 18.1819284042576 3.24528451615058 0.0108902075271069 2099.1091158567 -9.33650940191001 401.154322146555
1151 48.1666968064174 3.58964717744378 0.0115021680455859 2091.23995197215 -3.21541644865647 420.514425980182
1152 73.4467788111887 4.29744859970668 0.0146450445275426 2068.88985028863 -3.86067039566115 423.870173290226
1153 25.1519571134405 3.22344646512893 0.0101871168438714 2055.40344081284 0.674440050497651 431.881863525303
1154 14.9258126200756 3.19272912333463 0.0103464741781823 2097.94743767125 2.18876225640997 404.467981877391
1155 -0.334268972770958 2.75986842947983 0.00853854409909087 2083.67765946104 3.74005597783253 403.63395422584
1156 30.9202425306134 3.32111060588427 0.0102765346163289 2085.81743192719 1.76050018286332 437.236444281441
1157 45.8753816969178 3.88711715841027 0.0141278554651371 2048.48471315531 -1.18216157192364 438.009595994681
1158 45.3690185993247 3.5729159805097 0.0125128963215629 2013.84491086891 -0.453255893662572 415.841887441469
1159 25.1297193664701 3.15432006219283 0.0107808002476746 2099.06883497885 19.9422250874341 418.091750596378
1160 89.5683068714143 4.06865923529931 0.0133658033513544 2055.65729177836 -2.13897854322568 416.271088235898
1161 23.3270938592206 3.13013056387757 0.0100234346622024 2090.50579814659 4.24415103858337 431.490673409588
1162 24.4588485223551 3.24216850256574 0.0103780909448083 2025.99515439314 -0.0238098646514118 403.403914268631
1163 45.1253130812333 3.62396456022305 0.0119455661738664 2075.28859104123 -2.15311326086521 402.365409854671
1164 50.1766895445417 4.35633588005969 0.0167855676724018 2037.39819182642 -2.64193396782503 401.171172389651
1165 50.3520868192957 3.70380096864744 0.0122669722906259 2043.96793483407 -0.489714553114027 438.622762978838
1166 56.7186062547541 3.80727333782873 0.0124391390332728 2051.33016277361 -1.06503535993397 425.917520634062
1167 58.4640969695236 4.22389879275169 0.0147323663037477 2032.37782116747 -1.56499796779826 431.473763993393
1168 3.39361933289786 3.02094075530657 0.00912518825993543 2097.53628178965 8.79216717090458 394.931966325526
1169 39.2908461230936 3.1973411539835 0.00984028729826554 2061.95830286574 1.00215642247349 434.612087429715
1170 33.9131887665639 3.3834760456723 0.0110014233993051 2070.05553041701 1.84758285991848 479.483595832688
1171 55.8315588242585 3.64874683557523 0.0113396117862459 2096.89614939899 7.18269823351875 475.617677719209
1172 43.1316300943866 4.08870236128807 0.0148169706005797 2066.22815588326 -1.30906770704314 480.232976272812
1173 0.131361510703509 2.80566325969553 0.00893263806716542 2093.35019407561 17.8179989592172 468.727137933212
1174 35.8880147458496 3.40137737080131 0.0111377500010179 2093.35223717475 4.69035420333967 458.192549398272
1175 22.5738844638464 3.36400416690077 0.0117175505971322 2093.59942705603 6.10355495242402 466.863560038207
1176 37.0662670407023 4.03885664041217 0.0146596214309072 2088.78944133804 -6.51186394738033 445.229078421495
1177 44.1529105617223 3.69211783195717 0.0125158842029381 2089.45646844874 -2.49532154761255 440.526178510846
1178 13.3771626075891 3.06859582623437 0.0100242322909715 2068.09795589023 2.73785924306139 472.391900831493
1179 41.4163542120795 3.34847695159893 0.010907084386139 2066.59380365652 0.899845072999597 449.983354559115
1180 45.9812569640622 3.90755034515356 0.0131617905458486 2069.04807818006 -0.968064737971872 463.453536686627
1181 82.5675275244988 4.29280818500405 0.0146898153418846 2083.25455970922 -6.22701593441889 439.587254647588
1182 -6.17159410642389 2.77689194829159 0.00909527896340492 2084.53898953577 7.70134177524596 467.70289651944
1183 43.15954567906 3.38631188993082 0.0109611864440242 2092.02914934955 5.04782242001966 464.363881876461
1184 36.2897486606048 3.06488133261908 0.00887874501301271 2065.47479492403 2.45531727792695 460.512676910416
1185 25.1191582352896 3.01413673075616 0.0086371610467979 2077.87014695699 4.07713287509978 459.00988060341
1186 28.6641742243234 3.96131558122814 0.0140426911309813 2076.67819869821 -1.7238472099416 465.461326839564
1187 34.4662563610361 3.29472323290653 0.0102597537972337 2096.81760220835 18.3138992195018 467.780515341722
1188 32.6395545597307 3.36236367873043 0.0106374960195728 2092.95783986175 7.66686022048816 473.200094256005
1189 12.3662354105768 3.27348449349401 0.0113047507878255 2092.98056636611 7.39086299668998 467.405177796878
1190 23.3647280329171 3.58366832978986 0.0120270729536227 2098.31289896788 10.457187264692 469.820333444569
1191 13.0205042636652 2.95219933793143 0.00898085074594001 2067.23705981555 3.02854550769553 464.494624925977
1192 48.5041931305305 3.72489607300442 0.0119802613196702 2087.17649279023 1.30049920640886 482.612606543559
1193 37.669920443309 3.46374253953041 0.0107973964836133 2071.08733156091 1.51975201675668 474.534032695355
1194 76.0603456509421 4.10818868102062 0.0142398032525174 2086.87179547851 -2.95094711240381 483.148696247959
1195 62.2718470414112 3.92699806024866 0.0130022197548396 2090.57337170909 -5.78497078735381 439.584350826467
1196 -17.5120587930008 2.38306830386632 0.00699167923992956 2092.39524871577 23.3681408711709 470.550827758286
1197 41.8259691767674 3.70182266792887 0.0127909178389602 2097.55018783989 -6.33323880378157 454.436180502415
1198 31.1264625808033 3.53467504151675 0.0123724590056057 2030.01017681602 0.155778208281845 460.875573648962
1199 70.5663497962247 4.04168195444233 0.0135786785822355 2092.2570590938 -4.81590601615608 472.792612692748
1200 48.4644390700469 3.4789254461796 0.0113992406130303 2075.68798366492 0.689756523352116 453.575993262562
1201 56.4536809493481 3.70727804272435 0.0123900434877814 2099.8763734377 30.4213629243895 471.131031995985
1202 66.4300603269553 4.02471320938669 0.0134559931829996 2093.45800661622 -4.42521214485168 478.478359192606
1203 40.7952653899422 3.5741913560202 0.0116569214636675 2076.15909135621 -0.334532626438886 440.36756123333
1204 51.5013640757628 3.47538019298913 0.0100617492943996 2093.82956819958 8.05087910499424 475.697064246019
1205 70.957681745734 4.00692488823411 0.0137574988503598 2084.43534496217 -4.13407499203458 443.655528704681
1206 -12.4169051644363 2.81625772686291 0.00941822669484712 2085.73019563872 8.9753168891184 483.163956994278
1207 33.9682952962744 3.56435653685159 0.0121286054875681 2093.30207160604 -0.922948340885341 444.856934589618
1208 45.9710180394516 3.60473317594971 0.0121764962373669 2091.7390528114 3.35568461101502 483.171121599611
1209 5.92063561972182 2.6634476846012 0.00807705468983811 2082.93805659749 8.76510900212452 478.89558875197
1210 31.2705360476812 3.4577607871862 0.0114875177946958 2062.4647198508 0.0980778271332383 439.060096235118
1211 40.4929377977315 3.45158111799686 0.0108020561609639 2096.02228251682 12.069602929987 477.423620444895
1212 33.0846168485692 3.46637042779907 0.0119149481908931 2098.91064507072 13.702336747665 454.500346747616
1213 30.3462396368667 3.42887308036134 0.0111800579991126 2056.55668364046 0.72939355392009 461.779035342771
1214 63.8165281880623 4.14148393170509 0.0141683559543262 2092.80275248201 -9.72315926104784 454.681585755619
1215 32.701662029571 3.44044636031589 0.010850864659025 2048.8647580056 0.714554896112531 465.220317902982
1216 48.178957448391 3.61506616039511 0.0114769649070629 2094.5183510338 3.40175888501108 469.674190389899
1217 39.8808462478072 3.6033491721819 0.0118394008561444 2068.38305204082 0.143813122995198 457.229175921703
1218 25.4895583401965 3.44542454432301 0.0119777141951364 2097.82522894465 15.7259818888269 472.169035383087
1219 62.7144650824422 4.02351275509047 0.0138408508156158 2057.48764612549 -0.603132436517626 484.669332296417
1220 9.94466874470119 2.66947385719608 0.00772548378780988 2072.78971049702 4.13329027593136 439.674184272478
1221 38.9804159929152 3.69345660886681 0.0123706980057071 2099.78827928216 -10.0131549616344 463.717112974896
1222 39.8304869935656 3.43830858286726 0.01037662444557 2096.4403300141 8.31679209601134 454.373564165327
1223 10.9674600042614 3.05383140471002 0.0100429368316862 2073.30485821026 3.1157986051403 466.894733310637
1224 44.2630450797602 3.71001394114489 0.0123951626702461 2097.30276154215 3.9550687209703 478.351426400068
1225 5.45635481016499 3.30210622014179 0.0117195293705474 2085.44038419286 1.28095603082329 440.273178779078
1226 66.6561432087343 4.04842216330875 0.0133441397351771 2074.4809125436 -2.62093420373276 442.042657102731
1227 48.178957448391 3.61506616039511 0.0114769649070629 2094.5183510338 3.40175888501108 469.674190389899
1228 76.0607399099744 4.42467117958929 0.015180781781582 2088.64673673967 -8.49076435901225 464.479332805966
1229 57.6411360515646 3.91043492197143 0.0134964183713723 2094.68276087707 -7.89013730594888 454.361808725359
1230 15.5009458826899 3.04673323045077 0.00880714691806437 2097.74442662811 32.3967997473665 446.442427850622
1231 20.4389064751639 2.93479835633793 0.00809478929610248 2085.56846862193 7.02855667565018 458.052028350568
1232 8.83465902633376 3.18907193192333 0.010774669707523 2097.66338899336 26.7511631851085 465.456679249807
1233 37.6494858612386 3.74901616428108 0.0131070829020448 2082.57379139122 -0.539319110102952 467.7385757447
1234 44.1861870330694 3.98200435927279 0.0148220161420845 2076.64742870838 -2.91013384470716 445.85305375887
1235 19.8425513657004 3.26736601399084 0.0104625262839604 2098.52823321684 28.7132987543009 450.603585755429
1236 79.3719002209399 4.38589881418045 0.0152536689064839 2061.40734683326 -2.01113669667393 479.953397882989
1237 -8.99663667604632 2.98626967965521 0.0103228074999737 2040.29395146598 1.46270253695548 466.477055127612
1238 42.1759814921646 3.69284710422988 0.0118913351820028 2069.816362201 -0.72953863767907 440.016994842531
1239 47.0527534836542 4.08800469365534 0.0142215721347127 2035.62729494669 -0.866635083220899 463.941087415268
1240 40.9735774731144 3.56541663828269 0.011570346664134 2087.08885261067 1.57770638121292 467.160367433437
1241 40.2825102505326 3.73458947968217 0.0133390526983017 2097.84332451271 2.8632726194337 483.678708886735
1242 10.7008210272701 2.85842009744361 0.00848423380996399 2095.54576401948 29.7109657456167 484.358686102203
1243 67.6241311109254 4.40215695225319 0.0154152050892646 2011.56031587836 -0.906375478953123 480.294733867372
1244 41.2689341699285 3.64333672908382 0.0118383503798734 2094.47891869815 0.164061682298779 457.578603757884
1245 17.2928647740176 2.70594099700428 0.00821049761285746 2094.28985676542 22.98603201285 465.889516268749
1246 67.2412764258694 4.22341231971669 0.013731232716082 2092.96579248155 -11.8137811054476 446.344259283902
1247 31.2705360476812 3.4577607871862 0.0114875177946958 2062.4647198508 0.0980778271332383 439.060096235118
1248 31.704366913856 3.41199798778103 0.0108644704858901 2091.50195529615 4.69412657199427 465.833566022404
1249 31.2675447664361 3.56900212872598 0.0123402644332058 2097.11167507712 6.21109160361812 471.093926128637
1250 39.5672096698986 3.71626707487213 0.0117861774000944 2099.29618058936 -5.67436148179695 459.565165454058
1251 45.1730722966212 3.41552152659821 0.0110668262570388 2083.66046973132 1.79673016769812 457.231124424485
1252 8.53776261275374 2.90233312801992 0.00937805233990676 2095.06855096458 19.91277260473 461.580944307307
1253 57.8498588239209 3.73815006093744 0.0118211254150025 2090.13537011482 -0.63198804622516 459.785456162893
1254 43.4979625743589 3.72113101790016 0.0122870072261083 2094.59394957707 1.26790980808437 474.806142507889
1255 34.8379596874182 3.62669794173136 0.0123318793611089 2099.09233975736 16.3928816933185 473.737620165042
1256 30.2112710018553 3.73476532228387 0.013241964005447 2066.54473216413 -0.27935016900301 467.418116746881
1257 37.1700736568195 3.50426450697122 0.0115708500000001 2098.90850723092 30.7130261464044 474.202126652352
1258 -4.03145519472967 2.61415444652329 0.00786244108315732 2089.3180825694 13.5988885210827 468.004689431098
1259 42.2420125876191 3.51681091279745 0.0112855086560595 2090.05939178006 3.48453592974693 474.346465302934
1260 44.8701937892845 3.5917511811049 0.0120168544059109 2089.05443547852 -0.236210783477873 450.32112210537
1261 30.2035900415107 3.68021872568246 0.0125145102728496 2097.40657336242 -8.93850325141102 442.453700264129
1262 -12.0787615405054 2.33524895141025 0.006111368176845 2073.75171656348 6.38743222458288 448.852698382841
1263 22.0056222600164 3.62626302580805 0.012766026973813 2098.46841363376 9.16668987134472 476.240890207048
1264 14.3050045923928 3.23660222495111 0.0105030479441825 2053.09400740126 0.890949382446706 447.374861598631
1265 72.5160692262848 4.02910741129146 0.0134417057930911 2097.55835623713 -10.2828560490161 482.648974978708
1266 44.2630450797602 3.71001394114489 0.0123951626702461 2097.30276154215 3.9550687209703 478.351426400068
1267 14.3914149086806 3.35029492633659 0.0123556238450127 2081.781696819 1.74958193907514 463.277772830828
1268 6.45996304984547 2.32283001524718 0.00576377913276572 2085.15218112082 13.692988306284 480.551489046694
1269 0.630585439370913 2.79010939953191 0.00845081701614363 2024.99444016023 1.77937456406653 478.390298021575
1270 35.829460792093 3.48197598979365 0.0113210210438831 2084.62686182163 1.21218919754028 455.136715153771
1271 44.7627678294235 3.5731912957826 0.011360650514864 2098.60945374332 -2.69084037048742 442.190465589704
1272 0.294464950357859 2.43370956049629 0.00648903214173069 2020.19231820642 2.03351342584938 456.275399168288
1273 51.5013640757628 3.47538019298913 0.0100617492943996 2093.82956819958 8.05087910499424 475.697064246019
1274 34.4664215505983 3.32995611065381 0.0105248020125421 2018.33629272762 0.841197909321636 483.784406588191
1275 47.8076363796408 3.83279654327786 0.0131423066571335 2079.82444522274 -0.761654726229608 470.422839603021
1276 50.3853476727942 3.79102987884452 0.0116536038155917 2097.83815584239 -7.67781266244128 453.402863198515
1277 89.481008389867 4.20936308807898 0.0137540331485112 2094.58578980016 -11.8044537235983 464.305973612393
1278 24.2681272209436 3.14596973595385 0.00963840344130529 2086.9313048129 6.98222120059654 481.025041037091
1279 71.4045480983186 4.05850577688589 0.0135777531319778 2093.61258388427 -6.43984281690791 470.623096326536
1280 14.5374893863984 3.12617271306829 0.00934184902267071 2095.33456323552 18.4278460708447 471.457644232767
1281 32.5651547119829 3.45826997540614 0.0115237615293212 2087.12034761929 1.40242043649778 453.775025183015
1282 35.3290491464354 3.19628987645721 0.0101592295565498 2098.6085343943 32.4723771563731 444.055174135295
1283 34.9668074307206 3.69001471320229 0.0126233693224264 2079.80409314041 -0.46757863368839 458.02057749965
1284 56.5438105361933 4.23392432029798 0.0152643972367776 2017.77832882944 -1.12711654277518 449.781324725709
1285 31.7610534021086 3.49056213621071 0.0113683148687415 2068.41751979641 0.0442637386731803 439.127028247637
1286 39.422845847626 3.77971661954253 0.0130995393407582 2082.82233793708 -0.519782872870564 471.219414275901
1287 61.1602499366908 4.05113325576087 0.013606875033621 2090.18344757636 -6.80138792144135 444.480769753995
1288 39.4229058485199 3.30090428012026 0.0102751702930055 2070.81300416077 1.8619945528917 464.582783565397
1289 0.693070104471955 3.09416182898168 0.010802828861782 2094.24468337838 14.091892298311 474.781549994671
1290 31.7405818724205 3.59390693385848 0.0121362742258 2098.56940345909 -2.0021614828147 451.18934705542
1291 56.1400183984375 3.6848591168976 0.0123189179597577 2099.04290805571 20.5572284082882 484.248629482418
1292 58.7019167802331 3.93537296329626 0.0131215254577909 2097.28926868713 -6.70220404630527 477.717320526862
1293 17.0400236228463 3.5468568620916 0.0121783231657579 2096.94788336894 8.95515110110864 477.008772511462
1294 49.0386061152393 4.14555969920618 0.0148342693269149 2023.05688432069 -1.1323423567228 443.137321728644
1295 -13.8301396334306 2.86387924494705 0.00995518266505834 2052.2671743622 2.49761224491522 483.25643907952
1296 51.0225145252785 3.63652114119129 0.0120198724646533 2099.94896761235 33.3482949319296 459.108962457908
1297 96.7765010018488 4.78615701063936 0.0174786073994965 2045.15020458517 -3.03614026401192 448.417166448217
1298 61.6891253915063 3.60242940031308 0.0110080585473839 2098.29630851629 0.662842337042093 447.235075545562
1299 52.5764500127756 3.73467180345577 0.0119375398204652 2095.8034843076 -6.50468945736066 439.282959563216
1300 36.6846243947239 4.0169835334435 0.0147151518019 2094.25461106724 -6.46238897228613 479.347599318614
1301 43.2831086104592 3.36450749802533 0.0107361661332291 2014.84012981248 0.682158642448485 478.285387079927
1302 38.8277627406222 3.50554558844612 0.0118326367122711 2090.41342663299 0.301263506989926 445.737209912887
1303 34.9762328290159 3.8288126925275 0.0140307746588183 2091.82418516115 -5.21681192098185 449.669623276495
1304 42.6282147020561 3.89494739112559 0.0132533493400167 2097.45614661556 -14.7374053113163 455.381065585594
1305 89.481008389867 4.20936308807898 0.0137540331485112 2094.58578980016 -11.8044537235983 464.305973612393
1306 40.3704243755486 3.31967886328588 0.0100333268905981 2091.60910570901 6.49807796813548 464.752521400497
1307 32.5829940334793 3.40892975074551 0.010879998620638 2083.73497915082 1.81090829661116 455.211425515867
1308 27.8715802009 3.29219702445617 0.0107460975077531 2094.31493931147 11.1704865843058 476.54415715825
1309 64.3534525044326 4.23043668100072 0.0149822891724449 2086.56597468606 -5.0987348635681 471.40899041891
1310 50.4117221804921 3.75909699653364 0.0119160023480984 2082.78660941799 -0.711044375784695 456.615033407009
1311 10.4240357365749 2.84794390227581 0.00831684712668523 2095.82340093935 29.8709096759558 474.424611109111
1312 8.53971321544931 2.69917737488149 0.00707794721830255 2076.69474410033 6.05172567535192 466.162741289598
1313 -19.1919684394798 2.34232726392303 0.00644986590701854 2073.34350462537 7.4899691180326 484.198007617986
1314 31.4087621525266 3.56523241893346 0.0122246185960733 2097.94950045622 -1.80502538336441 448.174063217616
1315 17.3886195544816 3.27695789187594 0.0104859112177386 2097.3990221885 13.5421331529506 444.708684537113
1316 17.5542581440469 3.04525337532318 0.00952763410427001 2062.40992129431 2.12546665221453 458.737342288685
1317 55.7002174073082 3.68104624190955 0.011202101610563 2085.95359527622 0.218859445303679 458.555205099703
1318 61.3134723506533 3.92933369722418 0.0142384626795598 2093.85405907244 -3.93830085871741 479.788814190365
1319 23.5630341347813 3.13721501563805 0.0105590916306839 2063.47307036258 1.83747163042426 463.199613238397
1320 54.0499129371097 3.75799455591606 0.0129553675481529 2094.62179970229 -0.927168512716889 471.864824496078
1321 10.4537168855728 3.30082848060479 0.0113190031449037 2081.51746348408 1.3439511670731 443.21069911177
1322 74.7425166405313 4.41027510406815 0.0156487152384088 2074.58649787074 -4.57770238630474 446.752039924927
1323 22.9477993070048 3.29525264437681 0.0106934524948162 2014.2634162379 0.642492345068604 468.019292656732
1324 21.3942403460067 3.27828653618813 0.010938014342859 2046.990478063 0.722037060186267 451.420004874382
1325 38.8335731023603 3.28926293955665 0.00976414273821208 2093.67289347877 11.4121855725534 477.292721071333
1326 44.4968044445683 3.74615413579897 0.0122815254978357 2020.84067280916 -0.367677302565426 441.306224568595
1327 10.0202799233469 2.93858281693384 0.00920628293878048 2091.30425231974 12.6506027556024 475.673738181838
1328 3.71807975203973 3.24245024914798 0.0117909462748055 2073.00248633395 1.28703443566337 450.96113562378
1329 46.3672868196834 3.58979469930244 0.0112391791556912 2097.37938787229 -1.25896972371265 443.345796018259
1330 55.4898478777498 3.91156086301544 0.0128214108510937 2082.99848327087 -2.34255708986893 451.336067387732
1331 38.9410094882734 3.54468276500702 0.0116380439269967 2048.52844077349 0.0761119904927909 449.162621957773
1332 74.5131653956779 4.26370478442455 0.014328927254305 2092.87888335087 -8.79578926600516 475.500269641676
1333 64.6950971021863 4.21055906817071 0.014690491037392 2090.36015762412 -6.39204618986696 474.023419179066
1334 27.9564017024958 3.3040229742223 0.0106929602300003 2094.37011683057 9.97999439947307 469.993589716825
1335 49.1948919658992 3.75019559683032 0.0127359979263283 2063.1836068586 -0.847565357107669 443.156044108084
1336 43.6601269071991 3.89923613763767 0.0141827466691584 2095.25649022474 -3.95498658530414 481.788520254789
1337 32.9655566954683 3.66440790781028 0.0125348732012048 2085.09171928233 -1.33780758827925 444.268390678123
1338 25.6748139957298 3.26989125650393 0.0116840453972099 2098.55041786353 20.2510817465372 447.480286092583
1339 56.4032985343566 3.82971021720002 0.0124083916104012 2084.54243167583 -0.849213623441756 466.629698674964
1340 28.5052938617729 3.16063175232412 0.00949159705264016 2089.23459069175 5.58899085968733 450.265406467623
1341 24.4491077576848 3.34444701148663 0.0114169352156837 2062.352674525 1.0255636787042 462.106525438513
1342 -7.94966070295581 3.01191188072782 0.0103489532540819 2024.07770765061 0.850604826118797 446.492891737018
1343 35.1800246382214 3.45232964281806 0.0115905132953984 2098.88276307518 33.6335341120139 473.215594208161
1344 69.3987071044597 4.29689716042891 0.015062400029351 2051.47154272278 -1.49883357575163 474.440355125301
1345 11.7546058986449 3.35570297964347 0.0113339071584838 2076.5474267595 0.907011658418924 445.246531149579
1346 60.1741353587988 4.02462481728213 0.0141039628513955 2035.45599485538 -0.617233300581574 472.63468264093
1347 41.3133860506336 3.90145943821627 0.0135756898572139 2082.81213576556 -2.10811401251704 459.802347270036
1348 31.3219901745968 3.57103305816981 0.0125135153155729 2045.21723935683 -0.233947553206235 441.892432468098
1349 57.9140608872409 3.4903792934301 0.0105772726064051 2089.45913123712 4.46558497147635 478.611800806794
1350 54.869152113752 3.61071039090565 0.0111943525975899 2096.377505793 2.82827499555424 458.632399138955
1351 25.8260080142928 3.06062718242128 0.00895984165918642 2069.73146297294 2.33812409220263 446.721078842485
1352 20.3613325123064 3.15415127760968 0.0101548335904213 2091.71111316746 10.8735188981518 484.752197384509
1353 13.1692822701334 3.09979724995971 0.00992557184654063 2025.77943413612 0.759042650461197 443.735760431041
1354 19.7639442370035 3.35739606760054 0.0114040055999634 2098.27011883911 22.8362911636941 464.1949203085
1355 46.1076469087254 3.52389321900165 0.0113663195266039 2097.19720733934 2.55287074483931 448.201781594923
1356 8.71551997464803 3.02055025550714 0.00978661142620942 2027.68560837815 0.977286465931684 449.062470899269
1357 94.8589467925624 4.45155306547633 0.0152410712895995 2078.13716616854 -5.64380640629679 440.646060968717
1358 30.5030651327613 3.36168125322131 0.0107581017700097 2094.77287450875 3.83633033139631 440.134299196298
1359 33.8535719850506 3.98433232159638 0.0141408311218882 2084.19967804733 -3.26201582560316 457.190814651122
1360 45.4135907554449 3.73206889356931 0.0124668773440383 2098.56717450498 1.07938290107995 471.995099979989
1361 30.4837868320196 3.1254050414991 0.00948136078337968 2080.58426452288 3.78794506192207 460.040857584398
1362 24.4491077576848 3.34444701148663 0.0114169352156837 2062.352674525 1.0255636787042 462.106525438513
1363 43.4474353491311 3.13035640962687 0.00917064682979228 2062.43094611401 2.37092126859352 473.639955134302
1364 25.9021914998767 3.38015098341977 0.0109488888665205 2097.29361523571 6.56744494568557 441.190464442125
1365 25.6748139957298 3.26989125650393 0.0116840453972099 2098.55041786353 20.2510817465372 447.480286092583
1366 87.6524660554281 4.16859255889787 0.0127849631016722 2084.56681417301 -2.80084722675383 473.355972359338
1367 51.9637716087472 3.60858637093179 0.0117921030189274 2094.84947694652 4.76050002267584 477.356105753706
1368 3.00378603944465 3.08350400732549 0.00993022301430189 2020.64611028228 1.22990689938888 483.404036701272
1369 20.0692596963198 2.93659411307092 0.00842654628575574 2034.73794236104 1.61941693164408 465.072953470451
1370 68.5385361204851 4.197720003113 0.0148631892282549 2036.49591441522 -1.14419704535976 463.043689197314
1371 37.6561645004178 3.53047925437647 0.0116290793157129 2099.23564991262 28.142340099439 465.265344214345
1372 44.6069060410713 3.24960816166278 0.00899657581817871 2094.95333590917 12.1782478899695 456.593633863572
1373 32.6188696342436 3.63973385023721 0.0122971722937244 2099.79314311221 13.9890356245451 462.785057287215
1374 15.5009458826899 3.04673323045077 0.00880714691806437 2097.74442662811 32.3967997473665 446.442427850622
1375 28.3274564104187 3.37228869766553 0.0106445467352219 2089.47017061594 4.95392084354535 472.420275565958
1376 31.4087621525266 3.56523241893346 0.0122246185960733 2097.94950045622 -1.80502538336441 448.174063217616
1377 47.9512677927849 3.82889306725057 0.0133532248254036 2098.24873267044 -13.7878123531118 462.898315043139
1378 43.2554178074951 3.61626812763533 0.0123555954072458 2088.23430345487 0.90314747299999 468.62661604287
1379 15.1968380928121 3.09868976504924 0.010360605803333 2097.97556285933 25.6395881087519 442.587436209847
1380 -10.5000908654308 2.59344615537275 0.00825553838826524 2069.56663587294 4.68520963564515 466.324505818962
1381 20.3613325123064 3.15415127760968 0.0101548335904213 2091.71111316746 10.8735188981518 484.752197384509
1382 34.4421259271571 3.43717813587493 0.010382068806387 2095.97305183858 5.10953790741041 445.27379455928
1383 66.5148907266561 3.74892504377161 0.0120650914252401 2088.41591357533 1.16508878068998 482.496706621961
1384 53.8791881355631 3.53895029949031 0.011721868754399 2096.65218890575 10.8531224564649 481.659810000377
1385 31.2705360476812 3.4577607871862 0.0114875177946958 2062.4647198508 0.0980778271332383 439.060096235118
1386 86.2638842845208 4.54978164365084 0.0154951121005274 2059.13233453222 -2.65443289885297 467.359563032195
1387 49.0386061152393 4.14555969920618 0.0148342693269149 2023.05688432069 -1.1323423567228 443.137321728644
1388 46.7672960691442 3.78923663233296 0.0128068064703087 2087.60136401816 -0.869667411316186 468.034064043528
1389 34.9762328290159 3.8288126925275 0.0140307746588183 2091.82418516115 -5.21681192098185 449.669623276495
1390 81.2745332425562 4.59151062702537 0.0158107991835754 2091.22051310516 -12.6357164559886 471.540189302154
1391 47.7129271944638 3.59832548969307 0.0114900627932982 2050.76965188119 0.0136011186987162 450.124626565376
1392 27.8432828493346 3.35454070152879 0.0110589861986666 2098.99400644167 30.3957004705444 452.292041376676
1393 49.4758339205103 3.6439232719673 0.0118086860218518 2097.76886950899 9.61034638108686 477.942015007193
1394 33.2123909294526 3.5600036224418 0.0122489406589233 2094.37938206014 -0.778208647388965 447.168085899314
1395 24.2541094848032 3.49775290112217 0.0120304409501915 2096.57049359847 11.7296656500548 483.839692958397
1396 50.4232454372864 3.96831105856499 0.0140936122818373 2096.42464401247 -8.52015333715826 476.298700406145
1397 45.9750519062811 4.06799072608598 0.014264049854731 2082.92220111121 -2.82569682225585 469.801979424334
1398 66.8488158975959 4.3878652709042 0.0160346705885534 2091.73653992545 -12.9870694573037 456.538827735281
1399 72.8528356689574 4.19293100561634 0.0143012549722377 2086.31790430937 -5.60071989661083 454.213303783241
1400 29.506752079206 3.10357137551147 0.00944972363684072 2094.82121683797 11.6621000366285 444.460469222121
1401 22.9477993070048 3.29525264437681 0.0106934524948162 2014.2634162379 0.642492345068604 468.019292656732
1402 65.4363345153326 4.36786758607079 0.0158082666047125 2073.50685083284 -3.6147525976412 464.32505835215
1403 63.3033855766977 4.36084396412429 0.0162859810541647 2078.09220534703 -3.71614311356097 481.702548401962
1404 63.7069946601094 3.95842732393587 0.0133387425322402 2022.69901419128 -0.378715873230249 470.609813802953
1405 23.9107279893733 3.3723416112482 0.0111119128996156 2094.28839278198 6.24040075577796 459.54979974187
1406 43.2184432383186 3.62057027494144 0.0124493213493462 2095.77431655792 3.79733391106129 475.208065051081
1407 56.4013557026314 3.84273742694314 0.0121669517537142 2099.02387117338 -2.91583535494283 476.329735429658
1408 23.590694531264 3.2401850920044 0.0104953182196373 2064.12656238698 2.04819001024589 479.35760786577
1409 62.3067202333603 3.95827424996702 0.0132583498747582 2097.50194035494 -11.8840613611974 469.555459913965
1410 52.6475479744899 3.51240357946166 0.0113017801306395 2054.84693233995 0.216351381968707 449.163171553532
1411 70.5249077429874 3.93261726307832 0.012665959508342 2084.67136562103 -2.30156284291297 456.776395153673
1412 40.0990642468638 3.51969597995357 0.0110649496163173 2075.07530341414 1.70015056151897 480.651941898775
1413 23.7531996354267 3.26075520419338 0.0105304786183781 2090.59494180558 7.23415814805776 476.250932012789
1414 60.6964040967322 3.68252279397736 0.011706761312321 2081.93008647813 -0.819099948275834 444.763952402724
1415 6.04792352662019 3.31479666095585 0.0114395172617602 2052.47369279875 0.71276425383985 454.582953627374
1416 37.2419961953378 3.5520714449938 0.0120311100299532 2093.65308592725 3.77264509676024 472.994456989149
1417 7.66527325888653 3.23913700853224 0.0110604792960943 2022.41618997208 0.610186720732599 457.526049985638
1418 39.3624880984188 3.75241534020343 0.0130349487084398 2089.65841102786 -3.03055748576298 445.573354071982
1419 0.538842906081416 2.77101540670296 0.00833604888926374 2094.41539115412 24.6843485999852 479.975153552776
1420 20.4389064751639 2.93479835633793 0.00809478929610248 2085.56846862193 7.02855667565018 458.052028350568
1421 31.4418523865606 3.47093869108227 0.0116515992160646 2095.50110921939 6.70287045883015 468.131825104392
1422 54.4912867390626 3.69685732588327 0.012230539089325 2099.22691731947 -11.5183024760336 456.179337331681
1423 53.4966562003796 3.70176636115078 0.0116643066671019 2098.78935248125 19.4553179340437 484.711760501748
1424 60.956635027865 3.98309270768508 0.0134627429968715 2060.9610188785 -0.689527611248195 476.400210745835
1425 37.2973348320939 3.52443216388471 0.0117524365633285 2091.96265510935 3.86307209497318 475.161064347166
1426 20.0692596963198 2.93659411307092 0.00842654628575574 2034.73794236104 1.61941693164408 465.072953470451
1427 -3.28155534424964 3.11060503046743 0.0107382261548471 2096.77379460353 20.3627471253276 460.513071717154
1428 54.1584261046829 3.89702440075402 0.0132554963426277 2063.59350007027 -0.813927941489965 463.463044003242
1429 56.1350795758947 3.87636596932889 0.0131196896825587 2093.37044076622 -6.80403031641617 444.862454445699
1430 9.38395121122276 2.83794567110793 0.00774321796841383 2019.82902608113 1.65011879522353 476.483298159318
1431 53.0579693659674 3.80587666924194 0.0128888582001519 2075.79079156998 -0.83004578249529 461.026009530489
1432 16.0257310693373 2.95866391527489 0.00909593679393365 2093.37844527373 17.4039094150066 482.055637162668
1433 83.9235545472445 4.62874656457333 0.0167444438263117 2054.45929379435 -2.97452108701691 458.019527376224
1434 -8.99663667604632 2.98626967965521 0.0103228074999737 2040.29395146598 1.46270253695548 466.477055127612
1435 31.3219901745968 3.57103305816981 0.0125135153155729 2045.21723935683 -0.233947553206235 441.892432468098
1436 -3.71818335456805 3.1990189058201 0.0110724701478466 2093.27915827278 10.7145740557462 478.278114138456
1437 39.7266429197724 3.99728549442867 0.0140793802467558 2096.1976439401 -10.7720342790708 468.588605549131
1438 33.8535719850506 3.98433232159638 0.0141408311218882 2084.19967804733 -3.26201582560316 457.190814651122
1439 29.298023254896 3.53339950148498 0.0115744830788378 2073.92189657246 0.330931381322443 452.250980952979
1440 51.9660682555598 3.56018485990814 0.0117290858838703 2091.61101368046 1.88904066104442 463.352492147551
1441 53.5087033054321 3.70532238772711 0.0117836584649001 2019.63716291683 -0.0962559692561626 454.709372023316
1442 77.6082404080065 4.38640412575677 0.0152142527358145 2066.85489175515 -3.30640891101211 447.720302657805
1443 19.043178644768 3.26067489993969 0.0107444607726078 2093.66861448367 11.7383818281814 484.194504712394
1444 31.2641400315034 3.43275235546915 0.0117887643672926 2068.21970170969 1.0268536536023 467.861313023772
1445 61.1602499366908 4.05113325576087 0.013606875033621 2090.18344757636 -6.80138792144135 444.480769753995
1446 8.56273344817861 3.30618879351563 0.0115410023234758 2075.09335871949 1.36636262992397 454.670201357287
1447 33.365399592494 3.15022028367753 0.00947451529043751 2080.08645714633 3.86635568225756 465.916087199325
1448 84.321812861763 4.38562423497348 0.0147935513396284 2071.7331810277 -3.62031335011125 451.617381855838
1449 34.8631216664997 3.2232531014087 0.00960285811265802 2087.43554485589 5.5450609093532 466.898272486514
1450 41.5875820951763 3.30218049135433 0.0102319940244918 2096.41477142321 12.8667606646195 456.157880551987
1451 20.7706372801644 2.81520724701357 0.00814821904980785 2084.94000802259 6.52287743519992 443.3113151336
1452 27.794328022715 3.30709244107402 0.0107158205012823 2018.52613392915 0.561498492024839 460.040096955622
1453 25.4979419700332 3.36503217517342 0.0118533297218788 2098.65620541596 26.5956493234262 464.698278867883
1454 74.3188737059214 4.34915072338515 0.0152308554014474 2084.06799958646 -5.98882483085617 458.301784788003
1455 52.11424171539 3.79032562724622 0.0128030235581611 2098.87831596308 -2.9129265085794 475.628763312895
1456 28.8634622623253 3.73419975493424 0.013368683056527 2037.8569674429 -0.56662667542696 442.483803395557
1457 45.7448369823043 3.79504952678698 0.0129629630402497 2098.9734429128 -9.45857187965885 470.906300394794
1458 14.3702908115078 3.5447121431663 0.0135640527099896 2087.32390165981 1.75637628650293 482.534823984639
1459 32.1782396222786 3.24702189641445 0.0105093989288459 2043.59491734882 0.918815578334033 458.501369923566
1460 61.8735016886409 3.87296274462209 0.0121809577250666 2025.10868041473 -0.361890401691198 455.205294989832
1461 47.3547261492191 3.87125647889702 0.0134239207046804 2058.87879594974 -0.624554438982159 466.14979886033
1462 15.5009458826899 3.04673323045077 0.00880714691806437 2097.74442662811 32.3967997473665 446.442427850622
1463 12.457975262362 3.66992703877696 0.0135172620873006 2099.46371598309 15.3593159304 480.6643038028
1464 9.55823649421761 3.30115416007758 0.0116787137911621 2091.2798371648 4.11920766578987 457.129545176535
1465 8.8071668568015 2.93440739635357 0.00894199983630781 2097.12512914068 29.1929309628904 447.114244881892
1466 37.557749080731 3.38594620153986 0.0109033117337031 2097.92197690858 10.544423959218 445.552008149893
1467 50.7763900136304 3.8462768315152 0.0132509486791415 2092.71696229395 -6.33639860665426 441.836852876027
1468 -16.9819268883633 2.35133596005215 0.00710752922515202 2075.02352234325 7.2459023585543 471.549442322797
1469 21.8322279479327 3.17510150261838 0.0101547976366658 2088.69548016251 6.49190219352022 470.105408957521
1470 45.8499903892545 3.98400455664352 0.0138120122541154 2060.2735982209 -1.29554074723274 454.666979000686
1471 48.8548527208171 3.42748051285044 0.0105822185908346 2097.85258045886 21.6675632656552 471.818705059171
1472 38.0539032840465 3.45161793598689 0.0113987117352092 2039.78735295683 0.77354435576126 480.648898399009
1473 33.7965107089789 3.31747175480329 0.0111183993061753 2087.24200161989 2.88676856085658 455.300078691661
1474 24.166520491318 3.25712272041902 0.0110459807650741 2092.6032589653 6.89582044957206 462.877520096725
1475 35.4958415419024 3.80663655677028 0.0136212043436511 2097.81402113801 -2.11329923244193 482.289422106326
1476 82.4192990915093 4.42332718096255 0.0147366359253821 2064.6372042622 -2.80149525264278 458.209773934599
1477 13.9840269017284 2.99830090086952 0.00972964009144762 2096.04757342185 24.7957835928537 473.724796898721
1478 81.2745332425562 4.59151062702537 0.0158107991835754 2091.22051310516 -12.6357164559886 471.540189302154
1479 -8.12104417161414 2.86554850985911 0.00932277132509688 2069.73034966667 3.46596843097359 464.186119793592
1480 30.3688420329785 3.46771502647923 0.0117746463275187 2031.57201446081 0.209179266821593 452.927459847736
1481 37.5600241807266 3.56470546149191 0.0120632818848774 2070.97463301779 0.745288506150246 472.196417249871
1482 28.0238658505576 3.79936684137034 0.0133548650146163 2042.02654017461 -0.751246940344572 440.552246936031
1483 45.3064147113167 3.77877667813487 0.0135545381752592 2099.92815960618 -11.6764117125422 482.764227564645
1484 50.7763900136304 3.8462768315152 0.0132509486791415 2092.71696229395 -6.33639860665426 441.836852876027
1485 10.8229093360004 3.0511578806442 0.0103768325740176 2077.81029550359 3.52259401930496 464.220402490967
1486 80.1493462680158 3.96459527584309 0.0122835540948676 2097.52585907467 -10.5909219803289 466.067816015737
1487 40.5970590176933 3.54228904502918 0.0113850350221756 2098.51280756551 18.4179632249288 470.423233242747
1488 34.3212428745664 3.62911920543943 0.0123374357165225 2097.10026340815 3.45608094008639 469.165643499174
1489 33.7965107089789 3.31747175480329 0.0111183993061753 2087.24200161989 2.88676856085658 455.300078691661
1490 5.62454368571263 2.7505629797584 0.00749524753901069 2083.83933179267 7.32296512229368 451.86323841538
1491 18.2947419816276 3.60307817337657 0.0130214157718609 2096.16030424973 -5.20232685143128 441.899508055216
1492 51.6989437286703 4.09863444528692 0.0142391634975423 2088.28194954805 -6.62721417378634 443.270889765221
1493 8.83465902633376 3.18907193192333 0.010774669707523 2097.66338899336 26.7511631851085 465.456679249807
1494 27.7010675850835 3.18322448550489 0.00986508443997398 2058.35877060564 1.0681311856024 439.748402905223
1495 38.5212282200017 3.37545986331075 0.0108844701087656 2065.18930178275 1.41916484804824 471.846972425379
1496 38.054439359791 3.20316976879644 0.00971487892438745 2085.23240394867 3.49175157258287 447.657809225365
1497 52.9540963060026 3.49262465948261 0.0108786282095778 2093.26967063476 1.72141975723207 445.701487924965
1498 75.4384721388974 4.21820357876506 0.0144259827658975 2091.89274780196 -10.7904126145877 446.862427063147
1499 48.5426719729188 3.03557889670164 0.00801390105535022 2061.82239775336 2.00025289319456 442.431177250962
1500 27.794328022715 3.30709244107402 0.0107158205012823 2018.52613392915 0.561498492024839 460.040096955622
1501 55.9216007302224 3.93872003489958 0.0134571398400502 2094.71276937751 -4.00842476869002 477.644228057389
1502 38.949222000305 3.28047313257932 0.0106649438623969 2080.1198577641 3.20966900559142 475.042551745931
1503 37.47644852175 3.81032015785008 0.0130162854153526 2076.48847426474 -0.388286912348121 473.429824292421
1504 43.969800368663 3.71152210845129 0.0129231599509774 2099.06455235742 -13.5757364775054 459.253467778588
1505 11.7112908959606 3.06485634530383 0.00980000723521438 2089.51014630124 5.38136150222272 439.375385823512
1506 16.3040435424613 2.98008435237285 0.00886197637881859 2029.13346361136 1.62280514137819 482.134430595219
1507 53.9657254461542 3.6182947932216 0.0117736677998697 2054.72480753716 -0.128102195449173 447.864236607271
1508 12.0293119452583 3.08211799457329 0.0102205662525652 2086.57663240843 5.87850533425808 466.841554218117
1509 19.0941112412478 2.99434171931846 0.00925473833038422 2038.82636309369 1.44295311998576 459.891821143685
1510 84.7877045068375 4.82600515525436 0.0171101377157333 2075.97018373967 -5.51427885424346 483.55248203247
1511 44.743408754594 3.67861019656275 0.0123392729894848 2084.74240851076 -1.02618791628629 448.45019295637
1512 26.4473226931821 3.53435046009681 0.0126142881316693 2080.17852520803 0.633178444113582 464.377024005517
1513 57.8498588239209 3.73815006093744 0.0118211254150025 2090.13537011482 -0.63198804622516 459.785456162893
1514 22.9504938186997 3.65359071148341 0.0130653417191356 2095.07995649986 0.237022796645761 468.434899027621
1515 64.6541571513525 3.95419775921719 0.013047913832908 2096.52487987047 -5.44602384092286 478.267916742913
1516 21.3942403460067 3.27828653618813 0.010938014342859 2046.990478063 0.722037060186267 451.420004874382
1517 48.5426719729188 3.03557889670164 0.00801390105535022 2061.82239775336 2.00025289319456 442.431177250962
1518 43.2934943167254 4.02890977269147 0.0140267035337219 2061.6961468833 -1.71795898117125 446.494816356885
1519 67.2412764258694 4.22341231971669 0.013731232716082 2092.96579248155 -11.8137811054476 446.344259283902
1520 52.6475479744899 3.51240357946166 0.0113017801306395 2054.84693233995 0.216351381968707 449.163171553532
1521 66.4067369131587 3.87737384397461 0.0121968311561075 2097.97855771659 -2.4367659795098 477.946885629342
1522 39.7266429197724 3.99728549442867 0.0140793802467558 2096.1976439401 -10.7720342790708 468.588605549131
1523 47.453660735684 3.58788963672848 0.011856398922159 2095.62051091227 -0.654061380773783 448.404420585882
1524 102.602583913367 4.76743117950629 0.0166452867966162 2038.45610935404 -2.53808775218204 450.372559894093
1525 39.3624880984188 3.75241534020343 0.0130349487084398 2089.65841102786 -3.03055748576298 445.573354071982
1526 74.5126920530741 4.3555541924437 0.0148166106304729 2072.84972378868 -3.14390579937026 465.767071326775
1527 40.7952653899422 3.5741913560202 0.0116569214636675 2076.15909135621 -0.334532626438886 440.36756123333
1528 78.6870395323783 4.11526485439212 0.0139819433030942 2077.085866665 -3.01778916968033 451.435619792378
1529 22.6536425320227 3.47795767419181 0.0117027606433764 2016.37359360605 0.203549980651587 456.099453840966
1530 25.9150844379775 3.42679865019159 0.0119023543943461 2096.46084768535 5.98293802700937 456.692758261778
1531 25.6748139957298 3.26989125650393 0.0116840453972099 2098.55041786353 20.2510817465372 447.480286092583
1532 12.2253458359316 2.89937119531338 0.00831686859873115 2095.26403679838 23.3801216026768 465.536090161024
1533 28.0999299279289 3.63648793391297 0.012201681814803 2099.38597303117 -12.1297502750531 451.373917752667
1534 79.8607657524897 4.00291849885188 0.0123873511829535 2096.21336475457 -4.8507623700425 478.545121354619
1535 44.1384891449757 3.71927903026558 0.012238377794401 2098.30117557896 9.43182102870196 483.410257721296
1536 14.3050045923928 3.23660222495111 0.0105030479441825 2053.09400740126 0.890949382446706 447.374861598631
1537 37.601108352902 3.56913410504842 0.0121717729577734 2083.67172890762 -0.186849581077695 448.80230896214
1538 54.2283141502728 3.7709240215476 0.0127260632339177 2098.12485334207 -5.03673329716548 466.911081770269
1539 13.1692822701334 3.09979724995971 0.00992557184654063 2025.77943413612 0.759042650461197 443.735760431041
1540 23.2765376945061 3.40118140640435 0.0116530703739045 2096.90658912668 12.3569086217321 469.237085047978
1541 38.101130587321 3.480534530028 0.0118481450600014 2081.87191095203 2.15189015958458 479.478640905207
1542 42.8278087172281 3.54649152171566 0.0112664219212322 2060.02327331924 0.958792204037309 480.856617041621
1543 33.7614251461315 3.54171477678003 0.0118441111455311 2070.94380384614 0.666201140265912 465.912815622639
1544 3.72062406780049 3.28573747248672 0.0111652491963138 2097.58846671018 10.8808618877083 441.902251644082
1545 18.4232033920161 2.84329794013404 0.00809295969409613 2026.98724994133 1.57975234556943 462.796942789009
1546 88.4457117288369 4.54611877705693 0.0161145930453254 2022.61283080466 -1.7456580279395 445.214170293876
1547 39.4417002038976 3.36210289042564 0.0102692345407585 2090.61320142914 5.82801215583459 471.016694635846
1548 39.7051525822157 3.83070702591641 0.0131287096950154 2094.71174668823 -4.34101092163473 462.518272830013
1549 35.824976020477 3.67606366362775 0.0127585394324555 2098.35380264325 6.01139659062028 477.018919113779
1550 45.7448369823043 3.79504952678698 0.0129629630402497 2098.9734429128 -9.45857187965885 470.906300394794
1551 44.7627678294235 3.5731912957826 0.011360650514864 2098.60945374332 -2.69084037048742 442.190465589704
1552 18.1866353525868 3.40951587091517 0.0115154145669972 2093.18330327887 6.27754932735115 473.563970630576
1553 46.0324421609959 3.55887329506149 0.0113621472179027 2066.14861057955 0.807966713327914 471.862873657416
1554 -10.3608058729576 2.85531404146193 0.0101650236671 2063.61264626076 3.13838900998235 479.01625982713
1555 28.1303299904387 3.49000277012798 0.0116568550335763 2090.68042495684 2.2998845926486 461.357693326494
1556 74.5071648659709 4.22679686434981 0.0148091382529111 2076.74865926034 -3.60126278595999 454.456776678268
1557 30.1723646534586 3.44773244814132 0.0121815085920082 2084.13185045472 0.0792509433813393 441.046577652975
1558 63.4583321622448 3.6590667123112 0.0115849753490453 2095.00358745316 1.41544371377677 463.341619684533
1559 64.6924997767895 3.62447983820201 0.0108535497884969 2096.52495154762 0.892646065913141 450.207660500354
1560 27.0005395287394 3.16577263645825 0.0100582312850695 2060.83831108501 1.80402910569683 465.680294300251
1561 29.7380115810884 3.52015152670687 0.0120488523720639 2098.78134898911 2.68806467298418 449.272013903849
1562 12.0095689620468 3.37667041926181 0.0119669690710182 2077.68725050217 2.08701913012192 477.576535727703
1563 72.0976397737728 4.6465252294645 0.0174058434369912 2067.49631273886 -4.22268627211452 463.16522776427
1564 64.6950971021863 4.21055906817071 0.014690491037392 2090.36015762412 -6.39204618986696 474.023419179066
1565 24.6254151261838 3.00593932819307 0.00930613116197732 2038.26897914009 1.69258362380788 477.666670871154
1566 19.850525111236 3.35477559662283 0.0108511245075016 2094.09167235647 6.22072029160336 456.870384482323
1567 43.9891327773398 3.49227902751321 0.0111442249822813 2063.98437540163 1.2327958503738 480.552770166603
1568 17.2928647740176 2.70594099700428 0.00821049761285746 2094.28985676542 22.98603201285 465.889516268749
1569 48.0559333176864 3.54405849926204 0.0119495474399737 2099.8153924942 25.8709899056703 452.388298877018
1570 74.5854682312309 4.31268738267046 0.0152888884250202 2045.52140875673 -1.36756873456761 476.018849894618
1571 -27.3138828065974 2.21431158108172 0.00539918887198979 2049.47865102789 3.75516021391377 453.260590922999
1572 35.5869630616176 3.77325669750311 0.0133489051561904 2098.73991120607 -1.34251728653908 479.755438980166
1573 37.6966310332636 3.42249943747435 0.0111089085092315 2087.96938642068 1.92607318982482 452.071272391715
1574 34.1640613522146 3.7007718370166 0.0125747224299301 2095.58391022799 0.424691129010171 470.035492806202
1575 57.7561972419337 4.18407850306759 0.0149003096349095 2092.72949949512 -7.5632790196687 479.641441528024
1576 25.5464085384857 3.39379845360015 0.0114758760436545 2092.64917229093 4.57672595744953 462.534402485375
1577 -2.387047464469 2.84333651501045 0.00869610869011131 2093.54000620428 16.2735035317019 457.29003113341
1578 43.4935138672481 3.51686242320001 0.011564775655649 2099.89775877749 5.43612031266093 442.447288020562
1579 -13.6301692820733 2.44679348554006 0.00711902233128468 2093.68995591369 23.8844022061676 450.919353633995
1580 58.3682055498745 3.9398394113188 0.0130737440800794 2052.74207395897 -0.914701281581074 452.732259441907
1581 36.3857816203743 3.38189438018079 0.0103949202728908 2097.14223648002 22.4623056733981 483.46177387462
1582 44.9142010686441 3.49514245781108 0.0111661161237629 2096.30350779067 2.83314031781629 447.082632659211
1583 29.3206947315847 3.07725164593912 0.00903199790224917 2084.04442704725 5.24814073229209 461.911840551836
1584 19.8697047610328 3.13774041652012 0.0100454138368251 2079.8402412578 2.96043456997722 451.809916282058
1585 50.0535806393176 3.31513881479295 0.010034737422664 2041.43532035989 1.0222499165684 469.652572252034
1586 39.1700384777798 3.6171460661747 0.0119561939983135 2073.72734055226 0.805975929833949 476.14805093192
1587 59.7981273818861 3.65854333680135 0.011451716038834 2078.14248076268 0.61027942225337 468.516912995087
1588 36.4132783783322 3.25610586685533 0.00969730460274138 2097.71390260756 30.7878896268085 471.633676781488
1589 35.4440156003804 3.49435008355221 0.0114502888317084 2098.3652309312 13.3777839271352 460.616848615691
1590 22.7159745149437 3.41269829617272 0.0119361272896572 2097.71637212252 20.7982506859116 481.867087545713
1591 60.2883828352523 3.85717941754601 0.0124029424243585 2085.90665795584 -1.78652636008337 457.282765601038
1592 67.4493842569716 4.27045780860123 0.015194756266116 2084.92325281096 -6.82802080176771 442.620536306049
1593 55.5198906420044 4.00729445329462 0.0134466752763235 2096.1563367052 -12.4364658119157 457.811925326494
1594 3.38494614475439 3.06919982679674 0.0105100811469723 2085.86794137629 4.91809892933816 458.401478012683
1595 53.643736658609 4.03756926096939 0.0146249120436894 2089.07427336695 -6.25132230110466 449.531001480737
1596 38.4972522087467 3.37546520755918 0.0110595350754476 2099.33248664928 34.411589698866 446.781089888016
1597 58.5565006042151 3.7729098804161 0.0127977673226316 2044.04203487118 -0.115583264268935 470.645768886701
1598 55.5956271083979 3.82621975763353 0.0127818456746548 2089.52028937382 -1.04167572921142 471.403911817206
1599 3.71807975203973 3.24245024914798 0.0117909462748055 2073.00248633395 1.28703443566337 450.96113562378
1600 10.4725796856466 3.16327315739591 0.0105019308765868 2097.97578464611 27.0482179499231 452.993794646449
1601 53.096918419624 3.65316122260053 0.0122949837031734 2029.86012679175 -0.0633522728458047 456.773474759947
1602 50.2194811800967 4.0564603747287 0.014536808034565 2065.80467491015 -1.05725917732343 482.879818869674
1603 6.04792352662019 3.31479666095585 0.0114395172617602 2052.47369279875 0.71276425383985 454.582953627374
1604 11.464203805581 2.973629162319 0.00948844742098588 2065.16402670927 3.08617317583412 478.882652439504
1605 7.15954770364744 2.77524523245386 0.00836532061411943 2089.85236530402 13.4765357035212 479.528985322217
1606 54.6191600935677 3.57603176866063 0.0115214215566028 2074.85003994289 -0.116852156352252 444.531437942719
1607 29.506752079206 3.10357137551147 0.00944972363684072 2094.82121683797 11.6621000366285 444.460469222121
1608 11.8235202175459 2.95330647642691 0.00881282242518041 2097.39250953542 30.6701862742193 444.042880815997
1609 74.0873996386575 4.38588553429981 0.0152617651056337 2020.30130491359 -1.14070599433035 466.717542028551
1610 28.1303299904387 3.49000277012798 0.0116568550335763 2090.68042495684 2.2998845926486 461.357693326494
1611 19.2377691072909 3.32446502824485 0.0106688504220184 2096.12407017779 8.26515599852428 447.69870073616
1612 6.11788664022498 2.98193470680928 0.00927609913604941 2061.68784157629 2.2710899496451 457.557401887409
1613 58.3682055498745 3.9398394113188 0.0130737440800794 2052.74207395897 -0.914701281581074 452.732259441907
1614 -5.05067478339313 2.94060856883857 0.0103760144019793 2096.36987823807 25.2529668761417 466.66511382975
1615 25.3079536929725 3.5204822991531 0.0119736921883977 2097.99444961129 17.3918269248679 480.3232142344
1616 36.0224250906694 3.3309243078433 0.0102831733855769 2097.36226965394 19.0019927243702 463.423316036538
1617 31.1155060738806 3.13818564253455 0.00972626608273734 2037.511817883 0.863026690203696 443.612408688085
1618 46.0660588512855 3.72003187243959 0.0120415298330646 2097.08071885933 -3.67108034901321 455.21020431311
1619 74.1005603150695 3.90052484019954 0.0120773742986975 2084.93071736721 -1.51901956181973 461.365468448001
1620 14.5747679821212 3.09139265592512 0.0101959202193412 2089.24503271957 7.86028687376529 473.204571445518
1621 25.3079536929725 3.5204822991531 0.0119736921883977 2097.99444961129 17.3918269248679 480.3232142344
1622 48.6532173405601 3.87066497374255 0.0137395363349718 2077.66636766912 -2.22039905842394 444.645304588373
1623 48.965433366235 3.55859039555827 0.0115835390888629 2095.19490778586 7.72461825050414 483.328147461667
1624 51.044853935178 3.89628177956972 0.0132576621112861 2065.51826194325 -0.296360775828362 482.818907782593
1625 51.5949412506024 3.80763142221366 0.0130630631351763 2097.72639115364 -0.89513769838959 480.619841685975
1626 73.556353728007 4.15563542732611 0.0141322821362964 2065.54584419611 -1.82400989346206 462.950622338542
1627 24.0621241668029 3.21150303685208 0.0106436091879735 2085.89379552403 5.31917802523822 479.203868219523
1628 36.7660728792501 3.23707315382183 0.00993888117170792 2065.31635305798 1.99875415069982 470.554671808281
1629 39.0727037230926 3.33647178077872 0.0106206886546603 2072.9041265978 2.48647345229983 483.861719465667
1630 22.9477993070048 3.29525264437681 0.0106934524948162 2014.2634162379 0.642492345068604 468.019292656732
1631 21.5530976766744 3.32640018743878 0.0107046984906958 2073.34527525189 1.73726026201621 462.442861071171
1632 13.0499117950836 3.08123240100578 0.00974825708555913 2092.10773928952 11.6007851809263 475.716066462036
1633 37.1700736568195 3.50426450697122 0.0115708500000001 2098.90850723092 30.7130261464044 474.202126652352
1634 39.4570051733475 3.45460015112048 0.0113476233582158 2091.21927882428 0.807234437670559 441.059577826754
1635 48.0559333176864 3.54405849926204 0.0119495474399737 2099.8153924942 25.8709899056703 452.388298877018
1636 26.0315436563005 3.35490340369092 0.0110145070311627 2092.55405532918 5.08322490146384 459.252906577798
1637 54.869152113752 3.61071039090565 0.0111943525975899 2096.377505793 2.82827499555424 458.632399138955
1638 62.116126332668 4.19138050899304 0.0148223873767925 2093.34699063143 -7.62009331723675 484.056120209313
1639 25.5883036392978 3.58360080622065 0.0128908640017713 2080.81347266166 -0.96134678227827 440.463913516069
1640 35.8106325557288 3.74820633291028 0.0121841545353826 2067.9408609909 -0.605446633417159 450.4469408837
1641 41.4163542120795 3.34847695159893 0.010907084386139 2066.59380365652 0.899845072999597 449.983354559115
1642 46.8311487235007 3.52448389168268 0.0113494988584954 2094.98427300062 2.68429055809975 454.438148890974
1643 55.6855909655008 4.12824804078577 0.0143615745461945 2058.23554760288 -1.22224010759965 473.798896747191
1644 -26.6580847541871 2.6578733258157 0.00957320093284373 2093.46238325303 21.9077751529403 483.682937586375
1645 57.4901119209924 3.41787175121421 0.0107149266699405 2099.56410696544 34.7820617631078 440.524861597217
1646 57.9871578525839 3.49283774265989 0.011216591042987 2079.57550317817 0.456288075074553 446.092638740485
1647 53.8791881355631 3.53895029949031 0.011721868754399 2096.65218890575 10.8531224564649 481.659810000377
1648 16.1730701991206 3.01808523721338 0.0095449076564809 2041.24625403411 1.53067109873518 466.191464334309
1649 48.8548527208171 3.42748051285044 0.0105822185908346 2097.85258045886 21.6675632656552 471.818705059171
1650 10.4725796856466 3.16327315739591 0.0105019308765868 2097.97578464611 27.0482179499231 452.993794646449
1651 21.4718917911391 3.37103350306246 0.0113219234214795 2099.17433723179 19.9342404282652 441.873313128013
1652 29.298023254896 3.53339950148498 0.0115744830788378 2073.92189657246 0.330931381322443 452.250980952979
1653 22.0529606841292 3.27455659245293 0.0104236894158641 2081.48386888835 3.68848027661443 477.056821093574
1654 34.554346151779 3.20859810096318 0.0102001981321546 2037.08157961373 0.730382665060461 446.375879090241
1655 23.5630341347813 3.13721501563805 0.0105590916306839 2063.47307036258 1.83747163042426 463.199613238397
1656 9.55888422845668 2.55445789576047 0.00745694076188587 2091.18449702789 14.90257559577 444.98362697535
1657 54.6260256123309 3.86365169369997 0.013591886755235 2055.01741182222 -0.510211496148258 469.431252446024
1658 20.799687156979 3.10557365662329 0.00918643375944407 2095.2122127295 14.6489139902405 452.347432915107
1659 27.9564017024958 3.3040229742223 0.0106929602300003 2094.37011683057 9.97999439947307 469.993589716825
1660 56.5803369969791 3.81900602538196 0.0122101092813251 2099.32782993489 -14.0027035935782 467.727256746313
1661 32.4894097795279 3.24826414573805 0.00984844085379841 2093.07443106035 7.22644917201251 451.691525163099
1662 39.3680626750878 2.94306169758303 0.00859748490854593 2096.97298033745 27.2549144364893 443.867713945325
1663 30.9110155596008 3.32218065178931 0.0111728715387774 2094.94949648832 7.9050833848305 459.291114576607
1664 34.4662563610361 3.29472323290653 0.0102597537972337 2096.81760220835 18.3138992195018 467.780515341722
1665 15.8998276158683 3.16442190436442 0.0100986154690231 2097.36600793106 24.6797080058604 460.217546245895
1666 67.0674662503236 3.88750641452141 0.0127703348568392 2084.45822543046 -2.52301906934008 449.14705972514
1667 34.4673594357009 4.08012685161387 0.0155460171493449 2065.99667867273 -2.10326799191535 457.75352155982
1668 37.5597035102661 3.51864862672131 0.0119391041418116 2099.52949821786 7.66262173652649 448.595152161161
1669 15.2004501038876 3.08542970616432 0.00979853068214938 2072.77594657848 3.39259266853333 477.331633982817
1670 68.2379198333153 4.17634512480825 0.0147110447481921 2087.35208302503 -5.67479063523933 460.606380711905
1671 51.0225145252785 3.63652114119129 0.0120198724646533 2099.94896761235 33.3482949319296 459.108962457908
1672 49.3999295597399 3.63815405231607 0.0121099952766285 2099.70515639987 20.6599446502514 464.364820848509
1673 27.794328022715 3.30709244107402 0.0107158205012823 2018.52613392915 0.561498492024839 460.040096955622
1674 31.4060323154966 3.34484580394293 0.0111039595998495 2053.6773042907 1.29003648413345 480.853432781527
1675 10.0834086969101 2.74796063527911 0.00784873357653812 2095.08856652281 27.5468181143515 471.31055010173
1676 49.8897312532472 4.00389157063239 0.0145637810267987 2081.90087923245 -2.79147311579436 463.463440030125
1677 43.2326434105541 3.64169153880226 0.0122908412034671 2093.76735156612 -0.432624770328403 457.341317170023
1678 53.5843124953786 3.80818037195206 0.0125001037747054 2097.6015637971 -10.423212251626 453.319437023093
1679 69.3587559217162 4.05553850173172 0.0136559846782084 2058.10310725891 -1.07696688268334 466.948964693709
1680 -15.0127577518017 2.82829471399233 0.0092037672345598 2032.55366595043 1.47325701778755 453.984640791374
1681 23.142396933272 3.60031734302755 0.0121309992275555 2094.52324055904 3.1076854118146 471.67357369639
1682 40.3704243755486 3.31967886328588 0.0100333268905981 2091.60910570901 6.49807796813548 464.752521400497
1683 74.5854682312309 4.31268738267046 0.0152888884250202 2045.52140875673 -1.36756873456761 476.018849894618
1684 30.2035900415107 3.68021872568246 0.0125145102728496 2097.40657336242 -8.93850325141102 442.453700264129
1685 28.1303299904387 3.49000277012798 0.0116568550335763 2090.68042495684 2.2998845926486 461.357693326494
1686 9.14760256380751 2.96654718756294 0.00947353951629339 2083.94095266284 5.96938729519024 466.411000130659
1687 50.3069411641519 3.99743623929597 0.0140587610568272 2070.61805278691 -2.14427303057164 446.39904317815
1688 36.7793677588139 3.80162078443584 0.0136959247434072 2082.14982703771 -1.93599926773459 452.432369658222
1689 63.3045357181442 4.19080437606621 0.014526224157111 2092.82045930671 -7.88898563245311 475.745692655076
1690 -5.3579239562644 2.72847911834164 0.00865333251830379 2094.92577010952 23.9217688236386 461.728459875008
1691 29.0657806248079 3.28104225022397 0.0105468422589836 2092.03368036472 5.41053477441892 453.471644053274
1692 51.8957996232064 3.87059921415044 0.0134205118221099 2090.4716287246 -4.13696110248566 452.321412291119
1693 38.9804159929152 3.69345660886681 0.0123706980057071 2099.78827928216 -10.0131549616344 463.717112974896
1694 28.9728406490199 3.86158294276886 0.0141118187356223 2075.00194947002 -1.71342018060386 453.398316160925
1695 49.7107542055454 3.72172886010532 0.0126219888952948 2099.06970486464 7.66397357452661 477.754156727743
1696 17.1306164035166 2.92385715025616 0.00827439436412603 2086.22578150034 8.20544571848586 469.949593279327
1697 72.6913025667324 4.5951272931391 0.0164078449781121 2083.60436884314 -8.86159024434164 442.202555033714
1698 47.3937160490001 4.17418327597565 0.0154434620492414 2054.28144785343 -1.42347758868709 472.797997213779
1699 73.1892766931088 4.01111596635314 0.0134936015659406 2063.91170063941 -1.51698140893131 451.616409639685
1700 22.0056222600164 3.62626302580805 0.012766026973813 2098.46841363376 9.16668987134472 476.240890207048
1701 7.82860083921526 2.9905984779273 0.00976825902663339 2094.24392802268 15.3875107783824 463.823887792586
1702 71.8398993542177 4.15170154723236 0.0142544080025238 2060.12374348007 -1.11999176209792 481.693458337298
1703 40.6482056992358 3.55481572141084 0.0119047437251995 2091.35146868159 -0.711187426932156 442.187846462558
1704 23.8796357406367 3.1288166314919 0.00957487903729145 2096.25049788877 17.1521601406857 451.877780299657
1705 60.3896552584987 3.56391538979661 0.0111958102791295 2090.63712039753 1.09887983649969 454.007538763601
1706 15.2969604824937 3.1853843791721 0.0102744590293483 2074.28431618027 3.16915743984282 480.176269044057
1707 23.0905825350481 3.12465371718756 0.00934061520984754 2095.26196373533 13.386553004384 448.748143949204
1708 25.2831076925476 3.37536460078713 0.0106402132065014 2088.98135158257 4.8317602975294 473.769591045215
1709 32.8751526001158 3.61934627028439 0.0123651691382843 2098.64597939351 16.1822531395592 480.294050517515
1710 46.0324421609959 3.55887329506149 0.0113621472179027 2066.14861057955 0.807966713327914 471.862873657416
1711 35.5453560769749 3.54265517544571 0.0119846271221281 2072.93725561327 1.02325105341151 475.437590799095
1712 17.4501237610946 3.51304211281029 0.0125732040303339 2093.30732739135 5.06808094447479 483.294209233156
1713 61.8735016886409 3.87296274462209 0.0121809577250666 2025.10868041473 -0.361890401691198 455.205294989832
1714 47.5068697739353 3.60496011926775 0.011965176594397 2084.60374615947 0.603253664448857 463.112235911157
1715 46.6264243283442 3.8368599553331 0.012897895691743 2058.17051521176 -0.684728983324021 455.647721336889
1716 53.096918419624 3.65316122260053 0.0122949837031734 2029.86012679175 -0.0633522728458047 456.773474759947
1717 95.9502588533362 4.77938772725634 0.0168555357047721 2082.7539672642 -9.58153364248574 444.168508365393
1718 54.6191600935677 3.57603176866063 0.0115214215566028 2074.85003994289 -0.116852156352252 444.531437942719
1719 51.8438946973135 3.65716528630712 0.0107762440867187 2099.56674043229 11.2999249738641 454.667033116466
1720 18.1398287001299 3.00120187109037 0.00829747195533011 2011.86720990087 1.03073765290901 455.682253571712
1721 25.2831076925476 3.37536460078713 0.0106402132065014 2088.98135158257 4.8317602975294 473.769591045215
1722 77.3258501172748 4.02115977544204 0.0127088141136812 2095.28519146168 -9.71173411002383 455.455760727051
1723 31.5123210200839 3.26435848257088 0.0102458207737881 2089.78788712085 4.14413113845512 448.67358526453
1724 35.6296264438786 3.5644955678214 0.0118944937637963 2077.63617532374 0.62888448825106 463.290870576615
1725 43.4972977532482 3.62089123011242 0.0125871182927089 2014.56806791993 0.237482835073024 480.557263130512
1726 73.8784131101973 4.22858442331623 0.0147890962622814 2092.87185789226 -13.7268036929891 440.36678576869
1727 42.3446730100354 3.8364561908076 0.0142048391144956 2094.92440453451 -4.41384456120431 472.040474733605
1728 10.0202799233469 2.93858281693384 0.00920628293878048 2091.30425231974 12.6506027556024 475.673738181838
1729 89.481008389867 4.20936308807898 0.0137540331485112 2094.58578980016 -11.8044537235983 464.305973612393
1730 10.9674600042614 3.05383140471002 0.0100429368316862 2073.30485821026 3.1157986051403 466.894733310637
1731 24.2593120898553 3.16431490700974 0.00995142924834803 2058.75980917201 2.10233829217032 480.753471192175
1732 90.2996195918828 4.43493291953633 0.0149192175349586 2092.40091869095 -12.1922201220877 467.213516680771
1733 47.0435524670019 3.57351518299296 0.0114954774174672 2098.59236001829 14.3726796051487 467.247800612101
1734 56.1563506031136 3.63041686387645 0.0117155520538933 2084.6669137429 1.47432297468185 477.028913749636
1735 15.7738011658457 3.32045039850472 0.0112973350256392 2098.92332382337 18.7688281317241 440.372203163112
1736 20.8608666641071 4.01351718971948 0.0151872196587167 2095.19994994882 -14.150973756332 451.886650006549
1737 50.3260242996996 3.50010639994901 0.0110841703998432 2099.46201767609 26.1253342404962 450.522137141187
1738 10.8661938743586 3.05273607687794 0.010580274999616 2060.04767987458 1.95705103920773 465.988482305011
1739 8.56047446329596 3.07800405496197 0.0108163422436519 2086.61111214128 4.63146224152297 454.178003570315
1740 19.7542201690125 3.01147393337109 0.00950747542728622 2036.28530238266 1.31700039142743 459.217983371657
1741 28.364678955421 3.27565125586797 0.010927063511758 2088.65060065384 3.55526425642893 453.14633480585
1742 36.8379766141101 3.52994709407917 0.0118664180169982 2081.88086624374 1.89809908857569 479.944681209047
1743 41.7766175293629 3.75641467383981 0.0127897835400802 2092.33931385167 -1.42135341651738 464.51323656681
1744 20.9082775537912 3.2984303724295 0.0102328803154385 2056.33678464103 0.766096615698189 443.109745220381
1745 35.8550758214756 3.67576966588427 0.0128426463743311 2092.33352062246 -3.666981481947 439.636770399036
1746 25.5883036392978 3.58360080622065 0.0128908640017713 2080.81347266166 -0.96134678227827 440.463913516069
1747 25.3056004302545 3.7742473522085 0.0137015843489598 2099.30265695835 -5.63992586452514 480.364130085662
1748 20.799687156979 3.10557365662329 0.00918643375944407 2095.2122127295 14.6489139902405 452.347432915107
1749 -9.68275798434809 2.77965198118121 0.00886890978931705 2083.92538143997 8.34966199705377 481.360326182605
1750 55.5355350368726 3.88151698623118 0.0131064194333637 2096.98062645923 -14.752888281364 445.83728967672
1751 54.7386793184095 3.52493212210232 0.0108658022999697 2098.7136574774 1.80795459542423 439.572119025011
1752 44.1861870330694 3.98200435927279 0.0148220161420845 2076.64742870838 -2.91013384470716 445.85305375887
1753 45.7843609582648 3.57255067449835 0.0116208697813998 2059.79313988425 0.280455583706498 459.174090167522
1754 71.8242597681297 3.80407666185017 0.011384938719617 2098.44997037249 5.1850697863847 477.247199987649
1755 9.87733267792869 2.77243740771978 0.00867927997706092 2082.72439218359 5.84278775146231 445.879834341836
1756 41.3570388276679 3.32660173395221 0.010574147478064 2098.14489890565 23.7047383468598 459.113209772621
1757 35.8540865073538 3.59529329746007 0.0120734681904059 2077.19551508548 0.220754884649068 458.73658306796
1758 17.1306164035166 2.92385715025616 0.00827439436412603 2086.22578150034 8.20544571848586 469.949593279327
1759 24.5510544873022 3.39466717495578 0.0118242124672987 2092.64022104 4.53241109149531 465.053118529778
1760 22.1562572008879 3.22111173533891 0.0109166183072177 2096.82290074299 17.6736916555092 463.411868957515
1761 61.9914190166099 3.61766432211413 0.0109490042043245 2079.57197259692 -0.381452855654061 439.376335616862
1762 44.1529105617223 3.69211783195717 0.0125158842029381 2089.45646844874 -2.49532154761255 440.526178510846
1763 36.2303531649468 3.1875567985525 0.00959480934227636 2098.49155155127 30.2483312576078 439.223241087234
1764 28.4917325030207 3.61886378265118 0.0125200031131328 2097.92791832029 5.86518361466005 471.695542063633
1765 49.2069570866153 3.73561263714477 0.0123531271345747 2099.3319945035 18.3489748765714 482.172871436782
1766 26.3666734953278 3.51414790786779 0.0120367362023354 2099.10296405526 30.016116660554 472.226868731058
1767 42.4490776260128 3.84890282044109 0.0132870810684465 2067.95314124017 -0.860380623489618 460.957018057325
1768 36.6621345786586 3.98955274624966 0.0150471719166017 2078.36890031025 -2.34098860295489 465.685057731369
1769 55.0146880039559 3.88692610692422 0.0134260016706844 2086.07797052176 -3.33645933773369 446.965138470874
1770 57.7915397306127 4.04258694736595 0.0148465852956595 2040.7204275243 -0.691841307561845 479.050003109442
1771 36.8260314851013 3.36893356534843 0.010369983003418 2045.08533361787 0.461198787670583 443.105801522276
1772 29.0657806248079 3.28104225022397 0.0105468422589836 2092.03368036472 5.41053477441892 453.471644053274
1773 4.26853376070671 3.04303271195008 0.0100475055897225 2032.98248344148 0.939322020858526 445.624843881516
1774 26.4473226931821 3.53435046009681 0.0126142881316693 2080.17852520803 0.633178444113582 464.377024005517
1775 17.1203401282515 2.94062021731991 0.00924553897779811 2074.60403046547 4.62256327969953 483.571701981482
1776 35.0475079845973 3.23501715558888 0.0104739680466349 2078.43299246463 1.7652572854422 443.26998349964
1777 36.385565388553 3.51025410196069 0.0117716524200463 2087.73898585932 1.34332314133644 459.314803103854
1778 37.8115366815921 3.54709877806821 0.0117082908022092 2099.30179042951 29.1897483309731 466.415107708874
1779 23.1102614621022 3.30285223540444 0.0113553222756383 2077.71200640849 2.39813588792458 472.30637459206
1780 41.2366379244848 3.55920565458621 0.0119493871874942 2099.90277497587 2.78776888968423 449.39682641865
1781 20.0256024671509 3.2521314035455 0.0111363433882728 2082.96364840562 1.99402985395864 446.047612464799
1782 52.314395286044 3.74739856628134 0.0124811908002967 2099.99446001346 -3.92645736923441 472.071392349481
1783 44.1529105617223 3.69211783195717 0.0125158842029381 2089.45646844874 -2.49532154761255 440.526178510846
1784 32.4954161740336 3.14385209081308 0.00997572133933214 2034.52514414443 0.793068986386061 444.121913095252
1785 72.5160692262848 4.02910741129146 0.0134417057930911 2097.55835623713 -10.2828560490161 482.648974978708
1786 14.5732172857964 2.80258916276089 0.00812261735411573 2095.80762384413 28.6944673769176 463.913332474625
1787 66.9211323167594 4.08860512995306 0.0137241175710167 2018.78166991891 -0.778771084733307 452.658143031761
1788 14.3645578094127 2.89526780234765 0.00884050538274154 2061.58595573483 2.24042203277349 444.546393359771
1789 30.2615447934264 3.69875302501709 0.0131180917929856 2096.08106886316 1.0120983608067 476.162762266706
1790 24.2541332739334 3.0806294100867 0.0093577125054033 2091.66345449607 7.6651725708507 444.954158483198
1791 53.2740063800636 3.93230778091665 0.0134527369851334 2056.47408442199 -0.960164340212941 456.370094562583
1792 -15.0127577518017 2.82829471399233 0.0092037672345598 2032.55366595043 1.47325701778755 453.984640791374
1793 37.6966310332636 3.42249943747435 0.0111089085092315 2087.96938642068 1.92607318982482 452.071272391715
1794 42.9062916984725 3.36587340050393 0.0103513570559228 2095.58540684846 14.2486055521294 480.229721575984
1795 31.4079107557965 3.43544153273882 0.0113323819421544 2097.55454572337 3.40500208782032 440.263509340289
1796 28.1114241588866 3.59261620760374 0.0127781662726854 2093.10942386813 0.142124041449279 459.910634215096
1797 66.6554569854737 3.90567437959891 0.0135096963770961 2074.47138911881 -1.50823492789641 457.43992710956
1798 43.535807771505 3.74543461964455 0.0129129146832898 2080.95729253488 -0.755829827394336 460.871150197631
1799 62.4413418597885 3.99702403993951 0.0136020502871279 2090.82481911755 -4.17211312800646 467.518503622052
1800 23.7531996354267 3.26075520419338 0.0105304786183781 2090.59494180558 7.23415814805776 476.250932012789
1801 21.2592594265543 3.19622910407434 0.0104612888102972 2027.55760673317 1.11528428038582 482.014825571774
1802 32.6395545597307 3.36236367873043 0.0106374960195728 2092.95783986175 7.66686022048816 473.200094256005
1803 58.7699202902321 3.80150038382161 0.0130285184266777 2096.1576529413 -6.02796223014593 458.610959165288
1804 8.8071668568015 2.93440739635357 0.00894199983630781 2097.12512914068 29.1929309628904 447.114244881892
1805 46.1156370013191 3.69153825692332 0.0121914876119185 2071.77607232961 -0.731276101432741 443.607945271373
1806 37.1588179001895 3.39166620704268 0.0105913587211586 2094.75629474968 7.28280296549201 459.968090876522
1807 46.4369430281129 3.57801092168721 0.0110695400223384 2080.35343630239 1.27145345555618 469.123195646087
1808 43.9206617088077 3.93224911794489 0.0140338987059459 2090.97574402159 -4.13779545109719 465.348796363869
1809 8.83465902633376 3.18907193192333 0.010774669707523 2097.66338899336 26.7511631851085 465.456679249807
1810 55.1179033843626 3.87164345464917 0.0130326639039439 2097.33353658812 -3.95445415982977 478.274716584542
1811 19.850525111236 3.35477559662283 0.0108511245075016 2094.09167235647 6.22072029160336 456.870384482323
1812 35.4440156003804 3.49435008355221 0.0114502888317084 2098.3652309312 13.3777839271352 460.616848615691
1813 60.0082253143717 3.77130565396575 0.0125337912938671 2088.36666609161 -1.51560846483335 457.262558142943
1814 30.3539063364997 3.42555392299218 0.0114218075322828 2095.61766392668 5.90870247920975 457.539411072194
1815 28.6641742243234 3.96131558122814 0.0140426911309813 2076.67819869821 -1.7238472099416 465.461326839564
1816 53.096918419624 3.65316122260053 0.0122949837031734 2029.86012679175 -0.0633522728458047 456.773474759947
1817 44.5853961618772 3.70019984812644 0.0126600585706412 2099.20304066525 -7.05682360334322 463.144440219265
1818 21.3945541617947 3.31240419275961 0.0114891769670559 2069.77049116883 1.63996072020382 470.431206693163
1819 49.0706868919707 3.48527317674486 0.0105174363338799 2095.03043175675 7.67933865077794 468.72631856682
1820 90.7384583659215 4.35918357443295 0.0148539897093756 2089.67153229727 -10.3017260879278 445.378431994934
1821 12.4417452322871 3.02399494768258 0.00902402142118 2069.48260476929 2.97880658414215 463.692279697565
1822 41.0147812611091 3.77719070782992 0.0128222396734667 2097.49472052464 -0.397909535095096 476.735665644709
1823 2.91543289797169 2.60283456592405 0.00817950300660824 2076.60948586487 6.14293891936541 467.770079668593
1824 33.365399592494 3.15022028367753 0.00947451529043751 2080.08645714633 3.86635568225756 465.916087199325
1825 43.2554178074951 3.61626812763533 0.0123555954072458 2088.23430345487 0.90314747299999 468.62661604287
1826 49.8112616757095 3.50661785301909 0.0108610542947266 2099.18046182534 20.2857844554819 452.002983565024
1827 9.78623835026779 3.21857893865147 0.010718296318551 2013.00607486069 0.458576777018607 445.353998960427
1828 56.8691061430504 3.99833131508744 0.0134908008821215 2054.15860455926 -0.514637047890574 481.469697968482
1829 28.6643705324903 3.52414416550589 0.0115886772700645 2097.23564935336 7.50223361188546 463.54490359336
1830 34.2114842519468 3.54312015781038 0.0114585758680965 2064.58327971515 1.12188810249791 483.422504669258
1831 54.869152113752 3.61071039090565 0.0111943525975899 2096.377505793 2.82827499555424 458.632399138955
1832 53.2558340826663 3.49269009011326 0.0108157464697133 2066.42883734661 1.11833996139467 471.175804220854
1833 32.6048891272155 3.1526101203288 0.00958322378548231 2011.41987896338 0.586245665326715 441.939869551476
1834 57.7915397306127 4.04258694736595 0.0148465852956595 2040.7204275243 -0.691841307561845 479.050003109442
1835 25.7331241979775 3.45091611748109 0.0113497968938718 2016.77577295597 0.536332433111966 478.255879704698
1836 33.6332027817644 3.12434220807344 0.00938226419396242 2050.02514705923 1.40798220178112 455.979584997478
1837 7.82860083921526 2.9905984779273 0.00976825902663339 2094.24392802268 15.3875107783824 463.823887792586
1838 38.0520910877079 3.25670477832929 0.00962798492403043 2087.23141766759 5.75919971102849 474.305575919446
1839 28.233969896834 3.22783533990826 0.0100086455438114 2055.34261364676 1.59099326934665 471.900570347172
1840 58.4875952890538 3.97365425007166 0.0138580282541991 2088.56330423034 -5.73581785196438 439.859241626806
1841 53.0077695341888 3.89734868406049 0.0134318524974281 2044.25783981872 -0.44883041176945 469.484541178904
1842 31.931620074893 3.4884645774909 0.0117105903496479 2092.8588331663 1.50053033372387 450.904599928485
1843 64.6924997767895 3.62447983820201 0.0108535497884969 2096.52495154762 0.892646065913141 450.207660500354
1844 14.9348524275724 3.23228497967489 0.0107843571888925 2095.55728974193 8.19560302421451 443.757173667571
1845 33.6923107151982 3.51583824171488 0.0117316649993985 2099.97007165197 -14.3624076247215 442.660968032895
1846 54.9034788555472 4.01992732879409 0.0142741980254607 2060.3758186386 -0.930211644154042 476.472602585553
1847 58.4875952890538 3.97365425007166 0.0138580282541991 2088.56330423034 -5.73581785196438 439.859241626806
1848 44.4910842987301 3.32928929032256 0.0101696072137565 2096.78386560525 11.0870942845941 447.909450566097
1849 38.0520910877079 3.25670477832929 0.00962798492403043 2087.23141766759 5.75919971102849 474.305575919446
1850 11.7112908959606 3.06485634530383 0.00980000723521438 2089.51014630124 5.38136150222272 439.375385823512
1851 56.512575613672 3.90619684655836 0.0132509144488506 2094.35490158969 -3.65805823588744 473.326718624626
1852 64.8064016567779 3.789556438311 0.0117845764369429 2078.59231998585 -1.2925551366061 443.204733274147
1853 27.7828712891577 3.53269556130117 0.012318716879765 2098.20524754026 12.1138474927284 471.096905376776
1854 54.5948595255655 3.51496146876956 0.0109200961889554 2043.09580275021 0.364530356600881 457.416204466362
1855 30.7169456040621 2.98397589576419 0.00873692182768428 2067.35303377011 2.77858160203323 457.257839560933
1856 38.6924662259246 3.83967416979295 0.0132379491218695 2073.33879880002 -0.537590319290757 472.890616464103
1857 49.3539618937531 3.69485060866884 0.0117619435012828 2078.63028539554 -0.134841350372881 458.346699002542
1858 41.116046683496 3.73930657454245 0.0130471791542917 2095.3500678374 -0.855171363800764 471.722166028646
1859 81.2745332425562 4.59151062702537 0.0158107991835754 2091.22051310516 -12.6357164559886 471.540189302154
1860 16.3040435424613 2.98008435237285 0.00886197637881859 2029.13346361136 1.62280514137819 482.134430595219
1861 19.8697047610328 3.13774041652012 0.0100454138368251 2079.8402412578 2.96043456997722 451.809916282058
1862 10.8661938743586 3.05273607687794 0.010580274999616 2060.04767987458 1.95705103920773 465.988482305011
1863 28.6287582882078 3.08906454143804 0.00886543175313025 2083.53250095132 6.27279810374603 481.354118624231
1864 25.8748107239721 3.46305685961989 0.0120722597412213 2058.98266577069 0.997448901180178 481.382006899883
1865 -1.04260910912408 2.87241276486229 0.00935193793619782 2096.24649138702 32.8841934469528 483.617495722584
1866 46.2813345927494 3.41884152185128 0.0104519893953597 2085.51191408932 3.93866276368499 480.47335396239
1867 17.2653493189244 3.03729340046615 0.00983122886816489 2029.6629666884 1.02537309518084 452.534626770858
1868 24.9187458793787 3.71049456506479 0.013642897497741 2095.09342989698 -3.23462370783091 461.593149009498
1869 14.3616826297374 2.88740422370479 0.0084431659667073 2095.45523607358 21.7163907270879 453.292986099234
1870 30.9864332045044 2.97749167897658 0.00885835987043691 2031.00188467768 1.50651150848716 470.790829684066
1871 53.1569253082009 3.95257358710445 0.0137544575245994 2095.10645116237 -5.45213074423373 475.861859336268
1872 3.38002377083177 3.00892912002099 0.0103312853131323 2013.69461319689 0.775685117114335 448.422741514501
1873 30.4572735391409 3.21270545191665 0.010694963946119 2072.38617904135 2.18684650259092 465.078451757988
1874 25.3412502559332 3.38010956296456 0.0110167130313944 2068.70878969296 1.86888829572126 482.421094643114
1875 39.4417002038976 3.36210289042564 0.0102692345407585 2090.61320142914 5.82801215583459 471.016694635846
1876 26.0742988513055 3.46249517963887 0.012241186450663 2099.4734975202 0.637120197061449 442.066217642742
1877 40.8700889656858 3.92982687517237 0.01414032470081 2075.10157800978 -2.26079012267292 446.987113677925
1878 26.9448844277584 3.21543414532462 0.0102302479461631 2067.58640504768 1.3247775984928 444.280152991986
1879 27.537390969575 3.18079913188673 0.00978983337437251 2072.53162303707 2.19038139563054 454.606835376555
1880 47.9611584937019 3.713814949998 0.0125449021022037 2099.05612348556 12.5690469192341 481.095359593
1881 38.3100116511282 3.45760310215258 0.0113599047156263 2065.90166113479 0.294482081662863 444.408916807416
1882 41.8259691767674 3.70182266792887 0.0127909178389602 2097.55018783989 -6.33323880378157 454.436180502415
1883 21.8871363953733 3.34372797402724 0.0105810631711475 2065.8063335761 1.93375714821741 483.02733700866
1884 50.4432473822803 3.70993446330256 0.0125785801184302 2098.98337849672 12.6452083373442 481.961761963217
1885 28.4917325030207 3.61886378265118 0.0125200031131328 2097.92791832029 5.86518361466005 471.695542063633
1886 53.643736658609 4.03756926096939 0.0146249120436894 2089.07427336695 -6.25132230110466 449.531001480737
1887 22.7320046826575 3.12786154316443 0.00954739518513702 2095.15683746105 19.121388674248 479.863830080321
1888 72.8725975209642 3.91684404983903 0.0124915356817017 2094.17750620563 -6.35894366772845 452.093473257052
1889 50.4232454372864 3.96831105856499 0.0140936122818373 2096.42464401247 -8.52015333715826 476.298700406145
1890 44.1926842877785 3.74211573249084 0.0130225765719429 2059.33624917571 -0.821996734011918 442.362200140002
1891 37.1455719474178 3.2707542065271 0.0102101918626639 2092.39156052354 5.59882421744987 449.313232379306
1892 32.5291538286043 3.49738111331149 0.0112531322102078 2097.06778236735 6.6542920214124 457.024374968778
1893 31.7199928407895 3.58642718893964 0.012465435680815 2083.39723649877 3.5782574233599 515.282078950882
1894 52.8751791647473 3.88241519460164 0.0131745217256838 2088.56845396082 0.55882430402562 497.39101467978
1895 41.5827651065756 3.8095597511079 0.013192300065361 2099.07679748302 21.9686403311789 504.137419668907
1896 56.5107975510424 3.7062946767253 0.0120647825481672 2089.20209844038 6.01509957574308 529.685224638427
1897 18.6760658656355 3.08643406579224 0.00991239609054369 2091.02725523082 12.920044597704 501.888358667136
1898 22.655166171115 3.99466640922029 0.0145172831901395 2099.87179279351 33.2572641107254 516.965270732361
1899 7.77037167798114 3.05643049560148 0.0101417370099308 2081.78817940457 6.55679615680128 504.159793526092
1900 34.7130100121642 3.42784210057791 0.0111079839413171 2025.38230675063 0.929202549159527 498.761435579782
1901 4.08333339840867 2.88819940575603 0.00961199934099579 2042.05352814333 2.64224594226107 516.902365567012
1902 74.1456073949439 4.5599806272762 0.0161496960703888 2095.43252921361 -13.0737013393082 522.251943139315
1903 11.6065189610067 3.02518704932081 0.00947161792520878 2094.34345790534 27.0444573741406 529.375436312699
1904 36.0120480979629 3.11413502796115 0.00967402648575931 2034.96624113875 1.68947144644335 496.743588035994
1905 35.8686999579402 3.54201376867879 0.0116605056747728 2082.22419583821 4.52670007012784 525.619055076873
1906 62.2451066785551 3.98377712591778 0.013775876225551 2062.48070507706 -0.244305816013366 496.663365188681
1907 50.3075562827437 3.8546364773667 0.0135204176659211 2089.08062793245 -0.192836844362319 488.817248278929
1908 39.0388933078349 3.83256244454855 0.0134098654701564 2097.73029547557 5.06457395618781 499.348281544733
1909 41.531758450266 3.42713136102403 0.0111848987286136 2084.40361776436 5.35431178519502 513.463239396296
1910 73.5331475445914 4.25012656132915 0.0146764919051842 2093.72735515889 -4.51562503352761 511.164380922398
1911 35.5201609290048 3.16665002372904 0.00977022396856801 2081.99425944802 5.96720028202981 500.316609427644
1912 63.5551348149154 3.68545773776449 0.0115762638792825 2093.47075292235 6.07117742998526 498.480849527465
1913 67.6615328753837 3.94913250819876 0.0129797359757597 2049.56962347985 0.125094098038971 502.463733895355
1914 63.9583692541024 3.66672939593183 0.0117702271988934 2074.36377016245 1.19493152247742 489.114250894911
1915 46.739459429511 4.28034165071617 0.0160105105558352 2095.40579436324 -7.80666389968246 517.050728114889
1916 78.7782436546258 4.54259995716075 0.0165131131355933 2029.58881594473 -1.32855550386012 489.517112063772
1917 20.1176256838723 3.18791084274656 0.00947181704020852 2063.16088845651 3.59609001548961 525.148018389347
1918 73.3549219442269 4.26443538077022 0.0147600148773817 2096.86715660454 -3.9815112692304 529.098202836833
1919 13.708653724977 2.73270425568358 0.00737328662932057 2094.04179088539 28.710705335252 501.846447492579
1920 19.1019872059925 3.43363138378993 0.0117733508564381 2017.13042528089 0.9676538198255 515.38433558347
1921 20.3194912058099 3.01663684938473 0.00942420650721998 2091.3895594175 15.6908655329607 510.277761054385
1922 6.28766647836291 2.97351390125728 0.0100122055494503 2088.22069799691 11.5001158230007 510.909930761136
1923 15.4429958456901 3.03864611329722 0.00943866284286206 2087.36093680002 9.78621390182525 501.174757497758
1924 61.0832762213382 3.76255558107895 0.0122277016305694 2047.03409977141 1.02812508353963 526.087201423609
1925 39.8302193187073 3.2179433751057 0.00934851485448997 2096.65573720424 29.3114847992547 492.738061478096
1926 48.4406970331606 3.91302827118351 0.0131412151460821 2093.95559489983 4.45976029383019 520.760903123349
1927 44.8159779548485 3.53445430370081 0.0120972603813597 2057.53308079531 1.46759198047221 510.128171404845
1928 63.327114125538 4.11398649002413 0.014076910189935 2079.10885857558 0.12966783484444 523.90745755984
1929 53.2331741681109 3.72620187978876 0.0127530763308751 2037.17312055104 0.550611598882824 506.68739190591
1930 44.1502185239317 3.61837319084188 0.0118831648419173 2089.3478155511 5.18590375082567 509.767208139199
1931 17.0691249150305 3.20785107240843 0.0102916764370627 2036.838637023 1.78777345223352 513.978391387098
1932 47.8013004622984 3.62054665757532 0.0118668236423972 2098.53072589892 27.0047160470858 494.293220063243
1933 55.279343688863 3.9490367006678 0.0139834843853383 2080.82901553693 0.62843065476045 516.022482590946
1934 17.2354146308055 2.77528474429768 0.00791360022743398 2086.20830613957 13.5281303687952 525.830388754192
1935 68.2951617512907 4.27156280237872 0.0142458783345967 2079.31783724367 -2.52813659375533 485.986798745437
1936 6.23449253944008 2.95529373082742 0.0094053778931491 2086.13110444439 9.61616169894114 502.256862897811
1937 39.5761298340881 3.575477720341 0.0118527320062338 2086.30960909394 2.8388325497508 488.863809005669
1938 16.4402085300688 3.28923083913818 0.0105320777769836 2090.82587087969 12.4563165614381 525.349147072342
1939 34.4040614910895 3.34491735351925 0.0105300887565738 2096.22184642591 25.9554618294351 514.690148531346
1940 3.55505055013729 2.70725612911109 0.00848756256986521 2068.07049515075 4.65011145221069 485.40435711897
1941 33.4391300376952 3.44826468106741 0.0115380529554493 2054.90510473703 1.81988913333043 516.890991016999
1942 15.2861925679801 3.16332444167615 0.0104143210118737 2096.31001404068 27.1127042500302 497.609646062172
1943 39.4386312649641 3.51190393563533 0.011324189380301 2068.16518389387 2.49102064641193 518.820254924976
1944 65.7916659434936 4.13001799305212 0.0144176199232041 2098.58736771229 -0.360556410159916 524.94990107967
1945 29.007284863213 3.42277571868408 0.011239759636422 2094.93970075669 15.6494534946978 509.13861470997
1946 26.5887613023408 3.2697454583364 0.0106646461179465 2096.44241468143 23.8002594583668 494.830239180933
1947 19.5877602827095 2.97471753320161 0.00881796287380554 2021.26464632177 1.64848810760304 496.046157922329
1948 54.3504922449511 3.65176848791512 0.0124424934024878 2069.75445938041 2.08444003015757 525.273312932158
1949 23.1218717827371 3.43348256270688 0.0112165373005274 2091.06193971704 10.7203646586277 526.656512788955
1950 7.20582045069533 2.93777769603769 0.00880861321005821 2075.37882637279 5.00172077678144 485.633188322177
1951 34.9264981761012 3.72922189509296 0.0132539744541255 2031.23751006578 0.269493346568197 494.834223782209
1952 34.3872783475917 3.7929951513896 0.0138311421360443 2083.59297615546 1.43277126131579 510.689936048288
1953 19.1295692158521 3.38145297243099 0.0111314899825578 2082.20555221662 5.66791044780985 525.828255611481
1954 70.9696793088525 4.36964071861485 0.01469084305038 2070.9999754997 -1.31132933078334 513.524064933765
1955 22.0831690530073 3.32726356570756 0.0112913531924126 2031.87102961284 1.60187075613067 529.932716780056
1956 66.4144048713695 3.9829708383177 0.0136108386734827 2097.04745121417 -2.67675178823993 496.558385242589
1957 21.9250232500677 3.07242026871319 0.00920383522833733 2076.02471139841 4.95069510303438 497.726285526088
1958 36.9468317371816 3.86178421744056 0.0134389499652445 2099.95643308037 -11.5225389576517 490.500229944257
1959 95.3877676684022 4.76432414241623 0.016716000510837 2054.00615688367 -2.58946321904659 487.717853173811
1960 27.0661159883829 3.44686266986324 0.0117101620016336 2097.7499815966 31.7849155189469 507.542175467202
1961 29.4998429846045 3.50267632557778 0.0117429600093898 2084.3010910973 5.6228514900431 530.135353946642
1962 16.9996243866164 2.86478818988673 0.00837881241661499 2090.33825753094 15.3658429998904 500.294373723267
1963 -20.2789840058227 2.17977326471115 0.00595716019062083 2023.17065671552 3.20195912150666 510.447592487066
1964 6.70119264213462 2.94852927092649 0.00927877078892381 2095.76343957684 33.2695505255833 508.175800299263
1965 39.0563602517287 3.39741100385136 0.0110797351569777 2094.43457899569 12.9931328375824 498.475289015685
1966 32.3693883627393 3.38134783592954 0.011130823018327 2073.81171097746 3.16663822392002 507.88404017374
1967 61.523969197012 3.905499996878 0.0131609357366871 2098.73896545731 9.6901266858913 505.424882907956
1968 45.8209034851495 3.5231581934043 0.0110647837842984 2097.88219841314 30.6344073056243 503.498729262462
1969 62.344022429964 3.84370160694104 0.0118697085759264 2098.18031162256 22.3853629920632 517.688272447679
1970 69.0158412005851 4.15281493430103 0.0137031266276048 2080.78682484338 -1.48566633928567 493.621513524431
1971 56.5410369495585 3.94877811719033 0.0129351723190824 2094.68378903694 2.12769018486142 507.083405694641
1972 22.0831690530073 3.32726356570756 0.0112913531924126 2031.87102961284 1.60187075613067 529.932716780056
1973 38.4397014300864 3.78770828954402 0.013936892266127 2099.77090498223 -5.09741017362103 486.310797355884
1974 57.9780778207063 3.85314535022404 0.0126074905472225 2057.33812102908 0.486579085700214 504.411339354661
1975 8.25102750829339 3.00057558311216 0.00909864441286171 2021.62343045394 1.74143477575853 507.514668543705
1976 28.8896958117246 3.44143798722875 0.0114837193720842 2092.37845634972 11.088259217795 518.226461459204
1977 33.8144870019409 3.04759486254447 0.00973631713915732 2077.45933559816 5.31795411603525 500.572978973791
1978 40.2972374131062 3.59429226536954 0.0124289736644018 2086.8342676952 4.65950164012611 517.720972386958
1979 39.5043933811635 3.43657633326372 0.0107482545071583 2084.1958423357 5.67037178203464 517.109468140685
1980 42.2142004937435 2.85912450297589 0.00740275443074622 2068.58729280601 5.83962603937835 527.092397754786
1981 35.0319849358675 3.45480506885512 0.0111137788952177 2059.97835514345 1.64464273490012 497.989289720285
1982 23.6757807040534 3.2169796986768 0.0109463187507228 2091.08831707272 11.1984073324129 506.875911560337
1983 44.0461778505962 3.4088733288762 0.0105070474438831 2091.37580515537 8.33820360945538 494.752595532014
1984 76.1326730069596 4.12643376551828 0.0136969157472938 2097.26695477706 -12.618246555794 484.993080909576
1985 62.7704990644437 4.17676194045816 0.0148846675436982 2086.75306212995 -2.29893614072353 503.322736663289
1986 42.0262437475425 3.89100189263859 0.0132469386803538 2077.96397944936 0.0208280421793461 492.885278136112
1987 61.1700759980109 3.89212784731475 0.0130072761828372 2097.7093343758 -1.75152352079749 486.657384238541
1988 73.5530962587201 4.66975716357347 0.0176457887227803 2049.82931021671 -2.38599492935464 484.905856969875
1989 28.7891728775085 3.2478702168469 0.0106071886172393 2095.99201656715 20.6863472261466 490.433629867733
1990 46.9883496730231 3.6008883392706 0.0116343425288442 2093.05029621092 10.5502380663529 524.157735117508
1991 51.0834002318942 3.6901990205536 0.0126692850200834 2097.56851841533 17.0590742165223 509.319150021067
1992 37.3369436456072 3.46077825342203 0.010558059393204 2096.52985651069 17.0216395659372 487.498220326258
1993 31.9928783639497 3.52986139046313 0.0121835468456007 2096.35301722027 17.0007493253797 510.019244474104
1994 65.8266803681687 3.89892386394928 0.0125330410121849 2096.28543263371 -0.335084854159504 486.405411025772
1995 51.9079646901801 4.19833772833568 0.0155754574812106 2056.11226388509 -0.76157009229064 507.898753943554
1996 51.7048168013155 3.86296329261294 0.0123815643675721 2094.76388716022 3.476960551925 501.078289117683
1997 36.1663827417709 3.66836930283479 0.0124205802315123 2091.01759589091 5.20831266418099 510.500625165442
1998 61.3963552265414 3.96774964231162 0.0135646120024872 2099.91032994189 10.6068256334402 503.530052521444
1999 58.097001678182 3.97136427519102 0.0135122319084071 2099.35031053214 -11.099953155499 495.320313745847
2000 29.110607440687 3.56821591269361 0.0118192221735245 2049.67142098374 0.824036090634763 490.484089722616
2001 13.2644587630795 2.96363653793526 0.00930768656013757 2056.71438600309 3.1310556596145 504.493275647506
2002 24.0142839810136 3.44907662205804 0.0113608423729954 2022.30567179015 1.09171831514686 518.342553804894
2003 48.7470128318973 3.52489942696758 0.0112145975562944 2090.6369204931 8.11129750451073 515.910527074739
2004 21.1842744144155 3.32905451152709 0.0117698433177821 2092.87726355926 9.66604710789397 493.558935004702
2005 -0.0426738838784717 2.41034862883072 0.00730666387057135 2051.20081996405 4.64995766757056 524.940962452828
2006 40.5012322251945 3.77315234048272 0.013072828769464 2086.01042155619 2.88546475581825 519.649733998466
2007 36.6687401690518 3.25574014666114 0.00964123874442009 2088.095786758 7.18600504565984 486.319413294214
2008 16.7954969218159 3.26780071294925 0.0108506282035149 2056.63742047572 1.90661052707583 494.090521884504
2009 28.1947123738166 3.46195663899508 0.0111186237132525 2072.04290790344 2.67936631804332 507.828219776845
2010 69.473379070672 3.95674587674597 0.0130155897527212 2093.56696137018 2.54328006645665 513.557206659801
2011 59.4986780160878 3.76167023741574 0.0130484525651429 2022.22972290125 0.640899713616818 527.78790207018
2012 15.7487135274984 3.03461122462451 0.009536910273587 2071.94220134686 5.20548898726702 523.903584492318
2013 56.1045385041716 3.83752718991359 0.0128856728276812 2057.36618229002 0.771039796527475 517.133337179566
2014 8.54524331974492 3.02041963580045 0.00984180788177329 2017.70588381123 1.30864762701094 486.502064925276
2015 20.1176256838723 3.18791084274656 0.00947181704020852 2063.16088845651 3.59609001548961 525.148018389347
2016 64.1938798968783 4.33867671979109 0.0155540463920771 2093.13022727403 -6.82319110259414 508.315461696618
2017 8.90873919076131 2.67127450273682 0.00789785561277912 2092.79150890931 23.0438218009658 494.841908200957
2018 17.8807509722557 3.05366144954499 0.00925903053314183 2082.55829802062 7.46293930802494 507.75294641375
2019 67.6990557885558 4.1088817102817 0.0134271489706953 2095.42302276008 -3.82979043992236 498.091069322398
2020 4.70288333449138 2.9728254034061 0.00921033481572677 2082.91165897576 6.94609730504453 487.820431439425
2021 -15.5383619054261 2.49214183656133 0.00765270663105086 2084.23475471674 12.7092323638499 509.26946095631
2022 41.2108260459547 3.38736441678724 0.0106577371395873 2091.9680564662 11.6194322728552 515.193415277919
2023 43.5897687248786 3.65430605073129 0.0124024197261911 2095.86073062103 10.4790003062226 505.544884027158
2024 44.2689791927734 3.754692981423 0.0129156981632528 2082.88602533005 1.50146063184366 501.907703036969
2025 35.9884619594477 3.59024462446703 0.0119830009991374 2097.70719653601 21.8440505932085 502.575985107694
2026 45.7274787903955 3.73100209401123 0.0134503620774988 2095.05087252893 3.68846784345806 496.267731135846
2027 24.9386791238777 2.86164610863953 0.00864125316697498 2092.17984616733 18.3763021510094 497.271895262848
2028 -4.38422560050929 2.50587466671339 0.00642030560319216 2057.37390752812 5.36813265876845 529.488369490225
2029 14.3931434647156 3.02911638371343 0.00998450092878909 2058.695718406 3.29291749745607 516.802337196629
2030 31.9465135459306 3.42800903808937 0.0105685404561763 2081.63127750927 5.41897131130099 524.775099569647
2031 7.07922002934382 3.18924028884629 0.0111664980620028 2085.86641423241 6.89888752764091 503.528732341104
2032 31.9928783639497 3.52986139046313 0.0121835468456007 2096.35301722027 17.0007493253797 510.019244474104
2033 42.5523857176499 3.58422730845899 0.0121448226708538 2097.87368383538 18.295812678989 492.055029922756
2034 34.2438236415796 3.44606272383956 0.0116708757757931 2095.33155223588 15.9418633114547 510.062859567485
2035 62.3294568881443 4.0747134575813 0.0139520985723777 2099.47914478416 23.4838245343417 528.529387119348
2036 35.7064161077381 3.42462069324409 0.0112291734110884 2085.45281144348 6.90084881149232 530.437570791716
2037 49.4455058383633 3.7015425099835 0.0123502635698382 2098.37847779621 31.6355605516583 517.784070706828
2038 9.40686442113748 2.56477243485938 0.00631086547908196 2034.18138038414 3.09065348934382 509.124540602341
2039 35.8686999579402 3.54201376867879 0.0116605056747728 2082.22419583821 4.52670007012784 525.619055076873
2040 18.8005084039583 3.10370244650956 0.0107905077812508 2094.91507307766 25.6632260419428 525.031834359484
2041 47.115287805206 3.9774140389761 0.013988032506366 2099.48404510552 31.7409291886725 523.224945217484
2042 47.1389322741437 3.99266848762149 0.0139742339498697 2095.4627157154 2.3263082630001 518.820995493972
2043 4.85457594652789 2.64529531767697 0.0074162542066069 2054.13830227172 4.4370393641293 525.866472705409
2044 26.795871171576 3.37474495506022 0.0113106811376927 2014.57880498655 1.01447201101109 512.355219868289
2045 27.5846314862211 3.31592080198606 0.0105367221661977 2077.25951498584 3.1947550852783 486.428793235634
2046 11.6135161795785 3.12686358116082 0.0108688191359047 2061.0421200674 2.47747004264966 493.980127834291
2047 42.3852932491899 3.61401517109716 0.0121265951919654 2098.77618413162 23.8243888271973 485.145624708126
2048 16.1150251931811 3.31561154070282 0.0108641809548619 2095.12031678413 17.3834795271978 501.127638800484
2049 39.4229231350872 3.58136632713606 0.0114337013457648 2091.52252392261 6.75456237746403 504.581144178742
2050 30.4963807940813 3.12786130690135 0.00954448783735024 2063.24395385617 2.72619580151513 487.437314499062
2051 56.0955786328307 3.67678869967477 0.0113072618561941 2041.20814340515 0.993633447214961 514.293067582298
2052 36.5830988559957 3.66984117355207 0.0120243583464998 2093.11808594456 7.41734812268987 511.819664757541
2053 50.9184310775103 3.96640906902363 0.0140056317886815 2073.76561357896 -0.771416767966002 485.647189271587
2054 44.9084421810537 3.80982864664143 0.0130267207764899 2070.38670815527 0.829758404288441 507.163164507572
2055 23.9767942083607 3.26461184618172 0.0109648144529469 2074.13664194569 3.96715338807553 514.590645883325
2056 -14.3207130606228 2.54082178126092 0.00760181839383313 2064.34415706666 5.72650744812563 517.559811724949
2057 29.4140286562761 3.47657961375615 0.011178747079741 2095.74011408444 17.3804942308925 508.89111117716
2058 51.3879422406804 4.12064065695765 0.0144901623699193 2097.64188831532 -0.19893545890227 524.618220151002
2059 37.9932723703846 3.63704813292264 0.0119205987502501 2082.10288408096 2.0655494206585 493.652860962247
2060 11.4289325611073 3.00051595920872 0.00985727400854903 2090.26502588764 13.7894509267062 511.17828098272
2061 22.6071823166231 3.19324569632501 0.0101575257196999 2069.73528753617 3.74473459320143 511.886585962765
2062 26.8743185453627 3.45014911596147 0.0113671383945868 2038.06885584258 1.10404825769365 502.053562877903
2063 50.0738890984572 3.53471760696699 0.0110958715785674 2091.26555470075 7.1099208923988 502.12077412621
2064 45.2737931661238 3.78178460569891 0.0129508162375681 2089.3077033083 3.58920824015513 517.571706614972
2065 34.9963851057714 3.72925381539456 0.0133815187146779 2099.33817282901 14.5905951526947 486.957679826891
2066 48.3561498735731 3.92907492423899 0.0135205000603926 2083.47733172099 1.20295443572104 518.243409991142
2067 35.3951406396236 3.2378532967998 0.00999366656792555 2091.47061437578 11.0239683324471 495.763605926436
2068 56.4138646517417 3.55245595041396 0.0107549648394252 2092.84579521976 12.7929956791922 530.658031630527
2069 66.0741556601802 3.96494599222701 0.0134064717084744 2079.41399705713 -0.105356643907726 498.896206367265
2070 81.4433768928258 4.60852812986522 0.0163601079826867 2074.3739065004 -2.75131953880191 517.956083502877
2071 55.0918515871432 3.88093132259847 0.0133458752089551 2099.04576697713 -6.02603824576363 486.440714198498
2072 24.1780100171452 3.07449964359831 0.00978984693225157 2060.90663836617 3.37627334753051 515.800645381064
2073 -12.735308963791 2.67909436289435 0.00868225058781598 2078.55431825062 7.50584098510444 496.598867902383
2074 43.5635910888181 3.90181739032434 0.0138646603061844 2099.56293810369 11.5470977057703 503.372885840889
2075 54.6060435205909 3.63648218337956 0.0119072223574175 2096.60195476818 14.3650810956024 505.337748047447
2076 26.2105424130358 3.54916206576513 0.0122659133716064 2097.19893536158 23.6984621640295 516.971255227663
2077 53.8767994214894 3.86923290684806 0.0129412766874184 2024.30678754137 0.0293389800935984 490.086010500214
2078 7.78755777996125 3.10564613353569 0.0101846380533645 2095.45974769304 24.2774018459022 500.230319907768
2079 32.5854449252607 3.73555291251365 0.0136777957930422 2053.75145861926 0.950884320773184 524.219111294673
2080 19.8132589948968 3.08817371165135 0.00945812133984313 2091.36967202439 13.0606342828833 495.308275046694
2081 58.5737347715214 4.0367563952961 0.0138838002175119 2078.15009306627 -0.63118982128799 498.177842373545
2082 15.2644493237828 3.26519892737355 0.0109319081360146 2077.16995344847 3.39691585628316 489.340523328861
2083 43.2858517125054 3.34046625806492 0.0105525427473256 2095.59274251433 16.2957301619463 488.175937976313
2084 8.87705030006584 3.13574965516785 0.0102684979615976 2092.28402816411 16.7969624651596 523.274138926901
2085 73.0457389694722 3.7764136630474 0.011531160007832 2086.63637873949 4.19013545848429 523.579797663227
2086 35.3573410243002 3.49186414642575 0.0119239699717118 2080.59091733908 3.91385049093515 518.157628122958
2087 -0.0534421048156789 2.97573071437204 0.0101261037156532 2071.63297784817 4.43001234903932 502.22293885736
2088 59.0637729211445 3.80154939207284 0.0128734176475519 2096.9215342158 8.7713419017382 507.569872784222
2089 19.1295692158521 3.38145297243099 0.0111314899825578 2082.20555221662 5.66791044780985 525.828255611481
2090 9.28422113617552 2.81892670087264 0.00877520949790787 2027.48238501814 2.04415171407163 498.576311136497
2091 41.9480102017301 3.49334584508081 0.0117770338629429 2044.96789764846 1.59124210709706 528.764847142885
2092 25.0816743328699 3.24355032848871 0.0105051739546822 2089.60487027164 10.4351347568445 514.769969225748
2093 37.0854233084801 3.56880538017405 0.0112262665981926 2089.39015647862 4.87113489303738 496.127396469963
2094 62.7704990644437 4.17676194045816 0.0148846675436982 2086.75306212995 -2.29893614072353 503.322736663289
2095 22.0994162260879 3.74346054820501 0.013229000177675 2044.90390788112 0.773994359187782 520.176320719671
2096 22.7405862030945 3.34662635059785 0.0109020710169622 2096.65429294808 25.1302793528885 503.777341839809
2097 95.3877676684022 4.76432414241623 0.016716000510837 2054.00615688367 -2.58946321904659 487.717853173811
2098 60.917080469329 4.04468245180187 0.0135687411344734 2013.76545035932 0.068101289216429 516.177110034607
2099 40.3834569085873 3.40449552313712 0.0114113287795316 2091.76784959715 7.43222026154399 490.641071814209
2100 2.33288491530691 2.91014313471921 0.00894993183659892 2088.76179082715 11.8374555744231 493.855583617084
2101 12.005324999261 3.66097936224495 0.0130064000261612 2097.36298259185 8.82767506642267 490.826589252228
2102 42.2142004937435 2.85912450297589 0.00740275443074622 2068.58729280601 5.83962603937835 527.092397754786
2103 36.714454050252 3.57665215811417 0.011736546515013 2097.82581779966 17.3280179523863 486.884546827746
2104 11.6065189610067 3.02518704932081 0.00947161792520878 2094.34345790534 27.0444573741406 529.375436312699
2105 57.4098317788546 3.74579644328235 0.0122348458753432 2096.8212541372 5.1154780224897 486.27224675612
2106 50.9184310775103 3.96640906902363 0.0140056317886815 2073.76561357896 -0.771416767966002 485.647189271587
2107 48.2388737007702 3.99365048104064 0.0138106575864783 2089.33776883548 1.11487858463079 518.9752704683
2108 51.8045704277462 3.76411360969981 0.0127384053345844 2082.50063898857 2.91084525175393 526.708854488596
2109 42.5155499474262 3.69609404070946 0.0119309883578134 2091.74682811368 5.33152329968289 506.673091470079
2110 79.8110201742333 3.86885545328165 0.0122130409804662 2091.08684616815 4.53251061495394 522.546229331365
2111 73.6686343446639 4.13666162888018 0.0138301381280795 2081.93328393367 -1.42988393548876 495.707933216758
2112 23.1136572324066 3.32452714677402 0.0102863497214451 2095.1202198884 21.3260341109708 516.752599618726
2113 86.9321157968617 4.28896280462302 0.0146514691325122 2048.52526563546 -0.304085747338831 527.525006627587
2114 26.3122997994002 3.27255657258979 0.0102176274395595 2071.24583387282 4.17580424342304 527.024920217524
2115 58.5325795197071 3.8956646002935 0.0130210724600113 2087.10128779779 1.40560880769044 509.261368696726
2116 58.9669022355901 3.88438042636005 0.0134457409854321 2099.37676634104 -7.25556335877627 488.792911022469
2117 94.4585143387066 4.40571915697244 0.0144820692720859 2076.2373463884 -1.37196277268231 520.930579884253
2118 82.50988253151 4.22500499439957 0.0137153030220844 2077.89497957588 -1.15055835107341 504.046747162598
2119 40.9951589095146 3.78141667758618 0.0131025255748976 2086.36755135329 3.58177601825446 529.169744875675
2120 47.1960380861758 3.77332764197428 0.0129347442436364 2090.24528017035 1.4701308705844 492.564484053266
2121 21.4884764886228 2.94867959281301 0.00862836249880411 2092.8778157779 20.4772253194824 508.011757854745
2122 58.0092923989166 4.04394693075977 0.0142509640534341 2097.9831959263 -1.85887458268553 511.803226861897
2123 46.6721499479379 3.43722518626401 0.0105953721435532 2086.47764023906 4.85835980158299 492.062910431229
2124 81.3786633280883 4.68262246733739 0.016589662593512 2050.92981078685 -1.91119003342465 503.879158400704
2125 37.3126444242346 4.03168287948506 0.0148609171916712 2089.74790735333 0.709211200010031 526.354340972098
2126 55.8502572430872 4.2210868831963 0.0145541811647402 2099.46978541487 -14.6725294273347 527.851712301467
2127 35.3365909017297 3.61581056749916 0.0124439872462342 2083.62800665642 3.31622122554109 512.937309100936
2128 44.8651647283166 3.74360426668841 0.0124932066380774 2095.76782877115 6.92222139565274 501.103464676284
2129 25.1779968556012 3.80126473389497 0.0133631853197731 2099.30156787601 2.04574966570362 485.78813616789
2130 53.6431288614199 3.8375722444039 0.012910132230531 2099.41741385194 8.0700870975852 489.157776795185
2131 47.1389322741437 3.99266848762149 0.0139742339498697 2095.4627157154 2.3263082630001 518.820995493972
2132 63.6793868932385 4.03196576725935 0.0142451523877539 2093.1292823127 -1.84068524744362 501.661936664054
2133 14.0433177200493 2.60255325256361 0.006956080647075 2093.79482233501 28.2971843169071 490.101810408912
2134 49.127450237106 3.89813599017704 0.0139314601661803 2097.33319672779 4.31740160798654 509.992649049526
2135 25.8771715073946 3.51959926010073 0.011272448981744 2076.52862648014 2.22043100744486 492.001593618494
2136 18.4574881489606 2.7947140861931 0.00884867669667953 2088.47951957257 13.8074654527009 507.559722353603
2137 46.2609082775494 3.35300434629556 0.0110081748654334 2097.60962176719 29.2783543257974 491.150539452895
2138 48.2388737007702 3.99365048104064 0.0138106575864783 2089.33776883548 1.11487858463079 518.9752704683
2139 14.6043225597305 3.20253740473541 0.0108873497357288 2096.28031017329 27.6428005215712 507.997712294195
2140 38.7039710644437 3.91948700341769 0.0142993203518453 2093.01601627888 -1.36906266910955 493.92188769191
2141 48.4699711272496 3.85487716467906 0.0125728730889901 2095.2038415682 2.89087565848604 497.421224226752
2142 11.61739995867 2.86998175925052 0.00863928319234583 2064.09322461882 3.9428870100528 495.9609430487
2143 68.000096835971 4.37930294066064 0.0152831982410952 2085.84884210024 -2.71972378017381 518.651999689636
2144 30.0159798559539 3.37928870213106 0.0109437108876686 2012.50015217648 0.753130766097456 489.188642561661
2145 50.9721199029394 3.98748102676337 0.0138112199176357 2080.07237628591 0.424378728494048 514.932477647588
2146 49.6557114543487 3.33100457061295 0.0101103660565238 2042.49858578178 1.79859152063727 515.38286833972
2147 -29.2001048282519 2.06823512171086 0.00604349059194278 2067.32943737996 7.35202908050269 494.157665247172
2148 22.0994162260879 3.74346054820501 0.013229000177675 2044.90390788112 0.773994359187782 520.176320719671
2149 41.7700408189422 3.80014144961559 0.0131146789283659 2094.54179165722 6.69726784341037 518.863723819556
2150 36.1663827417709 3.66836930283479 0.0124205802315123 2091.01759589091 5.20831266418099 510.500625165442
2151 37.1890023287269 3.44861222218636 0.0112270498644193 2084.61553359986 5.30957360984758 514.117167960862
2152 11.4067858986945 2.52505585930213 0.00649295053909797 2079.51397221256 10.947879103478 527.429155662557
2153 17.1796266647545 2.95004136227509 0.00929321844466511 2066.61615082528 4.12044996861368 505.047720380058
2154 37.3991252988323 3.97702597402614 0.0145174879117735 2095.92842778983 -1.09018395654857 506.500240412986
2155 22.7405862030945 3.34662635059785 0.0109020710169622 2096.65429294808 25.1302793528885 503.777341839809
2156 53.5903730010266 4.03602841885654 0.014074711502235 2070.32813986577 0.439972386229783 526.440390710221
2157 54.2647482260805 4.02980202629629 0.0138264716192718 2094.76837538462 2.21987827913836 522.440251108234
2158 20.9582388148117 3.30606756713016 0.010642971214898 2038.07785181142 1.65892461314797 516.346107918245
2159 25.6595617423907 3.66730310802378 0.0132958379994503 2071.92081285734 0.984672051854432 498.086638016261
2160 11.9659528089784 2.80208244286448 0.00856004655655347 2067.5354263091 5.32224414870143 519.760994794047
2161 23.1614588751242 3.35233844096958 0.0118796484681482 2053.70824631397 1.44409860018641 494.744958846688
2162 17.0341550368357 3.06436241039164 0.00988333911984396 2079.98466834566 7.13792875409126 526.39429751216
2163 81.3434264259779 4.48439812315173 0.0166311005491059 2094.22744074557 -12.1917261485942 507.784934991652
2164 34.0059662774473 3.40155082606805 0.010809824457554 2091.47486216365 12.1020199405029 527.643101466726
2165 36.3804099041727 3.45348546572925 0.0113316978067143 2071.37352974503 3.1019488722086 522.533636588004
2166 42.5155499474262 3.69609404070946 0.0119309883578134 2091.74682811368 5.33152329968289 506.673091470079
2167 51.9785781687184 3.67874980634875 0.0118375733775848 2027.40355638228 0.436020761262625 491.861609591192
2168 -14.5702175090221 2.95874254598918 0.00980617132206766 2079.23663348122 6.52044858084992 507.748854662059
2169 35.0194525950167 3.42305419865608 0.0109378842268342 2095.01080844388 16.2971854233183 508.930696737401
2170 31.4036964415172 3.39605151462994 0.0117700230122303 2058.63489126065 2.01730015920475 514.857171403807
2171 44.3913846078764 3.50039325031305 0.0111582549223554 2041.83820790239 1.11864318838343 502.136005979845
2172 43.7834635750538 3.22509391798661 0.0094578823630272 2082.8075894576 6.84709978755563 513.999024802688
2173 61.5808048704899 3.97389705729705 0.0130394125764516 2098.61592018651 -6.17465837625787 490.550903812243
2174 63.5551348149154 3.68545773776449 0.0115762638792825 2093.47075292235 6.07117742998526 498.480849527465
2175 54.6293535821493 3.81624042228248 0.0120046614017977 2078.35177046689 2.34147791285068 525.949252466364
2176 26.9986461771446 3.39938574513814 0.0113634886551593 2097.37670577108 25.526372671593 495.536972138726
2177 57.1509161904457 3.814752961906 0.0133586857138459 2096.70921915164 6.2864757864736 506.360458880391
2178 22.4835172732525 2.8852490429308 0.00845063906839495 2077.78332871269 6.16614953847602 491.431206431311
2179 -15.3988994053929 2.46982581084417 0.00744722520375785 2090.40736756218 18.82485070033 485.650811138895
2180 52.9889298870157 3.8894495307126 0.0132588993613633 2099.23146458063 21.5449802484363 508.922448520384
2181 49.8760497536832 3.99932338544732 0.0145622692447693 2095.18903890089 0.459073276724666 515.726622329895
2182 53.019215015477 4.49815317448628 0.0169812227851837 2073.14808955695 -2.50532399863005 514.996119531034
2183 31.8740942164253 3.08435534807917 0.00952879832272146 2090.0881978285 14.5310502755456 526.789057400424
2184 64.6199278444259 3.72834371261992 0.0117818979987289 2094.95575529779 9.81870255433023 514.261113994304
2185 86.9321157968617 4.28896280462302 0.0146514691325122 2048.52526563546 -0.304085747338831 527.525006627587
2186 30.8231377388553 2.95999148241375 0.0090885603947746 2085.79031009483 8.9106246153824 493.507131966562
2187 35.6523014255757 3.68722450038649 0.012939938508643 2098.51229660423 21.2846714793704 501.31924844387
2188 62.6392033186464 4.00820170777929 0.0134877205751175 2095.40803718031 5.06376003846526 529.276989088291
2189 26.2475741076153 3.67089028979734 0.0123196344537015 2098.42066660407 16.4463436370715 489.156437465573
2190 54.4937145894212 4.06114184951775 0.0140826818044549 2099.71865252894 -8.2645880850032 513.633882069484
2191 12.5757384075923 3.20896128724388 0.0105607410511136 2086.56074183993 7.53614740911871 504.55013948656
2192 30.5232123055287 3.19964398459494 0.010610736016634 2094.88199723465 16.8132905289531 488.778606810992
2193 27.0661159883829 3.44686266986324 0.0117101620016336 2097.7499815966 31.7849155189469 507.542175467202
2194 11.9650088096876 3.55532688371937 0.0131111704589862 2042.26004162733 0.581884188577533 491.397786778209
2195 57.9654302537572 3.99118326646004 0.0135501812772698 2027.78231806867 -0.163004335481673 493.037945355465
2196 20.4853896161111 3.2409504127849 0.0102769790839123 2095.93645212823 26.1521718138829 510.526080249579
2197 35.5561146728754 3.77513581867961 0.0134120666641966 2097.46658168081 16.3954287208617 523.664181321068
2198 90.4012668522463 4.63143919808284 0.0159448905493187 2014.00027782889 -1.12333798082545 490.907311837725
2199 48.2828135215362 3.79529148888113 0.011560027738453 2096.08008776279 5.98528863862157 493.159171425803
2200 16.8848185970519 3.33439921601331 0.0109142887402687 2082.72921494278 6.13482014974579 524.524533946381
2201 71.6903563162124 4.14567205606943 0.0140582643951337 2090.47584414482 -1.50139723904431 509.922126583793
2202 52.1761916000358 3.68311291482693 0.0124907765432104 2080.88217728911 2.15455334633589 506.929717416139
2203 39.8478243707291 3.49893113675774 0.0112178962045519 2088.94611954014 7.64326231088489 521.880411979168
2204 51.0991556393357 3.48650682542132 0.0110848118737918 2088.12344889389 5.55382943945006 501.072554329936
2205 40.9314032200105 3.5772223311626 0.0123425201667058 2093.99830326857 12.0028571016155 526.031398651147
2206 9.92921601045433 3.00615225328226 0.00938889876936115 2068.8179102845 4.08588972873986 501.255215818439
2207 46.2375371713743 4.00066128253407 0.0135058455412494 2077.29232884152 0.524199733044952 517.315078634501
2208 30.5564530460127 3.36951053666649 0.0109240398544579 2066.25146531616 2.20044807298109 496.420462642404
2209 11.9097735379857 3.31245998712888 0.0119440507541791 2096.64803401427 20.1418213220313 491.924294557516
2210 19.1082106024493 3.2795266635623 0.0105765557264866 2033.67618286377 1.4899074123241 509.266147787725
2211 48.1008615364976 3.89926967947987 0.0132575231985095 2067.25386219029 0.908473241142929 523.084638847258
2212 67.1891671075442 4.37851536679502 0.0159421799074703 2016.32124054781 -0.749937745276839 499.446679766633
2213 64.6777520950768 3.94055743885896 0.0128275913995642 2099.5209651147 -1.81478672660887 493.241610651075
2214 61.6708079879465 3.96305189094445 0.013532206820287 2035.750230412 -0.22016565548256 487.710809656739
2215 36.3804099041727 3.45348546572925 0.0113316978067143 2071.37352974503 3.1019488722086 522.533636588004
2216 64.7096890720377 4.39780106154836 0.0162624124599224 2089.07296465291 -3.795282819774 525.155733818346
2217 29.8904237593442 3.44026351259579 0.0121175044939025 2078.42287529446 2.79560333816335 498.863968166788
2218 32.695497280838 3.73751750269785 0.013386889542378 2091.47620359762 5.37857184186578 524.01534001599
2219 73.6686343446639 4.13666162888018 0.0138301381280795 2081.93328393367 -1.42988393548876 495.707933216758
2220 62.5422585995491 4.34941775248318 0.0159183516394819 2044.77082347893 -1.32207105401903 486.088022420465
2221 54.6293535821493 3.81624042228248 0.0120046614017977 2078.35177046689 2.34147791285068 525.949252466364
2222 43.1876969700384 3.30261211188208 0.0108086782217054 2079.58144881716 4.81972437351942 512.980690125398
2223 34.0098472323237 3.47452418443701 0.0117510202509596 2097.23164981417 24.4705125479959 506.853324360698
2224 44.1630467740359 3.19363985797471 0.00937257251349662 2070.07840823289 4.53091741306707 528.042312567027
2225 32.7686652253061 3.05617163725007 0.00907554558437037 2019.49222447397 1.74729235237464 517.077039766419
2226 27.3127246308472 3.61137745802059 0.0126650130062444 2044.7083380199 0.92786010587588 511.227774589671
2227 35.3365909017297 3.61581056749916 0.0124439872462342 2083.62800665642 3.31622122554109 512.937309100936
2228 24.5906328833094 3.52433531065885 0.0124342400401043 2052.05093270005 1.46579678636044 519.704192135949
2229 65.0254044147292 4.09096630521421 0.01382114663536 2075.29202648811 0.17229558667168 521.158649068929
2230 39.2350494966295 3.94914701805392 0.0138997951030067 2068.2860616718 0.731866250280291 526.543464734728
2231 40.6097940150045 3.00605784651899 0.00828667058326298 2076.30270693195 6.03047110140324 508.147656229705
2232 6.70119264213462 2.94852927092649 0.00927877078892381 2095.76343957684 33.2695505255833 508.175800299263
2233 66.4144048713695 3.9829708383177 0.0136108386734827 2097.04745121417 -2.67675178823993 496.558385242589
2234 46.8402281840542 3.7482720443116 0.0127220468738211 2096.55117098149 9.03105536941439 505.205735872779
2235 9.63160605133388 3.03047523786396 0.00957305273224587 2093.14225927461 20.168988048099 516.031025825279
2236 22.6171749045724 3.79628717277368 0.0136140951831883 2018.51566715934 0.334516391158104 513.076504664019
2237 27.0661159883829 3.44686266986324 0.0117101620016336 2097.7499815966 31.7849155189469 507.542175467202
2238 64.8943630086786 4.01613590874973 0.0131517257558976 2099.49612414488 8.15302339848131 508.305163407726
2239 61.0035950331493 3.92973187855067 0.0129589829408695 2098.56839142088 15.1963394740596 515.808464756156
2240 60.2422257626822 3.7056674871793 0.0118235922974421 2092.23829300562 6.36028843233362 512.157463849501
2241 47.634636045469 3.84138769376016 0.0134168271696227 2075.28641084582 -0.118621389847249 485.85846100549
2242 38.6499183681129 3.53989751230059 0.0116307866659889 2065.52707485459 1.37666634051129 492.167602931426
2243 57.9315172105244 4.00882375215079 0.0142089645915214 2075.75701538799 0.423413226380944 521.977099360619
2244 42.3852932491899 3.61401517109716 0.0121265951919654 2098.77618413162 23.8243888271973 485.145624708126
2245 54.2047654019385 3.8414058232422 0.013806727925502 2078.32110017026 0.905689273495227 511.46740718011
2246 57.9003487265883 3.69578132822377 0.0120071218430578 2096.76387037523 10.1320418552496 496.022284005401
2247 37.3369436456072 3.46077825342203 0.010558059393204 2096.52985651069 17.0216395659372 487.498220326258
2248 39.73365136714 4.09229975304963 0.0149873620536537 2094.76575341844 -2.18537064269185 514.69263050751
2249 14.1060411879005 2.95030564627628 0.00889710924034166 2094.42274967628 28.3440202381462 522.509712751134
2250 12.5108667937815 2.89349583145827 0.00896802332796143 2084.35819343477 8.19843127625063 487.538441265331
2251 64.2747124298767 3.83794744570993 0.0129591712187249 2098.45111693745 25.6716365017928 524.638643042731
2252 65.3894252421392 4.02248704686831 0.0140480912096166 2095.50303648296 1.87253853306174 520.244553589274
2253 80.4881203144684 4.5335668561404 0.0165246415410763 2092.53323992528 -11.3859133422375 497.233006476396
2254 30.0922687041854 3.81989227187707 0.0138614672429955 2085.96776528237 2.00662827352062 518.266150608138
2255 26.2947054691207 3.374635352927 0.0111906431425163 2072.77519725286 2.68035358982161 497.722649579798
2256 49.1402581547071 3.77405006319846 0.0129668977933515 2097.13417395111 6.83000610675663 498.120418522797
2257 40.8488400046863 3.89042801182415 0.0138964219709721 2097.74782854691 6.37795701855794 511.799145282219
2258 52.9889298870157 3.8894495307126 0.0132588993613633 2099.23146458063 21.5449802484363 508.922448520384
2259 53.9836971587903 4.06941920976513 0.0140985244975422 2099.69941551425 34.8758320813067 527.393546108757
2260 54.8952734158164 3.81410709366255 0.0129775335980546 2084.91674220935 3.13552040839568 529.929334058773
2261 34.9264981761012 3.72922189509296 0.0132539744541255 2031.23751006578 0.269493346568197 494.834223782209
2262 28.4057953817318 3.57970297061304 0.0128750130473327 2082.31455100467 3.71159401489422 524.036605472267
2263 13.8194595282857 3.35386644993721 0.0118048414096395 2089.64601469436 7.83815352711827 508.620534432063
2264 42.6620245197855 3.63010471630475 0.0120588927773597 2091.90763716982 6.1606583208777 506.924117699206
2265 43.4247760221553 3.51305057944445 0.0104454048788417 2095.46211264515 19.0111265541054 519.049566790682
2266 21.0730342761428 2.99595824320465 0.00904562356226878 2094.20365209738 24.2206072225235 510.542753980669
2267 55.033284319241 3.95292840064409 0.0136273661370857 2089.2135679028 1.58205755520612 518.651052326771
2268 23.6757807040534 3.2169796986768 0.0109463187507228 2091.08831707272 11.1984073324129 506.875911560337
2269 19.589837113447 3.60178612655434 0.0126820624078319 2069.01327242912 1.87856179196388 517.309181909176
2270 4.66029158987396 2.70390646624313 0.00767855125550322 2027.57494174433 2.28364329319447 495.676344962019
2271 10.7118218776175 3.02980609172519 0.00997798713165997 2081.43776869238 7.94463514117524 528.279063944579
2272 42.550457079307 3.68934597686589 0.0125898850177107 2095.3194915147 4.07411938300356 486.204651166993
2273 28.1597595230241 3.17380008124738 0.00951805188988437 2077.64193543931 6.01654943544418 526.139213576051
2274 51.6364281112885 4.1387110301496 0.0142642834345744 2098.92650548881 -8.49057030631229 516.017933183934
2275 33.0452471780673 3.44166418894831 0.0116543456376067 2084.78595338226 5.17877715406939 513.860471913047
2276 67.1767885439086 4.05701603241357 0.0134940124060355 2067.50614690967 0.350364416372031 522.339589882105
2277 47.5170458972619 3.7710658373649 0.0131280449626554 2092.23481422919 0.832500415854156 485.969854828587
2278 45.2098836443958 3.42839037381243 0.0110963725155666 2087.7710503065 7.48367322608829 520.908206407069
2279 25.3177044693923 3.16466054762692 0.00974596584587172 2037.15673717367 2.1681699808687 528.739464320372
2280 22.4373724112146 3.36205390772469 0.0109530979714926 2096.18557979981 17.3001312790439 487.629525166762
2281 11.6065189610067 3.02518704932081 0.00947161792520878 2094.34345790534 27.0444573741406 529.375436312699
2282 69.7885376483104 3.93150233678506 0.0127488526681525 2075.63715341967 -0.247470752801746 486.562192506466
2283 8.35245887149388 2.83637543039509 0.00877789463204822 2032.16925963177 2.11913238978013 495.84744010656
2284 62.9742619788289 4.00118252652459 0.0137410891796551 2089.78226345917 0.68108209175989 514.257865630048
2285 39.4774258979872 3.45177473760911 0.0116880539572378 2037.00344808423 1.38203477486968 523.407720071844
2286 18.6570887106515 3.22656464539297 0.0107316639208583 2072.89255943149 3.91846877988428 512.583102692254
2287 29.6708767905098 3.02075804456448 0.00885756219590071 2091.56660661101 14.3936095200479 492.5517609545
2288 35.8215874691321 3.28346476373175 0.0107450265880901 2095.34763943474 19.4672317616642 502.726265123058
2289 53.4320167002618 3.91787323618404 0.0133776782437775 2092.09177752049 -0.706228925846517 490.548198452807
2290 56.4387308210609 4.11766195322304 0.014634998133524 2097.54824857833 -11.2674396811053 498.294219507045
2291 57.2837812465417 3.61926902553396 0.0111970429071723 2097.57041237876 26.363354830537 513.315917780019
2292 51.3507747934323 3.63687805531249 0.0121459587935287 2097.744212094 29.0318039502017 523.91587636112
2293 31.6791299184902 3.5566179867002 0.0121533277585902 2094.1221806698 13.5598717397079 530.160231413694
2294 42.1512125155301 3.61388837729501 0.0122233910249725 2094.70432305778 8.39396654861048 501.183022829497
2295 20.0632558793944 3.28611099734992 0.0105955758107625 2037.93199969735 1.54076182749122 506.888596633976
2296 28.4057953817318 3.57970297061304 0.0128750130473327 2082.31455100467 3.71159401489422 524.036605472267
2297 3.28731334847397 2.87170687419317 0.00860412702616168 2073.5224951834 5.39569029584527 497.147294020529
2298 49.7910391884969 3.66622891212189 0.0121199950988183 2098.3814382758 24.8076366749592 501.311544172942
2299 18.2738211005021 3.11662205433715 0.0107190602027286 2018.52865317673 1.54256455367431 520.945686764674
2300 60.1562271818384 4.18732831856719 0.0148947922085023 2097.84450062714 -6.01157406112179 521.954266964362
2301 44.0159631957211 3.46460585998155 0.010717576339449 2089.99875218887 7.50640430720523 505.13109109276
2302 37.7287626920937 3.47669582511636 0.0116116262425061 2084.33562336024 3.16473675426096 487.813895687622
2303 -2.36618575406944 2.9047223222781 0.0093794436294273 2087.40394536732 12.7960906038061 524.812148867638
2304 61.5398692690418 3.99181401934064 0.0137271693598693 2093.86509028682 3.77204566262662 529.394482515233
2305 -11.5511107837035 2.71857059808697 0.00924167273682976 2084.4173801702 9.42252171458676 490.769680872427
2306 17.0607466354739 2.89365941422927 0.00917073622369634 2083.2100271685 9.85690063331276 526.394777803827
2307 12.3367604567906 3.21462381084063 0.010426859584205 2093.29596205661 12.4030440603383 485.942363834899
2308 73.5880155253736 4.06588667737545 0.0136486259200944 2081.6717464386 0.946879133116454 530.402590758037
2309 48.2073097680191 3.90803008525117 0.013957722480595 2061.22482791124 0.640566369984299 524.511315104171
2310 37.8597468297078 3.85182963959415 0.0128669569042796 2025.77671469399 0.077585238032043 491.303859070783
2311 23.4331147091866 3.38217332637026 0.0113620143971147 2091.36515686149 8.06758573977277 496.503382303957
2312 15.2644493237828 3.26519892737355 0.0109319081360146 2077.16995344847 3.39691585628316 489.340523328861
2313 66.6963846301031 4.04267723822432 0.0138834369630295 2095.08995292336 -2.24955604411662 501.513106055904
2314 27.9971274037644 3.30040564574407 0.0109015817408594 2071.50335382135 2.77996595483273 494.292608356681
2315 24.1094559671359 3.21914548805587 0.0104387764648337 2060.61880314979 2.37256258493289 496.77135942798
2316 44.6256173459265 3.40554232790139 0.0105333904205101 2059.71707261098 2.53846412757412 524.971444200828
2317 65.9815844897371 3.95316708281672 0.0131683455409286 2099.7222911336 23.7739963247441 504.632053070072
2318 68.850301960462 4.13351187390408 0.0141980057415511 2097.12829458085 -5.1976817054674 509.169421453893
2319 6.28766647836291 2.97351390125728 0.0100122055494503 2088.22069799691 11.5001158230007 510.909930761136
2320 16.4775351096839 2.86023819036584 0.00908885783089775 2094.85908632586 27.4833002965897 498.206184422881
2321 27.6980061092857 3.03291206951187 0.00959919628992185 2088.83929060725 13.5249403561465 529.112866881739
2322 73.6411813143306 4.09191532911752 0.0133484297777922 2097.46842862619 -9.78782425867394 488.530709473398
2323 5.4932987046006 2.5978644569275 0.00725815127433282 2091.39204785158 24.0511546167545 523.431213687837
2324 23.4331147091866 3.38217332637026 0.0113620143971147 2091.36515686149 8.06758573977277 496.503382303957
2325 43.7834635750538 3.22509391798661 0.0094578823630272 2082.8075894576 6.84709978755563 513.999024802688
2326 49.7848397325863 3.88960322925416 0.0138785064514302 2098.32259973092 -5.70824113441631 487.637668031728
2327 39.0745360601008 3.7387431512599 0.0125745117580701 2081.68325529341 1.10918859951198 492.272231247662
2328 26.7482982293848 3.47847170626911 0.0121900815274826 2057.27550800587 1.05708391871303 488.093179963452
2329 49.8816727328314 3.56330898669608 0.0112308886975096 2097.25309495744 18.0974129261449 493.643705334248
2330 78.3920179987072 4.10678513691664 0.0137601204574316 2080.83691104711 0.412929747253656 525.920462737547
2331 18.8005084039583 3.10370244650956 0.0107905077812508 2094.91507307766 25.6632260419428 525.031834359484
2332 39.3004475068359 3.47188694424695 0.0111310654559794 2093.26868385659 8.11156793730333 488.612533186104
2333 36.6925637688209 3.71755796236359 0.0125193699003204 2090.08655203087 4.75150133948773 516.510642763109
2334 82.4256234505584 4.52923107085298 0.0157126988436096 2096.37427667435 -13.0275880545378 528.247728179189
2335 14.380849868828 3.46325919634428 0.0121635973343764 2041.07332190452 1.20797471841797 512.383916222256
2336 24.5539256432193 3.21653974569197 0.0102155350547417 2037.8362571199 1.8509091832675 516.394590559247
2337 50.119565104792 3.4451973452577 0.01095614569247 2086.02580858185 4.96620498830453 499.376370055377
2338 57.9780778207063 3.85314535022404 0.0126074905472225 2057.33812102908 0.486579085700214 504.411339354661
2339 51.1265024410997 3.83647708363791 0.0131358413433155 2055.91388332238 0.294026955962181 499.069777528565
2340 -24.9268192049372 2.07421784198088 0.00554543204988864 2060.73508119863 5.97286076750606 485.200047235262
2341 16.748025765287 3.12942705735921 0.0100509453675948 2092.46533671836 14.7907451749779 502.783364181107
2342 59.5631737686582 3.97417308029585 0.0134231431256063 2099.349461762 -3.20045174797997 500.035808168385
2343 53.388618041568 4.1122705076841 0.0146762925297239 2099.05120405857 -3.231263065245 522.636323218274
2344 10.0421419578059 2.94792554834027 0.00983154565735231 2073.52901523421 4.84558197436854 499.745937586292
2345 30.1170130792086 3.43998602741146 0.01209871986311 2097.0908779914 24.9052230757661 510.820950252145
2346 61.4810919704384 4.04378076926481 0.0139813680987627 2074.93441724777 0.154831646941602 517.313693555908
2347 57.3338861743767 3.3461675470547 0.0100833213155351 2096.37222393951 21.8983818916604 492.709086556594
2348 10.4276224068562 3.25327929197249 0.0113400942675822 2092.78429461177 10.5912261665799 490.203832202497
2349 12.5288132607725 3.30103510938127 0.0113714935148294 2096.63620612468 23.9757861266844 499.450762882806
2350 66.4049226945813 4.18520988847567 0.0146728167384913 2055.09125152975 -0.986607533413917 488.661649850863
2351 53.5012664536467 3.79598177815391 0.0124157642314481 2068.4672789874 1.66213566204533 528.852798937052
2352 60.2422257626822 3.7056674871793 0.0118235922974421 2092.23829300562 6.36028843233362 512.157463849501
2353 12.8972294491794 3.09682942230759 0.00980377011898718 2096.51025168179 32.7119744289666 500.308906907804
2354 65.2759527585953 4.10054639982545 0.0140615659684237 2081.70103178523 -0.146175813861191 517.059987964635
2355 28.8412537051188 3.5536126427508 0.0124860448370823 2050.64583770256 1.35616181883961 519.684644512929
2356 51.1406034825052 3.80348494896053 0.0128123985617593 2096.58573225513 13.2173517742194 525.412781513079
2357 46.739459429511 4.28034165071617 0.0160105105558352 2095.40579436324 -7.80666389968246 517.050728114889
2358 -4.93539304242407 2.74789058098037 0.00914456739754408 2093.42142282031 22.7273731748573 495.6304623214
2359 61.2039342850236 3.7483664231015 0.011643535771506 2097.94916152838 12.1923629916273 490.660788411121
2360 36.150405856743 3.45094806582932 0.0112238653836964 2051.07167461375 1.30638629430905 496.560250263858
2361 24.2938486687701 3.1460536549913 0.00975212453806998 2029.03451555897 1.49566815467551 496.812752055638
2362 19.8671909060117 3.34608091093968 0.0115526845730828 2071.59508299665 3.03893281612545 511.039665184826
2363 49.0525460749114 3.47800880028964 0.0114923238399218 2045.7681355651 1.16836554603651 500.803647883413
2364 12.4371017101029 3.20480346033329 0.0105003302542182 2079.11883311672 5.50039498135448 517.237587545842
2365 50.3869306570607 3.31119381791084 0.00971284552127985 2096.2762858714 21.3409992889501 486.347357427822
2366 55.6701085748481 4.06462422815798 0.0146801408683488 2098.94802593556 -2.172039039433 518.68259285249
2367 36.2403488898412 3.41046178903014 0.0101065376300536 2097.28753119498 24.6510993596166 486.742510439949
2368 26.8808539052473 3.38272286935647 0.0114413101153453 2083.1515052754 4.28128557046875 499.647723183903
2369 31.2614902888257 3.42198090494788 0.0109122889247066 2017.2529702622 1.22103992849588 528.351371381793
2370 36.0120480979629 3.11413502796115 0.00967402648575931 2034.96624113875 1.68947144644335 496.743588035994
2371 44.2645332037482 3.82150048227092 0.0130747661750952 2086.57137061376 1.73460563179106 507.426600553439
2372 80.1873200711184 3.99849405088405 0.0129367291791118 2067.60859060613 0.61296513536945 520.610697329395
2373 -1.62850152206477 2.94710003626793 0.00954905080122726 2079.62777680927 6.0755038424395 492.964120150683
2374 69.302921979459 3.9358083117762 0.0130004006903056 2076.09377256734 -0.0489813718013465 493.812996747757
2375 48.6325360714574 3.55413063005175 0.0112410521473264 2050.15408599842 1.5950762340799 522.601302544226
2376 3.55505055013729 2.70725612911109 0.00848756256986521 2068.07049515075 4.65011145221069 485.40435711897
2377 17.0341550368357 3.06436241039164 0.00988333911984396 2079.98466834566 7.13792875409126 526.39429751216
2378 33.6109723443327 3.50276048499844 0.0116780636126193 2097.23499951372 23.7379207415506 507.000307071957
2379 57.3192370813373 3.64794166584596 0.0115557591006988 2057.20265084924 0.974577621091157 496.6384262944
2380 52.7634643494333 3.89549760152248 0.0134742476213733 2097.46975866309 13.2034036237746 528.056689235693
2381 46.9883496730231 3.6008883392706 0.0116343425288442 2093.05029621092 10.5502380663529 524.157735117508
2382 58.164393903052 3.78997843726416 0.0130057136893911 2011.91363157681 0.360436413902789 512.191945251841
2383 2.6998385789655 2.91204850097898 0.00936033331556846 2013.8455126544 1.54171685222536 497.041274994881
2384 -4.57867190723158 3.00688779709622 0.0106065421167445 2079.55965013709 5.9830500301905 505.715444084622
2385 18.7951592437623 2.97371765107693 0.00956564201098681 2092.3242991576 17.8279156703502 508.825520122584
2386 1.5752144932258 2.7986705199696 0.00907189536456665 2036.36655415781 2.64340383233503 518.836730444512
2387 34.3747582402193 3.51169764733156 0.0115421127877219 2065.08007795457 2.42870319867507 526.008370846612
2388 29.5172040757195 3.17392552918706 0.00998510291053891 2031.18877486954 1.42694785259664 493.466385555357
2389 31.4996585972342 3.08345947061632 0.00920402003995082 2094.40104602696 24.5837774965912 517.780742060028
2390 62.3484318316656 4.09664164577907 0.0139186328063274 2099.66941070231 -13.7867850461043 513.671736881422
2391 55.5276245002031 3.75175357245711 0.0119374651929857 2046.76724507124 0.485933807212859 494.155181021959
2392 48.8745455869249 3.45454175648889 0.0112500781867324 2091.85539182415 9.51719852397218 510.718638414911
2393 17.1796266647545 2.95004136227509 0.00929321844466511 2066.61615082528 4.12044996861368 505.047720380058
2394 80.6332935294355 4.42660450112019 0.0151230169364857 2055.0169368342 -1.35875231120735 499.499141174894
2395 60.9416768849078 4.0609481970322 0.013918838936273 2081.41804023646 0.6660933396779 527.039083042808
2396 33.9811051052942 3.52315182324645 0.0116685115629107 2097.02707909374 27.7400047541596 525.798412588862
2397 12.5108667937815 2.89349583145827 0.00896802332796143 2084.35819343477 8.19843127625063 487.538441265331
2398 39.9554824137343 3.47297071248999 0.0113750809374018 2028.41221884196 1.20156092103571 522.039782823894
2399 35.5468959966439 3.73898858888845 0.0132529799408555 2098.70431690291 28.2621320826001 513.89086925479
2400 56.5693816053967 3.84266071628729 0.0133519078731363 2089.13861700264 2.49597023008391 515.520641658147
2401 49.127450237106 3.89813599017704 0.0139314601661803 2097.33319672779 4.31740160798654 509.992649049526
2402 63.9607837999902 3.96080102685547 0.0134064633138524 2084.62709935708 0.81290626199916 513.147243731316
2403 19.7607830559389 3.35644066848583 0.0116095601162574 2095.55782832555 14.2877990752459 489.667492097746
2404 26.4536461458288 3.23772204259522 0.00998716552263523 2074.56578783784 4.52288583852351 516.70813333831
2405 58.9564273827318 3.68104460601846 0.0115116355266424 2038.97131616622 0.754795004613698 503.959363405541
2406 20.3366355045761 3.45636000010061 0.0118572985573065 2092.9356134811 7.28131202282384 489.560931251029
2407 45.8481056425166 3.54035565572095 0.0114367180862488 2089.84822597471 5.6830148701556 500.934649389014
2408 -1.89228721091979 2.86852304440543 0.00884726309427637 2094.17370435363 22.4155679484829 486.460682525127
2409 22.6171749045724 3.79628717277368 0.0136140951831883 2018.51566715934 0.334516391158104 513.076504664019
2410 45.3330152798753 3.78665051347044 0.0120964720998977 2024.1917554813 0.706485731061548 526.574976775535
2411 6.84930427750293 2.84552006636751 0.00878071596762282 2053.63710783399 3.60173721797764 520.028545431622
2412 42.8032673025768 3.50633757046947 0.0110792448012714 2097.13938116422 30.9476679796353 525.581348442899
2413 50.9671606013147 3.27276990897188 0.0098074871950205 2051.66863854672 2.62466599466279 530.629071900533
2414 70.5924735553348 4.26390840862938 0.0144909921443926 2014.0755909069 -0.455130483023822 500.31376177512
2415 73.8656712299643 4.13884817592949 0.0135363526066967 2091.07642032416 -3.5635816375725 487.668463250931
2416 59.0637729211445 3.80154939207284 0.0128734176475519 2096.9215342158 8.7713419017382 507.569872784222
2417 53.968912357847 3.46315733073885 0.0112140500010236 2084.24651117786 3.75643479870632 492.962276694394
2418 22.3540515072929 3.14277469749972 0.00975810767121561 2089.9455703157 12.3615213227458 514.678756515976
2419 61.125779491502 3.87671845907779 0.0128069504574842 2089.86253177165 0.0984468637034297 488.56406142913
2420 51.2343863832147 3.79558789519859 0.0127666671841198 2099.45639420091 30.4667903482914 495.700717468931
2421 25.5296009826903 3.32006227333901 0.0111169462495298 2054.94830477494 1.83243283769116 501.272613804291
2422 59.9280251626654 3.76988676723895 0.0118010982923591 2084.6574359478 1.45403846632689 491.345921708285
2423 53.2331741681109 3.72620187978876 0.0127530763308751 2037.17312055104 0.550611598882824 506.68739190591
2424 38.7039710644437 3.91948700341769 0.0142993203518453 2093.01601627888 -1.36906266910955 493.92188769191
2425 -5.70750709125952 2.5574070207193 0.007422781296197 2013.91089035571 2.19205109402537 502.350123161712
2426 49.105591601488 3.85381907337816 0.0133167716661623 2096.45233024796 6.40120519325137 511.962088374551
2427 67.253272806164 3.90222905664096 0.0129598930701682 2099.45148550789 19.4320003176108 501.968805396329
2428 77.4194668843715 3.95867968883993 0.0122437602426364 2099.8320673462 26.6552909184247 495.84559251829
2429 24.2706708526412 3.22283937730383 0.0104850398161237 2071.71401119349 2.93289110064507 487.026973139719
2430 37.0829225547149 3.42365939526456 0.0114369351839453 2095.58154859138 14.4065865804441 495.228836731039
2431 79.848177761528 4.38905981431832 0.0154594802903285 2015.30511556263 -0.627195064444095 506.369714193613
2432 15.6097704844721 3.11925417041491 0.0104163972076446 2062.56506064464 3.45583299873397 522.542213990965
2433 67.430166248823 4.14712361864771 0.0138095842054993 2085.93875348591 -2.16951329261065 491.921057444678
2434 49.1402581547071 3.77405006319846 0.0129668977933515 2097.13417395111 6.83000610675663 498.120418522797
2435 56.4138646517417 3.55245595041396 0.0107549648394252 2092.84579521976 12.7929956791922 530.658031630527
2436 82.9302991224991 4.08880984618099 0.0126939358017153 2097.3927974666 -4.76054880768061 495.481968959721
2437 21.5261019059715 3.18952838801826 0.0102882017154839 2094.0672314649 21.3272287300788 525.73032373333
2438 67.430166248823 4.14712361864771 0.0138095842054993 2085.93875348591 -2.16951329261065 491.921057444678
2439 76.0952365738651 4.07728419877805 0.0133856930046759 2099.25598601834 -12.3624827922322 502.938965268815
2440 19.1082106024493 3.2795266635623 0.0105765557264866 2033.67618286377 1.4899074123241 509.266147787725
2441 27.0661159883829 3.44686266986324 0.0117101620016336 2097.7499815966 31.7849155189469 507.542175467202
2442 24.0453108528869 3.26967966914473 0.0109447377438366 2059.05893545575 2.73643766064197 524.369592202071
2443 69.1960255733178 3.89164833130765 0.0125778726947705 2097.34406363801 0.916156058665365 489.705492339441
2444 12.5665527044883 2.99840461503479 0.0093677973519431 2062.12200244423 2.98055756371468 485.806832961852
2445 60.8624703813392 4.28440152343873 0.01532507558127 2096.63267086027 -9.19232434593141 517.022160245893
2446 22.5087178149932 3.62003334613481 0.0127375399636463 2096.83855025331 16.0447701602243 512.080880888733
2447 41.972282149838 4.03323774475685 0.0143718312962827 2091.42660516733 -1.23522385023534 504.833996811896
2448 14.2830994193134 3.39825121668133 0.0119968963295856 2045.03674225253 0.960388968233019 486.187019437718
2449 30.2339930013293 3.74750795931201 0.0131319378656847 2093.07231475064 5.66891150316224 516.452345883949
2450 25.3177044693923 3.16466054762692 0.00974596584587172 2037.15673717367 2.1681699808687 528.739464320372
2451 81.0061815630995 4.37317057430405 0.0151205063190694 2087.89434129791 -4.21998960431665 504.171252842936
2452 33.1020015225216 3.37097133874722 0.010936491196694 2067.66817654949 3.30733674578369 529.333992965009
2453 71.0321081026178 4.10334501300112 0.0142549253089669 2084.76484899037 -1.16414464777336 503.78699920417
2454 32.7686652253061 3.05617163725007 0.00907554558437037 2019.49222447397 1.74729235237464 517.077039766419
2455 42.8032673025768 3.50633757046947 0.0110792448012714 2097.13938116422 30.9476679796353 525.581348442899
2456 41.248951619003 3.3518673327411 0.00988129562446833 2086.14068371477 7.14770053979009 511.323081638051
2457 20.1176256838723 3.18791084274656 0.00947181704020852 2063.16088845651 3.59609001548961 525.148018389347
2458 52.1321550399469 3.76546798175436 0.0121324560191209 2097.18002898595 8.26249469770119 494.479950675813
2459 27.0891806439035 3.38436497791509 0.0119885791858634 2067.79808535776 2.08859645295888 499.204220141509
2460 12.8722285923967 3.56740676949287 0.0125519615632614 2074.61182338139 2.11450719740242 508.329459331699
2461 14.1951640619172 3.17095337692132 0.0103881053679187 2092.73768241843 15.4412356112152 510.261716422359
2462 38.783285906454 3.44859926535891 0.0110361662371557 2057.18035840709 2.07003235351294 519.580066648862
2463 20.0632558793944 3.28611099734992 0.0105955758107625 2037.93199969735 1.54076182749122 506.888596633976
2464 15.6097704844721 3.11925417041491 0.0104163972076446 2062.56506064464 3.45583299873397 522.542213990965
2465 67.7376940997747 3.92597821372653 0.0134026292588086 2094.83172105229 1.09888573875651 502.817677620909
2466 25.6753251289678 3.57814974259065 0.0123220336613407 2083.97834973224 2.60608679614961 495.680648032871
2467 4.16861622983877 2.73600405297847 0.00848903021670102 2037.16120285261 2.62302570277825 504.642621037376
2468 26.3122997994002 3.27255657258979 0.0102176274395595 2071.24583387282 4.17580424342304 527.024920217524
2469 16.8848185970519 3.33439921601331 0.0109142887402687 2082.72921494278 6.13482014974579 524.524533946381
2470 49.4455058383633 3.7015425099835 0.0123502635698382 2098.37847779621 31.6355605516583 517.784070706828
2471 69.2390276866602 4.27846799952954 0.0154732445324368 2046.06245349138 -0.370544623583555 528.551839437904
2472 53.2331741681109 3.72620187978876 0.0127530763308751 2037.17312055104 0.550611598882824 506.68739190591
2473 56.9117750608716 4.00812472872325 0.0139490583230497 2097.60822935728 -10.2887305757031 485.006844050327
2474 19.5680099315944 3.253710295996 0.0104395753404688 2091.71954852529 10.1303802826442 490.683839606065
2475 65.0254044147292 4.09096630521421 0.01382114663536 2075.29202648811 0.17229558667168 521.158649068929
2476 51.7048168013155 3.86296329261294 0.0123815643675721 2094.76388716022 3.476960551925 501.078289117683
2477 53.5012664536467 3.79598177815391 0.0124157642314481 2068.4672789874 1.66213566204533 528.852798937052
2478 58.4534462662957 3.87689791949825 0.0128328145922184 2056.44638073863 0.582142944913357 513.140177947575
2479 39.4386312649641 3.51190393563533 0.011324189380301 2068.16518389387 2.49102064641193 518.820254924976
2480 44.0035653703002 3.66563276283165 0.0117945849156365 2074.57419951051 2.4795531667769 521.605662746693
2481 68.7178113096609 4.04638314802861 0.0129355528814348 2095.87425236241 -2.74715072941035 494.201576646083
2482 37.1890023287269 3.44861222218636 0.0112270498644193 2084.61553359986 5.30957360984758 514.117167960862
2483 38.2146179102734 3.29378963719653 0.0102110746375694 2091.57889935561 12.1570086129941 511.400738957492
2484 32.3193311720069 3.02355265923455 0.00799322097351885 2041.46170210862 2.41756378905848 506.22245877223
2485 20.3366355045761 3.45636000010061 0.0118572985573065 2092.9356134811 7.28131202282384 489.560931251029
2486 27.6614716334167 3.31893381148859 0.0112056622062971 2086.14444600861 5.41903152130544 494.381230182491
2487 44.9084421810537 3.80982864664143 0.0130267207764899 2070.38670815527 0.829758404288441 507.163164507572
2488 -26.2076107777786 1.92895198094454 0.00455576192420269 2090.70709691616 30.5615503131412 512.435666255225
2489 39.590128927547 3.94570593441312 0.0139453192408916 2098.8033572922 -7.47643064009026 494.397467314426
2490 47.4903043554684 3.97117049029553 0.0139983407361035 2099.35795611516 29.4040276459418 525.182782911009
2491 34.4053186655577 3.09761086500326 0.00914387478031728 2085.78835618286 10.2182345488109 526.301219634454
2492 37.6230813096645 3.71006621202114 0.0131701470612586 2071.49747268972 1.18714459473267 507.570389512551
2493 50.6280497407372 3.77929143470912 0.0126771559276439 2082.4461725424 2.15915952809155 514.712473516078
2494 50.0565728887317 3.5423624031269 0.0117021699187453 2098.18704403169 28.048999842722 496.364767349026
2495 14.1060411879005 2.95030564627628 0.00889710924034166 2094.42274967628 28.3440202381462 522.509712751134
2496 16.0831457644059 3.13750414645158 0.0105705016749781 2090.61574562592 13.6108900560066 523.92838225313
2497 26.1322666370356 3.6334728363481 0.0129810620708024 2098.48085924401 26.2430625059642 504.466473601886
2498 63.334448777072 4.07549986283109 0.0137163163783012 2098.29456578149 1.74935857299715 517.5206700047
2499 39.014436483237 3.50559822943432 0.0114284994362537 2095.38605281105 14.114731180016 504.826742796993
2500 9.05953689553803 3.10823334157588 0.0103626056986254 2087.8200747394 11.2718255980872 528.941651942082
2501 35.3365909017297 3.61581056749916 0.0124439872462342 2083.62800665642 3.31622122554109 512.937309100936
2502 1.3459965388979 2.90289871492546 0.00979117665517771 2085.54078031424 10.1312127918936 513.15048084406
2503 2.94205489251352 2.94153060158421 0.00973349839110474 2091.32158331084 14.3834089650773 494.899564018569
2504 54.4937145894212 4.06114184951775 0.0140826818044549 2099.71865252894 -8.2645880850032 513.633882069484
2505 73.7781392682392 4.06038407633357 0.0135600520847689 2092.00171637745 1.11901812721044 520.757038254762
2506 39.1130222074715 3.16655458916743 0.00948327766308909 2064.68067867914 2.70542613230646 486.178839565615
2507 36.3938154145427 3.67646340719084 0.0128429789315914 2098.10178913246 12.9424200300127 492.389018738746
2508 66.3768362383334 4.15608336804716 0.0139112744525901 2086.94610787393 -0.960975952912122 511.571801109853
2509 32.6796864363021 3.28046526880295 0.0104224397253465 2062.06208561314 2.92328616138548 520.244936856924
2510 43.0092941487397 3.53883370920948 0.0117412118743077 2096.04484459269 17.2650431655347 513.750752374177
2511 47.2926900991677 3.25164251916981 0.00900654611682587 2011.21015416086 1.19880753569305 501.857247913211
2512 29.8730464377162 3.3916631138687 0.0114742667541244 2047.13536119903 1.42744253622368 504.12682615564
2513 41.7700408189422 3.80014144961559 0.0131146789283659 2094.54179165722 6.69726784341037 518.863723819556
2514 66.5342625843668 3.89436753298424 0.0132260244039481 2043.03325754986 0.651193156372756 529.696096473599
2515 21.2525638032701 2.98645864399518 0.00940164989114004 2074.33762584557 6.11375849926844 528.872291648475
2516 22.4373724112146 3.36205390772469 0.0109530979714926 2096.18557979981 17.3001312790439 487.629525166762
2517 46.2091409414605 3.48755763405744 0.01109870029893 2062.22214486706 1.72187444055453 500.374348909778
2518 42.4751309062473 3.38493835127777 0.00998969431376061 2095.97208217671 17.0168471545912 484.955912725265
2519 64.0444534374052 3.94505989980778 0.0129891956451444 2098.56588976621 16.3588245422579 519.282073701781
2520 26.8743185453627 3.45014911596147 0.0113671383945868 2038.06885584258 1.10404825769365 502.053562877903
2521 60.9691871373718 4.01168108925781 0.0138033317653192 2099.50122795557 -5.80703315557912 505.937710896171
2522 43.1246242755716 3.59060350824207 0.0116596190170259 2066.4786884808 1.41386692645028 497.400052845246
2523 29.007284863213 3.42277571868408 0.011239759636422 2094.93970075669 15.6494534946978 509.13861470997
2524 56.4492214944645 3.87484629903665 0.0124548068158495 2061.04333835095 1.02277555502951 524.476044307493
2525 39.3004475068359 3.47188694424695 0.0111310654559794 2093.26868385659 8.11156793730333 488.612533186104
2526 5.45150380269638 3.19538057080138 0.0114840607233126 2076.66876547597 3.34256193833426 487.099827216338
2527 58.2466889180454 3.95690880030597 0.0135320550133558 2079.33408188773 -0.502549516968429 490.855261969743
2528 65.3942715311884 4.04490041248637 0.0134535410231359 2092.39058402344 -0.623064893297851 504.686501275601
2529 68.0540070266594 4.16256151142201 0.014884702721185 2043.44541962608 -0.432691068854183 507.886170536851
2530 46.2441590161565 3.87445094069839 0.013807905529526 2064.00526816049 0.763124846853316 522.615231422697
2531 78.7782436546258 4.54259995716075 0.0165131131355933 2029.58881594473 -1.32855550386012 489.517112063772
2532 31.3029658803202 3.57413998946451 0.0116082648565108 2043.03074621805 1.28324410412461 521.063923859301
2533 27.3127246308472 3.61137745802059 0.0126650130062444 2044.7083380199 0.92786010587588 511.227774589671
2534 47.0858085683693 3.66686550995368 0.0122161569027066 2043.19891607575 0.781432518269867 506.358788887864
2535 -12.7075509266252 2.529719512969 0.00763303750070032 2048.4166269945 3.82027253741398 509.572187082464
2536 41.3326014886933 3.81969845160766 0.012789475213521 2096.68456403678 6.1093608988449 501.982946662533
2537 49.5724615237799 3.66384022764471 0.0113249089676664 2075.03192375856 2.33129326021299 512.926220574411
2538 47.1389322741437 3.99266848762149 0.0139742339498697 2095.4627157154 2.3263082630001 518.820995493972
2539 37.6230813096645 3.71006621202114 0.0131701470612586 2071.49747268972 1.18714459473267 507.570389512551
2540 62.6392033186464 4.00820170777929 0.0134877205751175 2095.40803718031 5.06376003846526 529.276989088291
2541 60.3605500678242 3.4613523806787 0.010988659927497 2085.55120686279 6.3573214598 523.702408181763
2542 71.1499410270641 3.83518019658707 0.0124307698064522 2095.18323887489 7.32098035747185 515.741437732613
2543 4.12235350034602 2.8934466500634 0.00936586762001216 2079.48703215295 6.24797669239342 490.562977442649
2544 21.201023610498 3.52768429802944 0.01277934347074 2051.22127919947 1.58820598386228 529.917965135268
2545 12.8722285923967 3.56740676949287 0.0125519615632614 2074.61182338139 2.11450719740242 508.329459331699
2546 26.4364589484152 3.51063278423996 0.0116920154532518 2090.9098098122 7.07924079848453 506.612644202782
2547 33.9726080651653 3.34503061447058 0.0110918165298979 2095.79045467055 22.1562321321107 514.286893870108
2548 42.5700631128094 3.69162932934367 0.0126460735842019 2082.45394158666 1.47577026160434 493.696258105921
2549 11.3371727934289 2.80480031838298 0.00846639023823587 2092.81484963233 25.547222958412 530.078514129209
2550 24.998972341542 3.16974003837462 0.00982192883809806 2021.56829209928 1.21194765903056 488.640173558668
2551 32.8410363778702 3.4942457784926 0.0113609209774277 2029.44439179939 1.0425681155175 511.598788954095
2552 37.0854233084801 3.56880538017405 0.0112262665981926 2089.39015647862 4.87113489303738 496.127396469963
2553 71.0321081026178 4.10334501300112 0.0142549253089669 2084.76484899037 -1.16414464777336 503.78699920417
2554 65.9815844897371 3.95316708281672 0.0131683455409286 2099.7222911336 23.7739963247441 504.632053070072
2555 9.96320252502462 2.89176635734691 0.00950700898125251 2095.53885439644 34.2667370242998 516.200209012887
2556 54.7666188251765 3.87562651547708 0.0131744510768874 2097.7013747727 13.0436786357313 520.305898716273
2557 58.3409385016103 3.79148742881596 0.0124109455447851 2067.80290092644 0.522395132575184 492.773725969987
2558 80.2956500810608 4.52817114057783 0.0163625396040556 2031.10208157846 -1.09640232753009 504.905084850059
2559 29.673887580159 3.18575451752041 0.00933641940589711 2095.98462464125 30.0288096792065 511.976465556549
2560 49.2181974220108 4.00020246390148 0.0138101524987467 2098.42343872134 8.42502728570253 521.022007670695
2561 53.1423991363995 4.14359805141166 0.0152398961959544 2090.32539538923 -4.64348718291149 488.307092959751
2562 48.0082099965138 3.57824317216309 0.0113729905098944 2093.76612370904 12.9542546835728 527.288864332518
2563 12.0715863257445 3.02048944989551 0.0094862938337435 2081.40667844517 7.9245052440092 523.384911057537
2564 13.0113402732358 3.24892365330054 0.0105077105436646 2042.07506112684 2.08305689971894 527.513451156162
2565 82.9302991224991 4.08880984618099 0.0126939358017153 2097.3927974666 -4.76054880768061 495.481968959721
2566 53.9749434345626 3.83963650610243 0.0133411922097713 2098.13094685273 -0.215011041145772 487.623082783308
2567 34.484413246683 3.15593556278509 0.00952628318454231 2096.66122814198 30.4361750045791 491.518009688992
2568 57.9003487265883 3.69578132822377 0.0120071218430578 2096.76387037523 10.1320418552496 496.022284005401
2569 94.4585143387066 4.40571915697244 0.0144820692720859 2076.2373463884 -1.37196277268231 520.930579884253
2570 37.168881596618 3.51938302126726 0.0115015932689312 2093.91834783647 14.646867455449 530.727882773726
2571 22.0117952773111 3.27316419853077 0.0102294082140088 2076.51281676861 4.56407804973423 514.303141358841
2572 74.5383064728818 4.23133916843265 0.0148957892167137 2047.87512795231 -1.0197514644824 486.166658127046
2573 16.0865117320396 3.30307558081097 0.0104146953478512 2090.4475391733 12.0104287774302 526.271332202615
2574 38.6499183681129 3.53989751230059 0.0116307866659889 2065.52707485459 1.37666634051129 492.167602931426
2575 47.115287805206 3.9774140389761 0.013988032506366 2099.48404510552 31.7409291886725 523.224945217484
2576 66.1626758685471 4.37409514713961 0.0157661361935951 2095.74465919053 -9.92059573531151 518.169861137296
2577 31.3518536673639 2.97627911722881 0.00814916088273839 2042.54637369583 2.54662010353059 507.503926375164
2578 52.6497663942518 3.8415484619475 0.012592503018416 2084.89913130645 1.70787720941007 508.166799222407
2579 16.6393960437166 3.31811839756433 0.0114035856999214 2054.85617301404 2.09221358178183 515.210336169465
2580 58.5189109078962 4.02780098806255 0.0140190909681148 2090.70026945556 0.996149403508753 521.392929392191
2581 46.3972081757473 3.51169545440787 0.0111933142595827 2094.84165143501 15.9450596221723 520.727572086243
2582 54.8467198756351 3.95736681949813 0.0139422817181418 2066.20255624224 0.352906996849924 516.413833729076
2583 47.1632550863731 3.96974602673647 0.014118122883864 2094.79731098656 0.827398584224284 511.40065869167
2584 61.5472506505177 4.10564831150697 0.0147788934950324 2069.33650293527 -1.11011761240661 491.800112262416
2585 9.23120910033404 2.78641917983536 0.00879386681189873 2058.53315376746 4.22188628232107 522.302388396604
2586 63.6143496172799 3.68181832459324 0.0117786659676115 2098.90556973196 23.4299437748268 485.697866652425
2587 29.6620846858402 3.31113920211027 0.0114449238368928 2015.1835283488 0.798988717142493 488.151730015933
2588 62.4807259113268 4.02214925846606 0.0139320725961571 2047.94390508579 0.370715351309627 530.18308561056
2589 35.7104938221301 3.69381859900889 0.0126916942805387 2058.89339025808 1.49780564475805 529.946787397411
2590 15.0233976658643 3.14364717207696 0.0103155815075805 2085.92714189179 7.57841719547287 501.476242843514
2591 17.4495268527174 3.41039959510841 0.0118382055275831 2094.88197854348 13.5695531405509 502.827226754781
2592 17.0649168176919 2.89795377284979 0.00855001136854531 2036.20087190531 2.17704153852537 495.378817943469
2593 37.321141407669 3.45535778016179 0.0110497514026812 2068.23936058138 2.93123413808644 524.821709468391
2594 59.0986488780364 3.92041573355271 0.0130723340874148 2098.49273583014 12.8474320890382 513.37025329968
2595 65.7916659434936 4.13001799305212 0.0144176199232041 2098.58736771229 -0.360556410159916 524.94990107967
2596 57.3192370813373 3.64794166584596 0.0115557591006988 2057.20265084924 0.974577621091157 496.6384262944
2597 29.2015738595141 3.43399244507304 0.0117190386688093 2095.59321824834 17.0087294327095 509.761504607046
2598 38.4397014300864 3.78770828954402 0.013936892266127 2099.77090498223 -5.09741017362103 486.310797355884
2599 51.9079646901801 4.19833772833568 0.0155754574812106 2056.11226388509 -0.76157009229064 507.898753943554
2600 23.1218717827371 3.43348256270688 0.0112165373005274 2091.06193971704 10.7203646586277 526.656512788955
2601 17.1796266647545 2.95004136227509 0.00929321844466511 2066.61615082528 4.12044996861368 505.047720380058
2602 63.0114314676185 3.94074108535253 0.0130170694284226 2094.79940000549 5.76906028669327 525.609824972256
2603 49.0525460749114 3.47800880028964 0.0114923238399218 2045.7681355651 1.16836554603651 500.803647883413
2604 16.748025765287 3.12942705735921 0.0100509453675948 2092.46533671836 14.7907451749779 502.783364181107
2605 24.9386791238777 2.86164610863953 0.00864125316697498 2092.17984616733 18.3763021510094 497.271895262848
2606 79.848177761528 4.38905981431832 0.0154594802903285 2015.30511556263 -0.627195064444095 506.369714193613
2607 59.0637729211445 3.80154939207284 0.0128734176475519 2096.9215342158 8.7713419017382 507.569872784222
2608 41.9878367391526 3.74663007878377 0.0129364062358065 2099.01613489049 27.9513712413609 503.067355444868
2609 44.0159631957211 3.46460585998155 0.010717576339449 2089.99875218887 7.50640430720523 505.13109109276
2610 44.2689791927734 3.754692981423 0.0129156981632528 2082.88602533005 1.50146063184366 501.907703036969
2611 18.9929288670413 2.9242772548929 0.00859598801872539 2069.31192165264 4.21006826451048 488.675336784383
2612 36.150405856743 3.45094806582932 0.0112238653836964 2051.07167461375 1.30638629430905 496.560250263858
2613 35.2435768426298 3.73107059744679 0.01310447553801 2094.36816374748 3.92537958920002 497.429064016515
2614 64.7096890720377 4.39780106154836 0.0162624124599224 2089.07296465291 -3.795282819774 525.155733818346
2615 12.9459947949846 2.92627965109619 0.00877825004707653 2079.96142290207 7.57939404807985 512.978587464884
2616 40.7783922003298 3.94361999646795 0.0143723496529439 2015.00878744363 -0.248546081129462 485.34209412843
2617 37.2375715091743 3.64841442532613 0.0123879280333985 2092.05722277425 6.57759836409241 513.71167967955
2618 17.4495268527174 3.41039959510841 0.0118382055275831 2094.88197854348 13.5695531405509 502.827226754781
2619 -15.5383619054261 2.49214183656133 0.00765270663105086 2084.23475471674 12.7092323638499 509.26946095631
2620 13.2500708305256 3.09906469648205 0.00992473816372961 2094.48157657543 22.2012179112062 509.835148300436
2621 57.4450905906288 4.04762084676008 0.0142658795698456 2099.42022685357 15.7851821184158 525.18777002451
2622 60.2742220245975 3.79343888627018 0.0120983054453202 2098.66663965234 33.2296170317568 518.01772481872
2623 68.1512643826437 4.02460151888746 0.0134955049278747 2091.86491319747 -0.752456716727465 501.603789620441
2624 50.0978016442681 4.09684672199263 0.0146745689645365 2066.24110254971 -0.206156934145838 517.186679324152
2625 45.3031661587125 3.59216203098925 0.0110868914995748 2048.30079341028 0.949974104296416 494.806864268515
2626 3.55505055013729 2.70725612911109 0.00848756256986521 2068.07049515075 4.65011145221069 485.40435711897
2627 48.8745455869249 3.45454175648889 0.0112500781867324 2091.85539182415 9.51719852397218 510.718638414911
2628 56.1180538055395 3.61612122345942 0.0107934210201144 2052.09881328256 1.04614615207538 495.912448467129
2629 22.8046202985384 3.20112009425366 0.0103431950412101 2078.31160664721 5.98891859641299 530.678953023625
2630 47.8013004622984 3.62054665757532 0.0118668236423972 2098.53072589892 27.0047160470858 494.293220063243
2631 22.655166171115 3.99466640922029 0.0145172831901395 2099.87179279351 33.2572641107254 516.965270732361
2632 63.5991658484081 4.02382712168503 0.0138293414225975 2080.08152628085 -0.700209287460893 496.304474974566
2633 32.7734257799207 3.39218998904265 0.0113046985549751 2097.12712851656 20.5176156153902 486.340120442777
2634 39.1130222074715 3.16655458916743 0.00948327766308909 2064.68067867914 2.70542613230646 486.178839565615
2635 9.92921601045433 3.00615225328226 0.00938889876936115 2068.8179102845 4.08588972873986 501.255215818439
2636 79.848177761528 4.38905981431832 0.0154594802903285 2015.30511556263 -0.627195064444095 506.369714193613
2637 44.0650714879547 4.14156028816943 0.0149083792096945 2026.68236126262 -0.0340214557945728 527.947013847294
2638 19.1019872059925 3.43363138378993 0.0117733508564381 2017.13042528089 0.9676538198255 515.38433558347
2639 62.3294568881443 4.0747134575813 0.0139520985723777 2099.47914478416 23.4838245343417 528.529387119348
2640 44.2728030236748 3.74877761596049 0.0125641937640372 2085.80819728319 3.58102125115693 523.699620076676
2641 13.8582798467293 2.9392553071453 0.00878434421386841 2090.35109607037 16.7238855757751 523.810580833456
2642 49.105591601488 3.85381907337816 0.0133167716661623 2096.45233024796 6.40120519325137 511.962088374551
2643 36.9454447997095 3.75835436042515 0.0128688565333372 2088.73409323604 3.47973236581311 515.414857399334
2644 -0.96607862129712 2.5321899113753 0.00744821417715955 2093.56678113085 30.1870032120496 505.514660386158
2645 27.5846314862211 3.31592080198606 0.0105367221661977 2077.25951498584 3.1947550852783 486.428793235634
2646 44.771281946912 3.4219867851091 0.0109586673615401 2055.18370135152 2.29251751676202 530.418433619006
2647 36.7445860293921 3.53235148012709 0.0116223559888005 2028.00780651788 1.16541657131165 527.790420014487
2648 28.1947123738166 3.46195663899508 0.0111186237132525 2072.04290790344 2.67936631804332 507.828219776845
2649 35.0597050377998 3.46530507254262 0.0115832521948633 2081.13744090986 4.97292465530336 530.681959535647
2650 55.828758648739 4.00587408105583 0.0132268623033701 2099.18322981894 17.3592137661763 517.935422242726
2651 54.2004369955418 3.43700130871786 0.0106374255226607 2090.72402391257 9.11795144435018 511.249949512701
2652 55.9135464684261 3.91583754436358 0.0126221424256212 2085.28051245166 0.700470900628716 500.347038055982
2653 54.8152654587365 3.73656863516291 0.0124410249462615 2090.22644721251 4.83857027953491 517.986880140146
2654 99.4118112909282 4.65396498974617 0.0157003730009398 2086.93354988866 -4.73477995023131 525.9926423741
2655 92.5090480890694 4.4867408328603 0.0153120050451679 2089.54108525766 -4.57753597060218 520.23166419182
2656 62.894778835581 4.08336926457644 0.0143256009191547 2099.91250574426 25.5684489756823 522.313706040657
2657 42.2142004937435 2.85912450297589 0.00740275443074622 2068.58729280601 5.83962603937835 527.092397754786
2658 54.4214941752621 4.07583092306667 0.0136407479247254 2091.09198707109 0.268715552520007 516.374647735572
2659 58.882655732854 3.78253784588675 0.0125794559188002 2035.424998292 0.151207393500954 486.137758448903
2660 46.5109004710399 3.722941230732 0.0126069907123723 2087.5213569263 4.21258852817118 523.196039289116
2661 56.9117750608716 4.00812472872325 0.0139490583230497 2097.60822935728 -10.2887305757031 485.006844050327
2662 0.932592255054372 3.07120807748291 0.0109519009371627 2086.96102654259 8.7363915424794 506.459212494115
2663 37.3126444242346 4.03168287948506 0.0148609171916712 2089.74790735333 0.709211200010031 526.354340972098
2664 47.2926900991677 3.25164251916981 0.00900654611682587 2011.21015416086 1.19880753569305 501.857247913211
2665 73.1191437930701 4.26691672224924 0.0142456228611895 2094.53312821314 -8.93261903896928 488.974047535269
2666 11.733868061772 2.94336056166019 0.00968634855177958 2094.30785755138 25.4836080619134 514.945902063134
2667 27.6614716334167 3.31893381148859 0.0112056622062971 2086.14444600861 5.41903152130544 494.381230182491
2668 42.7752458491671 3.59141395810163 0.0118610039496291 2093.60496950848 7.38767489325255 498.901632821055
2669 37.8088352164844 3.94132088589527 0.0146635583820592 2092.08738242043 -2.77847192250192 486.522858191263
2670 59.7320708263418 4.17263566086785 0.014981289669861 2096.32221670705 -7.92920336592942 504.955733846075
2671 20.3366355045761 3.45636000010061 0.0118572985573065 2092.9356134811 7.28131202282384 489.560931251029
2672 47.4580809163235 3.87328199444742 0.0130071899559839 2094.97747494443 4.67247986467555 512.251928293381
2673 39.1130222074715 3.16655458916743 0.00948327766308909 2064.68067867914 2.70542613230646 486.178839565615
2674 43.217503733283 3.4171548167258 0.0113541009323318 2070.98870449117 3.25195258716121 524.620826431593
2675 14.9375882420819 2.94562193461709 0.0091735688043466 2068.39468792104 4.53334978315979 509.393964795456
2676 38.8573453202891 3.87126593194755 0.0130593473603933 2082.07652477408 1.73170169815421 520.027615091376
2677 39.5043933811635 3.43657633326372 0.0107482545071583 2084.1958423357 5.67037178203464 517.109468140685
2678 -11.925114375111 2.40408986221334 0.0065142870902958 2054.36188024213 4.67127450043336 504.408610598321
2679 42.7833094644382 3.68964178778863 0.0124445811963707 2096.9264617865 17.496482192073 519.808018729759
2680 63.5448871197426 3.99431407504556 0.0131135015546348 2099.59238135139 21.8388021015562 510.618622630505
2681 66.0701761550497 4.42490198817718 0.0161083736286143 2093.80455034738 -8.6903657624498 514.294789576835
2682 38.8309446162171 3.50006542693775 0.0116407702604083 2013.90213878127 0.521032409742475 485.664326829429
2683 22.8046202985384 3.20112009425366 0.0103431950412101 2078.31160664721 5.98891859641299 530.678953023625
2684 26.1924522110955 3.44323294863582 0.0114221934450299 2081.22711434565 4.93770018452778 526.11128469444
2685 25.1779968556012 3.80126473389497 0.0133631853197731 2099.30156787601 2.04574966570362 485.78813616789
2686 79.9829313879587 4.01979933723367 0.0129531069601364 2099.94646805059 7.39718270720914 503.410153622878
2687 24.8517283742565 3.28997613220309 0.0108635771387732 2073.0359041302 3.77013631165028 515.391831852292
2688 56.9308441936559 3.99410793648785 0.0132674700469455 2096.78630217235 4.24148066900671 516.527897226983
2689 49.671611352232 3.43964108854454 0.0114641043140732 2067.48183092987 2.93749243952334 528.905998294869
2690 44.5533623529043 3.44230649391712 0.0112794621698572 2095.27125449432 12.5969303678721 491.77813217903
2691 32.0324882764141 3.4490744931598 0.0112440437948925 2096.06391616352 18.635140734259 505.960467150807
2692 3.70752235565986 2.53540695630538 0.00694691352517597 2048.3843271255 3.93215962918475 510.687686237215
2693 61.5398692690418 3.99181401934064 0.0137271693598693 2093.86509028682 3.77204566262662 529.394482515233
2694 77.6687451204126 4.20460139954687 0.0150047369743855 2062.53913730639 -1.00776857929304 499.745207979064
2695 64.5736687493715 3.92417360494162 0.0129362755392819 2097.03029625583 4.44798926124349 506.529520063684
2696 55.7718132338907 3.44930230730569 0.0104111753458339 2093.68328956608 10.9604127961211 495.371152297432
2697 29.110607440687 3.56821591269361 0.0118192221735245 2049.67142098374 0.824036090634763 490.484089722616
2698 64.5736687493715 3.92417360494162 0.0129362755392819 2097.03029625583 4.44798926124349 506.529520063684
2699 2.4459653385375 2.92049231428297 0.0098066359253387 2060.14252334833 3.62571828532964 513.052973548992
2700 60.9881049344915 4.16931916169938 0.014778760622951 2083.58790902258 -1.68312866939232 504.582588180183
2701 98.6424701206077 4.45727959225987 0.014580755441323 2074.63241177658 -2.14995816117153 504.918598338118
2702 39.6299005784026 3.44465386154769 0.0112529806509723 2063.86446912983 2.11180337006226 508.549771102978
2703 51.297009009227 3.95115418347889 0.0135950422447426 2097.5885800384 2.91811500443146 508.193548628816
2704 48.2388737007702 3.99365048104064 0.0138106575864783 2089.33776883548 1.11487858463079 518.9752704683
2705 48.2073097680191 3.90803008525117 0.013957722480595 2061.22482791124 0.640566369984299 524.511315104171
2706 63.8604447198215 4.06315874775209 0.0141892681746813 2094.71431117179 0.0639919796958566 517.330408229897
2707 12.9459947949846 2.92627965109619 0.00877825004707653 2079.96142290207 7.57939404807985 512.978587464884
2708 53.4391843888981 4.11638543507881 0.0145942278815558 2099.66441937024 9.56480594119057 528.683284585315
2709 44.7724145965021 3.87692361218988 0.0139498746844951 2099.26193513861 -6.50990651687607 491.696650507005
2710 49.0883041340601 4.15950670091756 0.0144454318705107 2094.07898633042 -0.96713044680655 522.898646085934
2711 50.1925750390775 3.46241165292842 0.0101019842022142 2048.42571384972 1.80353834526613 518.052844771871
2712 44.2272702026886 3.66070073474387 0.0126224115068627 2097.97796411626 19.7340438049287 504.427827932771
2713 36.6378148785606 3.48130634919412 0.0109510394296722 2094.20686619263 14.1008151718415 515.236651554306
2714 33.6150904392838 3.60828492519561 0.0122706882888911 2090.51295195683 3.97150612203404 494.217730556396
2715 37.7287626920937 3.47669582511636 0.0116116262425061 2084.33562336024 3.16473675426096 487.813895687622
2716 40.3329453348393 3.43871369648459 0.0110266385338065 2084.48468712438 5.36441977834329 513.109801469315
2717 -11.5511107837035 2.71857059808697 0.00924167273682976 2084.4173801702 9.42252171458676 490.769680872427
2718 13.7450922571983 3.43536803981373 0.01118257083222 2080.27627926297 3.19163501495495 493.711774202201
2719 40.585644303074 3.81339816404223 0.0137151046865918 2088.28976842854 1.70557889156044 508.290356743203
2720 46.5237801689273 3.71248309068213 0.0129544922432622 2097.73877177993 17.4057481135242 511.651717391419
2721 44.3913846078764 3.50039325031305 0.0111582549223554 2041.83820790239 1.11864318838343 502.136005979845
2722 31.80656344962 3.59297080042145 0.0125312895182254 2097.46724911337 28.407503340859 528.990267557869
2723 41.050619947875 3.53356365261897 0.0121007439110671 2091.03044249117 5.21462057018653 494.515006859216
2724 12.3803269427968 3.01848204729474 0.00977331304278065 2094.41054984881 26.3272256962955 525.234762111837
2725 42.0927170532687 3.67142664552019 0.0122781198562361 2054.45763131557 0.74861507397145 497.00570313219
2726 57.2837812465417 3.61926902553396 0.0111970429071723 2097.57041237876 26.363354830537 513.315917780019
2727 49.6362412101482 3.99154634315292 0.0135476493872461 2096.07828176394 5.50068482058123 526.398435507498
2728 72.2729647247002 4.02005062940866 0.013967083425339 2019.94164192304 -0.16639422159642 497.627065484007
2729 40.1379725019062 3.69249839584842 0.012472323125655 2097.04204853112 8.48901275545359 491.644047714297
2730 41.2473664520506 3.85495490762928 0.0139691175284013 2085.39321203087 2.3078375053592 528.164700592435
2731 77.5260006205879 4.07149207656911 0.0141309389194681 2071.0288612654 -0.718267690390348 496.56149832188
2732 61.9688745404188 4.00132218211905 0.0140366686513081 2051.59447752498 -0.324298357591033 493.920402255124
2733 38.6396020479393 3.54029460137986 0.0115144576348648 2095.29782949574 15.6637987028807 517.496081935237
2734 58.1101995647477 3.64782174976495 0.0112441268358805 2072.23559569684 2.54877091152593 523.251470360105
2735 41.8993880585943 3.65797505984877 0.0125350898267087 2012.53059241828 0.75793819501996 529.867611535162
2736 54.5061663813998 4.00526691835393 0.0138150890260987 2095.44329955964 -2.30055437190458 497.801449119441
2737 52.9388143047209 4.00789676592278 0.0141694843591577 2038.07914796798 0.103955753147602 517.748683402238
2738 32.7734257799207 3.39218998904265 0.0113046985549751 2097.12712851656 20.5176156153902 486.340120442777
2739 32.6796864363021 3.28046526880295 0.0104224397253465 2062.06208561314 2.92328616138548 520.244936856924
2740 25.1583979957295 3.14154113440019 0.0100729579051899 2066.91675501759 3.47699548816308 507.753478638128
2741 61.5472506505177 4.10564831150697 0.0147788934950324 2069.33650293527 -1.11011761240661 491.800112262416
2742 35.1857257734948 3.5085818911219 0.0123626991453574 2092.72112526698 5.49323577666655 487.271817543275
2743 21.2719242029043 3.00138634857243 0.00911902283093951 2085.59634367563 10.2045916509815 518.250444009861
2744 52.399432582981 3.9489422829071 0.0138373224689642 2097.66389895999 9.21509250998497 524.352730745007
2745 18.4782163067581 3.33797853175707 0.0110574824399938 2086.06115558953 6.07902448624372 504.780792688846
2746 73.5377513301688 4.47372538289271 0.0157993345636286 2091.88613800448 -8.14578938065097 504.513537006429
2747 51.9079646901801 4.19833772833568 0.0155754574812106 2056.11226388509 -0.76157009229064 507.898753943554
2748 37.8947433990662 3.3454651583126 0.0101749865687497 2081.20380346221 6.14561719354242 529.425639683357
2749 28.9372046684768 3.37763316762556 0.0107707566527448 2065.04150823131 3.11416967539117 530.641893617424
2750 48.3965901265994 3.33917924606738 0.0109349698406801 2097.37855151459 26.3802058668807 488.365040078675
2751 10.6779892376301 3.16512542835582 0.0104868685960756 2089.91898497404 12.4002762045711 523.317488629358
2752 45.3085857374973 3.5301737273015 0.0117158783017059 2053.1722793011 0.904517401941121 486.75771174885
2753 42.5700631128094 3.69162932934367 0.0126460735842019 2082.45394158666 1.47577026160434 493.696258105921
2754 28.559441861741 3.23776841020359 0.0113094999966962 2080.14285643026 3.98602865403518 491.142084250853
2755 34.0059662774473 3.40155082606805 0.010809824457554 2091.47486216365 12.1020199405029 527.643101466726
2756 64.0444534374052 3.94505989980778 0.0129891956451444 2098.56588976621 16.3588245422579 519.282073701781
2757 9.86205486314496 3.11584056206849 0.010015664090463 2072.75263913488 5.77084737829864 546.946597126494
2758 16.1389805017474 2.98408237765918 0.00945114188534053 2086.95305914804 13.8108185864985 552.316077686723
2759 -4.22976018420288 2.42476252511335 0.00701316536911344 2030.272025513 3.97940069902688 574.654492805728
2760 63.8201904406506 3.5798303813578 0.0103946072324661 2089.44127548393 12.7458650059998 573.641051866402
2761 45.488718329944 3.85804068812904 0.013752957033233 2082.49406872853 4.23391906311736 567.195829800033
2762 54.3402501721015 4.12070770802887 0.0138826482124065 2078.28757650568 0.986982733011246 541.785213940378
2763 51.4370395739632 3.7378369156175 0.0125080407719845 2097.01792644639 21.0570883029141 534.140195727274
2764 -5.38223858934829 2.91262094781216 0.00912184211889862 2042.95521572558 3.31721123307943 551.642062492317
2765 68.3691798093719 3.9152587306812 0.0128581376144754 2097.82765958528 20.4174371808767 536.172970414047
2766 55.1172037170261 4.2062073619659 0.0150554178971502 2099.81531998818 7.7072847308591 539.476377229571
2767 -2.82188124421031 2.55564911892393 0.00707775179410755 2088.48554499098 20.4758243076503 546.53933364945
2768 43.6192999006479 4.07548959625036 0.0143067200927474 2097.75381440716 16.527689145878 556.265633590897
2769 85.4502730585365 4.48492796557217 0.0153556582369956 2011.07554211747 -0.271837341133505 544.093942613257
2770 74.8921430508697 4.23557264468941 0.0147450426305906 2098.41521213693 21.7207753355615 572.9914181159
2771 13.9309743190452 3.32236466829589 0.0110970931897151 2095.83006728697 29.3777359789237 541.296976002747
2772 58.1675215482488 3.7482269433683 0.0119603636944628 2091.7168055845 8.64656176650897 539.734683291298
2773 40.2917496715434 3.48691553129632 0.0118690404072353 2096.28958663414 25.2070194482803 534.798530180401
2774 17.1447224188613 3.38077111597437 0.0117934165697912 2090.53175662924 12.8464577975683 551.699149721434
2775 57.6062969317827 3.80968540920516 0.0124304870461174 2097.3050127516 34.5385129237548 571.007191788329
2776 64.6285505390883 4.06027447426736 0.0142927152061016 2098.73549103248 34.5941287372261 561.255212046116
2777 46.9360993593135 3.42211035596438 0.0105909614324211 2086.5145899842 10.9806339163333 572.898885364447
2778 60.8116006789367 4.05430175998938 0.0129325149108778 2050.44858752098 0.666414436418563 539.325568924736
2779 5.69467536574668 3.10127932964677 0.0102221768929017 2089.24090938759 16.5532436943613 567.958761566242
2780 32.7586968673096 3.44547028102003 0.0114897635069445 2063.11558027333 2.703755304683 533.893628952317
2781 21.3242927074549 3.19292363292037 0.00968898989373789 2090.49900011113 18.0352103104815 566.21901561884
2782 58.1675215482488 3.7482269433683 0.0119603636944628 2091.7168055845 8.64656176650897 539.734683291298
2783 55.6241063051476 4.07551317544198 0.0143985305537331 2086.48966355715 3.6349538504146 568.969305336653
2784 35.7253347683839 3.66573244169433 0.0124849144714006 2094.16411872162 13.6659818491898 543.708624670787
2785 34.9037993474219 3.63030192785651 0.0121629183045974 2085.58420829335 5.95813725609332 543.79222120497
2786 40.9534068724006 3.72335329059218 0.012369024793234 2086.38507789723 5.91657378477976 549.367413641532
2787 19.7361279103628 3.13104760251738 0.00965186882199039 2082.91825086949 8.431523994077 532.414514717929
2788 60.7801514624779 3.58439657850482 0.0110390184356666 2095.53309486108 25.7083195867017 559.380626523542
2789 66.7626641235903 3.98031009815374 0.0132621077346333 2097.04423289164 20.7168552232906 562.709649403179
2790 33.5881094757374 3.70633757989229 0.0130088449035631 2048.27306430112 1.59308752277866 554.508284090486
2791 61.8399093079106 3.8409591260955 0.0126548542391787 2091.63804754824 10.9659559698775 574.500578083312
2792 73.7024696326917 4.48473774921303 0.0162262972000646 2098.08620895771 -2.67392437439412 569.921560566338
2793 64.2605418015845 4.11314938211458 0.014406712001991 2096.2343075776 8.00472971983254 553.830641876315
2794 58.1675215482488 3.7482269433683 0.0119603636944628 2091.7168055845 8.64656176650897 539.734683291298
2795 41.1025349051075 4.09564096752482 0.015021379070624 2097.20456405869 4.20445301802829 538.484132583505
2796 3.33179922493483 2.62060939091955 0.00725561516233039 2034.68656974006 3.64483824465424 556.711625859102
2797 45.9326743853644 4.08942940174167 0.0148624189736386 2099.48251390015 33.8012024899945 542.361460615411
2798 18.7119761810291 3.70969391886868 0.0131282241513047 2038.34857695317 1.40725716715679 560.128947215113
2799 11.0422136584434 3.19079024995117 0.0106149731004689 2078.65844311705 6.08046869980171 531.642483810598
2800 53.7384246328473 4.28381725667776 0.0159174211396248 2099.43262132211 8.07001702720299 557.116366148321
2801 12.9022657891192 2.93157819406035 0.00889498850792449 2047.73284676508 3.42571527231485 541.59111484513
2802 14.2564516842476 3.60078934629734 0.0132786266481266 2060.82858189149 1.9072320102714 538.3612049894
2803 43.7994484218038 3.6258606826243 0.0119011485209892 2063.01024445891 2.64753896277398 553.346845744656
2804 1.95190343069307 2.97277178585206 0.0101900157046773 2084.26856034459 10.7624492282048 546.068121659648
2805 45.8537280395021 3.72069886975232 0.012796566711549 2063.43937037513 1.87889115419239 540.576550919194
2806 65.9443027319005 4.31804201545803 0.0157912360778561 2098.41352802445 -4.94058583630249 547.137741980997
2807 28.650602675352 3.54374398230435 0.0121346397360018 2059.93329247367 3.00223926547915 569.314430745277
2808 20.4572932900048 2.91356637651589 0.00878712507420443 2011.71223259601 2.25372137734666 558.87224198697
2809 62.7630806437968 3.90709653320256 0.013273572046986 2077.78915024805 2.22832720261067 543.736555982118
2810 0.394444900142167 2.93855558681459 0.00986925211529688 2073.60522948811 6.70980758965015 547.93955668854
2811 49.0732192662483 3.8586631974091 0.012827681657701 2084.04893792071 3.56253824662417 542.748505402711
2812 -1.41333506367061 2.66243893985426 0.00754909034209288 2075.44264238677 9.18516525067389 550.690186451164
2813 47.3209495102093 3.09067546318089 0.00831167340692525 2017.76026583626 2.45248907245696 575.590648250445
2814 41.8976306223499 3.13216697531276 0.00934382074936836 2069.97563004307 5.74148845858872 558.483072960435
2815 20.5854607445466 3.04338621571891 0.0090324563056289 2025.55496533005 2.521503707394 562.505211673138
2816 37.5968821876418 2.95409873771303 0.0078160658196862 2094.311838503 33.9814856206067 549.667365282997
2817 3.71894759374012 2.5092199587259 0.00729947288804274 2051.82697827439 4.9494625790976 546.288452752294
2818 55.0076756305709 3.68512548991407 0.0124615893851858 2087.31965360255 8.55307660764083 574.16892034467
2819 -0.463397869664672 3.00771647511671 0.00993492805032042 2058.37158206152 4.4609337951988 563.965702726605
2820 81.2947131243838 4.38220908194436 0.0149198326051379 2069.50757879461 0.670107316691428 575.028797067879
2821 60.2670511955347 4.19011041362562 0.014736881652601 2092.10346307117 3.65251570707187 562.800943416891
2822 22.3493712701838 3.59801541396803 0.0125652175931575 2051.1029046718 1.90337216714397 550.879608925306
2823 31.3867221536519 3.3186074013676 0.0104538234101138 2089.49275635625 11.8329853424802 537.732622761982
2824 40.9534068724006 3.72335329059218 0.012369024793234 2086.38507789723 5.91657378477976 549.367413641532
2825 33.5600488396739 3.57654437972424 0.0120720660354825 2082.95515423897 6.64893334265798 565.146596350181
2826 38.3482116491414 3.62555484457466 0.0122380181318921 2090.79647114803 8.54984217090532 536.700744985934
2827 20.9064459513106 3.31709313258175 0.0112517033304337 2093.7573958612 23.2612063433044 564.683102227641
2828 68.3691798093719 3.9152587306812 0.0128581376144754 2097.82765958528 20.4174371808767 536.172970414047
2829 38.4715104188782 3.2704265171024 0.0105573701915454 2088.37679225509 14.0018764208071 572.136857661884
2830 38.0093061674033 3.7593198527999 0.0122157788385899 2040.24162781215 1.63319194922224 568.811952576809
2831 32.0674685561461 3.27677858939668 0.0103504510639798 2045.13515986502 2.62005615746602 552.160339462749
2832 49.4121489983497 3.8617647290686 0.0137332892126868 2030.19227649202 0.888636454474181 555.329816678865
2833 64.6285505390883 4.06027447426736 0.0142927152061016 2098.73549103248 34.5941287372261 561.255212046116
2834 64.5196874270812 3.88298398749382 0.0128297062777942 2097.87592777144 29.6085298201069 551.260763635508
2835 66.9922625552367 4.29091958910366 0.0148972912464729 2096.58458428108 1.92114281468093 551.852332000403
2836 28.8678300774879 3.45849001057501 0.0115262071519704 2082.79030919378 5.72466848185286 534.273191383689
2837 49.4106320783749 3.9448167265164 0.013694318721362 2019.11469953437 0.596514672506601 549.546627196115
2838 46.5703114157639 3.69393989610227 0.0119515934053571 2061.91718925652 2.08196455147117 541.903480160322
2839 41.6685817244708 3.47829977331707 0.0112797315109072 2039.18948890478 1.70019943267107 539.201879581308
2840 42.7523286986336 3.84641972923906 0.013302479743226 2053.21219976246 1.47534720832482 557.429565385178
2841 65.245252152329 4.2760161913246 0.0155603981150516 2097.50803608284 3.3800071827136 557.395580368915
2842 47.0747601222339 3.74180665598008 0.0130539422051469 2015.17394006439 0.761144866701216 540.566334880637
2843 31.3915188692037 3.27951120595577 0.00979780848499141 2011.50068376656 1.45734298508614 533.347884476238
2844 63.4358912388148 3.92026186823177 0.0130631671272624 2032.44564494723 0.922601101920009 556.244612827
2845 16.9194458988338 2.93884217092543 0.00862518810293774 2065.67766429135 5.36763881333172 545.390585609427
2846 62.1787781590623 3.63857083804047 0.011866116405515 2071.33792083291 3.65156963467598 561.074369720277
2847 53.7269359836226 4.05274744995994 0.0140809257063831 2050.55733513855 0.377056272700429 533.748632430816
2848 55.048134221985 3.78371494430354 0.0125337356196763 2090.68470948469 7.59131518658251 546.849938620137
2849 21.2794142198879 3.2512220685446 0.0101906588926913 2075.41604160727 5.67413531476632 544.102052710386
2850 11.2166122638248 2.89812220447454 0.00834229019368854 2032.84082654375 3.05081664351746 559.772408103439
2851 51.5629432296214 3.8516671586725 0.0136395140272799 2022.59332827991 1.10027028946206 576.723186379793
2852 36.961467417923 3.62493788449829 0.0124607611681151 2085.43475010805 6.73142436658964 557.732603589277
2853 57.3683835678775 4.06178764828361 0.0134992217144695 2094.4625211677 4.25146542489529 535.015093997815
2854 65.7052138044138 4.21453436500298 0.014438219678734 2091.01976110437 2.75254082167521 558.790024143041
2855 23.435821953821 3.17076571579822 0.0101419910670281 2092.53216744121 19.1741475975141 539.373425618371
2856 26.2633651462718 3.40720210130375 0.0117803107721262 2072.69671255955 4.89958096528426 566.38130158585
2857 79.3621260385847 4.10436223138777 0.013663913695939 2078.3560714894 1.07130122138187 540.201917016012
2858 84.0094718836588 4.34604184742882 0.014936823978424 2099.60229874146 19.2255478375591 558.757436345675
2859 17.4827002081552 3.39240920790333 0.0114577902037602 2082.23774835165 7.24720519734547 557.338366842168
2860 65.6304778023862 3.90659705473376 0.0125202073710256 2098.03370637004 34.9430940952152 557.025706297798
2861 43.7166568866613 3.57178729707474 0.0122947651233415 2020.62559698336 1.12287055468187 542.205077612377
2862 23.7704313899963 3.03103227491792 0.00910825481695716 2027.34567881678 2.68632750026882 569.320916071898
2863 60.029442741878 4.03118099251988 0.0144434557668683 2096.39903200045 4.65837893076241 532.551727693004
2864 79.9832975522144 4.2032737621152 0.0146703315816873 2088.66790139093 2.07451585680246 558.264580804045
2865 53.5927128464827 3.54556132483528 0.0109007653033132 2091.71853980259 13.676699497737 552.845144371812
2866 55.2695138078247 4.14088969059756 0.0145405380539674 2099.52057065209 15.5580560583621 534.964154551451
2867 48.9429398584264 3.5855879475504 0.011656217046577 2060.81108218245 3.14659112133086 572.788788577601
2868 46.0984255853318 3.83840162408781 0.0133721792170284 2074.22512938268 2.83130766125396 561.119748948237
2869 59.2257791098861 4.1341977491723 0.0144406227331222 2021.36959424242 0.350059175398201 553.581927236306
2870 69.4566081118785 3.79225994765216 0.0126931213577627 2019.04207174876 0.834185911808163 545.766304552127
2871 60.7941216650887 4.1988745678666 0.0149158436786238 2087.92946303752 2.19262570841238 562.697207138196
2872 45.0060496427546 3.83534515520129 0.0135797705637423 2083.32174674561 4.17569824727252 559.100078799232
2873 55.1854469357977 3.62182518976114 0.0121731348905046 2090.15613122727 9.67655611690134 552.387719708805
2874 51.2533568153449 4.0530791283802 0.014575714920973 2057.88814016106 1.19980849791318 569.524656519303
2875 -1.00414828977536 2.76827629164665 0.00847834690810838 2087.88042660663 18.8649218669161 571.593540174209
2876 50.8106113901596 4.200877847798 0.0145307317499109 2097.54057601537 9.73127029370517 557.360811990397
2877 6.31369969823462 2.94438808708101 0.00922559984925228 2087.85088538565 14.5054812682793 542.627241996938
2878 56.0904674577335 3.59848407483651 0.0110102193664013 2041.43709540018 1.84127771295607 553.558689587204
2879 23.3247416794735 3.07199662137544 0.00953206588938265 2040.54545293795 2.8686685860157 552.105167527425
2880 55.822802579033 4.18486525513713 0.0151108665112525 2095.96044184128 0.354619233403355 537.783789319016
2881 36.5027952017217 3.36355151651806 0.0111215154639324 2067.27353181667 4.58757018437609 573.23794194827
2882 15.1031846128556 3.241757826308 0.0105181104192597 2091.99135906086 20.0210566306487 566.558497678019
2883 34.7416796821424 3.57802066371194 0.0115649781512898 2095.81251026108 25.497842838522 554.780851202179
2884 70.1713594231556 4.35563203636287 0.0155885867552545 2099.81176864356 19.6063048578799 560.844701685486
2885 55.1172037170261 4.2062073619659 0.0150554178971502 2099.81531998818 7.7072847308591 539.476377229571
2886 2.88669183516407 2.78751913062993 0.00868788860465319 2013.39280460472 2.33499467372894 548.744784133863
2887 50.3002169001814 3.78148973415799 0.013078781956288 2096.15449127252 24.5277116214857 574.485001780328
2888 -7.37027501823357 2.62581086691003 0.00770688623623298 2061.92473355075 5.97785525256768 550.303230870163
2889 48.949974273029 4.02633636525273 0.0147595398770475 2089.98602086469 3.68316074833274 554.641142452056
2890 15.032773479803 3.06908447491113 0.00940857916518938 2054.11348465551 3.99979599984363 563.832065501257
2891 85.0863756701901 4.26506520891463 0.0148544661317721 2087.5677293255 0.7688042614609 551.929339393477
2892 43.0313096215662 3.49313961464619 0.0121949339189361 2096.0212912627 32.2693449119106 572.824770580189
2893 60.1617569089069 4.01984746754327 0.0135569927115718 2093.02009242703 7.56319816224277 560.519714033083
2894 17.4487995182479 3.2869100886454 0.0109169727845012 2091.93928726134 15.7646009605378 540.917316366165
2895 62.8668305228598 4.17962490463051 0.014443530987397 2099.6192127245 11.5498220920563 535.020057451677
2896 42.5998711313248 3.93745787451173 0.0138914199816327 2098.74892609403 31.8089552014135 541.894217136416
2897 41.7994255394251 3.86887242853127 0.0139404678361765 2074.76229797723 1.71071838354692 538.797492784139
2898 16.8416010786761 3.5113953977504 0.0117162235539207 2091.73993948195 14.6373422723264 563.43141648843
2899 29.0340533216721 3.91223967899736 0.0153027279920907 2040.56009382918 0.71505960309878 553.088321952782
2900 59.1250410667006 4.07224478839199 0.0139553413969154 2043.56263308343 0.853747178334743 564.259384492799
2901 5.44577348220981 3.34456372450733 0.0122889559052396 2032.591674814 1.66217477759346 542.354646435588
2902 74.7626464393275 4.01402851916462 0.0133399655724481 2072.33791914396 2.56424237973988 576.386863424406
2903 51.7480605656115 3.58649112962653 0.0113172089588998 2054.23818123597 2.0767514500767 541.959266318424
2904 61.0620209163768 4.15597418394855 0.0147798393873193 2098.74266504659 18.579852047842 554.241263024825
2905 29.9102991902142 3.33392654766719 0.0104449261607394 2093.46655598609 19.8406775388867 544.491034718888
2906 33.5881094757374 3.70633757989229 0.0130088449035631 2048.27306430112 1.59308752277866 554.508284090486
2907 51.4996566648073 4.00098418324833 0.0140594493598082 2095.88234746619 11.4026903780177 556.714440258618
2908 71.3005198953099 4.56934544790166 0.0168041173464389 2085.89647932444 -1.34578144410625 569.026403670649
2909 11.4620485038577 2.96173700041361 0.00953248709070731 2038.60168752423 2.67147207865492 534.550976804415
2910 -21.0294271865114 2.169501692903 0.00577663299546741 2087.78730481421 23.3013253682293 546.579890802129
2911 34.1690468539367 3.25479522394122 0.0102248012172705 2094.26416683896 27.3617277643643 562.175277343155
2912 52.5064959682087 3.70144823038445 0.0117552031524375 2063.12944788439 2.85901047987863 567.248702524892
2913 53.5927128464827 3.54556132483528 0.0109007653033132 2091.71853980259 13.676699497737 552.845144371812
2914 27.3554562785182 3.42280139551457 0.0116783282105762 2077.92094835732 5.76812729937956 560.725880118497
2915 58.0295137843805 3.99809475060915 0.0142027456483748 2073.5410196539 0.922363509889692 534.995689098369
2916 -20.5847498452058 2.1814175750912 0.00564688317265376 2064.54807989532 7.95277531957254 544.128601495766
2917 27.8256051757478 3.45726182329068 0.0118298999849989 2096.83945283829 34.2317063966766 546.190324704486
2918 58.8660399088293 3.90703992532166 0.0133134685483212 2089.34473312297 5.87372649693862 557.13517059664
2919 26.6378238377343 3.38691409523311 0.0114592216948723 2092.51144020911 18.8110350072384 568.940899123487
2920 51.3734196792 3.75971468229298 0.0125956589102476 2093.2734100516 10.3171246615238 543.616674773873
2921 92.2087847979045 4.61471256358763 0.0158195680336061 2033.56924025039 -0.637589264661074 542.508347761262
2922 8.27247886375795 2.94231452075224 0.00933144019681496 2052.18388502067 3.5445950133726 536.505448324966
2923 64.841567729756 4.5747794570158 0.016631864509985 2088.53036040673 -1.12420504214242 574.312262217153
2924 33.8056849557836 3.71438118619004 0.0127844636592794 2039.40394937224 1.58738206606358 567.346019202174
2925 49.3194795865548 3.53200331145438 0.0108301466206167 2072.36103258887 4.96233997633681 574.829427675154
2926 -13.4781125779363 2.43811059709231 0.00671785810503334 2017.22746923682 2.85515109077096 532.538434422849
2927 8.27160406531325 2.71294922315973 0.00798385972158791 2092.27175141685 25.8631115336902 533.445583210525
2928 89.3411124179879 4.74744400246565 0.0168331393229208 2084.34032176714 -3.77671173540875 546.900796410595
2929 79.9347602799255 4.36854246832913 0.0151340111627858 2096.46527834423 -4.07987793209031 540.47830102318
2930 43.8349159200018 3.83816294525089 0.0135278299609334 2088.06755997031 6.1242166813463 562.410216499361
2931 4.19502852631865 3.10600756617748 0.0100404893339613 2088.52906358708 14.3673615902662 553.723664646063
2932 33.5881094757374 3.70633757989229 0.0130088449035631 2048.27306430112 1.59308752277866 554.508284090486
2933 49.4935769058449 3.30213292368927 0.010138943027499 2073.00615009503 5.74538274900988 564.387047556824
2934 17.9803749002806 3.4217368495098 0.0117091696606172 2093.56168705947 20.9957317938097 568.682300007825
2935 29.7729871926473 3.30699281483769 0.0105993816856009 2077.25679803034 6.69238987844437 565.580833296605
2936 44.0850112806003 3.97278114539874 0.014372121681341 2094.1218795802 10.8981673163362 573.44140349491
2937 20.7933623178275 3.42765815893162 0.0112701389713235 2044.53215037193 2.45032494654879 566.587155544559
2938 31.6347239319651 3.63494041952959 0.0120597771388422 2081.23260462028 5.89339049998671 568.163893276265
2939 73.3243768369091 3.93541439610449 0.0128364336672798 2092.48408560734 10.1961247297004 570.298822820518
2940 72.4545633189848 4.45327400455548 0.0160076475338641 2098.17364782374 -0.617655771784484 569.058994256712
2941 26.7867701342308 3.42848833415176 0.0112860700989567 2092.93059172924 15.8468638453633 542.908130521108
2942 44.7004266910612 3.52341771630982 0.0115247205553543 2085.40107397153 7.67563034547493 554.29055159821
2943 -5.10424713819135 2.11479093591615 0.00433568300594707 2088.00812842604 26.3365535554476 561.121988975709
2944 33.8877146029203 3.3906563061196 0.0106163077569795 2093.23878311017 21.1924920929596 565.159866592993
2945 4.95879168325971 2.52952227985479 0.00710946730684341 2078.29118958092 11.3127247686498 553.991870304674
2946 47.3945406594738 3.66521980586526 0.0117340058611107 2095.95959309186 25.2176063507795 559.936617209671
2947 43.7994484218038 3.6258606826243 0.0119011485209892 2063.01024445891 2.64753896277398 553.346845744656
2948 47.0277571410458 4.04305287200808 0.0150814322654311 2044.5870869779 0.419699368067086 545.197223449301
2949 17.1447224188613 3.38077111597437 0.0117934165697912 2090.53175662924 12.8464577975683 551.699149721434
2950 59.6973165287991 3.81982598867718 0.0126660519574501 2097.34033694444 29.8470064438879 560.160784493632
2951 85.9520568509236 4.54116351752089 0.0154565777713048 2097.86831838964 -5.5957811512053 562.749234592618
2952 93.5216104524552 4.81871130198758 0.0171448798248104 2076.35001076106 -2.51929372083396 556.019923444826
2953 41.0404120221464 3.98429537265807 0.0144060366901011 2057.38271602569 1.43394905840978 571.907637675537
2954 42.4199516900956 3.57908040652776 0.0117640681245363 2094.56265764334 20.0070161512122 558.452768373478
2955 2.74304557604695 3.11155036702685 0.00981087543809159 2093.83717316762 23.7343622511253 533.950629650554
2956 -19.0253086537361 2.70506560895493 0.00916996810061385 2086.04136691568 14.0844722301699 538.632292127458
2957 69.8430006804529 3.91269534046749 0.0131709166553846 2084.73119931575 2.67911814386025 534.909604906911
2958 49.6247912172618 3.51699926908609 0.0111333268883553 2030.73602467147 1.7623421177268 560.606697600444
2959 47.3209495102093 3.09067546318089 0.00831167340692525 2017.76026583626 2.45248907245696 575.590648250445
2960 35.1193142423963 3.35538249433455 0.0106006711905728 2041.31679709023 2.46399570256472 562.818644502333
2961 -2.65676453233004 2.802154437194 0.00859284790108816 2085.76121679903 13.8223606301472 544.053253686175
2962 74.9376439112782 4.27401364033881 0.0144972101343036 2056.40883467859 0.317317098379135 554.311825176205
2963 64.8763631139686 4.15517000705436 0.0143268311870701 2093.33645713702 5.37788302404806 563.102038007428
2964 2.49360536746179 3.13089886424519 0.0109762605309565 2094.79955620738 26.612855985295 537.103380278664
2965 52.0528966698974 3.59873230809142 0.0122436734798707 2079.98446073267 5.16425591427833 558.739250990929
2966 14.1121201021894 3.49682138385281 0.0119935079858195 2089.39189392934 9.18433763086796 540.65992845171
2967 26.8203358453378 2.99893952939334 0.00864434199190118 2077.8691786835 8.43858627136797 554.072665411703
2968 62.9927607865994 3.94680029515739 0.0140221337490756 2095.90282991016 8.52742392104119 538.99097899118
2969 28.7782449038836 3.11554488145641 0.00960035384737138 2083.80893115047 8.93542351201177 531.111305437796
2970 66.5976848007427 4.18648008416167 0.0151359996977061 2097.00579450396 8.664942139294 562.653423434627
2971 39.396809303507 3.68993559842086 0.0129105006696484 2095.83352969307 15.8222820283845 535.618533324408
2972 65.0129972675342 3.83147461434051 0.0123174852379033 2093.97188330861 11.65964277694 549.509533529036
2973 36.4140661574983 3.32252839188057 0.010794287549132 2082.60582858906 6.77803749218583 534.346628040136
2974 58.8532177886149 4.08935184408402 0.0142591621002915 2092.4125871046 3.11260399408638 543.773260473687
2975 40.3454509192574 3.64366724521514 0.0120054618182265 2028.45715792617 1.1290405318141 538.784095166212
2976 82.9901328638462 4.59050135235914 0.0157711018060115 2096.34991846327 -9.34017965104431 547.972312028761
2977 58.5640300197881 4.12973321687619 0.0137108731849191 2087.33662917116 1.6901734075509 541.321425154854
2978 36.2712274087257 3.35753776469209 0.0106521398278548 2096.1622283014 34.8840711079538 552.71756795652
2979 52.4383101641409 3.75364179844707 0.0128161822471952 2057.22442889027 1.91080668242648 557.066248493906
2980 14.7965401860691 2.98758014768209 0.00906754861614292 2080.03727564123 9.88621502416208 566.840679453049
2981 34.5452239949399 3.48557189155111 0.0113297713830495 2096.32332000462 28.1242429069243 540.333247223899
2982 22.3621622788206 3.38300234237762 0.0107867720782896 2038.40046907286 1.94479836151004 542.235723265306
2983 68.1471023346115 3.84537419762477 0.0119623548469593 2079.06418456626 4.33401871938258 568.580003564123
2984 20.9586566921555 3.84936939124656 0.0138670253991212 2086.08515551849 2.76179342996329 531.529663305789
2985 32.2727397939521 3.63109885281484 0.0122318998024142 2092.91112308484 15.542402039282 568.696878762784
2986 36.4140661574983 3.32252839188057 0.010794287549132 2082.60582858906 6.77803749218583 534.346628040136
2987 29.0340533216721 3.91223967899736 0.0153027279920907 2040.56009382918 0.71505960309878 553.088321952782
2988 -4.22976018420288 2.42476252511335 0.00701316536911344 2030.272025513 3.97940069902688 574.654492805728
2989 36.407308802285 3.57350456207036 0.0125051953044601 2090.7080923561 11.5911790076643 562.595144404946
2990 31.8636186398954 3.55350705576138 0.0118494600585016 2085.19850521721 7.86972539732233 564.260193442911
2991 32.2092100931536 3.10425293935074 0.00936822090937019 2092.50678898604 25.1123815681785 571.66979118169
2992 59.4628767218123 4.16283703479847 0.0144432306670896 2086.54312830535 2.55435628583655 563.314547484076
2993 33.9048180924611 3.38773556555081 0.0112475310061522 2045.73779319297 2.04200271051377 537.307871781491
2994 49.1926279400201 3.62994550763225 0.0116022526792632 2085.72180993063 7.1070040948689 554.96727695178
2995 59.0031433017632 3.86325882097173 0.0129430670138128 2097.399807218 17.367043197155 532.439465170897
2996 -19.442035193512 2.68082166346656 0.00900321482489807 2084.64693363989 13.2213522703387 541.295540757792
2997 36.5027952017217 3.36355151651806 0.0111215154639324 2067.27353181667 4.58757018437609 573.23794194827
2998 78.8674832493678 4.05037602816204 0.0129369651880506 2096.59730824898 13.7570122163743 552.756803270338
2999 42.7523286986336 3.84641972923906 0.013302479743226 2053.21219976246 1.47534720832482 557.429565385178
3000 75.3108327185362 4.02386983689882 0.012762381534442 2060.25076230476 1.30823586601764 553.934938058307
3001 33.1337799972011 3.66187499682697 0.0128851460430096 2095.48899915931 14.2650728486478 531.041394430952
3002 44.6270750652199 3.93533522785993 0.01357863421931 2089.83399506682 3.99918663548306 540.102620761656
3003 39.9685561877999 3.53306461597369 0.0117390169561459 2082.63119144063 6.96638542227447 565.868608605613
3004 51.5729194244699 3.68571144555702 0.0127594249061878 2067.07743700687 3.08670342434198 569.716846752981
3005 41.2439962075188 3.60476431191896 0.0118967495101537 2073.01662616897 4.37525982502848 571.330348837709
3006 81.5328534805428 4.36866398235132 0.0153618669489306 2096.23891219706 -2.92727026157081 545.679239960096
3007 73.2171377881866 4.18952201187761 0.0144838299826915 2098.22435127152 17.2793049039319 562.608050834417
3008 35.4625973750472 3.21134957552577 0.0102776149038517 2063.37403828278 4.37367807840928 561.490519665875
3009 16.9194458988338 2.93884217092543 0.00862518810293774 2065.67766429135 5.36763881333172 545.390585609427
3010 36.3765439865828 3.65085277342605 0.0128329291019081 2084.95627338858 7.2640200285241 574.460055746461
3011 18.4470883864943 2.99584639262489 0.00877227370743095 2070.06102929125 6.71209953958169 568.961725690227
3012 23.8126121970049 3.30067447895712 0.010653702908998 2094.99278187985 24.4998687552288 535.842517358472
3013 46.6477381269187 3.80662328521276 0.0122440082716576 2053.90718321898 2.03997345175594 570.193715590136
3014 38.1530166045551 3.58117043443884 0.0122689827050191 2061.90872039134 2.08858031779528 533.371805413323
3015 9.46684077466987 2.98326391376775 0.00982429887787656 2070.52006237768 5.47927642706782 536.48464990964
3016 25.3555957972843 3.28597945408393 0.0105563981915309 2046.13512918609 2.75681816507131 559.433505621335
3017 21.4083727780524 3.37988037086796 0.0108141832592027 2063.71501185629 3.47141508478671 548.298921701974
3018 64.7793253854541 3.49173893211223 0.0107175039769259 2020.03132420708 1.66255271993577 565.722563680419
3019 33.1985919364627 3.53203520606548 0.0114661347410626 2031.15973847616 1.55279427068308 549.534135273387
3020 84.1759250366978 4.49447458689527 0.0158174036999176 2083.46171024744 -2.16372187482193 537.038948239136
3021 43.9783205752249 3.56285313888196 0.0115810762740278 2065.50917643495 2.61144388001412 536.688558941212
3022 -4.22976018420288 2.42476252511335 0.00701316536911344 2030.272025513 3.97940069902688 574.654492805728
3023 50.2035341566131 3.7664327636294 0.0119047294924126 2094.80095674028 13.6990196676925 540.721962271889
3024 -6.66362580179174 2.37453787644993 0.00675193864604197 2069.66830641357 8.94173828652129 561.336974920914
3025 78.4413290678568 3.91324635040193 0.0124522018366669 2078.14323549671 3.96725865080953 575.163247420574
3026 16.7728386652922 2.61235322157011 0.00714249623803531 2060.74366886262 6.54043549671769 573.700294455521
3027 3.57021771784321 2.99006858477489 0.00972997828194614 2089.19358179043 15.0927121425048 537.998848405224
3028 33.995657691663 3.28990818356264 0.011053321040838 2057.06135428511 2.8599243867211 538.008002487603
3029 46.4991787452195 3.67925927755407 0.0121751739514856 2067.29937334475 2.63062917161733 548.915506986459
3030 22.3493712701838 3.59801541396803 0.0125652175931575 2051.1029046718 1.90337216714397 550.879608925306
3031 31.0629472160221 3.38798563576417 0.011635673484919 2083.71451079776 8.71454067761078 571.477374866534
3032 52.4564560536826 3.88358841836809 0.0133932462405223 2063.73474569991 1.97508811485022 564.453235263007
3033 33.6350400950621 3.66657201337578 0.0125758178848852 2028.75349963875 0.966194041538984 533.586524969222
3034 16.1608967146242 3.16668617344577 0.0105684902558964 2074.71832934231 5.41982692899182 536.125120780993
3035 26.8166743118746 3.43362657520045 0.0118283853977335 2087.05946353008 9.24841261235997 555.303484321475
3036 21.1800099758757 3.24251636097975 0.0104979471628168 2050.80018114438 2.53750478383154 530.98039967772
3037 33.7617844209985 2.8349293760729 0.00740808886644926 2088.04980563023 16.3970478367992 537.22393950574
3038 36.6055122194541 3.41529992605361 0.010988193178436 2095.89402603358 25.5480927787721 532.137703238475
3039 31.2696895234412 3.50851808839896 0.0121787293717887 2090.69850782235 11.2967778136954 550.922788406568
3040 41.6773281918455 3.80317367262703 0.0131859954033707 2081.17787701567 2.82764687668532 536.39044867823
3041 62.4805830739182 3.71626883850825 0.011391141918431 2055.30486442894 1.69146425556391 536.078015030622
3042 76.6943931384173 4.32222691994811 0.015068983532032 2099.23200998176 12.2941028582864 559.202511823054
3043 66.115582191093 4.25362613856765 0.0146071712650779 2093.2496168653 -0.476369049865752 536.082876124267
3044 36.7841489183746 3.7880351040475 0.0132400259483445 2094.90233883169 18.0919850617647 574.302522508921
3045 41.3768011466036 3.54827754825238 0.011074916548321 2016.0885756393 1.1965501960367 541.61633517066
3046 25.798507771749 3.14289017230439 0.00959006117378551 2070.17398455832 5.78463890356943 561.624223648362
3047 40.2037088859731 3.32922924143771 0.0111288332845513 2095.50035796664 24.8753947927617 531.658195769274
3048 75.4414195178357 4.53485709350515 0.0156931790403357 2099.23073881585 0.350256126839668 576.161944308022
3049 41.7494464002 3.54459288888587 0.011589965933717 2081.87329791207 5.49922182923183 544.543778985514
3050 25.6236186654441 3.23372090644352 0.0103730941275431 2077.51797620719 7.27749810554087 567.895110400066
3051 34.5919031371992 3.52417039477826 0.0119620012901706 2077.08811004157 5.36819249624386 568.716085290756
3052 49.9362873530691 3.50973598612002 0.0108282046488312 2011.60119905975 1.33887036005035 553.788129315781
3053 46.339748592814 4.11523209012095 0.0154613852224194 2099.67852105619 20.481773968786 538.706472809728
3054 38.8065356502764 3.99081639931901 0.0142404449459273 2096.96732455678 11.0252728825435 543.593184835791
3055 59.3378146732955 4.3262051642633 0.0154563882103299 2099.99851459009 10.502349587623 553.195944761097
3056 60.9767738530856 3.83401536009004 0.0132346468651448 2074.90102763334 3.15630029886961 565.851675539333
3057 -13.4781125779363 2.43811059709231 0.00671785810503334 2017.22746923682 2.85515109077096 532.538434422849
3058 68.7539245567094 4.24745043672351 0.0151947028248888 2093.62408573506 -1.8949846830219 531.181465834169
3059 59.35668513163 4.34888290834234 0.0157298177906551 2094.15037496551 0.5888058594428 561.025163097195
3060 54.25517061311 3.79546920287958 0.0126789734270151 2073.29812752106 2.13414863916114 535.428677832655
3061 59.2886080210324 3.71639377116696 0.012285001473279 2092.26818117383 9.26112550310791 539.067733124731
3062 59.4534834422683 4.17893421662445 0.0148312523970632 2098.63321300782 31.50121871382 576.632646335322
3063 45.7074144799628 3.51832858561019 0.0116287995558815 2036.97648089961 1.66483179433271 547.461053485957
3064 31.0750455229029 3.27399282602333 0.0112606781220866 2087.41114961472 12.2982325986959 570.053182142923
3065 43.3291015545662 3.85745577920673 0.0133153844441089 2096.23014265671 17.3813258088194 555.130695321151
3066 6.92057396096607 3.24742282310803 0.0115353160140182 2087.4603439467 11.8775698612444 563.658388029159
3067 48.1127033417596 4.01844025803748 0.0145127946763863 2097.97353088786 18.0522465286776 551.626144274683
3068 17.6954431724456 3.12590205370095 0.0104936802565038 2092.98708985676 25.4181514633819 572.696123590772
3069 78.8674832493678 4.05037602816204 0.0129369651880506 2096.59730824898 13.7570122163743 552.756803270338
3070 26.2633651462718 3.40720210130375 0.0117803107721262 2072.69671255955 4.89958096528426 566.38130158585
3071 4.23213188692904 3.14443091050445 0.0108594905700524 2087.47842967184 11.8467766465619 547.487364438752
3072 9.86205486314496 3.11584056206849 0.010015664090463 2072.75263913488 5.77084737829864 546.946597126494
3073 41.2117875118258 4.00709948415686 0.0148667109890746 2094.09744608635 9.64128867723048 573.578520344877
3074 78.1723358678995 4.04105269493649 0.0134557961527329 2095.19721952407 11.6492244321853 565.009147147628
3075 65.9884759853401 4.12122754108007 0.0141538687937879 2096.93963906728 7.69416766939685 546.069860844793
3076 56.4288599064673 3.88839344638579 0.0127801413961832 2097.20560815372 16.5366655471735 534.734370898559
3077 70.3586143436093 4.22879950853091 0.0141288826000961 2040.40729761077 0.0739167933352292 537.490136600633
3078 66.849929692108 3.71093751904692 0.011254907585715 2081.03357583424 4.74321606103331 548.843878796669
3079 49.8397725953 4.17172802219445 0.014820466834465 2099.88025560789 26.7860758840106 535.979925902067
3080 58.0644206033174 3.85938551636572 0.0127007580864115 2097.31932681659 32.4230623454787 571.92009846406
3081 53.8085601236365 3.92471199319678 0.0144234755459793 2088.04397360957 2.62033940758556 536.303155687288
3082 46.9349319966154 3.71627087589741 0.0122518739025848 2079.93695098977 3.84780962718651 544.390497162196
3083 31.2364999331688 3.49460672951295 0.0111348092048745 2019.1632935314 1.56257471768185 562.625578537824
3084 70.4793582741393 4.46033850788965 0.0157163458879104 2094.32386478432 -4.85433024354279 541.067513870775
3085 39.9128723105263 3.74372395967717 0.0133018167823818 2097.21266564843 26.5498045505956 552.129749121575
3086 67.3199268487789 4.16605003559818 0.0146558473241347 2098.88064156426 12.4856801726855 544.896564115301
3087 -6.5860791796116 2.70396707187358 0.00854532140500696 2061.8322335612 5.92839957913384 563.323984638656
3088 54.917436387483 4.00491753407064 0.0135367278241328 2094.1171738999 7.97354822512716 552.985228044512
3089 53.4883363352092 3.82939344714956 0.0125651646414149 2098.15807533683 27.109364841599 530.881036622538
3090 41.7408840447453 3.4503164746246 0.0112937442278545 2068.78972579027 3.17617883207276 532.252264727869
3091 74.8921430508697 4.23557264468941 0.0147450426305906 2098.41521213693 21.7207753355615 572.9914181159
3092 40.3406021747006 3.1137349168105 0.00908068023432177 2090.47664359678 20.1052753976546 573.672500705599
3093 12.0871995219838 2.5710957072393 0.0066162194048568 2072.08977514226 9.28452733438462 567.849327682322
3094 47.2284323937175 3.97767432568284 0.0138647336033038 2096.53103419999 15.6018101982772 560.034500670177
3095 27.7419151898148 3.30247039518659 0.0105540352171302 2018.25985799241 1.60263440571725 543.568078121854
3096 59.6700769981298 4.01210048933953 0.0143127150949605 2094.82889528596 5.95582552719861 543.647424134351
3097 63.1058441588527 4.01623964633232 0.0138276015765626 2098.31371978414 25.2943473076448 552.132614368332
3098 45.7725684560917 3.934950789105 0.014508342883597 2097.16295316466 9.38854372594506 533.295891668688
3099 68.649854560138 4.1315456682181 0.0136542362771992 2098.13306502742 22.947604060173 562.499294340874
3100 33.604803443332 3.48567487935171 0.0117149201240489 2096.80082950741 30.8736978354864 538.714088015164
3101 25.9083221047219 3.65957819297926 0.0134616743376164 2078.97072125576 3.96129689412192 554.262095706536
3102 41.2110565662915 3.59258294832601 0.0119090172910903 2095.09795469558 20.8399859629571 554.307185037026
3103 61.0744937623509 4.16436763875587 0.0146273381201988 2087.75057329168 2.01849662931636 555.255427734947
3104 13.6599427450411 3.10527381820714 0.0097552944484675 2094.2737616715 27.5554680987261 544.407856105386
3105 64.450343639318 4.03846910364601 0.0134738133429891 2090.55955903186 3.84122780757025 545.205538802479
3106 64.9343069177202 3.78826225915257 0.0120939218662549 2095.36993417703 21.6501432610676 573.400404847602
3107 63.6783372487367 4.28816414594483 0.0152318125509888 2075.67760036304 -0.636386764235795 532.146099288778
3108 48.9493784342435 3.58666542804669 0.0113302984514207 2076.68935490726 5.2682965551503 569.850261966187
3109 63.7120794391229 3.75035441487532 0.0125085363775277 2092.60571430647 8.55727995745838 535.87699799723
3110 31.5686018133138 3.89299185439032 0.0133261603184754 2091.91127782594 10.2164895413443 575.881581417222
3111 51.7276817681628 4.3042857386998 0.0159480158555226 2099.81696943287 14.9548821290955 557.560298100536
3112 75.0640726576158 4.44315708002464 0.016189614172769 2099.6662559961 7.69702296471223 573.163533812439
3113 4.52675598578596 3.13617553824283 0.0108854044224268 2095.75422499166 32.2179091302678 535.313701725513
3114 12.5233555132521 3.11967900441536 0.0101522962819868 2089.22245874931 13.3466600812972 534.999991026137
3115 34.384041538584 3.78895343682126 0.0132721521835807 2067.26137067704 2.43147416273132 562.021262036082
3116 25.0631920877722 3.35785256353998 0.0108205673194734 2067.37875753548 4.15612715529278 555.763713092072
3117 41.6529819089487 3.48653030674829 0.0109869753399766 2077.72954725055 4.34255103114992 531.062015877945
3118 49.8397725953 4.17172802219445 0.014820466834465 2099.88025560789 26.7860758840106 535.979925902067
3119 61.9539717922802 4.17044694251246 0.0152557578172214 2098.84139549802 7.98193755559623 545.287514012005
3120 25.8369727547854 3.56306550407875 0.0123598408783819 2022.6073961684 1.18061192566529 544.083940301129
3121 57.0847328217007 3.92449841338326 0.0131663194168063 2097.55189103726 25.8653785707429 558.468397893038
3122 28.4119085254643 3.54916187378492 0.0122592973852842 2041.59446579753 1.94016880355775 563.855302398458
3123 68.0728232974802 4.17850641819106 0.0147137077786108 2098.72866744688 25.4701401246712 564.998580765349
3124 32.5628170377877 2.95356490561474 0.00784928073578633 2087.69885560917 15.7858858257532 550.765341180396
3125 18.8976218053481 3.18160958570858 0.010176847998619 2040.0640922857 2.24972056690603 532.379417241133
3126 79.9347602799255 4.36854246832913 0.0151340111627858 2096.46527834423 -4.07987793209031 540.47830102318
3127 39.396809303507 3.68993559842086 0.0129105006696484 2095.83352969307 15.8222820283845 535.618533324408
3128 20.3195208889398 2.97561425237222 0.00921783282081787 2027.05324039003 2.23450508434325 532.460426474447
3129 64.7793253854541 3.49173893211223 0.0107175039769259 2020.03132420708 1.66255271993577 565.722563680419
3130 50.2860670371867 3.9207089009533 0.0140471816200804 2082.43268153165 2.38001602934673 543.44940627928
3131 53.8063032703768 4.04589388487144 0.0137501967794802 2097.94864281709 21.3962948322296 555.732366458778
3132 36.4604952711781 3.60749502056042 0.0121812113631339 2076.13544193865 3.55732362018898 540.656906765505
3133 28.74763784649 3.11122700995253 0.00948531358493201 2013.56365119666 1.95014447905123 553.671515365906
3134 28.650602675352 3.54374398230435 0.0121346397360018 2059.93329247367 3.00223926547915 569.314430745277
3135 54.9265920901144 4.10634822148943 0.0147803994545514 2042.37968692719 0.803837601561099 572.239312156091
3136 15.307937987637 3.27475411633217 0.0110559033750672 2081.15134275355 7.316322196275 551.614307340895
3137 28.3999775504972 3.21213645935985 0.00999875766182768 2085.44438516186 9.96445439755917 544.242715981361
3138 16.9194458988338 2.93884217092543 0.00862518810293774 2065.67766429135 5.36763881333172 545.390585609427
3139 58.0295137843805 3.99809475060915 0.0142027456483748 2073.5410196539 0.922363509889692 534.995689098369
3140 62.7630806437968 3.90709653320256 0.013273572046986 2077.78915024805 2.22832720261067 543.736555982118
3141 64.6898497525487 4.35078990490407 0.0159632055859816 2068.73743701144 0.138218982610852 563.91307371115
3142 14.612585438541 3.0534174381227 0.00969200980339197 2081.93237844761 10.1538387848996 564.395136748226
3143 56.2756362519577 4.01938984846393 0.0148006847131872 2072.25630139885 1.63002428831533 562.60722817682
3144 50.0730758257323 3.83156653685803 0.0135324753807858 2030.88195726951 0.725302463397384 538.841448313565
3145 21.5561689839711 3.45691407286806 0.0114570732509263 2061.14668125473 2.6903840736486 539.586928604699
3146 62.6749451118729 4.16547908669771 0.0153778759528386 2098.09405989503 -1.1176866106689 534.365097365845
3147 31.2203012854432 3.37516095087099 0.0105986122758161 2067.06242678873 4.00850145611912 552.215581016861
3148 60.9767738530856 3.83401536009004 0.0132346468651448 2074.90102763334 3.15630029886961 565.851675539333
3149 34.0476847982279 3.06494034283221 0.00899034326369897 2085.13681274489 11.3950932770967 545.986116906951
3150 18.5648160478405 3.45004233012043 0.0121059020684799 2051.98049223819 2.37910672090948 553.673802797077
3151 58.8767054845531 3.90863023910654 0.0124908672984914 2034.7662350859 0.661434410139918 531.439645656049
3152 38.6147537537056 3.71940586504436 0.0125565480978331 2091.56798575888 10.419986678753 557.74313773502
3153 58.6216593490308 4.08611455945958 0.0138042821275862 2098.49642657116 9.71170199569315 530.887113610662
3154 15.3251433049777 3.41202567997009 0.0120874399366977 2060.47623527469 3.31935599911958 566.678045051996
3155 63.0002536619724 3.78084792982404 0.0128411740769851 2058.12309026299 1.64706148440018 547.219795896419
3156 26.2190675496238 2.87315427164229 0.00857921328266055 2092.73286479828 24.8829280515201 535.060893134062
3157 58.6031651453045 4.36467094155768 0.0161129617141657 2087.68835618161 -1.75147980684415 540.584599989287
3158 85.4502730585365 4.48492796557217 0.0153556582369956 2011.07554211747 -0.271837341133505 544.093942613257
3159 94.2707939825575 4.89069909850371 0.0174406795172688 2061.09307856066 -1.6477400297299 560.998718195913
3160 60.7219220962184 4.27912883350103 0.0146074205532785 2092.21333640744 0.480273880530149 545.590494805657
3161 51.9981630074926 4.01232119655418 0.0139772166571899 2083.1116005627 2.25056217983365 548.262802633017
3162 9.26088359734568 2.73907306800552 0.00846072214797115 2071.86425770307 7.61762642301619 554.228513506999
3163 31.380061061583 3.4572205498065 0.0111389602082102 2073.30577045167 4.17998081771657 544.187312060437
3164 3.59721560201289 2.97886567377664 0.00987245105728164 2091.87145488197 23.0040936172009 561.881498491268
3165 44.4293555305967 3.93555585395006 0.0144129021675135 2050.32610381441 1.10214816173539 560.724215668791
3166 45.7074144799628 3.51832858561019 0.0116287995558815 2036.97648089961 1.66483179433271 547.461053485957
3167 10.8308838279287 3.71656324021109 0.0132976868449769 2096.74209117377 22.6423024805263 549.144838509364
3168 37.0041341993385 3.34197734728426 0.0105652048221938 2049.22623026907 2.97353668371215 567.583999206826
3169 38.5505049040245 3.57169969234485 0.0122538697536694 2085.74837743072 5.71687085554004 534.22483902359
3170 58.5773925702475 4.25623314248857 0.0161892849413135 2097.95169320912 -8.28062144340947 534.938483655868
3171 75.3845218437582 4.57378888940844 0.0167291729059094 2096.23966512829 -5.57890656404197 566.887880708162
3172 60.5662992371495 4.51223214303468 0.0162049601134113 2096.38094470045 -10.6546917557716 539.061984524237
3173 31.9059152655322 3.74504805377964 0.0134405208790888 2096.00538100838 13.8825289579108 534.796282061879
3174 63.3402030977044 4.31387299183208 0.0155608998158049 2063.18111135834 -0.260549164377153 543.169187077606
3175 63.8445707022999 4.06026451278966 0.0139983394815348 2095.88386785472 8.03966921754181 548.305840138695
3176 60.0209328259337 3.88017072371733 0.0127264156172129 2098.09059299226 24.420338626951 533.911479891698
3177 42.7213486631299 3.65689632119067 0.0122466804792449 2051.1258472437 2.09319081855938 563.516667671524
3178 -11.7645419797596 2.36098248252072 0.00689991446254786 2083.24324932904 14.4205857557245 531.55974109782
3179 18.8976218053481 3.18160958570858 0.010176847998619 2040.0640922857 2.24972056690603 532.379417241133
3180 62.5405337161366 4.3250418981109 0.0155234518958296 2096.73633151408 -5.55084505816922 535.470996512005
3181 -4.63479344558371 2.79261781480154 0.00864983757894617 2091.06658863998 23.7331836274825 558.748806823122
3182 110.410687191934 5.12635431588058 0.0186006787470675 2078.82666069735 -4.89293365739286 554.120981301841
3183 74.7626464393275 4.01402851916462 0.0133399655724481 2072.33791914396 2.56424237973988 576.386863424406
3184 61.7149149093466 3.83027417700541 0.0123076289837516 2017.7880102382 0.717829891946167 538.041147501194
3185 29.0173226557292 2.96276664108123 0.00860177845638421 2084.66260262881 12.4744260939769 554.695766048735
3186 1.95190343069307 2.97277178585206 0.0101900157046773 2084.26856034459 10.7624492282048 546.068121659648
3187 54.3402501721015 4.12070770802887 0.0138826482124065 2078.28757650568 0.986982733011246 541.785213940378
3188 26.7544144591117 3.48546200039822 0.011669548115471 2071.19111470203 4.6578855975531 573.757167251474
3189 42.0254865439246 3.80654614719922 0.013677115258669 2082.66177806212 3.32108029630035 544.917740988328
3190 17.8039121263228 3.08409633552957 0.0095808038007059 2092.22866601264 20.0703422329389 539.113235931226
3191 23.0701927566377 3.44925719113687 0.0121354415842231 2097.15233719698 33.8144181203097 535.874224157547
3192 40.6545992039733 3.63516980852554 0.0120796376268253 2077.24607055797 3.40008262079209 535.103394392359
3193 3.56887591128726 2.90174100301455 0.00918456594026975 2091.62774325907 22.7719455049373 552.466288893309
3194 38.7765274204974 3.5632913770356 0.0116103733607496 2032.75935791363 1.55858794692904 551.690504216992
3195 47.7934927606481 3.83025596179305 0.0134168573553567 2093.48458511964 7.83835243433714 538.747201639241
3196 23.2915159517287 3.56214291047874 0.0122484934934648 2085.72447622102 6.8333606258966 549.302342402248
3197 96.3845201856122 4.6528675366368 0.0158887972587677 2093.26131828898 -3.04929796606302 568.671123846698
3198 61.0744937623509 4.16436763875587 0.0146273381201988 2087.75057329168 2.01849662931636 555.255427734947
3199 49.9665923111452 3.62575235019507 0.011901979950219 2081.59979907819 6.22560723219067 569.963102563792
3200 30.3758481513796 4.03739024232579 0.0154941479576315 2098.58274100325 4.44598644040525 530.894492584194
3201 21.771240109617 3.31565036592383 0.0110339579485537 2042.64385030488 2.61887464672327 567.838474861304
3202 8.3012230853589 2.52538767212344 0.00735712997071401 2092.68991083326 31.5045078541152 540.225142551813
3203 47.5679026081529 3.53867481217554 0.0113860088492014 2089.23199781915 9.25383436493576 542.323658864162
3204 66.1746769681388 4.18125061292151 0.0144960389751124 2098.58846464823 3.15709079382941 535.650510562265
3205 69.3353218651517 4.3408761215101 0.0153521423655598 2099.65252438304 33.9487781189382 565.630695224288
3206 3.90359887617901 2.93604861586244 0.00922565392500971 2067.05867931107 5.21097417455167 537.221333586956
3207 14.3585081859786 3.03558855255502 0.00946067413506141 2085.83052317053 10.9082037140615 531.915653286506
3208 64.6106375531434 4.47733113212845 0.0162559856086112 2033.58041009447 -0.569014714565128 536.736076968382
3209 29.9102991902142 3.33392654766719 0.0104449261607394 2093.46655598609 19.8406775388867 544.491034718888
3210 49.3099839992237 3.40316938643235 0.0103023980109146 2091.66989259166 17.0511848432943 562.713844312519
3211 17.262774707764 3.44805555240806 0.0121293978990591 2063.99021436414 2.58053518133238 532.339377559047
3212 12.7597837394674 2.87187344942625 0.00893932958674438 2081.34864424262 9.91516676964238 541.845418533564
3213 58.8767054845531 3.90863023910654 0.0124908672984914 2034.7662350859 0.661434410139918 531.439645656049
3214 64.6644302917969 4.23528281176715 0.0150131051850358 2099.31334893405 29.860491331201 561.134239822224
3215 53.9047523447811 3.67066361573563 0.0122041753499937 2063.84335543378 3.10130266239867 574.391627360126
3216 17.1377187685209 3.39455606842494 0.0123174498862311 2054.99133020989 2.82555346144363 562.706118675526
3217 57.6062969317827 3.80968540920516 0.0124304870461174 2097.3050127516 34.5385129237548 571.007191788329
3218 39.8467597728949 3.70792828900258 0.012311968931247 2094.78109566402 20.3979387786239 573.281077700864
3219 21.3600277408172 3.21758322813755 0.0102116067500905 2061.32565334952 4.28437106544152 567.104107228653
3220 17.255431402047 3.00412763388988 0.00926856051964348 2057.58612109628 4.16288993088529 549.271844860309
3221 51.5729194244699 3.68571144555702 0.0127594249061878 2067.07743700687 3.08670342434198 569.716846752981
3222 34.5215530927059 3.6617607239619 0.012629669450943 2076.47735952027 3.56777005596086 548.610866454254
3223 43.0371093804805 3.50261291351788 0.0113152971705924 2063.68858530675 3.13292923616245 552.281701981309
3224 -14.2609835183015 2.89817432321623 0.0100560824052733 2082.57801646786 11.8221677280962 574.220486555867
3225 74.4203132410827 3.79302510615835 0.0113629507683905 2084.70997063373 5.91351805720478 558.351391361897
3226 60.3681441160181 4.12261500546479 0.0144307339068868 2092.70224365406 4.1317752469331 554.973914048511
3227 56.6756939675172 3.62164600144165 0.0117070895386297 2031.80901460373 1.46154768532142 553.144275411184
3228 61.9075523649072 4.25670111393514 0.0153569869759803 2050.34009596426 0.0826023193076253 549.556633056107
3229 73.3218670434408 3.89715491909143 0.0129327387395387 2093.48511970392 7.59421355556697 540.066246334899
3230 47.7117967609006 3.98736834135062 0.0139397339155283 2077.09551311587 2.32232654467225 560.658456559296
3231 27.4909158036719 3.51096284639696 0.0122015819944192 2096.04479218693 25.6439988524653 547.69596881568
3232 45.2557499713594 3.5532410240962 0.0109690026249395 2095.83671912923 30.1198987895623 566.279921344124
3233 35.2566991367194 3.37550892502232 0.0105867005311385 2085.72984738601 8.75963553786278 545.128492613312
3234 -5.48934762984858 3.19192671472724 0.0110515616112966 2059.91115983902 3.65726128453389 552.010215103473
3235 31.1516856127813 3.45404139954661 0.011804339974919 2080.01671704417 5.1083461754024 539.559518818423
3236 87.9612700431841 4.44654012560639 0.0157024237220392 2091.91424839711 -2.01401891885325 550.848060891173
3237 13.2862246602681 3.24835994237047 0.0106628265926465 2060.74307538662 3.85959868086502 559.522016112305
3238 19.0466343524101 2.99775479921072 0.00852622766686484 2094.50650157267 32.2753245849162 543.584500571347
3239 28.3999775504972 3.21213645935985 0.00999875766182768 2085.44438516186 9.96445439755917 544.242715981361
3240 64.8768190171675 4.17109314044155 0.0143804798120718 2058.27314737416 0.221839677542448 538.533728109693
3241 -7.20012796808587 2.48467417742175 0.00652278333198633 2067.88483316824 8.17188984015957 561.78673327917
3242 56.8220262470168 3.90691608558393 0.0135360981959777 2095.05573861767 12.916917798575 560.137792337296
3243 40.9534068724006 3.72335329059218 0.012369024793234 2086.38507789723 5.91657378477976 549.367413641532
3244 59.0031433017632 3.86325882097173 0.0129430670138128 2097.399807218 17.367043197155 532.439465170897
3245 69.3353218651517 4.3408761215101 0.0153521423655598 2099.65252438304 33.9487781189382 565.630695224288
3246 8.27160406531325 2.71294922315973 0.00798385972158791 2092.27175141685 25.8631115336902 533.445583210525
3247 47.8547054873187 3.56138116745743 0.0115597585360166 2049.73875342589 2.48466104036197 571.186394529394
3248 36.6725863885025 3.51233903773275 0.0117004503496095 2035.70442050952 1.72171499812976 553.19608002244
3249 39.0508391414232 3.94650290050062 0.0143492563450704 2092.9998617752 6.47643296048045 551.910415468632
3250 35.7253347683839 3.66573244169433 0.0124849144714006 2094.16411872162 13.6659818491898 543.708624670787
3251 45.7442038560007 3.83417860632792 0.0132417500372693 2078.48881967831 4.04997676610947 573.823291437912
3252 64.841567729756 4.5747794570158 0.016631864509985 2088.53036040673 -1.12420504214242 574.312262217153
3253 27.4693789520104 3.1544624032079 0.00966278925023109 2053.43481151084 3.75801575370133 565.808708388912
3254 65.6304778023862 3.90659705473376 0.0125202073710256 2098.03370637004 34.9430940952152 557.025706297798
3255 27.4693789520104 3.1544624032079 0.00966278925023109 2053.43481151084 3.75801575370133 565.808708388912
3256 13.1468059935363 3.0128404707836 0.00989683329204649 2088.42784515745 13.7713958183303 537.844071564086
3257 16.8416010786761 3.5113953977504 0.0117162235539207 2091.73993948195 14.6373422723264 563.43141648843
3258 58.2421945679046 3.88370478593255 0.0127434043268495 2096.54159322381 22.6273323781788 566.023551966474
3259 38.0914919357345 3.03212757357904 0.00833159716920559 2083.01488440693 10.262115104124 542.502426550606
3260 62.1787781590623 3.63857083804047 0.011866116405515 2071.33792083291 3.65156963467598 561.074369720277
3261 33.1337799972011 3.66187499682697 0.0128851460430096 2095.48899915931 14.2650728486478 531.041394430952
3262 47.37326475651 3.79640517628947 0.0125135203809715 2038.30384616577 1.00715088425204 539.383312489618
3263 45.4400679354974 3.52229587393093 0.0118194950367838 2068.33085068781 3.40928840683773 552.390912284471
3264 48.0361002591192 4.11393167554023 0.0149379757893185 2098.93079981813 23.776922179386 553.331668229166
3265 96.3845201856122 4.6528675366368 0.0158887972587677 2093.26131828898 -3.04929796606302 568.671123846698
3266 52.4383101641409 3.75364179844707 0.0128161822471952 2057.22442889027 1.91080668242648 557.066248493906
3267 34.6037290251416 3.87043393296528 0.0135786921103072 2068.75777396676 2.45858329813927 569.768806878937
3268 21.1642532254855 3.21987228905717 0.0102128987083005 2091.99530957197 18.4637148538604 549.444160387063
3269 11.4620485038577 2.96173700041361 0.00953248709070731 2038.60168752423 2.67147207865492 534.550976804415
3270 33.3790672271563 3.59883728284638 0.0126808442731702 2027.17114059278 1.02692420128733 533.584031892794
3271 7.06364753799275 2.5915475390337 0.00752890021511577 2091.5487310891 26.6500931140035 543.107278988135
3272 32.3720387087531 3.57831757797649 0.0122004936529406 2026.46249906532 1.41490426845849 557.044132254828
3273 -5.38223858934829 2.91262094781216 0.00912184211889862 2042.95521572558 3.31721123307943 551.642062492317
3274 62.9694798006954 3.79407894469722 0.0121385848772 2096.3705441372 19.307051601354 544.162948139792
3275 55.9887423492205 3.83330848869586 0.0125033271389002 2092.02157718432 7.67241544323042 542.070574976643
3276 60.080056885978 4.12269717133665 0.014504124053959 2030.58475969988 0.343204385135323 549.225499620769
3277 17.5393273731424 2.84773240679715 0.00925698311057698 2092.79449133342 26.93186837947 551.035519957643
3278 66.8914794283993 4.2275179041016 0.0147134133211354 2099.3074632436 31.4324354194105 559.284531186011
3279 16.1810502916383 3.05695017463422 0.00949432400100205 2078.29438927444 7.06274921773002 533.05202984356
3280 70.4435070138223 4.00757169404673 0.0132511643524427 2094.9077206892 12.1680101170205 566.079157526282
3281 56.2756362519577 4.01938984846393 0.0148006847131872 2072.25630139885 1.63002428831533 562.60722817682
3282 55.1708495181214 3.79193049272765 0.0127570455045142 2096.0281339332 24.0462862793356 574.206632713437
3283 24.200079828941 3.38369710790794 0.0109871836905169 2046.06815512967 2.28148169349879 547.114260345093
3284 36.8986286081856 3.55687289716387 0.0117590479775607 2078.20057331817 5.52902962313965 567.937539832647
3285 -14.7673728262055 2.22073557652483 0.00595520943710602 2089.86913748691 28.1347314966843 553.553287897561
3286 27.3804486831805 3.21596829329505 0.0102281464902063 2066.65966956643 4.24179586349055 542.799247673623
3287 -0.460265958596073 2.84690622113462 0.00898049356928523 2084.86158079118 13.0282957246527 551.966274210096
3288 83.9288293354871 4.2366684582393 0.0145877003948105 2079.52910025558 1.25317756552249 563.104581209226
3289 48.021083213985 3.62380065744644 0.0122490657729686 2038.49246311584 1.22788581298664 533.447010705617
3290 63.2109225853569 3.89882384267248 0.0126345309489077 2062.9751282935 1.62440829677507 548.575234455794
3291 53.8733970183644 3.51173974279252 0.0111823794441926 2061.67626139661 3.07422681013122 556.212398622947
3292 38.9798525592729 3.63129939817122 0.0127704921205161 2095.3577018783 14.701834183652 530.990075573515
3293 58.8467945999864 3.91353934581288 0.0129576831264373 2018.63389364956 0.789077058434486 556.627990822772
3294 48.4488499967509 3.62251204445251 0.0117789865564233 2091.73366293451 11.9616645295173 553.00645045068
3295 53.0806332026113 3.84628964722786 0.0132845545732983 2096.90459035174 21.7547452799045 555.58833882937
3296 20.3837302601458 3.25889768565768 0.0106548898878213 2070.65262560267 5.13400731375441 559.667544486155
3297 26.9008485216791 3.20985562599433 0.0106227747154622 2083.81462881016 9.5970897260122 559.175664937782
3298 65.1902799279968 4.10350992220069 0.0137570544695894 2098.69886885956 31.6218673740514 558.800213442131
3299 -7.37027501823357 2.62581086691003 0.00770688623623298 2061.92473355075 5.97785525256768 550.303230870163
3300 31.4810828780388 3.33882666833163 0.0101755322211244 2083.91238765186 9.60864746244624 567.832013723736
3301 50.5664137802688 3.83303277488491 0.0131649353906992 2093.23211958073 7.38781368359923 535.989613106386
3302 7.49690906997963 2.68095842623426 0.00762744502179154 2074.9872449832 9.51767255552113 565.653125754736
3303 46.5332329310093 3.96920326221588 0.0139996850495356 2074.43449590309 1.13574338844046 535.153721858183
3304 28.4119085254643 3.54916187378492 0.0122592973852842 2041.59446579753 1.94016880355775 563.855302398458
3305 21.1642532254855 3.21987228905717 0.0102128987083005 2091.99530957197 18.4637148538604 549.444160387063
3306 0.394444900142167 2.93855558681459 0.00986925211529688 2073.60522948811 6.70980758965015 547.93955668854
3307 74.8921430508697 4.23557264468941 0.0147450426305906 2098.41521213693 21.7207753355615 572.9914181159
3308 56.434247078294 3.5768688990299 0.011392756259093 2089.77709141118 10.0856495578773 549.655062213016
3309 58.4338637323582 3.99799396719267 0.0138765967368391 2066.93160996633 2.02012696769089 574.839197751757
3310 -4.7968682690947 2.70932135681074 0.00907364466816273 2049.16645138385 4.06810938380659 548.5030002303
3311 62.9753868560658 4.08996429753977 0.0140680258901536 2026.33811698155 0.781394205987453 576.286000289914
3312 21.1800099758757 3.24251636097975 0.0104979471628168 2050.80018114438 2.53750478383154 530.98039967772
3313 18.4217473779328 3.18603501895615 0.0109045658956392 2083.30777223012 9.73199184751138 566.107740454836
3314 25.1850579409336 3.105775012476 0.00965598327748906 2092.40728902584 21.609586654231 549.969516548668
3315 25.3101391412503 3.57429002813671 0.0121406121961374 2090.1423616102 10.0506698619574 551.201647018016
3316 -1.70490440386862 2.97327578966805 0.0102935513143172 2095.30720635434 33.2215555617586 533.519184057746
3317 12.7597837394674 2.87187344942625 0.00893932958674438 2081.34864424262 9.91516676964238 541.845418533564
3318 63.0849493813431 4.58723023848009 0.0172013163142051 2094.44100368419 -6.09319901326671 559.021220232545
3319 41.2117875118258 4.00709948415686 0.0148667109890746 2094.09744608635 9.64128867723048 573.578520344877
3320 16.21967015408 2.97156796595466 0.00880882488842924 2086.07971193036 14.2737956391647 564.560977869549
3321 54.8946471739031 3.28176873221652 0.00979800475671677 2070.0823047841 5.09615187998861 557.066429043495
3322 10.140778440039 2.83056778665418 0.00850334702664119 2084.99280355615 13.1632533064112 546.926413682741
3323 57.1257090276556 4.12314399296708 0.0145116106564307 2066.37359780679 0.374980226624757 538.114198331854
3324 48.097051265081 3.41129498257298 0.0111390670041297 2095.79569389904 31.8806695891544 562.050314545907
3325 76.6943931384173 4.32222691994811 0.015068983532032 2099.23200998176 12.2941028582864 559.202511823054
3326 46.4780035743584 3.59601844950767 0.0119137034585814 2095.17997042602 24.2580097424798 569.453056292367
3327 21.0165616553477 3.18433490537068 0.0103415029335307 2079.20809163735 6.64115642663091 537.179529263125
3328 50.2860670371867 3.9207089009533 0.0140471816200804 2082.43268153165 2.38001602934673 543.44940627928
3329 1.92629282115541 2.63645115598723 0.00812499890999002 2066.69415414822 7.13146012509242 564.539418721069
3330 11.22316029009 2.8137308637578 0.00820819107130316 2084.46836906252 13.4069478162564 553.628742212035
3331 49.9665923111452 3.62575235019507 0.011901979950219 2081.59979907819 6.22560723219067 569.963102563792
3332 16.6742173246316 2.87588490908828 0.00794985701239235 2018.15050247638 2.75816646404564 575.351914774136
3333 33.2114016659415 3.48001731816808 0.0114349904342443 2094.24174109264 18.4180667065084 543.250653872965
3334 24.4294348537247 3.22983463538599 0.0108480211014313 2088.16225865996 11.6949764685705 546.040134542613
3335 61.3041134797868 3.99472730843203 0.0135871986540568 2077.18356667715 2.32033981243148 558.39475896154
3336 39.9685561877999 3.53306461597369 0.0117390169561459 2082.63119144063 6.96638542227447 565.868608605613
3337 38.5284073503779 3.84908184471751 0.0132065645707888 2021.96130736335 0.774072846397758 548.327021062314
3338 57.9312737857369 4.25654378572735 0.0160814805841395 2090.30182933598 -1.4713626797311 536.820400752319
3339 17.278547345944 3.32342141047673 0.0108995961932543 2083.26006040699 9.3547453195788 573.956862912814
3340 14.3585081859786 3.03558855255502 0.00946067413506141 2085.83052317053 10.9082037140615 531.915653286506
3341 17.3495882201741 3.34252103183279 0.0111205734707976 2039.3462376236 2.24800125230104 557.342310034421
3342 32.0903000035888 3.3090999228894 0.0103477437014677 2065.32490717317 3.78848319174722 542.988399507109
3343 64.5937448441385 4.15767329723809 0.014858383993205 2068.13653771509 0.810617664828897 557.491810261562
3344 36.9437072955722 3.49440067283446 0.0113338163308983 2094.03852564842 18.4385268040933 547.764639288065
3345 44.5490329499946 3.10622816431238 0.00903483737933569 2068.09169320576 4.85357135999948 535.963791992662
3346 76.2253744366897 4.36119490317424 0.0155435207386454 2099.70194926718 29.4534037960693 566.137560664246
3347 16.3478945527406 3.19092753154123 0.0106609787825227 2073.07564918045 5.32045983942226 545.498314895734
3348 64.6520288628151 3.55654789299647 0.0106389071646139 2071.55578388227 3.3817297918722 534.82891823541
3349 68.8354969570858 4.12697260300805 0.0141876162723608 2025.48160686856 0.398814436048269 553.079678157158
3350 63.7456377430433 3.79584201856406 0.0121943407779252 2043.77918857918 1.66512325173244 568.314640252293
3351 52.1842314253907 3.88552026206072 0.0132758679278979 2094.91345554474 14.2642555199564 564.659565867149
3352 0.502550177001088 2.68865111383385 0.00830037742876446 2075.38077390241 8.30232149688527 538.004785394489
3353 49.94706595639 3.98287708259334 0.0134072391074921 2082.72668429813 2.21593595575541 541.140734636653
3354 20.5854607445466 3.04338621571891 0.0090324563056289 2025.55496533005 2.521503707394 562.505211673138
3355 30.9553039165131 3.35763169155719 0.0116822519312178 2094.76024325076 25.5238337698393 560.623414481325
3356 -9.44240377922202 2.91451441297637 0.00939141596149149 2071.54602791602 7.26618294371292 571.456252434785
3357 12.8866818442045 3.05113130989097 0.0107518446798017 2090.05528289126 16.5043955342844 553.109064130722
3358 68.0728232974802 4.17850641819106 0.0147137077786108 2098.72866744688 25.4701401246712 564.998580765349
3359 7.36194758219572 2.89680732011968 0.00916055426015529 2089.31934865844 19.5846705371514 570.310092887913
3360 35.755719445562 3.12972331821156 0.00957603429449788 2092.68486230867 24.9404603638686 570.108300965101
3361 10.7398824814169 2.68492550856786 0.00767581284462543 2070.93933103886 7.77290517231449 554.249715123867
3362 74.7626464393275 4.01402851916462 0.0133399655724481 2072.33791914396 2.56424237973988 576.386863424406
3363 27.7419151898148 3.30247039518659 0.0105540352171302 2018.25985799241 1.60263440571725 543.568078121854
3364 38.949843943182 3.25322193487074 0.0103694473824809 2095.44782740436 28.0716890026815 533.991056461622
3365 41.1025349051075 4.09564096752482 0.015021379070624 2097.20456405869 4.20445301802829 538.484132583505
3366 26.9986458474578 3.36833498775631 0.010941304830581 2095.27800609195 30.2088106307201 564.821496221958
3367 42.0254865439246 3.80654614719922 0.013677115258669 2082.66177806212 3.32108029630035 544.917740988328
3368 0.502550177001088 2.68865111383385 0.00830037742876446 2075.38077390241 8.30232149688527 538.004785394489
3369 3.56321388736959 2.93535696191846 0.00918866252439011 2083.23163203639 10.161471858155 535.598563051502
3370 41.3217143379443 3.55128614649491 0.0119499493261763 2054.79311933904 2.38306859042495 556.06931676789
3371 21.1800099758757 3.24251636097975 0.0104979471628168 2050.80018114438 2.53750478383154 530.98039967772
3372 42.8473297792384 3.38113723003898 0.0101786846960167 2035.87360462267 2.29671861976385 564.787749914282
3373 46.9170459564351 3.52385868086646 0.0112742163923993 2091.29392815824 11.5771863050759 541.11657164483
3374 87.5137426755335 4.50383580412015 0.0162285567239207 2076.94106913125 -0.0726773613132536 575.290460608351
3375 63.5696817345014 3.81757456804256 0.0122916289033065 2019.70235436945 1.07823902741075 564.212217578101
3376 103.60761491603 4.81677412031652 0.0170980130667832 2095.11720491014 -9.67983556678519 567.777260376451
3377 74.8654486548672 4.57492180236995 0.0162338915020801 2073.74482532078 -0.533064685296267 570.120827525445
3378 62.4049005767891 3.7424599553633 0.0121181236556718 2097.49971761741 30.8780575077981 545.971223245998
3379 9.92750144373751 3.11040983501599 0.00949162241556965 2094.86743498314 33.1056152028032 554.992360794521
3380 12.3257825741649 2.73752490296666 0.00725448894615233 2091.16719622863 27.101830651518 569.722656066289
3381 10.434430935683 3.37309009881761 0.0118621158979682 2052.43374624848 2.32459021732211 540.405562031349
3382 31.8962506643154 3.28732165094253 0.0103621533865094 2082.43941974291 8.10896060662344 551.955015043247
3383 45.7349928386084 3.80362586639031 0.0130766309021092 2091.57764621777 9.22341878991574 560.043203805779
3384 50.4274192209395 3.79641031407075 0.0128992044266687 2074.90401358018 3.62637501908466 571.262284167225
3385 63.3801484432405 3.81419769534792 0.0125513183085935 2067.3629322825 1.84209413360804 539.440603322396
3386 44.9052610295376 3.7143417252046 0.011871819973247 2083.24613237078 5.21080513950437 551.335507860686
3387 88.9068471196621 4.2305307457216 0.0144359722959576 2028.65942092845 0.219337888993323 551.301350493744
3388 58.3723222836221 3.76821668936402 0.0123168681618733 2085.18816431239 5.99168839631602 561.641144616591
3389 34.0190730273374 3.5686201069083 0.0118670638703195 2068.70569767058 3.35432766238227 554.396452857853
3390 50.6374405858027 3.90855941508774 0.0134563511745374 2095.50642795791 16.355232000351 569.308893928852
3391 43.0313096215662 3.49313961464619 0.0121949339189361 2096.0212912627 32.2693449119106 572.824770580189
3392 43.7035261001642 3.95191147925825 0.01405374872619 2098.45757413865 34.8449478414841 558.55613667818
3393 18.4217473779328 3.18603501895615 0.0109045658956392 2083.30777223012 9.73199184751138 566.107740454836
3394 90.0893792354804 4.63431555925488 0.0161016477145918 2090.65859138104 -2.65235487371683 564.247677421429
3395 30.3758481513796 4.03739024232579 0.0154941479576315 2098.58274100325 4.44598644040525 530.894492584194
3396 36.6293147659521 2.91702217830245 0.00780191164005353 2093.77405767911 31.6766960336827 549.7744110447
3397 41.4202122794143 3.51327749805209 0.0112653082156203 2082.21192771127 5.71865561883897 540.921013429334
3398 63.1058441588527 4.01623964633232 0.0138276015765626 2098.31371978414 25.2943473076448 552.132614368332
3399 43.8764050263 3.55552922722679 0.0120135688911714 2059.6273723403 3.00453881733119 570.559887035046
3400 40.8383591011561 3.70215394406613 0.0124431265369938 2058.90975297568 1.72455148072913 538.134027744475
3401 17.6568291644733 3.0302994266424 0.00911159647395458 2088.8137880899 14.5849863323383 537.251142980517
3402 4.95879168325971 2.52952227985479 0.00710946730684341 2078.29118958092 11.3127247686498 553.991870304674
3403 48.1824230145507 3.51678240468679 0.0115478517668361 2094.75482367934 18.7316725635901 540.002409626951
3404 57.2202456874628 3.60470168374244 0.011495786468455 2047.08768636454 1.69202062766999 539.666028957137
3405 52.1282305280519 3.89323393461271 0.0130403468960448 2043.81897733198 0.829264430794865 537.627023034693
3406 57.0540430344899 4.07592882704838 0.014622524228796 2092.4984690079 5.25942377513275 561.102302139193
3407 55.7345934641369 3.77049189268255 0.0124398231420969 2093.88896352192 11.0769838583656 541.771662202143
3408 42.9436151069083 3.56622420244924 0.0117340085736004 2094.82906027394 24.0278281178325 572.394138064366
3409 17.1377187685209 3.39455606842494 0.0123174498862311 2054.99133020989 2.82555346144363 562.706118675526
3410 75.7436050393507 4.29676782947689 0.0144041817337891 2072.76366116945 0.846903924830258 565.095962724846
3411 30.2677649327258 3.70570706428769 0.0130881277605985 2078.10254380666 4.40878480672836 569.199275132647
3412 31.0871355289627 3.88692649702541 0.0140376491080604 2083.73640537891 4.06258538365364 564.258554538736
3413 10.6374057996561 2.84351162611821 0.00812758335823688 2019.39100708044 2.36119171837345 538.079599314154
3414 54.7137055264655 3.9698306288461 0.0132908329930005 2079.64966076007 1.86651108320802 538.635693968385
3415 74.3463131962241 4.20917431017061 0.0146677080001886 2083.88899431587 1.60546485800296 561.191206871485
3416 91.4498708979915 4.4644490562298 0.0147464644651649 2089.21068566921 0.329534595366567 565.022780783545
3417 -28.9176173639858 2.29132395998653 0.00713373596564594 2087.93287146301 22.7585892565548 559.406358410096
3418 63.8445707022999 4.06026451278966 0.0139983394815348 2095.88386785472 8.03966921754181 548.305840138695
3419 66.849929692108 3.71093751904692 0.011254907585715 2081.03357583424 4.74321606103331 548.843878796669
3420 46.5332329310093 3.96920326221588 0.0139996850495356 2074.43449590309 1.13574338844046 535.153721858183
3421 11.8383758038243 3.16320021134346 0.0102690006463489 2076.94318357599 6.43845584942028 544.868520750047
3422 28.1456943902835 3.50601723354466 0.0120170067965392 2078.7920374237 5.01777039840817 550.751063193377
3423 20.2275937172939 3.00776198030208 0.00940970176566186 2078.51225831243 8.51346262730658 557.106957604698
3424 12.141370056002 2.90871052189689 0.00921355727994171 2091.81615259615 24.2998575349338 561.603124974483
3425 31.2364999331688 3.49460672951295 0.0111348092048745 2019.1632935314 1.56257471768185 562.625578537824
3426 38.0821841102077 3.22566624775609 0.0102578690387152 2049.36357887089 2.982909665443 553.621873287045
3427 41.8976306223499 3.13216697531276 0.00934382074936836 2069.97563004307 5.74148845858872 558.483072960435
3428 63.3801484432405 3.81419769534792 0.0125513183085935 2067.3629322825 1.84209413360804 539.440603322396
3429 69.6662064043551 4.31821024223326 0.0153069664471044 2097.45093370392 8.6012524459511 573.14052522479
3430 17.1377187685209 3.39455606842494 0.0123174498862311 2054.99133020989 2.82555346144363 562.706118675526
3431 20.7288200250157 3.49369860662665 0.0120554131374124 2084.8631745975 7.05043854191899 550.123340354568
3432 72.5620332210036 4.14024223678967 0.0135647197745524 2025.18585883919 0.426933369599283 551.769691299936
3433 36.2253872449869 3.31822424119711 0.0107769878417231 2091.64948385558 18.2744312705472 568.483862639933
3434 27.6839005679536 3.32404495345107 0.0107313174462467 2094.22196398163 23.4434415609576 551.565821159546
3435 44.0740414651736 3.79105562043635 0.012820989672683 2060.73897862015 1.63760888623074 543.403478984695
3436 55.7331801047159 3.80976408819514 0.012399656513544 2064.47998602595 2.0048653613776 548.906575277374
3437 15.1031846128556 3.241757826308 0.0105181104192597 2091.99135906086 20.0210566306487 566.558497678019
3438 42.7213486631299 3.65689632119067 0.0122466804792449 2051.1258472437 2.09319081855938 563.516667671524
3439 8.02454521030998 2.5367140832557 0.00733000173675784 2086.96350132092 19.3507458921522 563.111395134555
3440 25.015107109608 3.42769944137199 0.011596668616526 2019.72549454565 1.50722050108016 554.215339680966
3441 42.6964421958843 3.10272780667683 0.0090210855900885 2077.5883180534 8.61316458554938 573.672753515424
3442 33.8877146029203 3.3906563061196 0.0106163077569795 2093.23878311017 21.1924920929596 565.159866592993
3443 1.58494136450136 2.9194792250618 0.00977344850965346 2042.3926204145 3.09655569959432 546.565280475665
3444 41.9820104078527 3.58207428549522 0.0116929475899284 2097.04114414332 29.914768578019 537.925907959132
3445 43.8538581443376 3.36036838942381 0.01079369057322 2086.27231683605 10.641235220246 566.307130990062
3446 59.4697486206776 3.89834921362207 0.0128855065200513 2092.37028418109 11.1841601342894 575.673835716438
3447 80.3312898707237 4.23807243602246 0.0144480098517847 2093.37557667517 4.96750568505377 569.408580972458
3448 -7.40095972250388 2.51918218446394 0.00754339287927065 2091.35109722032 26.9001849601045 543.413767380002
3449 41.5802772171178 3.68673939059358 0.0117509529504412 2088.66337501747 6.69703922700137 536.253194282633
3450 4.87651522279659 2.6680183337582 0.00759076050729534 2065.68672845606 7.0877539482899 569.213791197045
3451 50.1081128783553 3.54136067199042 0.0109076130690485 2084.7912763895 6.92962584085763 544.606213275402
3452 38.7628542115557 3.69954454780461 0.012625857159932 2075.94699838967 3.60651313327253 555.183606830209
3453 61.2543286385511 3.97775088126025 0.0131974194758942 2097.4985430364 15.295270786155 538.975421656127
3454 45.4876689140821 3.33094782105015 0.0105028976075083 2094.16815400613 24.7340174997225 559.262364311761
3455 47.47882910716 3.4883569542924 0.0113746817872469 2050.8910009379 2.54778536269441 562.677402356749
3456 43.9650197767245 3.48030964839546 0.0109928301810224 2069.42031482165 4.59595676744357 574.317951293264
3457 60.7219220962184 4.27912883350103 0.0146074205532785 2092.21333640744 0.480273880530149 545.590494805657
3458 57.1876848287804 3.52673681531679 0.0108729339532493 2064.27886662539 3.5609144042246 564.682464735897
3459 33.3790672271563 3.59883728284638 0.0126808442731702 2027.17114059278 1.02692420128733 533.584031892794
3460 16.21967015408 2.97156796595466 0.00880882488842924 2086.07971193036 14.2737956391647 564.560977869549
3461 49.1548063678066 4.18829940710914 0.0156043474933087 2097.56478086347 12.5924514397047 571.209229880545
3462 73.8525313586433 4.28799386594898 0.0154363194368617 2071.4837586903 0.111844742204994 552.392069860358
3463 13.4469242177063 2.92053785998963 0.00915589132960003 2073.26363065117 7.42856811499223 562.082679225214
3464 72.684615578756 4.08708580071476 0.0139577622346954 2098.15474383114 30.925059565343 574.643782437441
3465 55.2695138078247 4.14088969059756 0.0145405380539674 2099.52057065209 15.5580560583621 534.964154551451
3466 74.0430796034511 4.07921224264879 0.0137497005560996 2063.31008432293 1.31350847892463 563.361403935313
3467 62.5405337161366 4.3250418981109 0.0155234518958296 2096.73633151408 -5.55084505816922 535.470996512005
3468 62.5067966861649 3.68031050991074 0.0120008015088783 2096.38551382325 23.1776057300158 545.412438281708
3469 49.4121489983497 3.8617647290686 0.0137332892126868 2030.19227649202 0.888636454474181 555.329816678865
3470 28.7691602899231 3.34332632078662 0.0105686344426887 2089.04294407158 13.1515036826022 560.869742124707
3471 44.6908229105019 3.72782956339567 0.0125357029493837 2070.29245722503 2.30351884616539 538.993324000158
3472 59.4672033962107 4.23753782477585 0.014638697805624 2098.88985397364 0.498216252308339 538.48871815422
3473 35.2871534694744 3.54695369010139 0.0120732575468884 2025.73468666757 1.54050503857434 563.272867255786
3474 55.6817489564201 4.05721581827922 0.0141077704280986 2015.38494243589 0.706681308802217 575.558070790869
3475 44.6543331278141 3.74726473847053 0.012496424303852 2095.85776601778 21.8986430810764 562.907886951966
3476 55.8104908560515 4.0004480826608 0.014020156046999 2093.20208633831 7.69933900097385 561.741467213393
3477 23.5287030282411 3.25046155141604 0.0108925116989296 2089.03267262666 11.4792852336541 535.904825562631
3478 39.7400486775701 3.52998117339047 0.0123386402943812 2092.92090300564 14.8702425556257 554.507401016196
3479 65.3057416121067 4.00872615185467 0.01352766991447 2019.11238883226 0.533111873082817 549.51058641716
3480 56.4512547522895 4.03878927781043 0.0136196432504496 2034.90354520711 1.01158621488139 575.962821440685
3481 59.9119671297533 3.85297872211613 0.0126401444517275 2095.13162946445 13.4821755019948 549.527224904122
3482 46.4991787452195 3.67925927755407 0.0121751739514856 2067.29937334475 2.63062917161733 548.915506986459
3483 52.3125518905544 3.53937857326564 0.0113137591298637 2087.71357663209 7.88375601638108 539.048342686096
3484 57.6412005773211 4.01212939458476 0.0136735263508362 2090.50779082929 4.02316435007378 546.055162534051
3485 30.978724994193 3.36386431696349 0.0112018684629117 2093.8550925164 17.8825100208633 533.647375359783
3486 43.1708795564007 3.64096044074459 0.0121739923202279 2037.12093689456 1.38557731639594 546.176987687368
3487 76.3358837088984 3.96395731609827 0.0133925804443884 2098.60122562549 27.3023823299445 539.047731842237
3488 64.5196874270812 3.88298398749382 0.0128297062777942 2097.87592777144 29.6085298201069 551.260763635508
3489 62.9694798006954 3.79407894469722 0.0121385848772 2096.3705441372 19.307051601354 544.162948139792
3490 11.2959268585055 2.79199815753696 0.00847704434081256 2076.12468978646 7.99556328216568 536.217315305712
3491 48.9429398584264 3.5855879475504 0.011656217046577 2060.81108218245 3.14659112133086 572.788788577601
3492 32.5628170377877 2.95356490561474 0.00784928073578633 2087.69885560917 15.7858858257532 550.765341180396
3493 30.9553039165131 3.35763169155719 0.0116822519312178 2094.76024325076 25.5238337698393 560.623414481325
3494 12.0201246940961 2.90117143019196 0.00884083635464203 2048.34524005861 4.08613234991208 570.143852208859
3495 57.2947797734857 3.81912858016557 0.0125568676468282 2094.17650591675 9.85796976834536 537.264254280615
3496 51.6390076566249 3.78005570181356 0.0122539198899879 2094.3735286959 12.4316118215211 543.532252500783
3497 27.8995854123389 3.33478027146576 0.0107476011478347 2089.80574374436 15.4822894977406 575.139742663595
3498 14.2564516842476 3.60078934629734 0.0132786266481266 2060.82858189149 1.9072320102714 538.3612049894
3499 35.2566991367194 3.37550892502232 0.0105867005311385 2085.72984738601 8.75963553786278 545.128492613312
3500 40.8408366318744 3.89351851592056 0.0138331700264928 2097.62732805312 31.3419110514224 571.614650912118
3501 60.3681441160181 4.12261500546479 0.0144307339068868 2092.70224365406 4.1317752469331 554.973914048511
3502 20.2275937172939 3.00776198030208 0.00940970176566186 2078.51225831243 8.51346262730658 557.106957604698
3503 50.6043528464232 3.84519620975589 0.0128390731469754 2086.22170634684 5.82451849710196 564.916317763322
3504 52.0528966698974 3.59873230809142 0.0122436734798707 2079.98446073267 5.16425591427833 558.739250990929
3505 68.9279392107681 4.10939135926437 0.0131069561184269 2046.9864779436 0.530790120828897 541.312447428048
3506 47.3957391622388 3.69884772294428 0.0120429834971765 2032.63127775327 1.41036821529269 558.83474813407
3507 57.2947797734857 3.81912858016557 0.0125568676468282 2094.17650591675 9.85796976834536 537.264254280615
3508 39.0099658885798 3.96388086689595 0.0148001441430857 2086.09159603855 4.21463538892567 570.44806254508
3509 76.4846556422736 4.19947690208185 0.0142660976290641 2026.22150997212 0.56773828342557 573.110124997043
3510 81.1183269171308 4.46777429359287 0.0157695276663858 2083.74464217923 -1.80935937445611 540.367961098941
3511 28.7347357961326 3.15402983463878 0.00973795994576448 2049.12274809321 3.09068517759442 548.604639385882
3512 38.949843943182 3.25322193487074 0.0103694473824809 2095.44782740436 28.0716890026815 533.991056461622
3513 34.0798063679687 3.55055935304118 0.0117790714000921 2089.1075169954 9.58302674349397 551.315648160988
3514 62.6980185166439 3.95340804801252 0.0130835483587146 2060.73300044774 1.54616348678246 558.105682942432
3515 48.5745495987315 3.63895423133854 0.0122488296560344 2096.32803007797 20.6862467480823 535.395570309501
3516 35.1193142423963 3.35538249433455 0.0106006711905728 2041.31679709023 2.46399570256472 562.818644502333
3517 33.604803443332 3.48567487935171 0.0117149201240489 2096.80082950741 30.8736978354864 538.714088015164
3518 44.7912156271194 3.70175896299476 0.0126068170789334 2092.75199184171 10.9116402827203 547.596727304647
3519 75.4672938251973 4.08677870006985 0.014096983999591 2090.56408996414 4.6933222701773 562.920111914467
3520 21.5639453594236 3.23370338288639 0.0105072524207411 2091.20440651057 15.6780592771247 543.22474327515
3521 50.8669033924202 3.89064858553819 0.0125841999908043 2074.51886485703 2.75710318470374 557.475737334634
3522 38.6374142781357 3.88352084151492 0.0138158742991479 2078.66961538559 2.03486817423254 539.520424480852
3523 39.3148324478585 3.46127883518747 0.010735365972766 2079.41803969792 5.7739241886884 548.70241654512
3524 30.6659059764203 3.36083472073897 0.0112463866077789 2067.55954853888 3.34141091676429 532.202166271533
3525 40.0445020073026 3.28572227704822 0.0097304221323053 2095.01109548402 29.7456669877283 552.867812702712
3526 33.2114016659415 3.48001731816808 0.0114349904342443 2094.24174109264 18.4180667065084 543.250653872965
3527 70.3343596094587 4.67175371087976 0.0169225042571475 2072.84893664555 -2.50964197097346 531.031456142831
3528 66.849929692108 3.71093751904692 0.011254907585715 2081.03357583424 4.74321606103331 548.843878796669
3529 23.7800434312511 3.3212243172403 0.0111673389846284 2094.58133182977 26.2537525058724 561.488048856712
3530 30.1155593575281 3.23771115096002 0.0107098144173518 2086.51718640025 11.0722877341323 556.593259193475
3531 84.192632690397 4.25486698672026 0.01433784577135 2099.1939539758 -0.0694153923541307 537.265943687531
3532 31.3262091790266 3.11509630451857 0.0100455068046885 2093.93460068642 25.2130444068462 542.791765766934
3533 75.0640726576158 4.44315708002464 0.016189614172769 2099.6662559961 7.69702296471223 573.163533812439
3534 52.5272833497827 3.99683703310954 0.0137531744886838 2097.42179175303 16.1242819181643 548.530220940517
3535 35.536382452088 3.63520811797388 0.0119627199824493 2093.21949451859 11.5689846710302 535.273591636749
3536 32.2727894015754 3.36087483693897 0.0105991388475373 2064.80082594696 3.93353742780164 557.218035270008
3537 56.434247078294 3.5768688990299 0.011392756259093 2089.77709141118 10.0856495578773 549.655062213016
3538 28.2708540736364 4.13458188626616 0.0157467306924593 2015.093973774 0.395479660946876 569.861294492005
3539 84.1759250366978 4.49447458689527 0.0158174036999176 2083.46171024744 -2.16372187482193 537.038948239136
3540 72.9963976211076 4.17974364173866 0.0144852848389455 2098.26561577781 10.408644170966 549.012174142144
3541 49.0210814012984 3.92559593055231 0.0131064785866369 2077.62356588594 3.58316749567166 574.968637417549
3542 49.94706595639 3.98287708259334 0.0134072391074921 2082.72668429813 2.21593595575541 541.140734636653
3543 20.1641285553063 3.25364595961746 0.0105699406745694 2083.09134815284 7.54514965461567 535.388441867999
3544 37.2235974562412 3.66317225779546 0.012452298431451 2074.11248409492 3.65488493349403 558.061045391929
3545 34.6037290251416 3.87043393296528 0.0135786921103072 2068.75777396676 2.45858329813927 569.768806878937
3546 16.164658180538 3.02234334333088 0.00909678743269423 2091.41182566714 20.4542292421684 548.853762884222
3547 52.7386501883939 3.59062138448795 0.0111733121905772 2089.27123833192 8.93864722689614 542.114589267747
3548 61.3041134797868 3.99472730843203 0.0135871986540568 2077.18356667715 2.32033981243148 558.39475896154
3549 52.3125518905544 3.53937857326564 0.0113137591298637 2087.71357663209 7.88375601638108 539.048342686096
3550 51.9532788367876 4.33525402270079 0.0160683626276672 2095.30602642708 0.635553433094174 561.841901785008
3551 52.7386501883939 3.59062138448795 0.0111733121905772 2089.27123833192 8.93864722689614 542.114589267747
3552 22.1047239170274 3.60989968132335 0.0129895737736166 2070.27008908568 3.20129486732185 557.482854782495
3553 60.7941216650887 4.1988745678666 0.0149158436786238 2087.92946303752 2.19262570841238 562.697207138196
3554 -9.44240377922202 2.91451441297637 0.00939141596149149 2071.54602791602 7.26618294371292 571.456252434785
3555 41.8741042608163 4.10314107988477 0.0148168688433938 2065.08183807507 0.217759693041444 533.489453189292
3556 52.7386501883939 3.59062138448795 0.0111733121905772 2089.27123833192 8.93864722689614 542.114589267747
3557 26.9230302845798 3.17354416075831 0.00979929512028919 2088.48363003624 11.9270112388767 531.144792002953
3558 23.4809771125737 3.42008976096208 0.0117646252853449 2033.2502124412 1.98339914437383 566.164524853161
3559 56.2570294635544 3.6904827875188 0.0119908455758127 2074.6720793061 3.6743003083393 555.639261058424
3560 17.7574210778065 3.45341782029191 0.012702399206193 2085.32098527672 7.39668909460306 552.996603960717
3561 48.949974273029 4.02633636525273 0.0147595398770475 2089.98602086469 3.68316074833274 554.641142452056
3562 88.8940517722915 4.26331674369515 0.013583512667726 2053.04796512309 0.545807464513928 557.909844287716
3563 31.9946861332831 3.803507257803 0.0137845612081465 2095.94212293229 14.6633460442536 547.372358852706
3564 15.8914247317316 3.39704144744286 0.0120917505874544 2090.850818526 11.8280825344846 542.237072923882
3565 40.6503873884128 3.49958781245108 0.0112692233502378 2092.43223561533 15.0863509997725 552.028673167703
3566 23.7800434312511 3.3212243172403 0.0111673389846284 2094.58133182977 26.2537525058724 561.488048856712
3567 60.7624925109039 4.06743145179361 0.0138192328935881 2090.26997523708 5.97372419666499 572.657646109737
3568 37.2445741237373 3.49822086429364 0.0114889386986262 2090.64826305443 11.1729586985894 543.922378931527
3569 -4.7968682690947 2.70932135681074 0.00907364466816273 2049.16645138385 4.06810938380659 548.5030002303
3570 52.3672577339339 3.87003217225532 0.0132476412670913 2062.84688540385 2.23719011060894 573.453399661669
3571 66.7449364200971 4.24750972070606 0.0142380255679989 2090.72334632627 3.44030062202364 567.722048905038
3572 43.1545947675464 3.61887133830663 0.0122051964777401 2089.01174691995 10.5408313940279 572.912989388785
3573 19.4743356046661 2.98218378217219 0.00908940690300068 2057.64481699141 3.84982674382627 532.17586834676
3574 52.9129773138034 3.95696648829593 0.0134646580051883 2056.17963211401 1.40064356615767 562.097697616231
3575 23.5287030282411 3.25046155141604 0.0108925116989296 2089.03267262666 11.4792852336541 535.904825562631
3576 66.6425722982749 3.9359927858106 0.0125784940480893 2077.92136113811 3.44377790112048 567.745460755543
3577 20.4572932900048 2.91356637651589 0.00878712507420443 2011.71223259601 2.25372137734666 558.87224198697
3578 45.7349928386084 3.80362586639031 0.0130766309021092 2091.57764621777 9.22341878991574 560.043203805779
3579 47.37326475651 3.79640517628947 0.0125135203809715 2038.30384616577 1.00715088425204 539.383312489618
3580 48.9056441869028 3.41700935095403 0.0104801302488096 2060.82970959949 3.6646668240428 566.992014754978
3581 24.3560001221517 3.05184150606861 0.0101576486276336 2053.95439777803 4.08496116520837 572.508306807795
3582 23.4731247362893 3.00014863052028 0.00883312264415206 2061.12538872845 4.70047735376284 551.642449594646
3583 62.3319283939952 4.19339414036823 0.0157224680387464 2091.36271668877 0.618030668701977 547.31277071965
3584 57.387645003797 3.84686107723633 0.0126150569517077 2068.65105589619 2.00769048184156 546.022528639958
3585 46.5703114157639 3.69393989610227 0.0119515934053571 2061.91718925652 2.08196455147117 541.903480160322
3586 57.3336697144856 3.35742547201426 0.00919377281210323 2077.22452681977 7.2795075038448 573.248203054909
3587 46.13368803808 3.66541084504159 0.0121777723990737 2087.68592997547 8.23212688788772 562.89869616518
3588 62.9914406155371 3.91604271767558 0.0135792190143624 2096.59760171291 19.2565376195125 563.040590691418
3589 37.7655698379333 3.76074159597296 0.0130139964056196 2013.54308648664 1.02093091933057 565.849867756811
3590 26.246841779156 3.26557020902146 0.0109537313576355 2094.70887750946 29.824600382708 569.801739348022
3591 77.1771559518756 4.16260625392868 0.0141496198381678 2090.23878627061 2.13289654580876 547.447319176896
3592 29.7138861458645 3.81943906356488 0.0137645408150839 2097.88619335205 25.6404274515808 543.506230717498
3593 58.1675215482488 3.7482269433683 0.0119603636944628 2091.7168055845 8.64656176650897 539.734683291298
3594 -14.2609835183015 2.89817432321623 0.0100560824052733 2082.57801646786 11.8221677280962 574.220486555867
3595 9.50144640338329 3.13171860176748 0.0108781278631807 2087.48157934262 11.9286822527647 547.34951983784
3596 40.3533401121058 3.55679228695294 0.0121544464144637 2097.65619179141 34.4518646970391 531.23247400634
3597 40.1246647065302 3.72980568462073 0.0127005934739656 2074.78927554353 3.53303964016959 561.115686421102
3598 12.8866818442045 3.05113130989097 0.0107518446798017 2090.05528289126 16.5043955342844 553.109064130722
3599 10.6374057996561 2.84351162611821 0.00812758335823688 2019.39100708044 2.36119171837345 538.079599314154
3600 75.2585655947414 4.65695534977725 0.0172044692506236 2070.7945269777 -1.09866300830618 567.803422282901
3601 96.3845201856122 4.6528675366368 0.0158887972587677 2093.26131828898 -3.04929796606302 568.671123846698
3602 1.58763480345515 2.75480103246873 0.00793739627437479 2058.517733566 4.79399349074811 536.257509453084
3603 41.2110565662915 3.59258294832601 0.0119090172910903 2095.09795469558 20.8399859629571 554.307185037026
3604 41.740336189324 3.75636566825866 0.0124876967572721 2091.3491547883 11.7482858966105 574.673204326938
3605 12.6673471836531 3.00632273764413 0.00991177072715354 2086.24506422761 11.98498244863 542.796749250351
3606 69.6253458684359 4.03212963365373 0.0134926242193578 2098.78669228312 23.9449082082137 537.507974185462
3607 21.3897930737278 3.07031904274869 0.00920414386731069 2053.20917487913 3.47021365538239 541.198386720951
3608 53.5814147012567 4.18585443584947 0.0152397257308526 2097.18871255103 10.6741292309016 567.463349821161
3609 138.506171567461 5.05912854852081 0.0163967942866838 2093.28319803323 -8.9578324672766 573.639863553985
3610 38.4763523384064 3.3409659498565 0.0102320575303893 2095.10272181639 32.6865299860947 573.981673921355
3611 45.4876689140821 3.33094782105015 0.0105028976075083 2094.16815400613 24.7340174997225 559.262364311761
3612 68.8069338478414 4.01220482493053 0.0138303171630495 2097.09359304048 17.0275747566484 558.586018141289
3613 21.3600277408172 3.21758322813755 0.0102116067500905 2061.32565334952 4.28437106544152 567.104107228653
3614 60.0209328259337 3.88017072371733 0.0127264156172129 2098.09059299226 24.420338626951 533.911479891698
3615 43.3291015545662 3.85745577920673 0.0133153844441089 2096.23014265671 17.3813258088194 555.130695321151
3616 90.0869445099461 4.6914722440229 0.0156569684946271 2063.92636335082 -1.15197599865496 549.71561505633
3617 24.2241602002506 3.49862585428947 0.0125309658903079 2090.155314659 11.1155736166984 557.033444014451
3618 85.9850764426781 4.00265276011368 0.0131319350493875 2081.33518941235 1.92334907129407 538.593315506231
3619 57.6622142027717 4.15060749270547 0.0147171912301951 2084.58989241137 2.46481485897675 567.83790302895
3620 43.0504915816098 3.82482811641132 0.0141871542678419 2095.54545507627 16.8464770913124 568.186003940205
3621 6.64021835898331 2.69152392980025 0.00791398243606357 2018.24483360047 2.63833076693118 546.578626848767
3622 43.2758040862785 3.5309631533773 0.011258988703957 2091.74814671208 12.8138366295025 546.654327150605
3623 56.8170672549723 3.6972478270776 0.0123202460762751 2083.38921187026 4.7545288130641 544.799172873238
3624 60.298426860429 4.21850510376534 0.0152893252535025 2099.24205831368 31.2969544227235 564.828513765551
3625 26.8135951612862 3.46523202364793 0.0110468506930189 2066.24861576105 3.57481974875554 553.343752695559
3626 31.6347239319651 3.63494041952959 0.0120597771388422 2081.23260462028 5.89339049998671 568.163893276265
3627 68.8069338478414 4.01220482493053 0.0138303171630495 2097.09359304048 17.0275747566484 558.586018141289
3628 27.6839005679536 3.32404495345107 0.0107313174462467 2094.22196398163 23.4434415609576 551.565821159546
3629 30.2041924304432 3.90788279653004 0.01434649120423 2024.78242150252 0.400979900732636 532.851648205268
3630 68.0728232974802 4.17850641819106 0.0147137077786108 2098.72866744688 25.4701401246712 564.998580765349
3631 23.3694867170561 3.43512615723811 0.0116928182186596 2092.2064265979 17.4421451659873 570.653236470583
3632 36.7701677097627 3.31041613227286 0.0102600499316477 2070.38929174445 5.46826410805807 572.989175862161
3633 36.0584612619601 3.61084918325544 0.0122705511731811 2088.64623920619 6.59649928798899 531.690292468689
3634 37.111186506493 3.56885746397713 0.0120585010785437 2082.24566288455 6.6393529670313 568.819365615465
3635 26.6325015551898 3.57335326263039 0.0124643522627493 2015.39238852891 1.22523328987882 558.221336063995
3636 41.8049464441701 3.3321111343657 0.0102867856512197 2062.53609391837 3.23796143289655 534.754724534048
3637 23.0400996781107 3.61621864735273 0.0125584799506331 2092.95574792102 15.6272765505128 569.660483679959
3638 24.3197711442 2.84415135418615 0.00856948427087744 2084.0632605853 12.0187626825646 542.797001690581
3639 88.2694831639701 4.93301272973414 0.017481231508897 2061.01196238981 -1.76968211075291 560.658446050688
3640 61.0446745178025 3.84209804874009 0.0125803545747268 2049.00268493569 1.7394811520353 571.045438915643
3641 -10.9166283492104 2.28334376627653 0.00575277820516214 2091.01681639417 31.9140037195757 559.895401637984
3642 53.6172021992309 3.50505205218791 0.0111519696005783 2090.48358345311 10.6716853706166 539.046771347427
3643 62.6749451118729 4.16547908669771 0.0153778759528386 2098.09405989503 -1.1176866106689 534.365097365845
3644 17.7643050439873 3.32477365500118 0.0111575422186637 2095.942666427 33.2495383708738 554.41066312461
3645 71.5692978173515 4.07819684967065 0.0133956921036066 2097.88829356083 13.8766993558966 541.609598759509
3646 27.4117426045296 3.6037807116963 0.0122557809725107 2094.00559865101 13.4067139611579 536.338387009469
3647 -2.57990862834581 2.46815153985768 0.00706915639505524 2090.15188872349 26.4192203781568 562.133995990055
3648 3.56321388736959 2.93535696191846 0.00918866252439011 2083.23163203639 10.161471858155 535.598563051502
3649 64.2445216199641 4.26608704344469 0.0152671641827777 2098.26293879491 17.7649512211792 576.551392546713
3650 43.9112688232003 3.45377846964896 0.0109484790435827 2085.93840231141 9.78044178569689 568.304621111978
3651 60.912465620627 3.97281169396709 0.0136665263717417 2085.40771536995 3.15305227646604 549.890311367923
3652 63.7520621646939 3.42262964458422 0.0099162573590047 2095.98560787598 28.7285853433423 534.937578595303
3653 75.4672938251973 4.08677870006985 0.014096983999591 2090.56408996414 4.6933222701773 562.920111914467
3654 24.3197711442 2.84415135418615 0.00856948427087744 2084.0632605853 12.0187626825646 542.797001690581
3655 76.6593042970351 4.05179676361392 0.013575724396615 2095.63016053359 5.41709597688168 534.742166448096
3656 18.7119761810291 3.70969391886868 0.0131282241513047 2038.34857695317 1.40725716715679 560.128947215113
3657 44.3983663952763 3.83809049646303 0.0132269455913383 2055.06399488053 1.11244628438726 536.9681171891
3658 63.1058441588527 4.01623964633232 0.0138276015765626 2098.31371978414 25.2943473076448 552.132614368332
3659 56.4512547522895 4.03878927781043 0.0136196432504496 2034.90354520711 1.01158621488139 575.962821440685
3660 32.5704929305921 3.86229604051235 0.0136302819384088 2055.07035512384 1.84018233790994 575.224542120499
3661 63.14782180647 4.09622554739855 0.0146973821799414 2026.02665708959 0.264140244107693 543.801472597215
3662 61.3041134797868 3.99472730843203 0.0135871986540568 2077.18356667715 2.32033981243148 558.39475896154
3663 82.9030213724061 4.39682793212226 0.0147686912826857 2078.33258768148 0.306867111939937 561.527601458571
3664 69.2116207391299 4.2273625812813 0.0146832781812148 2094.84693851043 1.00112827727571 542.424703513359
3665 61.4308360854442 3.93033296015092 0.0127139031545844 2094.2974658364 8.95355550106615 543.2596967514
3666 23.7704313899963 3.03103227491792 0.00910825481695716 2027.34567881678 2.68632750026882 569.320916071898
3667 57.8006781646251 4.21222707598545 0.0152278679244996 2097.54081388237 10.0538090593182 564.724265077624
3668 53.6172021992309 3.50505205218791 0.0111519696005783 2090.48358345311 10.6716853706166 539.046771347427
3669 34.7335425634277 3.20778737168618 0.00984992009797917 2092.06988405832 19.3257628963329 550.863654362175
3670 28.7782449038836 3.11554488145641 0.00960035384737138 2083.80893115047 8.93542351201177 531.111305437796
3671 63.7315462660477 3.89435275181266 0.0127171602690319 2094.71834904654 11.8470874638297 551.201306078781
3672 38.0821841102077 3.22566624775609 0.0102578690387152 2049.36357887089 2.982909665443 553.621873287045
3673 53.8063032703768 4.04589388487144 0.0137501967794802 2097.94864281709 21.3962948322296 555.732366458778
3674 17.68866112154 3.27829448882634 0.0105651365873088 2080.3864755712 8.14770517405123 570.04272873357
3675 41.3217143379443 3.55128614649491 0.0119499493261763 2054.79311933904 2.38306859042495 556.06931676789
3676 40.1246647065302 3.72980568462073 0.0127005934739656 2074.78927554353 3.53303964016959 561.115686421102
[truncated: 4,290,983 more chars]
