# Supplementary material for: Characterizing uncertain sea-level rise projections to support investment decisions
Source: PLoS One. 2018 Feb 7;13(2):e0190641. doi: 10.1371/journal.pone.0190641 (PMC5802450; doi:10.1371/journal.pone.0190641)
Supplement: S1 File — (ZIP) [file pone.0190641.s002.zip › pola_package_2017.12.02/slr_analysis/beta/output/array_raw.txt]

1 55.0976699228456 3.97526218936451 0.0138762354351022 2070.08849092177 3.77693333663046 618.734631116736
2 55.0475572657867 4.04012067175513 0.0142175972871728 2028.26134199207 25.0547123746946 2312.3007685508
3 30.3070013658686 3.57314461398638 0.0117745810215093 2031.0145185052 14.1832799324766 1427.59658868391
4 7.34875170319453 2.85650044689157 0.00893876188705774 2026.4680544897 23.0241733859293 2048.3846502421
5 75.6915966961971 3.94860014753167 0.0123861603637545 2054.3936412374 19.3350788578391 1373.27460868418
6 37.7482276183306 3.27441882631265 0.00949218364597304 2044.53244706849 16.8319216603413 1335.10642070393
7 10.5733159635756 3.07072802330496 0.00999321921537798 2012.96733623301 15.3741153446026 1723.07012371221
8 100.074856224508 4.50452633940097 0.0156273371453134 2054.02263091947 0.371776919346303 589.439188309949
9 51.7329877025103 4.13567909678177 0.0145186476480649 2065.65001069289 31.6589312418364 1614.29731096479
10 29.0658303027608 3.37220712890807 0.0107579605745763 2091.09574774862 -7.70972937811166 352.483430199941
11 26.6205248205548 3.20258707882416 0.00976480583042023 2036.30990306102 10.391592097003 1058.26570136818
12 50.6542145539015 3.6350164153499 0.0119955027242071 2057.92425466748 22.4992962810211 1403.74122326497
13 36.5271492844873 3.48732800959213 0.0112755185371733 2094.18890583515 33.2552987872623 629.931518282112
14 -16.6563604625357 2.2425508558072 0.00676099315962663 2057.00725948671 8.95453349454328 661.970767174282
15 67.983185735354 3.88592050322789 0.0126715295435492 2012.18076152634 7.31492251157761 1129.82090522306
16 54.7471476772541 4.22904217061945 0.0152682311365017 2089.42983424477 25.6572508625686 813.197814367455
17 55.1149002280665 3.82604393773549 0.0134428807570937 2063.31236296822 14.9598700134084 1036.30114477337
18 27.1968354664984 3.63679127857889 0.0127192966693305 2082.85110656172 3.97417476866394 531.042341491585
19 54.2225121265532 3.98311150958736 0.0135657547566439 2028.47826447315 9.81809377204627 1206.33114420271
20 -12.7080094357141 2.51073727174753 0.00782088699216509 2068.97967294301 18.2075087819248 876.879523021984
21 65.4955567526364 3.40085448611866 0.010195920632237 2016.41052650427 17.8275434323587 1909.80859877635
22 12.1776710002509 3.42364015477223 0.0122506295234617 2059.99777560937 1.45701448433101 496.202746102829
23 42.0176557688593 3.56147544326114 0.011862279568193 2024.00627017394 17.2754632099532 1761.50020875529
24 55.2501543431176 3.68433670692895 0.011887164524715 2013.52497117058 8.11572415055707 1162.96103387668
25 49.6047673082404 3.58932719065095 0.011449730976673 2029.73572274274 25.8863423857838 2267.12575925417
26 17.5916520840719 3.0381249854535 0.00956170230015825 2059.98166130623 8.76281695906073 729.067153465801
27 63.1180019079265 4.27070138733561 0.0153127976777719 2053.4277487942 20.5395456892438 1503.08284211262
28 49.8740060316938 3.92551901313147 0.0139681760331457 2038.71590794786 0.693564258981496 544.00813026318
29 41.8487061883066 3.37749851969321 0.0105108853645925 2077.07512298808 1.13137950189412 445.671493747868
30 28.7945385255068 3.53061739719896 0.012511197153669 2079.16000812501 22.457562959753 918.664507131906
31 20.7864541306316 3.40172096621828 0.0118150215869389 2051.01281576138 20.1748337503523 1420.63756291199
32 47.308676097251 4.01159193389611 0.0146550203406329 2028.07745542284 3.11495850561187 739.504094022418
33 12.1662687839728 2.80493505303755 0.00838321849720944 2085.70377482916 15.8537284960039 572.531081958186
34 56.6102882201466 3.96196868228879 0.0139813667376304 2099.85162596521 9.68871679157019 506.689082784702
35 67.624405982908 4.12975156734897 0.0146809717718676 2081.77653401298 -6.3568236050196 411.643377803933
36 7.50071605284193 3.23193549922584 0.0116707432633294 2037.8683372743 28.6363033019006 2193.4464858412
37 32.5019995344866 3.16254991982535 0.0102342769521951 2046.20583714731 20.7539179036394 1512.52199174938
38 20.4980425761054 3.41239776403392 0.0121379580848437 2081.91046167328 17.8825956792571 759.403749386327
39 71.4503665848767 4.02711150805882 0.0133186048745344 2044.27971999813 24.4834570004605 1870.82134830668
40 -5.38223858934829 2.91262094781216 0.00912184211889862 2042.95521572558 3.31721123307943 551.642062492317
41 16.332783392792 2.85053932082617 0.00831026321931367 2043.00807046168 30.8187398733571 2106.2934365153
42 21.3270901201103 3.38947170907751 0.0110955824278846 2056.08447389491 24.7054716595449 1510.44649944858
43 31.5211763271078 3.39071843628415 0.0112404105253899 2053.24272948154 2.00481602456421 520.486770926744
44 65.4439688524726 4.39685825508037 0.0157129511687182 2094.62188982195 2.49500485602766 575.66525563452
45 17.0176433978716 3.28703738173393 0.0114269948534098 2080.63491568924 12.0531651331112 651.244857044209
46 51.835114993889 3.7233257298284 0.0126238557763136 2030.81092277216 25.0261686765589 2202.33616531752
47 47.5821106050802 3.39902723675122 0.0112856543509947 2066.80088150222 -0.0975528242997825 424.692159839159
48 50.985027000095 3.58125023455533 0.0115936508303328 2091.29184887861 -4.41664865706116 410.094655976352
49 39.8377785588743 3.70597396257925 0.0132860582817689 2059.69129217113 -2.36926969140768 378.726451096982
50 18.6818262258408 3.35303495856793 0.0114024140156364 2015.31444631494 17.4841397465207 1904.89638031988
51 78.2879357547055 4.43441749000378 0.0158668285545696 2025.43240806065 2.63751150574535 763.875893421792
52 23.2516076817339 3.06121811413893 0.00916837882861807 2068.15593776992 4.1518530366011 509.847032744803
53 15.1829045144008 2.89779217966124 0.00909988482911813 2042.08564922353 16.6066765110008 1322.52320832267
54 35.2148447494387 3.55449407192782 0.0123533727051022 2079.97495152312 16.4360008807853 780.937428696292
55 56.8300775672645 3.93720717345782 0.0136239650269154 2033.60907061282 1.69716779142618 612.664191554501
56 31.6765649585334 3.20198697900764 0.00991247005294587 2071.90064327302 18.8631155202165 927.557376298466
57 -12.4930790290879 2.67694053209897 0.00895054250784797 2087.99803693034 28.8110948423855 683.297981065964
58 33.9811051052942 3.52315182324645 0.0116685115629107 2097.02707909374 27.7400047541596 525.798412588862
59 -16.4548295874995 2.24271823853637 0.00631079081945103 2055.03847259446 1.9405788066797 360.747379444493
60 23.6324117391489 3.86301670319453 0.0140806717617444 2083.14611336775 27.9420590167865 967.063205001584
61 26.4876089343532 3.39303411673771 0.0111801862758606 2044.44987464347 13.1154417083599 1155.07329563115
62 91.1514495606849 4.60045921695433 0.0160462421283028 2060.5170191566 8.16375932423398 907.536163305057
63 37.2753238936116 4.14583654368922 0.0156586787062741 2085.84361536708 24.9872184614651 890.450023725226
64 56.7075677864017 3.65551474128269 0.0116772967141508 2036.49944369099 10.4754618275911 1121.83204214447
65 82.891857248892 4.50235699021228 0.0159576923579561 2088.83650278277 25.7006688881665 861.615045027343
66 49.0154140303354 4.02091105933445 0.0140107625558662 2023.57806400047 18.6684820824303 1938.05659678112
67 59.4804548526488 3.669460311085 0.0118760088543456 2050.64303821162 -3.45805424498394 288.899848940589
68 62.7813665649399 3.73011261941303 0.0120904151363993 2034.92021705443 -1.19722025468946 389.401665691989
69 20.8411318760475 2.97611816949249 0.00892876758678284 2036.17448748345 26.4997612359002 2058.61704657356
70 31.8025393201479 3.67184705008693 0.0128637535109497 2039.92874969076 -2.31670173583552 328.354812528882
71 24.2960653399226 3.46227590186379 0.0111325151059077 2034.55619300995 -0.893132037017494 374.611247365256
72 35.2107855040681 3.8177573540972 0.0141935848594401 2015.66697346116 15.67287649028 1814.22680630804
73 31.3477407720877 3.28352181633109 0.010395043796482 2096.69887598814 14.2699123849161 456.540273666723
74 20.5954483835204 3.38514376905695 0.0111209346155008 2075.77951102937 -0.38689078995958 415.886982795545
75 18.0252878820728 3.03449086364662 0.00971974445307452 2091.01141041634 4.97871214989573 424.014693269254
76 79.3304799753712 4.76728269690825 0.0172684821234556 2014.18639886426 9.94527128292248 1464.86197331324
77 48.8078264844851 3.90371383489924 0.0132821409178928 2084.45419644541 29.0831865067594 946.09358682504
78 61.9208841990255 3.92938203422359 0.0133154798187997 2083.32425451325 -8.89685306232423 348.437288708688
79 40.0587740307928 3.58672434205423 0.0118221116704769 2096.57948950515 18.7570675532334 515.043651653564
80 57.8319861748366 4.00343109804192 0.0139799620344626 2064.16676265653 24.372513955459 1382.73289089594
81 61.8331872432144 4.21230851180661 0.0143641336308718 2019.11227985565 15.1715101231821 1760.45995851264
82 39.6331864755547 3.27162960282755 0.0102644223903172 2044.73177963798 -1.14661749452353 343.853946568955
83 50.6373788860187 3.4769937894622 0.0108427014446308 2082.27969498234 15.259246006608 702.670943790964
84 9.9469288643823 3.32017946443729 0.0113445374004567 2096.21239902987 19.4740446424112 494.265248547215
85 25.2455074266865 3.45826148156566 0.0118536197727107 2098.0600835185 -9.60027212044224 419.66065627041
86 72.536394890931 4.13814652391998 0.0137316667522454 2016.66881917347 13.8681974634528 1676.5749236245
87 50.7500623841838 4.0224355855365 0.0144074301823459 2078.07053847914 24.6274755825289 1054.68879211903
88 37.9120118380539 3.46602652103303 0.0110751964266508 2086.62055317569 2.48985834419727 466.302111547441
89 57.6133403825343 4.07798565861043 0.014055350621992 2032.13026322331 -1.49919198360294 415.68053540773
90 92.1393219950077 4.58134792915204 0.0159234034503672 2040.17449643486 11.1709451209754 1250.64475698894
91 80.2098485959786 4.20831949293038 0.0140399342251467 2016.86231638608 6.98010866995901 1110.65350244304
92 27.3547338283549 3.81334286683579 0.014254895405435 2061.36530191847 18.1755655934103 1194.7299600084
93 62.2627683503406 3.826522157466 0.0120885082368954 2091.78519983892 10.5959808127955 563.986444882101
94 7.3495034680031 2.8085988874263 0.00857902598251706 2017.05086095445 1.98910671984777 512.770981287357
95 33.1301057967826 3.19561646138139 0.00987103104919662 2043.04872609559 5.72034226730466 722.336467614142
96 39.1458233197291 3.52221611340265 0.0115067867788384 2068.04329799418 -5.23591277655214 274.65204388648
97 19.7551273514506 3.33054683691523 0.011397648859841 2030.01833860297 19.79040566599 1806.9218130255
98 -13.6212653704474 2.52422093091399 0.0075555376075493 2035.04179970943 10.6345404195599 1002.15589300218
99 72.3669544112753 4.58971157068324 0.0168628541693942 2054.4854690698 4.69936206005514 804.390679424198
100 45.623543776994 3.85325524654919 0.013634127951858 2039.75133428932 2.85694138379768 663.79862906684
101 62.0424451998411 3.2584547733035 0.00883034196074495 2038.72145570512 0.158136514946818 404.412520059967
102 35.7370899041518 3.45739856636228 0.011502350103178 2088.69702208112 22.7287619165145 692.360881506862
103 31.8170487251186 3.67324470310215 0.0125529927941364 2017.48421445466 4.57366184797138 842.637114308605
104 56.2627685202313 3.85085272131828 0.0128592526539591 2023.10314670717 18.4109834278934 1901.13413446409
105 28.1348891850914 3.31017537244175 0.0100563960977723 2062.53762385971 30.0223239255138 1534.16501831005
106 37.6412363223209 3.13309340312735 0.00954558974833538 2094.86006968492 20.3392050717957 492.307037082961
107 59.2614176731778 3.99495133833689 0.0133970546602077 2057.45027122856 9.10729655530304 891.505158452512
108 89.8572510397888 4.3482288789412 0.0153115821132585 2045.53216602723 -1.13086264813319 492.657589413012
109 99.6752306707214 5.08764056370369 0.0190339642070944 2044.62110355496 14.3228695052676 1450.41368431368
110 13.3253281823003 3.1287233712028 0.00978005011509235 2096.13461475843 28.1836216244847 498.09728309938
111 71.6072239999499 4.50152896962902 0.0156452825406506 2034.18269972852 24.1828732914291 2163.83753362902
112 37.2846736829415 3.43162436093442 0.0114686897815658 2089.26629903261 -14.9252969049849 272.414542561979
113 53.2838339278662 3.73331980999727 0.0121627844169162 2030.64400897408 19.9248116603121 1850.10675815745
114 -7.12964131199102 2.66611080347676 0.00817598947559105 2096.90711983596 -12.3545420332812 292.172680266749
115 56.6067428173243 3.62180554737068 0.0120877268940456 2056.18120258744 -2.27299467427656 356.864931358669
116 47.9845271717905 3.76929610544388 0.0124007091338899 2096.70656175097 12.3875369224697 514.452729700521
117 40.5647869277674 3.7592945002808 0.0129835529288927 2059.20834875735 10.4720767494291 904.374465422371
118 21.9206751810526 3.73647664636884 0.0138479409607462 2065.2952178733 -6.18040247121826 267.17208291173
119 45.8067511385138 3.71790602084823 0.0126132465539144 2035.05700950045 27.8519888082519 2278.96536977319
120 26.6595611617397 3.49874206362252 0.0122133221032786 2040.8956202711 21.4935877267271 1715.50328950478
121 48.1172536205988 3.881026700053 0.0132360045665464 2034.51559981122 4.82686190167442 807.4276620496
122 16.1536932529488 3.55006471478552 0.0134971098057025 2067.0064528638 28.0191389867105 1384.73471083671
123 3.55282768389228 2.80295987502628 0.00932937248701679 2094.5589675447 8.32110519055277 398.340496307145
124 56.2388639246458 3.85341740036317 0.0122841139911902 2083.31287141982 4.51309246942401 556.4683834991
125 89.4988890371077 4.30709784358478 0.0146146971914831 2064.07738309912 -4.77432313840836 373.198241390014
126 53.2688971236245 4.00709005847381 0.0141564856401148 2057.54545713216 4.96132314670831 721.760300053408
127 7.02621712616715 2.93888490922189 0.00945906541354608 2041.49021257949 33.3948072884232 2321.59227654237
128 51.5676621207292 3.53398890393072 0.0113823014735143 2079.78175494424 9.80398727348074 640.400259105262
129 20.6260901401295 2.87527561324291 0.00815060643318337 2027.82870147121 13.0412732507102 1292.30791647563
130 71.9705546090247 3.95892175834259 0.0123026779539563 2050.07072991156 -2.06893405178562 388.552696808344
131 22.6376862134148 3.24369929688542 0.0103150331063993 2061.49266089359 6.34319636970758 649.086801545316
132 31.1435616013356 3.38510752072349 0.0117950289512446 2069.4198240228 24.9690098012798 1194.06869159163
133 32.2462301447388 3.34502762915193 0.0115377587430922 2056.32814171165 23.3216069778427 1442.9951961042
134 13.6553628024686 3.04998447748538 0.0100217109668145 2021.54923977912 17.2401053854264 1735.66716706441
135 44.690617031941 3.08530029766038 0.00843093672677457 2049.02488068934 15.677451507654 1173.45129732469
136 51.9502411566778 3.29597281786168 0.00965959698425209 2097.37957936362 21.3045688252896 460.769070062224
137 -15.1619368458534 2.75483623730434 0.00924731699197777 2082.12235948071 -4.25921543268487 271.467973868104
138 39.8635986959974 3.56229385694716 0.0119841862813791 2055.08571201982 -0.954056191258132 406.855284166031
139 27.3110836271141 3.13155781625915 0.00972710676040434 2095.59627682553 -1.3996246131137 382.863655012737
140 39.7369894807273 3.77039619673192 0.0131414820039464 2099.86372585082 28.5923814307898 483.439581756363
141 40.6452955928067 3.54164031126892 0.0108867419062261 2030.10886551277 -0.638361051678658 394.464839881171
142 26.1757246946548 3.62810016284466 0.0130784790232522 2074.82990670484 16.0961207607761 869.9630139048
143 28.7114768536139 2.65988104216476 0.00672198090525589 2083.86120544467 24.8085367050953 718.799432379339
144 46.3809366572816 3.51761378980854 0.0113758808689859 2019.46093641524 10.1393181155436 1257.1044361728
145 46.9955419770456 3.3521743930559 0.00959401591013383 2031.09235445713 7.34321262221783 916.054255922372
146 -22.9188264928036 2.46578823779169 0.00720222494693913 2043.72384211421 27.3621445312165 1842.59254409783
147 58.3119733684435 3.90628970110346 0.0135991200057481 2087.28667904832 20.921371798031 762.682220572892
148 -5.84132588599171 2.66327550862609 0.00781940479504754 2077.41782070883 17.6656613615341 726.248040427306
149 42.8003541821313 3.73037627743559 0.013218672658272 2077.02012601914 -1.40043181367218 443.961527881105
150 52.668144053133 3.60509168785476 0.0122813726623128 2040.68430199381 27.0150168472901 2058.71845649752
151 31.9366325806017 3.56851935487814 0.0121100319229024 2025.41044698283 11.7861632630229 1330.43483406271
152 5.09460110806619 2.34354611688308 0.00574334039814032 2056.7707837536 31.2334575830027 1629.35055877219
153 1.64854937500855 3.29702078225035 0.0116591047563793 2023.28261672915 26.2444650777616 2434.04978143388
154 66.3147199312501 3.93053147895666 0.0126539248583141 2095.3706869632 18.6285392055288 577.9911011912
155 -32.1724252944975 2.16673344768063 0.00695027776832377 2029.33046883903 17.0485387113877 1475.69774907433
156 13.2004848337751 2.98391223216301 0.00897706701036503 2072.61339261173 11.0376162594184 670.695208896197
157 84.7877045068375 4.82600515525436 0.0171101377157333 2075.97018373967 -5.51427885424346 483.55248203247
158 34.4676559972184 3.39614267088589 0.0108511556487231 2025.55249602231 11.7599001876079 1299.74849714278
159 30.8820889189812 3.61870873759672 0.0122926051663452 2059.75547152339 -2.1988701634109 369.260701149396
160 33.3445331948058 3.23603850190361 0.00994616905768645 2065.24419126706 11.1288909590803 787.977574423834
161 49.7959610149189 3.96734703193026 0.0142045623524183 2021.46395877027 10.55061429739 1336.13376900069
162 31.1646388069394 3.55741194179025 0.012152129231984 2045.28072858602 16.2397448229603 1339.15480684987
163 39.9241043466607 3.23968753561098 0.0096219958282302 2066.72416857514 32.4544933182187 1478.97056965772
164 26.3356844326325 3.25145194554595 0.0106085792270637 2075.18050613161 18.9485566830263 878.185698934868
165 19.8543280413751 3.48160649100827 0.0116711954766661 2085.5496280177 -4.13872012635693 379.389928462346
166 17.274119243018 3.23529864292867 0.0101966523958848 2097.53152430453 15.8141320361756 442.100553556968
167 61.041799882169 3.77431307975113 0.0130420388521643 2019.39190645353 18.7905712076463 1993.83133271956
168 38.475801864422 3.6502949424383 0.0125693545061523 2086.85313990037 -5.55834182072431 389.99571708883
169 64.2068210935531 3.72508813106227 0.0117642370113359 2078.68566793739 8.0640722438693 636.150175377365
170 17.4616164676179 3.23157421392934 0.0104120798799169 2051.89122354309 12.4495952064171 1003.30643722082
171 -13.800411866915 2.81545180551829 0.00940321861642109 2020.1255340043 9.58813241682947 1120.73724245024
172 29.2791025955828 2.78204421543448 0.00754766406989806 2056.13414147426 3.70373307028785 499.543632166991
173 27.044641507011 3.436564147351 0.0122107731639687 2048.50333066727 4.65214544907212 678.470441292686
174 71.9013296868477 4.42706270485165 0.0162043045303168 2036.8118858852 21.2318569561467 1910.70084603583
175 49.9520409334847 3.64273132110231 0.0119554016482291 2027.15366945928 8.79272694233805 1098.04315816227
176 20.6262586955241 3.2995556027247 0.011034587318817 2067.64506907249 3.81538173183799 539.471753754949
177 41.7781510496248 3.78063018832319 0.0131428600691756 2077.8818932022 -8.00631814403459 303.492727604941
178 31.6029152115852 3.07786854167717 0.00925716587134581 2068.01356211142 12.0443258923478 765.247830029653
179 15.3053045012773 3.08917275325196 0.0100173408798617 2031.63948779134 20.0961820804514 1760.83783464625
180 67.4159881070847 3.96538645845785 0.0131205604845172 2077.51398785785 20.8998663956299 968.8336671665
181 49.6362412101482 3.99154634315292 0.0135476493872461 2096.07828176394 5.50068482058123 526.398435507498
182 68.1612322738084 3.94924131338785 0.0127297336933754 2058.9770207447 -5.62827866291627 263.32729531525
183 24.9187458793787 3.71049456506479 0.013642897497741 2095.09342989698 -3.23462370783091 461.593149009498
184 30.8429958057766 3.45198128922419 0.0110461388668106 2074.29479360115 12.0297916955315 740.586290552376
185 3.83443167038837 2.99635969594931 0.0102636575463665 2040.61805221019 2.20730363158509 510.766487463627
186 53.6962466201015 3.96826666957699 0.0140580141486132 2067.7910134613 -4.46647807024419 362.618445277009
187 51.1410475471144 3.73489586389636 0.0122965203741897 2011.80800915742 17.7635095803998 2036.00171955497
188 32.2379916709717 3.70454230180461 0.0132274944861145 2031.90876401449 3.85629106545821 736.208312139098
189 13.2564052682926 2.86647227805881 0.00944689598403301 2027.57571618492 13.8380693877116 1362.54528126976
190 33.5671268185425 3.44542910918602 0.0113976236993236 2057.83456759667 12.5289061712101 961.731122023146
191 60.6340398543806 3.77433085637363 0.0125312336532043 2026.40241587861 -1.91901803249493 333.941617055338
192 2.48459254103016 2.90751716301145 0.00989288410081357 2065.5110454699 20.9293468878604 1089.74750544755
193 13.5870170009841 2.7271214166592 0.00715681104117092 2026.31294182921 9.84933313680813 1054.30365158254
194 40.5765553377919 3.74390454013224 0.0130989099543531 2087.98926875764 -13.7808690406382 311.043637323854
195 97.6751110973251 4.40149631400103 0.0154191562859106 2058.36255602515 16.0880782664753 1230.28550791353
196 61.6483228799209 4.20629381709491 0.0154343283368843 2024.45320227649 19.1698231175542 1989.23589219451
197 13.3414622455133 3.04357793715564 0.00892907375872762 2094.50775526999 34.8049797490239 565.162035638148
198 50.7821289744142 3.83488202248947 0.0128745683850639 2093.00941149611 -4.08053215127438 455.384514505995
199 43.350869203253 3.66194533367659 0.0126307426725528 2088.65975866816 5.8501813118346 531.056794124795
200 8.43780897659166 3.2503918892428 0.0117046487870211 2048.92529802793 2.21585100749508 529.509379285373
201 40.9203175122266 3.35271644573532 0.010048883192252 2059.26218208647 6.93687235703692 696.245976443444
202 6.84997158511136 2.45829475927267 0.00656762956631428 2054.88570706523 26.4232245064341 1489.12207720897
203 61.3169109099485 3.64512733635639 0.011323988659896 2046.86140944599 0.788853052072227 494.758384524174
204 77.4628888289549 4.01551777081439 0.0127660054237511 2030.85190413403 7.77818729635328 1038.97346021838
205 30.2813719344277 3.57136917659565 0.0123333850937698 2086.37988516875 33.1902575353161 905.392440300864
206 -1.70490440386862 2.97327578966805 0.0102935513143172 2095.30720635434 33.2215555617586 533.519184057746
207 51.32303728204 3.75969143106197 0.0130892750001632 2088.09497845778 -1.10273344675079 464.937422668578
208 70.2919364654693 4.51943912647568 0.0169859776003983 2077.11905214773 -9.83583248220384 359.381367821663
209 11.2954377336865 2.95798367395836 0.0101088824208315 2079.62947814167 31.0861010360532 1007.88775092364
210 70.0058274364051 4.21608127866495 0.0147549418790838 2053.57617274811 34.5737479534 2141.74237696221
211 72.9550432988813 3.8949608673491 0.0130146062790425 2014.21263711364 4.12781589198858 845.124455565548
212 13.732040897293 3.12931425590415 0.0105775346412308 2090.18068785081 5.71230515139177 451.527103164975
213 71.7806919927411 4.29080173668299 0.0149891898893055 2091.26318796654 1.72581039601937 561.073935840291
214 72.6704273252769 4.29355044893599 0.0145368293803147 2038.39771287004 10.3689552657306 1181.49367357735
215 8.98111795068452 2.84599082119233 0.0088820884756489 2058.37288851687 18.0593302613124 1105.63712632765
216 54.4353279084537 3.45407597364673 0.0113798416484758 2081.96876882506 -1.47508663125336 407.572734171586
217 77.913769514699 4.40158236027883 0.0153661022571525 2085.79555781931 2.31407868210226 592.884030475169
218 35.5033129497938 3.16783067509039 0.00995139616099581 2098.55741793779 17.8222685842775 420.114042532423
219 33.7724632442543 3.75548226223807 0.0130503505437109 2080.34727057582 32.3168670665473 1112.45560476087
220 24.4018741419003 3.23165799626382 0.0111288284457489 2012.08867516718 -1.0459019895643 318.024031955342
221 52.4383582468338 3.7322120213589 0.0121677085873687 2093.96955294139 19.9086991627701 588.187685424294
222 56.282309721367 3.87268422062316 0.0128290656165131 2049.94008908048 19.5734126400203 1467.17842702149
223 34.9633715674594 3.2564435848513 0.00983901385586796 2022.36634055781 -1.60318814218044 277.927304309109
224 52.8675904067376 3.83720911675224 0.0127614072316785 2054.75940211094 9.38288728008047 907.747318558815
225 70.3696686735205 4.33752943013681 0.0150751781231005 2096.871008127 16.7841946613044 603.856941063995
226 53.7156986644847 3.60998536511093 0.0109199698070574 2026.19794518291 27.1399514772929 2449.15848766647
227 76.8439487176514 3.67599406837481 0.0116222625972915 2044.38511969824 -3.13034425256774 284.159334186508
228 86.9784016021896 4.17982729585906 0.0139410435994019 2056.86496497528 11.0182510013692 1001.99551251649
229 75.3089070119866 4.16369880913523 0.0142662271391364 2096.94744035485 27.3165888641961 611.031969408731
230 19.9389509476858 3.34151258210288 0.0110168948537988 2038.74399797083 30.1598769868724 2267.55652397733
231 20.760088612241 3.84674364286046 0.0141120789727931 2086.8640819483 29.738976971712 885.397344715721
232 74.8470207036267 4.21805683451608 0.0140146069324341 2063.88618929451 -1.0419575474225 493.490559893825
233 64.6107189799321 3.72169455735202 0.0119705434903897 2067.46994228358 2.44859988102689 545.192790414457
234 37.3375757833679 3.36019311206605 0.0108764826268373 2048.09502119105 22.2434831806459 1575.40339882453
235 28.7119771739913 3.5800470963016 0.012428585170313 2029.49253716669 26.2323974072933 2304.52745918194
236 49.7209260194506 4.00918640740185 0.0140039829435218 2075.39439212508 -5.01600139308721 386.727944321277
237 -12.2041338492643 2.95380320137857 0.0102828498128073 2012.38140318287 7.78658573050052 1057.83626438053
238 31.7107405449846 3.47118876228317 0.0112045347485162 2052.50488756737 20.749030020088 1419.99176093889
239 59.4581752453479 3.89141335558946 0.0130655525747272 2028.9468878333 4.17868264717981 787.961052480932
240 37.8446770255056 3.65083842372712 0.0122663657293506 2051.71054103971 34.2445846321061 2114.41395926607
241 45.7771932204397 3.83760726810828 0.0131158306213039 2090.88211974315 27.6691015367396 738.347760283519
242 11.3500939544725 2.98028043565956 0.00956219551908185 2055.43985924777 15.7641302002594 1075.06502917489
243 91.9188620355731 4.47035806616078 0.0155184113349299 2023.10198118165 10.5482457461767 1379.21861491859
244 43.4325958747831 3.93120521865106 0.0134181575231024 2095.09577211714 22.70077774534 609.11193772653
245 54.8152654587365 3.73656863516291 0.0124410249462615 2090.22644721251 4.83857027953491 517.986880140146
246 9.84364235969962 2.97859361815091 0.00902217188198681 2085.36889650696 4.70616717590019 437.088721500734
247 24.5021456235126 3.62180752564449 0.012956642641853 2092.48364327708 -11.690897399094 375.369609908284
248 93.4451308521494 4.67159800714046 0.0166675675505154 2060.57511318335 6.19353195885196 841.346124081091
249 28.5447419020912 3.39677679766473 0.0107770029887332 2095.54930436076 9.47474882937968 465.907526376438
250 75.7234371023046 4.39715768322078 0.0156883226175176 2092.20111623104 11.2606975040399 649.905555730171
251 40.6767314623001 3.80509998244733 0.0134109343890714 2069.0888963982 10.6083057262003 813.02972382164
252 8.38560822075886 2.76637813279385 0.00807625338960694 2060.25014284346 28.386848946102 1468.00578045008
253 109.711749705111 4.77664872889365 0.0163444521882143 2093.15448887949 17.4645142187364 724.705126256123
254 136.733347945556 5.24689534825244 0.0178719612650089 2045.15076206718 15.0104063935578 1487.40018444094
255 -21.9860586562658 2.34825375110159 0.00700586927839015 2097.74528588355 23.6464612674899 342.787165505597
256 38.0093061674033 3.7593198527999 0.0122157788385899 2040.24162781215 1.63319194922224 568.811952576809
257 29.6896684106237 3.63577998734171 0.0132344999130914 2060.75579651562 8.41568024130538 797.073765905584
258 10.5432247011455 3.04824141785494 0.0102585192809834 2097.79569263477 -3.72045553289354 376.639564643992
259 -3.08655813452272 2.55379867630051 0.00704644482580798 2044.04958643881 13.1451639020815 1045.81949392248
260 86.2069863001685 4.62060763359966 0.0163331661689439 2063.55008576764 -6.4166777394712 355.572106217296
261 21.466785387337 3.61595080077111 0.0122630430544342 2085.31032266398 32.0531580620445 928.097365433592
262 12.3788155238891 3.16116141799 0.0102382400577374 2023.87625139439 7.40706690354273 959.828113119537
263 66.3496043261998 3.97595727729278 0.01285037995065 2081.80843135854 1.90420173108578 532.469107842578
264 48.0215190962732 3.13967744158764 0.00913809714845689 2077.42926663114 -5.52184959873557 260.612706920707
265 103.597827171674 5.13554034268728 0.0191772917078034 2086.49444729695 34.3240739335306 1126.70249908224
266 41.0638954944597 3.8987380818975 0.0140498305365116 2075.32327467785 11.1728791403584 775.17255597872
267 68.5697708258723 4.12332568156746 0.0143511664300908 2032.74723193911 24.7458926890977 2188.50144779104
268 -18.3737452983181 2.47028108005658 0.00717611977500433 2086.17182423337 29.4388227537274 710.087057651794
269 27.133989150617 3.636274768846 0.0132337877874936 2058.0141642089 18.3344872458838 1236.63979244674
270 25.51947994629 3.66694916951693 0.013243415827042 2024.84636174445 11.2217459036037 1313.34859263775
271 28.7774037917471 3.62704910710697 0.0122320852300158 2087.50874350988 17.4071792769246 675.552716622334
272 31.6463968025012 3.81768375218242 0.0141723575801724 2098.04258683487 8.7220139009878 509.385349179841
273 34.5091418467631 3.53653987607466 0.0118611764080118 2022.62953450158 13.5294433473609 1492.95049330974
274 23.9846500997387 3.36007570470833 0.0109456343809121 2059.20637725247 25.664000401739 1468.31106922293
275 57.9212939406549 3.8252553960015 0.0134768051197777 2088.80232505128 -14.71151384525 322.909869491681
276 25.2884600604342 3.47065553619338 0.0116070764078857 2038.7517390612 33.3519005589187 2480.34665783825
277 41.2338858857551 3.53889442126427 0.0114232699538263 2060.10789224179 18.5162024595775 1181.64129155648
278 19.5469495267051 3.14374562626193 0.0102297804698617 2052.16525182221 32.0743074663915 1928.43327092293
279 59.8517653517682 3.6528154521643 0.0113051150271466 2060.99923338648 -2.98577992711216 337.013736331538
280 -6.23653645211728 2.70510722643973 0.00883527616272514 2026.24920768756 14.063043766655 1376.5864968285
281 54.9691371895562 3.93977021906737 0.0138066856079434 2085.77688891697 -7.29405478108674 397.925018251574
282 53.508796986391 4.04644482748211 0.0144766141145722 2045.96352672041 21.5749352378771 1683.39548433222
283 77.2769881624272 4.06796482133229 0.0133685378001052 2083.05254211673 23.9844309072942 917.546209629717
284 76.7915288220435 4.16434890570296 0.014086978962093 2054.19852848118 29.9211545404978 1896.74623397139
285 60.4407114108729 4.12088171966396 0.0141362076057509 2030.09689578158 1.77930949954316 646.729848674646
286 -20.5988931282072 2.67248883329886 0.00848892017563654 2060.85428626114 19.7625804832205 1107.08277903727
287 32.7780132834275 3.52055205985442 0.0118753986013417 2089.55811936571 2.96664631692693 475.660681801406
288 5.2612651873241 2.74521476956928 0.00800354055765278 2048.62183110137 32.0966646797024 1986.01695230321
289 45.8269870008257 3.5032305941888 0.0110548569713629 2060.58975935867 28.0860889377072 1543.43046750433
290 16.3240856576545 3.06490204592753 0.0096956778850956 2077.80446064402 10.9002609644085 624.053663322442
291 49.3959883443744 3.69478840980889 0.0123625368703185 2099.3537970793 16.7470851354301 476.728643897154
292 45.9513856232395 3.61250653191988 0.0123879190746937 2087.35858038533 33.0656699975953 875.873431254247
293 16.9141209077228 3.03164066735545 0.00962295287916307 2081.03730010334 -0.359205596614629 371.411591263214
294 3.4878980338893 2.70455942316216 0.00805908150949036 2085.95013291156 2.68836071714759 371.08788885195
295 2.67770864570278 2.63201801264425 0.00722688363080777 2064.05646961834 7.24675251636654 580.045362825097
296 47.3433230321168 3.60762387155994 0.0121829472343786 2048.40018458036 14.4731489615515 1202.60119054119
297 31.9638865924807 3.6080920094125 0.0124322510572943 2084.8978889233 27.0923549449071 866.932512895605
298 43.503121510398 3.64073744147705 0.0127710714474523 2054.99219704955 23.3070772630163 1512.68844224261
299 49.2069570866153 3.73561263714477 0.0123531271345747 2099.3319945035 18.3489748765714 482.172871436782
300 9.17274511875413 2.84049582865495 0.00810521241816448 2031.94021656387 21.7415845976211 1826.99777899946
301 22.6743413695289 3.41468961982397 0.0116860629838597 2084.34872579342 23.8920735800639 806.561648221926
302 98.3386371674125 4.76051145245922 0.0170658382417643 2074.23564182362 15.0760718644597 997.589998940529
303 35.5453560769749 3.54265517544571 0.0119846271221281 2072.93725561327 1.02325105341151 475.437590799095
304 18.8976218053481 3.18160958570858 0.010176847998619 2040.0640922857 2.24972056690603 532.379417241133
305 36.4710591954494 3.42798215153862 0.0118250524500927 2091.4980327182 31.6393931186758 704.030709375626
306 49.199872346239 3.51561451524459 0.011509263470884 2051.73625061056 3.27307391213253 599.304525625644
307 41.0790825124282 3.77619616075333 0.0130067122647998 2094.37093754322 26.5071187657304 628.282198822282
308 63.5197333861786 3.98000772207678 0.0137096000226235 2062.98841620865 31.2252617115155 1660.63204262664
309 49.1780530339697 3.65074697964358 0.0113136919914459 2078.45908083231 32.12127703242 1145.24332761591
310 25.5652718881939 3.28084286331038 0.0105188251798032 2038.963189648 16.820056901779 1436.77374595726
311 -0.805268347000602 2.80612299683441 0.00839808114424449 2084.19916515891 4.41485519055277 415.875730321823
312 61.7498198410253 4.13238579323615 0.0147180605879178 2098.41030398267 31.2658856995404 577.742705884127
313 20.0754624914767 3.35076431724568 0.0116530052061181 2058.6718991308 -1.29939790116623 372.268224803666
314 42.7835892211212 3.46640385620211 0.0110864934873595 2098.05849286192 25.0907233706675 481.828853345332
315 34.7101640876812 3.25888247784545 0.00985481750353429 2093.73945554183 30.2608540770598 592.205246603781
316 33.7664852995693 3.53281229369134 0.011538658177943 2073.11302826321 -2.867904570885 366.173494015887
317 38.2724438610029 3.6436113800563 0.0123384969681591 2029.86116993357 10.410104857292 1190.75398991655
318 65.488535495889 4.25585552245625 0.0153899305379425 2050.2629097898 9.14930585073307 1000.68686090018
319 -7.6480520996134 2.83179070134088 0.00895939544613906 2092.32830609451 -1.15802037529647 344.178376758378
320 66.9344717446337 4.32334238084802 0.0157723526862303 2054.50063051656 15.0004230812192 1237.86838121773
321 99.6455607636621 4.98849656877836 0.0185531217236268 2075.95259631472 22.4619389767759 1183.71532045084
322 -17.7270786713461 2.30597099237996 0.00596726464253738 2046.87760354928 31.3357359054498 1941.77114929424
323 26.1420509577806 3.52890801622277 0.0121233468989543 2067.59779825341 16.4520935993642 980.536963394508
324 9.64060398582723 3.18960248069825 0.0106105652601455 2052.80694328924 19.1964707477018 1307.66278974175
325 9.97063171897617 3.24988747972769 0.011428303682159 2079.36925588804 16.2504567205906 749.388530998546
326 54.0184548276134 4.0507247623042 0.0140122291346418 2011.64902282273 -1.67630339041352 366.264820892027
327 5.92520635680791 3.05552006923488 0.0098862785063018 2072.4436735413 -2.40013401256874 316.526102877678
328 21.5500704983235 3.55882278589556 0.012450367395494 2075.92195877945 22.9547971766442 1005.701696903
329 27.8114235502079 3.34364421768757 0.0108410987165907 2096.18276996864 -5.79001853242517 396.82315913406
330 21.5218565816187 3.25138615722278 0.0104484647441364 2086.95481294836 7.02767549315467 498.313982072977
331 38.375173518177 3.51076089929322 0.0117671422878627 2098.60433173878 13.7296654423699 462.02185806972
332 -26.9025057521336 2.24490081393106 0.00673184046709013 2098.20926154335 -11.1165118962526 257.091671679985
333 40.6853744621335 3.54932722679425 0.0117160439385173 2064.83228255785 10.3485838416964 810.25393787103
334 42.6484197690349 3.31715957063293 0.0100837453402198 2037.24600632465 21.8366681388579 1780.70730499352
335 23.7949440584951 3.23240361812835 0.0109184842482003 2030.61195696006 22.2460351325572 1952.01338219478
336 30.9106824266786 3.58127782206773 0.0125620726339047 2048.76055713114 4.30524095660076 676.710096783636
337 29.1227522610336 3.3094321099561 0.0104490431200941 2088.48135076929 3.25070742052048 449.889505860989
338 62.3917006755252 3.52254375041139 0.011074368607499 2058.30417108326 34.1834288462996 1863.94085114242
339 14.2177128431395 3.07624382763026 0.0103608291116158 2039.03863074607 22.3100078199059 1748.48747460093
340 93.7710201516281 4.63867242930614 0.0159255993298341 2059.29350479227 1.92541518714279 666.463821791647
341 41.9096677853232 3.7947226088652 0.0130049577327348 2014.10935040773 16.7939176224172 1923.35142499035
342 -14.1311041423106 2.4101806153765 0.00722280663810929 2097.36389506119 21.8110671755858 354.852215217114
343 27.3476690623441 3.20678988059366 0.0102784234836999 2014.85308109992 12.391516091302 1455.95010690733
344 23.9796424561419 3.38822611623352 0.0109542797658763 2042.01707137283 12.0853888243437 1125.01223143071
345 38.6954260592593 3.44925861426346 0.0121309143308539 2038.49861792196 18.0692688003182 1550.83199756626
346 50.1434707216946 3.41390040379392 0.0105447742187702 2019.87495322828 3.95886750426143 740.843723227782
347 63.3822581939506 4.20996522688313 0.0151036344758927 2064.02319397451 32.4878817796707 1707.61509256642
348 56.8366099781103 3.84046861921588 0.0132562820023069 2031.5301223495 22.0367428171448 1996.29894604493
349 16.3745191620682 3.13868156701034 0.0102582447701502 2031.04958216124 4.35420470545068 694.106699704516
350 42.3948577060243 3.31979890261789 0.0102265838581067 2091.50826802407 -11.9946241821162 309.892110648529
351 50.4523879067881 3.98337421565836 0.013887526443351 2087.89136138116 17.1284491452388 714.062328624848
352 57.7724935156025 3.57322942388515 0.011521844386395 2056.39408785687 -0.83671220112592 410.707729871013
353 40.7952653899422 3.5741913560202 0.0116569214636675 2076.15909135621 -0.334532626438886 440.36756123333
354 66.125339489727 4.19081069061244 0.0146240009891132 2055.02558585582 -1.83678252855316 450.540058644388
355 16.5909181970521 3.25498410692267 0.0103711148743332 2058.79724588245 32.0719497767277 1727.84576743294
356 41.1303775952121 3.30876846960355 0.0100038898656166 2045.2477500739 14.1906613507308 1185.87782480397
357 64.3943848614735 4.00199857409571 0.0130728896531775 2051.01544839935 27.6342647289857 1855.82046326728
358 32.9150417805706 3.19585749385385 0.00981618183227337 2085.54360989342 31.5658688219264 852.48048142017
359 51.5463724482075 3.83011971954993 0.0135129217266373 2036.40125495219 3.73611350310966 726.024891576728
360 40.8678897133818 3.69616769686292 0.0134010963562589 2049.53013343364 33.5250659985468 2166.15092884018
361 5.30605486864743 2.67764597620742 0.00791764784038504 2096.75599774206 -2.21658573485911 322.331641646946
362 59.0036127302142 3.91897977003792 0.013269089331695 2034.08369997493 21.4033691235818 1906.22777448835
363 25.6711683086758 2.92708656813739 0.00855179424159215 2022.61111687333 15.4588438011706 1555.75530810035
364 40.0458598772455 3.47193984209349 0.0108882107772811 2015.76859418629 20.5673640384339 2164.54001511183
365 62.7906299793155 4.15760565036437 0.0145637962841025 2042.17360624135 28.2086537475698 2160.56289506069
366 -28.8102799886866 2.57576136382349 0.00893186483857646 2038.19702456845 19.0735644451343 1506.04771691797
367 43.8877770648321 3.77354531194827 0.0128888338311473 2067.4038109465 25.6096363323741 1312.66398255913
368 25.4740237933662 2.72522836147688 0.00714065848290527 2084.34192734351 23.8249664450996 701.273027950063
369 40.2723215179541 3.0903197233337 0.00882567470015824 2092.90908812941 32.7984903845936 610.443439800134
370 74.1320785362266 4.13051604148249 0.014069469382408 2076.2640619881 9.97567542595789 759.575478868417
371 31.2220886189212 3.24589379148012 0.010116670366852 2027.4858415185 18.03916224977 1711.59407826276
372 42.6277749115914 3.6667102088123 0.0123851490275804 2028.04526585666 25.3878557146527 2290.05159171355
373 28.559441861741 3.23776841020359 0.0113094999966962 2080.14285643026 3.98602865403518 491.142084250853
374 39.7171869572388 3.74811308245263 0.0134380072504217 2079.05064175068 34.7892625280656 1208.4404887285
375 78.3020261313037 4.22194336988973 0.0140232919303832 2065.94912576606 28.3564601233229 1497.13827142509
376 20.7288200250157 3.49369860662665 0.0120554131374124 2084.8631745975 7.05043854191899 550.123340354568
377 29.8198444673321 2.87851084184802 0.00795735655864265 2092.80272757425 1.53840178623796 360.99076209803
378 70.239243687646 4.23119419254581 0.0147573008658058 2087.3919930011 22.5796831212938 822.911168834006
379 71.6810050329756 4.35292121350514 0.015079395317085 2020.27590318769 2.05406875116751 716.670180800992
380 49.5062196440091 3.33601722477313 0.00996708086612426 2099.36130846711 15.8779477956705 421.486064049867
381 9.13737307654944 3.217817108774 0.0115719411083772 2083.68026370998 7.06774464575574 527.386580306709
382 27.1370733594351 2.86888656204732 0.00832199882374891 2070.42950892309 22.7695570350625 1025.10723016054
383 13.7103890568397 3.05374884720125 0.0100688856114518 2068.85406952957 9.13610043004155 668.464541254416
384 53.2045255252548 3.19646119766752 0.00868198373152768 2075.81774938828 9.13045496214181 608.160542966175
385 49.9681670846877 3.87126710904978 0.0131949785348069 2088.70458280784 11.6352121718228 621.472119076499
386 8.85447110136584 3.20391122066439 0.0106090633542885 2034.48729266389 13.9425239316188 1316.5543060887
387 42.64364669367 3.37081155561135 0.0109543473025972 2019.74643399101 6.02731332415715 906.238452238519
388 38.1972250686595 3.58450162784131 0.0110648930393213 2079.71853188821 -4.49589773546904 353.572921935058
389 82.1037525104325 4.29281016001341 0.0146746283723311 2082.55524804303 29.7057094774209 1061.95185084482
390 -10.7095709282555 2.87581738095082 0.00928481642821965 2075.41929476336 1.64663660340011 400.478795215242
391 18.1465990966265 2.99278298394101 0.00915674689552662 2062.77023545071 5.54187566973269 577.023650524821
392 18.8756012736771 3.36515978611389 0.0110362672624082 2061.4872138449 27.4002356827259 1477.85828070636
393 28.1780153054196 3.29515505467117 0.0102773590374875 2066.19042160595 33.0764966923743 1527.98131388094
394 46.5332329310093 3.96920326221588 0.0139996850495356 2074.43449590309 1.13574338844046 535.153721858183
395 69.3354068852378 4.02202353715038 0.0127506340564227 2082.02806675434 32.4790092208423 1085.36788495725
396 45.0701832792095 3.690803953035 0.0123252385816639 2092.57626119512 18.7653347756714 604.526200201169
397 4.24227634680278 2.83807009415491 0.00877516313115622 2017.91588692996 9.65689800446853 1144.93118954318
398 46.7589226303586 3.55662358186832 0.0114293388885327 2054.33877506526 27.4666421022266 1698.97172474911
399 18.0501443424615 3.36971205557416 0.0120412587234807 2096.03566577355 6.2141047231853 455.52781164141
400 80.2870876332384 4.69080830404842 0.0164864779265448 2093.37862041546 8.70301653863862 655.301334264744
401 46.5703114157639 3.69393989610227 0.0119515934053571 2061.91718925652 2.08196455147117 541.903480160322
402 38.3482116491414 3.62555484457466 0.0122380181318921 2090.79647114803 8.54984217090532 536.700744985934
403 12.3097060994207 2.58697677015056 0.00690551041020252 2050.90813498781 27.7658934495412 1675.64015138234
404 53.1069724034326 3.91436668174298 0.0132227150484975 2047.02216137177 7.47987404698506 890.841405773215
405 46.7672960691442 3.78923663233296 0.0128068064703087 2087.60136401816 -0.869667411316186 468.034064043528
406 67.6941453142872 4.38945201456851 0.0157240800138817 2029.0800665617 19.0032190084457 1909.30005275756
407 90.1759616200498 4.74130427967441 0.0174987424538884 2050.8446650093 18.5908727021888 1524.4611945534
408 37.4902387625277 3.3630797825199 0.0103538237322768 2070.72183708847 11.5137802809477 754.170138156947
409 29.2638134794386 3.07517479887351 0.00887127743061169 2048.98978035548 12.1195643115789 994.935081375674
410 33.5602415302608 3.14593291984145 0.00993584596902829 2096.19743433781 31.4170611929148 511.558328641676
411 71.6357962877155 4.06449294610383 0.013566967142333 2091.20352798374 6.05673053301871 565.549498964284
412 55.7185623948846 3.40966358714529 0.0105689361502851 2014.56488298043 14.685668554157 1678.07587212182
413 34.2136869542483 3.44247786043445 0.0108813800656984 2086.51824460691 8.56207752600312 544.554385418153
414 21.0614894222876 3.51537398096084 0.0121190438523638 2041.63676209003 10.1617564121261 1039.13894720863
415 4.01121167067581 3.58770487712902 0.0130017099348737 2058.34244931117 26.7899298132397 1576.18668435023
416 78.1085275744649 3.98358576586471 0.0131005920190532 2083.9216149603 -13.5981859033927 281.90632553894
417 14.922495127305 3.12773303537395 0.00973507955390884 2059.74702261342 31.8545210314915 1670.94623879893
418 46.9338109034812 3.5521525764561 0.0121920267277837 2086.19003439369 20.4783351183869 733.118169781802
419 64.7303824846964 4.16413522955065 0.0136550262324283 2052.1819437698 4.34658138779923 730.767800778933
420 33.1748960750172 3.58697215690397 0.0128120273764713 2034.38023189409 14.1080187540501 1384.39594830151
421 -5.80880965679946 2.39916054416718 0.00705517285066498 2054.70621215622 1.9482936616987 383.192002422269
422 80.2428312728331 4.37798735612076 0.0148713886733247 2096.3661758306 -5.7369269290939 532.948583530968
423 31.0287806681165 3.06691349121656 0.00967760490025849 2083.21896119951 23.1707864464261 771.006533738953
424 71.6665436823354 4.16021034304771 0.0141808153238103 2078.55271211476 -10.7171144662425 296.778354573926
425 57.8794392634672 3.51318968650405 0.0111924489395037 2090.08111909381 33.7089127418585 772.97476134214
426 69.1362981621118 4.60874514386481 0.017583796412602 2017.41769764828 22.4781038612127 2454.3216957647
427 34.3747582402193 3.51169764733156 0.0115421127877219 2065.08007795457 2.42870319867507 526.008370846612
428 57.5563102954745 3.6649513220506 0.0113339094959488 2056.20484860661 6.03593349456787 719.244247468524
429 52.9384177317633 3.62019590489509 0.0123347532320862 2087.83675850183 23.7952490476891 747.658026375978
430 49.7627068964659 4.01481957602142 0.0137566424685852 2067.16430463153 23.9464177191257 1295.08104624847
431 22.9277122571739 3.94603023490017 0.0153062995181224 2027.85167106451 26.8683827505447 2452.50107638244
432 11.3616745275244 3.09755933096933 0.0104894660009556 2046.21626918716 6.67270353529602 750.45665864061
433 56.3078050378955 3.6949632005584 0.0117326948929707 2096.84529853542 -7.61951643275097 436.974040571246
434 40.4352516678501 3.5359620887857 0.0118255984802641 2057.23486045352 17.1626124321483 1179.79739266757
435 19.961322196933 3.11170009127925 0.0098279171261367 2016.55412185541 22.4552223482169 2261.6235104907
436 -3.08712830436373 2.98080076669826 0.00972103340965307 2045.22924953722 14.6232541673817 1174.83074222053
437 17.5467105206671 3.24310361215271 0.0102505976172653 2042.35908381944 20.559590801131 1589.33867270463
438 45.7827276537059 3.34849081528503 0.00984280515321106 2068.16408382892 -4.22809434588999 277.017704564365
439 -9.36567912896847 2.74543171010846 0.00792570141495237 2045.31941557466 15.85971880937 1203.58233536537
440 61.1273729001858 4.0708461112637 0.0143336267012502 2015.18010264123 18.700299821794 2105.04441085894
441 19.5680099315944 3.253710295996 0.0104395753404688 2091.71954852529 10.1303802826442 490.683839606065
442 29.4251357641848 3.02114487651059 0.00955203948540185 2040.13045160542 5.13800237327814 684.230277375624
443 57.4935461509062 4.23048651137126 0.0151771634673957 2019.0763302336 20.0885292049497 2167.06802965688
444 7.08789374149084 3.08208711872798 0.0103291083596978 2025.57205520081 4.76852325024083 743.687142321003
445 67.216208256118 3.9558097033539 0.0126132209420327 2053.10614477284 6.11526260850951 780.732333122739
446 33.8874276165365 3.56831388545873 0.0113038072754427 2019.12178999768 19.9828628823161 2061.17926593793
447 23.9403430528467 3.20077973044684 0.0102578900381586 2011.04015557235 4.56504452973604 806.195166512929
448 93.1490532921935 4.64829619839016 0.0166092520718239 2081.76830927283 -9.89357812562957 414.005129427628
449 15.7082108293334 3.01149475010285 0.00990466075637882 2058.78720617085 21.2554238177836 1254.40122846361
450 33.6826480862065 3.59355098047583 0.0130553188310557 2081.65234292322 32.3210273194127 1054.20171055569
451 28.2902448401596 3.48003466278792 0.011503754116602 2031.00784349581 3.79326954949647 699.438594809718
452 9.30113883865734 3.08567672403167 0.00962468151378397 2034.30012471532 0.0826666853390634 389.071379127657
453 8.3089633549983 3.03294245168214 0.00970328279141231 2099.44037635834 13.8952573901042 386.755965483689
454 16.5236224940929 3.60353206131403 0.0132708291093131 2062.98476421763 25.8546140883118 1420.88030972504
455 15.557806349655 3.05557383498775 0.0105773485775762 2080.98987380764 6.04132240638137 502.907003717884
456 62.6792332545272 4.3528040084606 0.0153894592420316 2023.74209243595 16.536015344318 1816.32011253868
457 16.3372156165424 2.88557415543648 0.00907970960019101 2052.16766783316 16.3699024845846 1142.38976360662
458 19.052901829496 2.98465040571755 0.00921387822738459 2093.9088675133 32.3621904733591 567.455680478558
459 73.9794449776974 4.07709793215229 0.0130727176885678 2085.16587207746 -9.53378699254245 368.251575352413
460 54.9659039212088 3.21226751450978 0.00904087464112488 2049.26585260406 17.504965714179 1279.84508435576
461 45.7448369823043 3.79504952678698 0.0129629630402497 2098.9734429128 -9.45857187965885 470.906300394794
462 13.8167934708621 3.32407617170438 0.0115755554474974 2041.47210364579 24.5171279087663 1857.63287080805
463 34.76062602765 3.5040737536252 0.0119653106215814 2018.50296397554 13.5592529806308 1548.77572683813
464 53.968912357847 3.46315733073885 0.0112140500010236 2084.24651117786 3.75643479870632 492.962276694394
465 29.6708390186615 3.56373027260002 0.0127632409537623 2019.34571630368 11.3670720742084 1372.72936256907
466 8.79600724620125 3.43818139709858 0.0125131462801245 2078.40158718196 20.4729443322867 883.603783984363
467 66.9250022469024 4.03776520662256 0.0124870910182339 2082.28457889194 10.0286094145849 678.836869512141
468 55.3312606013755 3.73927648645444 0.0121803765815344 2069.19477067189 -0.692562616895884 447.600035743861
469 54.0655948709882 3.52986331907958 0.0107579507436586 2085.80268178997 29.7959232027642 859.920550779865
470 38.5913002177181 3.27764269308104 0.00997654566829944 2097.12710012752 31.0314629715867 494.731611534894
471 96.46678321759 4.7691899969192 0.0161904683723724 2022.45764721301 21.2867817049846 2253.8317896639
472 26.9230302845798 3.17354416075831 0.00979929512028919 2088.48363003624 11.9270112388767 531.144792002953
473 45.3690185993247 3.5729159805097 0.0125128963215629 2013.84491086891 -0.453255893662572 415.841887441469
474 19.145476761693 3.11521806459784 0.00967442014506649 2076.18154768809 23.6748761869967 950.881193041717
475 43.7444067492369 3.6281692467513 0.0118217044122148 2042.05011555273 -3.30273858038709 263.632899997437
476 -23.0829977064121 2.90407643448259 0.0106374177549644 2048.78364910814 30.4140903661028 1931.07822618404
477 68.649854560138 4.1315456682181 0.0136542362771992 2098.13306502742 22.947604060173 562.499294340874
478 18.1381447992131 3.35772667192222 0.0112781403634754 2091.80361630674 6.50763323297724 477.081220939793
479 78.547837771391 4.10425339717334 0.0136210473357296 2091.09273047023 18.6917425389402 683.161897711347
480 10.1306632437905 2.91324995033291 0.0091660179839287 2015.08033721242 11.6921706264839 1355.71512216378
481 28.5252538036432 2.90856097059686 0.00893395434683581 2071.27094153385 32.9999205446802 1308.59758767153
482 -7.40095972250388 2.51918218446394 0.00754339287927065 2091.35109722032 26.9001849601045 543.413767380002
483 14.1704494892139 2.95789316556669 0.00905589362171027 2082.9996905718 31.5494165197015 902.775129920103
484 64.7814956105 4.17814060682743 0.0148943572945847 2051.45230116998 -4.22365747857839 328.941196349313
485 26.2811827907576 3.4186994532223 0.011942760551573 2040.98246288439 29.8857655748725 2198.80775666788
486 78.4802924200761 3.9655536691254 0.0133113857531608 2043.63167259796 23.4342927136458 1821.33605990532
487 49.8292997030983 3.63188767798258 0.0119450469258589 2056.73526402866 33.3171925065108 1897.81967092061
488 36.4299758865621 3.40638006048727 0.010651431154085 2082.93408716726 2.84195119980723 472.219660501398
489 21.6958121097876 2.89300999361991 0.00898789234390279 2062.05509732966 31.2984631885774 1547.02369906613
490 41.557575851295 3.96434284227976 0.0138662698558159 2085.3225899206 15.4662835667841 731.596175417302
491 10.573602602244 2.86751155215171 0.00901365503874887 2072.0907699191 -1.89957609167323 304.041958318729
492 40.6655850314164 3.76182566471748 0.0132189698834004 2036.39382906305 2.78644950827584 656.525915292853
493 19.9769458945046 2.92606610908016 0.00878544402865521 2066.59754655464 27.1202134923078 1267.01474293667
494 16.8848185970519 3.33439921601331 0.0109142887402687 2082.72921494278 6.13482014974579 524.524533946381
495 28.3189768637863 3.3142460187279 0.0106703888997436 2082.90041022259 27.6790818222798 887.954579867194
496 41.3768011466036 3.54827754825238 0.011074916548321 2016.0885756393 1.1965501960367 541.61633517066
497 16.7196893413806 3.55041546231457 0.0126315701552381 2090.41515975283 5.75505534885451 508.729079574733
498 32.5886675927745 3.51476016025113 0.0118836291810265 2020.44603955629 17.0960134617053 1804.22390231471
499 16.1158080015052 3.30531091149895 0.0114062536828182 2070.68367946218 31.8099267687649 1352.04987931364
500 -3.74366942672055 2.20749013414137 0.00535998283995443 2096.62059845193 13.8200430688448 309.26035450699
501 70.9954068685558 3.8609762481054 0.0120038620615 2028.33075870783 6.47347159916535 943.676546928826
502 64.4142491412825 4.04280957254136 0.0135890785507943 2041.21189790755 14.4148904737085 1357.69982277025
503 43.9897272571729 3.44638161729777 0.0106439013500022 2015.81064892327 2.85075337393209 667.663668890924
504 42.5464844244696 3.86909694249088 0.013537174662462 2055.52684523608 10.736568251159 969.98871808352
505 51.0020710331906 3.99726246006342 0.0141905058544909 2092.62300192658 -11.1573955020867 428.104106548076
506 49.6169694444146 3.8557993181322 0.0128867187109584 2058.30699983356 28.2736401096918 1664.90921955806
507 -14.5545263994524 2.94218833659526 0.00949278071460478 2077.3391864032 26.2474366487004 963.05079252341
508 27.0736043101008 3.2188997866607 0.010732893283613 2099.76954576885 25.6273839995265 411.512485354164
509 3.44689421662873 2.56213994841938 0.00676020864303217 2083.33941987646 29.8119426495396 805.627881408678
510 8.15282248768355 3.24144320008153 0.0110775779810142 2091.44022521353 -0.0417393026873469 410.192149229317
511 35.2642688737592 3.48718864330989 0.011281383850503 2085.79925817531 18.3590026362799 697.425114961599
512 45.2521760610187 3.96211313852437 0.0137909808021243 2043.97183362325 17.2615728480741 1470.91523956534
513 18.3631318278923 3.46953319505399 0.0111220325890948 2054.17269182275 34.1058839368634 1996.68602753248
514 10.3205095172783 3.06224504017758 0.00971452076570605 2039.10672836611 8.55292814318091 902.813542678118
515 37.3369436456072 3.46077825342203 0.010558059393204 2096.52985651069 17.0216395659372 487.498220326258
516 71.433048289784 4.32981223769087 0.0147749427476924 2097.58839395549 31.5019813505933 624.196145840173
517 14.5296371852727 2.74567122505665 0.00781523770670144 2057.24757482717 19.8144413670525 1182.64139850431
518 46.4990233716387 3.90008576100985 0.0134644298678703 2066.98930225708 8.88395997695625 788.296846629911
519 65.2337078588624 4.04310541306187 0.0140159068327068 2033.64365698071 8.90252837212756 1104.37384100114
520 26.1014945272639 3.41549788304813 0.0112145296379106 2012.27228000108 10.0501239788719 1310.6975818534
521 9.76298957851179 3.28842564003426 0.0111738848624623 2019.23372893711 23.8885868829675 2345.39094942987
522 36.2111933346648 3.30421563506433 0.0111332101324163 2033.35070036072 25.6732107046992 2128.36211549907
523 23.4929739162284 3.24119066255339 0.0101443597533928 2037.33951528557 -0.30514381127432 384.124613209743
524 17.6458957576196 3.25528974929355 0.0111603584788943 2029.8090436561 20.9153289697133 1880.64671369611
525 60.8670411590265 4.34550475165239 0.0147994662871494 2088.42399394582 5.24268500972539 610.675665617743
526 22.5404178735359 3.09813569144916 0.00956000491144705 2096.8360757858 24.8575886152685 463.029133980607
527 28.2013162851076 3.23013636322436 0.0102516204221476 2070.53310817783 6.84117948636413 604.564571475944
528 71.9403691184583 4.6752480117345 0.01717591294416 2096.94448899291 -2.78652431210503 592.982666430751
529 45.2387299190227 3.65309883295716 0.0119928212880894 2037.08868311113 28.0245160707273 2221.91310052564
530 42.2581657253273 3.5816219121748 0.0122258836134603 2087.00148339104 -1.98130237171426 427.770091616369
531 50.4189511811891 3.88837691772666 0.0130967846326191 2053.81395684299 8.69948114501312 892.78722351426
532 54.0199559951904 3.79648663643605 0.0125323351471006 2064.82369193062 4.4369521108456 633.476472131172
533 49.7083501050209 3.6648888019299 0.0118713857772067 2085.44803543296 -1.15878630662337 442.223071980445
534 54.0554582030229 3.64446490765793 0.0119621584533861 2030.81211776426 15.1981912809424 1509.28199524429
535 32.1584461427922 3.42638112936219 0.011332685554588 2088.7889194563 13.535370377358 582.779187751335
536 10.8141906632546 3.60757660660826 0.0131413892390711 2064.78942142706 22.8289298969321 1267.08032659756
537 25.9311851986356 3.008849082804 0.00880274669213386 2076.28984988783 1.00927575491369 393.476412132617
538 27.8958893972504 3.4675989187703 0.0112554232120699 2091.06400042982 8.39966007275507 509.611551730986
539 42.1463553237729 3.7360453155413 0.0129330451541547 2078.54414283112 26.1238122498617 1034.99106809629
540 33.4910189947288 3.4087121812279 0.0113540412993231 2041.55904754787 30.149087079335 2191.37410473613
541 25.5494264655623 3.50393832374588 0.0118270436301471 2022.6178484743 -0.881614999379963 374.423507220385
542 79.6300175471491 4.42206752457384 0.0153844219037442 2090.50212193164 23.2994384737685 783.500468991688
543 36.4676493073615 3.52658162285918 0.0116801682530127 2093.43651142949 -3.03620735416189 423.835362392684
544 29.2011813758181 3.01676414149846 0.00856006319980703 2041.62670691987 33.7607024027966 2339.16828305798
545 95.5178499379851 4.62263929164181 0.0167308665081023 2018.97227544873 -2.83199420431629 363.294641609247
546 -3.67679132484395 2.82958885100373 0.00843054264445253 2063.28820140823 8.92991266679019 676.550272992418
547 75.0503043208139 4.45990081743424 0.0161576319203868 2019.42573674046 20.3646582690999 2212.88694728737
548 39.354019149156 3.71888504324197 0.0125407228766318 2080.94850737019 -9.15099859470502 295.365960479541
549 -8.39989649129214 2.47164680380735 0.00720956462637415 2096.65142358281 10.7982249488123 339.557965877589
550 50.163518618482 3.80197563958327 0.0119561610568526 2031.86890497291 28.6273224186152 2423.86644427546
551 53.7630714670129 3.91961770596448 0.0131715586364975 2033.44147265959 -1.8374221608974 372.403814829156
552 63.7904829310403 3.59838186635523 0.0115127375408899 2064.74819763936 21.9418015819974 1223.12559225939
553 42.987021501916 3.38565317684727 0.0109385409722984 2062.04609015025 26.2335186963901 1419.55054091312
554 29.3206947315847 3.07725164593912 0.00903199790224917 2084.04442704725 5.24814073229209 461.911840551836
555 51.1081323352271 4.03289094903323 0.0146280201357636 2072.06829408789 -8.35541870677844 284.006553872006
556 35.9651827499489 3.28569777987835 0.0102090039415112 2026.29110935167 -0.42421207530424 376.931807261323
557 51.8931412585973 3.69650631291063 0.0118750940438462 2064.22342326469 27.3310447135009 1440.08758328187
558 45.9428624107317 4.28449655388513 0.0157818781033167 2052.24273964576 0.88247932959348 593.69309969501
559 34.3837879414216 3.44779514463134 0.0111628286108705 2050.98361699097 14.5739854220301 1146.21362904219
560 4.14811967839895 3.16970463169944 0.0103218280922801 2057.43971976824 21.0473948763683 1293.26374637645
561 12.7138023603638 2.97789962571308 0.00874001414132535 2076.2763897113 9.82387823984027 599.019931759221
562 68.0269623054109 3.98269945468861 0.0136009462912076 2012.3610601353 13.5933517268859 1695.66426109256
563 83.9302185175289 4.51927750220886 0.0151677746656688 2050.39312088955 5.76351672876626 856.146470228056
564 101.782408687648 4.85779670671788 0.0174567039419168 2075.24635303952 -9.61225956911221 384.003481552421
565 22.8046202985384 3.20112009425366 0.0103431950412101 2078.31160664721 5.98891859641299 530.678953023625
566 28.1132084842798 3.49427320089669 0.0117700198579875 2017.21781760547 12.4346107151359 1470.59768720729
567 98.6232069964563 4.90678365755493 0.0173351542718449 2057.06306305667 24.0203989227302 1657.25492297469
568 58.9481082359954 4.01669180082153 0.0135470353641747 2073.3489189127 0.0806598947383463 509.485729317881
569 60.5235526946581 4.06644456718619 0.0138081170619482 2039.32454091613 7.24689744180068 954.056599016781
570 29.2823025745087 3.56024283300871 0.0120541235441704 2043.15083960886 4.44607679033652 702.802179510561
571 29.7199582110762 3.46494312839692 0.0116954513987832 2051.00683671865 19.7015347098932 1402.95934068524
572 28.2265612125547 3.75735132146881 0.0131271242304098 2080.47785417293 14.4828581274487 760.863169500868
573 52.0528966698974 3.59873230809142 0.0122436734798707 2079.98446073267 5.16425591427833 558.739250990929
574 64.6345603132397 4.45968751110725 0.0156826300816732 2064.48900559708 14.6137430937961 1087.24181495735
575 50.4131715337914 4.03548828102959 0.0142754907415005 2094.96495564701 -11.1468536406755 458.772753409577
576 9.46736455143255 2.92762775268966 0.00907950747415167 2089.719554079 -2.90643475949764 333.703488199413
577 75.2374882455577 4.21571627575359 0.0141679924620567 2020.66518334509 20.7117300271057 2175.24327308585
578 67.3462313314947 4.10786310452724 0.0143560445008293 2050.55385348178 5.94816104508936 816.877100108678
579 30.9136416080071 3.61733002896012 0.012896718147674 2032.00574895437 6.02093093562871 871.716094013415
580 -3.20062673713497 3.02920532569674 0.0109398113669537 2027.59612989426 10.5649282946251 1153.19275715244
581 72.6913025667324 4.5951272931391 0.0164078449781121 2083.60436884314 -8.86159024434164 442.202555033714
582 27.1047397460591 3.19962602057893 0.0101941920518653 2085.29380996106 15.7453477289528 631.031375993583
583 36.0584612619601 3.61084918325544 0.0122705511731811 2088.64623920619 6.59649928798899 531.690292468689
584 15.997279659205 3.12398940460875 0.00997541748267006 2046.4345724117 8.21018896764144 829.989479458149
585 34.8926608665776 3.36991817807047 0.0108573112391526 2048.50604930124 -0.121087916195393 415.443550285657
586 21.855021588278 3.2551118659645 0.0110211609387388 2099.17657403951 4.49245510622859 415.175446079436
587 60.4544035683469 3.60292941882011 0.0117753178625725 2082.29115547216 25.6316396663897 906.04714305566
588 17.3921392178524 2.9265764191622 0.0089271963998953 2060.97950984165 18.4832518710755 1083.51532156499
589 4.00653216348669 3.50660439132471 0.0124486790966155 2015.83032967732 18.8322491501458 2032.86433848836
590 40.3599520055996 3.57450021079238 0.0120516162081929 2077.784547535 1.26139110885561 479.475001721693
591 86.4261844441938 3.99727524909445 0.0126963973959397 2061.34345365083 -3.70295372325927 355.616022365765
592 60.5083243806272 4.37610064770625 0.0156448377912067 2097.65256141336 30.539573347196 631.329572436858
593 12.2161915983119 3.19050347502587 0.0107443544584331 2064.25550920051 26.4904100820422 1349.74253173075
594 30.9123635324988 3.55031039984346 0.0123741974531707 2095.93425251637 7.99513014731929 484.055960396862
595 30.8381273282615 3.34912569632235 0.0106586672368935 2090.5837219595 27.8905257256702 680.675119008694
596 43.2540521124072 3.50649661954837 0.0113527484973898 2082.35007276037 -0.179340245667845 436.035757947303
597 67.617363663937 3.49525162021767 0.00996823786909415 2074.55069862772 -3.29490686766803 343.424339531815
598 63.6465912686764 4.19879365118829 0.0147571965615219 2063.87312142551 -2.1467401040718 457.430479227909
599 29.5945479853627 3.28287878959682 0.0105146559563505 2074.63920624787 11.8933812971227 711.927785510986
600 31.2620634952152 3.42301667656654 0.0113199650557983 2050.44028538442 24.9469187948853 1666.95957110439
601 66.2412679672173 4.0456159013259 0.0140388120851704 2057.74621420982 24.4510913058184 1547.21549876903
602 25.846927927861 3.51150072694213 0.011646786598673 2017.96819189261 1.79781569400802 589.473080187189
603 50.0535806393176 3.31513881479295 0.010034737422664 2041.43532035989 1.0222499165684 469.652572252034
604 14.8771689753379 3.40749146223222 0.0118061909529768 2085.99869997008 24.8488076403737 780.753046815138
605 82.1806239316645 4.39192157047039 0.0150544976717177 2057.46220337017 22.1509949560277 1498.87175747424
606 49.4579317690238 4.03483565088262 0.0141436047119765 2065.42026919243 25.8077135449275 1406.22746898417
607 31.7673776287559 3.64342057197367 0.0129226411619915 2044.09403360519 28.3611422777176 2050.69572535751
608 51.1710428751126 3.87211019780232 0.0135034188531566 2069.60489831073 1.08332770410925 525.465542564055
609 43.797765072824 3.86896691813525 0.0131137999838413 2039.51202064683 27.2185705858283 2135.58066730594
610 53.5715488311914 3.49880375701533 0.0104416719241958 2086.28706927341 -2.50036329729483 397.038108023158
611 33.3476846966059 3.3156067898577 0.0104547316406682 2019.44633211894 21.8770414148457 2175.38351413467
612 59.6291124953207 4.14475843256912 0.0146421309388605 2061.41060850606 5.60168843017891 744.850212439255
613 69.5231552278705 4.10646730776466 0.0144169866210342 2017.84622190334 8.55354928877205 1225.80561662916
614 66.8713564064127 4.2166316645571 0.0144911676359828 2053.88144065882 15.5034790188074 1249.69239113997
615 56.4996940702737 4.08770793320502 0.0144266809198253 2077.27627981245 -0.851908253971487 501.940379706423
616 38.755814470655 3.76698436798178 0.0135246161696646 2050.5695701933 23.586649147328 1648.08864797382
617 41.5556271953188 3.88020724686191 0.0136288110199504 2050.27420871076 -3.61188363516703 314.721678838472
618 33.1049200424023 3.43797981663998 0.0115294889041381 2061.9324091184 20.7960206805728 1225.38240234971
619 20.2027868327692 3.22666106435124 0.0102342976263611 2098.87577638729 33.0330049758777 439.63011211354
620 -3.67250686398766 2.86294202007918 0.00952321447085916 2059.55074779224 26.2248759181239 1421.35189501011
621 65.7495213565734 4.06497265754768 0.0141218841292692 2078.43814808014 -5.39406072115526 400.342023446776
622 48.2160419516632 3.3094239003313 0.00989196366623342 2081.58872204763 26.073289362248 888.142284210701
623 72.9780127149999 4.22592720055004 0.0144693334460892 2099.99672806985 -12.0874737016857 535.413971564827
624 74.5752536247683 4.2443362405085 0.0144110351562954 2064.10107474797 24.8007824318483 1427.16113298264
625 4.83140862172954 2.82821510718635 0.00879187642824651 2098.58588870545 9.36457469593734 364.640697705148
626 53.4794278497184 4.32971090834131 0.0156855130330269 2096.61755386204 23.6536827194504 635.325400254569
627 47.496736918595 3.36320774056934 0.010359286137719 2074.55963682383 18.7016511708498 892.90000371155
628 21.9421474108722 3.28195950521056 0.0107922848407844 2066.1279413274 8.07355494704098 685.843699141788
629 53.9264545087929 3.76984221792118 0.0127668810495534 2071.85639165947 16.8721197429113 951.408223897618
630 36.1990326060447 3.01012185721338 0.00890735814039711 2095.71842442243 20.7133892248385 459.17552065013
631 31.8292833813965 3.4043609519202 0.010498315262208 2096.55886068149 18.1824049237184 484.891142725403
632 46.4991787452195 3.67925927755407 0.0121751739514856 2067.29937334475 2.63062917161733 548.915506986459
633 50.7768863686725 3.9096680655608 0.0134651093705507 2039.90784729621 20.6541248387657 1737.14548342055
634 19.1295692158521 3.38145297243099 0.0111314899825578 2082.20555221662 5.66791044780985 525.828255611481
635 36.7930517091248 3.19723254121702 0.00937743609525594 2049.85225222912 16.4358237199485 1217.08679797938
636 28.0586215024865 3.25508196505501 0.0106935342180734 2098.08124700934 3.2897400460206 415.22996195828
637 47.6289272786514 3.61164982370752 0.0112797530123946 2099.0569950291 19.0394698199816 467.101370551058
638 42.7938195979517 3.73043938243102 0.012765090894451 2081.82015659171 33.1906699365936 1076.01282928328
639 47.9094341431847 3.55643047711664 0.0117002603883546 2034.59214872424 27.8945950232446 2271.43060141863
640 62.3294568881443 4.0747134575813 0.0139520985723777 2099.47914478416 23.4838245343417 528.529387119348
641 -4.38614241643598 2.89086656531269 0.00984361563762112 2075.01575918403 -1.3709103083238 331.61570522445
642 0.105689316876978 3.20116993925565 0.0116025301458306 2059.3428621022 19.4534766161814 1201.5394104387
643 28.0627476590591 3.0649929095463 0.009994392996883 2043.20199489826 15.9457438997924 1290.14199970171
644 -18.1419704794344 2.09920057989971 0.00532072864204506 2043.10883118538 1.14355193451047 316.479747552441
645 13.2048276336276 2.54189990859315 0.00722234523575038 2055.19947846746 8.60683375736699 696.114924772074
646 63.8781332633569 4.14908106698402 0.014491426841736 2031.10893446486 9.28238407010213 1167.41456535965
647 3.30818491528795 2.87079952810688 0.00911776877778684 2069.38860594202 3.91403167974204 478.012515381433
648 17.7427788526125 2.94799496933226 0.00880311705982266 2096.68203525711 -8.45052526332438 335.425265117219
649 28.6276754884493 3.20220702070306 0.00990316439263418 2043.7220380425 34.81326617999 2356.6850540267
650 30.8050818335138 3.19085388259386 0.00972785105334049 2052.61236290005 7.02283950755373 727.758396470587
651 51.0712218052421 3.99677129102707 0.0136616251672548 2073.20545183029 24.7280943812802 1168.81592145164
652 53.2747841842147 3.96586235584081 0.0133581080078274 2062.39279986406 26.9785155914724 1515.36591326428
653 48.7482211167859 3.34710617529585 0.00956722024680717 2023.80063076154 24.148367906455 2249.42533806474
654 19.3121553995768 3.23981721336411 0.0104853278247507 2089.93787584966 -8.65592314861715 318.670305012283
655 53.2964309688439 3.98113695971929 0.0141448741354548 2045.52946080035 12.4773780722171 1188.09322562008
656 25.9793939599115 3.17951313442616 0.0105478787979458 2024.08232319052 7.87425997201353 998.020291735715
657 33.2257249737961 3.45209507466593 0.0113120467090253 2055.70116677089 16.9377015461214 1183.76388787312
658 26.4976524757252 3.1132249180933 0.00975851804906271 2067.3483989588 5.57563982671127 569.492499763229
659 41.6689788703247 3.23287854850697 0.0102923943064698 2058.61407397105 9.10380210494623 780.337810938633
660 98.1344955505025 4.67322125639937 0.0156592985930501 2096.79768325575 -8.72843675082549 561.513435507405
661 38.4337874724534 3.70986090532534 0.0124991887449989 2063.70730966097 28.9602600759827 1519.52551381901
662 40.3070935769482 3.66415123485265 0.0120501867779068 2051.71001795609 26.9396218960173 1761.32043798121
663 78.840802040671 4.36247220277855 0.0155071381624696 2050.67364729568 26.3944378262386 1859.14424759431
664 53.2803785361152 3.82395606464606 0.0126464069089594 2067.4407392859 17.148509437684 1039.38036999426
665 30.8401363989683 3.10739279032683 0.00968206235161929 2083.51657627453 -1.28926937235519 365.007792014514
666 27.5784004839811 3.69027195082459 0.0135580120013069 2098.16702994471 -3.32636140286922 468.682567848135
667 35.2636597913058 2.92882683213037 0.00809454963981679 2037.80569439079 33.1321570579894 2416.65167196065
668 30.3723249569122 3.53830832922379 0.0123586774947468 2037.07595512317 11.1799939791672 1153.71896024915
669 64.6644302917969 4.23528281176715 0.0150131051850358 2099.31334893405 29.860491331201 561.134239822224
670 -5.8103304870872 2.32817101353219 0.00652385003103963 2011.64938477264 24.4757042871788 2446.14666349056
671 29.4096289692024 3.16690136351333 0.00928704180914811 2061.82670003991 28.6177404480986 1481.56265276806
672 75.0840406748075 4.43086625842577 0.0159690300383722 2070.94093311322 -1.00276574725285 538.505623220687
673 91.5941066860356 4.66751588968161 0.0164597019796161 2096.47401379701 33.662978457287 713.832462001194
674 58.4351337185302 3.61261121250324 0.0109891360881692 2057.87386177923 34.3155542761087 1892.55816529587
675 9.62070519784885 2.98378849987341 0.00978955834398346 2073.57220045594 9.06012763967738 614.176642175443
676 81.5445277644956 4.11161288463536 0.0131576375807679 2099.99056779314 15.7158212643117 513.939096470692
677 67.338200133447 4.25404751164502 0.0146266614786917 2095.24022382265 23.7516188784502 652.545100409452
678 28.561730984849 3.35420222371136 0.0108133348539043 2013.06792606297 12.5024598231539 1506.62899597276
679 28.0053935763165 3.15981687731126 0.0101565599906632 2072.27283963119 6.67973039904609 580.412811653087
680 25.4220653024055 3.58889910106898 0.0127814929361859 2054.36407034262 25.2367277420126 1610.28708702606
681 32.4056846346075 3.60841973616591 0.0124764199294095 2087.73934072233 4.37095181783661 511.748800023601
682 11.8075169333124 3.25385198232545 0.0104523942755783 2058.83179163537 15.4148135590367 1041.5141300824
683 -8.39232101457989 2.56178631998504 0.0074086179019655 2027.6983149189 24.9077651905827 2114.83924651724
684 37.557749080731 3.38594620153986 0.0109033117337031 2097.92197690858 10.544423959218 445.552008149893
685 63.1578361923081 4.00500611197787 0.0143001949324865 2079.74694666523 34.0994045860134 1202.65919143576
686 54.277698040902 3.89223967239595 0.0131129001800485 2073.57948933169 30.4314975067973 1295.52029317489
687 43.6573725329896 3.29895566802635 0.00999431579329232 2036.96849960065 15.7308538467623 1399.39055051456
688 28.9212229065375 3.30077934178219 0.0109699250888516 2033.02854115749 20.1454782066867 1764.8154144531
689 57.9759507320172 3.50075555909163 0.0103825746183111 2052.07602473674 -1.12310186726972 377.236131826839
690 74.3291191646417 4.53270704156835 0.0163464142232237 2031.16361712362 15.7522201561369 1665.0985929189
691 75.4672938251973 4.08677870006985 0.014096983999591 2090.56408996414 4.6933222701773 562.920111914467
692 26.0548168035476 3.6210060630996 0.0125723558231298 2066.54557598173 -1.56410229159519 407.838840459394
693 42.2922753093555 3.53598054153656 0.0121265952054577 2093.712249537 4.03624967671931 473.564427529808
694 25.1383265721127 3.03764371069137 0.00949182165878277 2054.25982499891 28.2229447527789 1668.72301204585
695 -17.1112697716183 2.54510383423365 0.00799842068605953 2043.15550933662 16.1743128695525 1236.31864167452
696 34.2830960351385 3.11217523504495 0.00933899880421986 2096.82529570046 14.1810648166575 429.082401622924
697 6.09444308021791 2.85783701631159 0.00843982543802804 2077.8745301005 25.1597733609378 908.286148223539
698 20.0925149821657 3.52201138367462 0.0121399960996065 2092.29981763032 19.0550443390384 593.620424417277
699 38.2311929633207 3.05960107039103 0.00920424231615266 2074.41642580228 1.10893207835034 406.123643211803
700 49.4231593074429 4.04061273184329 0.0147907840750131 2060.21555672423 20.9058745554648 1351.15796935169
701 60.0291024935713 3.97860451479189 0.0141433262654647 2021.74284482864 2.39866096759215 695.890779894164
702 42.9228818586438 3.38999383530972 0.0104913329212065 2048.90295954165 20.3527671541087 1460.79794702924
703 28.950172809667 3.37765933502422 0.0113010922041701 2072.58326902171 10.1486988039687 704.158597583087
704 38.1147790575143 3.48595856756535 0.0108215086932694 2094.81039162027 15.5506507866085 513.705412196519
705 48.2645637916565 4.11666150738309 0.0142348852836648 2047.42438456928 23.33080267068 1749.3295648545
706 72.2930433505319 4.18235805534746 0.0143737456843236 2025.53628241969 16.7769018816762 1779.62150546213
707 43.6003241899998 4.06200869365744 0.015318188893892 2078.78621883085 21.1368310288526 974.074850793481
708 35.46894242629 3.40188294687073 0.0104350507218651 2088.36735522002 25.1615526759997 714.277094710285
709 35.6921993550753 3.27586901887508 0.0101241539972838 2075.28737534792 21.7171783582307 943.243780335518
710 19.9076789222055 3.22868808753582 0.0108398715774571 2054.89836625638 5.87128891143948 672.224529144444
711 36.1679206454178 3.64885611962856 0.0124991929595915 2056.63685741951 24.5171723212115 1525.52095608287
712 86.3161366834426 4.66399614657759 0.0166260281468955 2086.57037040778 1.30706280702725 613.636003555693
713 29.1879665045795 3.47647049509483 0.0119950588563515 2086.80641423375 -13.7911946838722 259.253198708354
714 16.4560750421968 2.94140588534638 0.00881643345824759 2099.72058756324 29.0297248074785 371.020035656035
715 52.082272345901 3.77334920963771 0.0121579179934049 2085.73730305256 18.536391693633 736.545618537601
716 44.2929184297985 3.44087944441318 0.0109886615729594 2073.96910070837 21.0828884644434 978.606051104895
717 31.9990278447195 3.99156617542853 0.0144335751818655 2093.66192805651 -8.80789622664452 455.913424006105
718 24.0524487408951 2.91493002980099 0.00843748497446197 2033.89637070615 29.861310988199 2331.24641757322
719 67.0615407976004 4.45794224512804 0.0162455621569853 2077.67253675265 15.4915243876167 918.396050747189
720 47.608763007954 3.77921917682458 0.012718859992317 2086.60910569923 16.6018148791045 699.44217386957
721 3.11185123170612 3.13972014036042 0.0104177880196007 2052.7888137165 17.8712903195992 1238.95557699405
722 44.5228012590244 3.17324869605127 0.00867330070705163 2052.61835443811 15.2380196633749 1106.97906187533
723 48.6559122203081 3.49333091715783 0.0117784605400425 2084.48972506006 -0.904690879397094 427.173079653012
724 45.9489401302657 3.70215036323402 0.0121300442053195 2059.67483232985 -0.509914031717926 444.267012298508
725 23.7504762324181 2.9919289417009 0.00882722228732816 2047.50388789037 10.5532192531973 922.048209044576
726 29.1988876199524 3.32302248895828 0.0108845178095951 2011.28021466546 8.66365476045758 1185.83907837105
727 5.54639785855981 3.15484152718065 0.0100047662603685 2099.92212061491 7.33292965684086 394.092413601532
728 72.5148082690689 4.00100889895633 0.0137523491076768 2027.49336017971 6.97811800288036 1013.32910159385
729 56.9007775289582 3.88414154822362 0.0123364257352433 2024.13354027271 1.48821595590562 597.543951441479
730 61.7738586638715 4.01733643776575 0.013331442982126 2036.01279378752 3.5584357008338 733.413258020252
731 40.3252667470934 3.52666244268682 0.0115658712424862 2099.62921561324 -1.62107669515535 442.27897003177
732 31.0750455229029 3.27399282602333 0.0112606781220866 2087.41114961472 12.2982325986959 570.053182142923
733 30.5897840631694 3.59291739988019 0.0129610570637872 2049.00871449849 9.00082793319598 919.351771977154
734 2.43815257734839 2.91249084141743 0.0089305930679651 2024.7779872173 6.41672151628882 843.586417993188
735 42.2724623880044 3.76283505158255 0.0133095155834722 2042.13015845208 29.1002462524921 2164.12436634638
736 45.2606936658362 3.45098106659941 0.0114272198359046 2088.1480111538 32.8855890221894 823.990055671812
737 15.5894712821248 2.94901175745411 0.00929920708957649 2050.80704327277 2.77431250084192 503.91162584584
738 49.8268019148652 3.78301525056686 0.0130114350126495 2098.06301751547 -9.30639212951064 461.764399606281
739 27.0250302946093 3.2807917928631 0.0101060924745627 2045.52739735227 12.7447436121292 1101.1460552186
740 49.0034075059936 3.53161511136542 0.0110362470246165 2098.54541036836 -0.660339274909347 438.283715265902
741 108.800395375544 5.17445332813123 0.0189428359376839 2083.79117739061 26.85663232347 1100.51384234382
742 40.0741621340895 3.51759086144368 0.0117754928875966 2065.27458090591 -2.30017662746832 363.733333288359
743 31.4996585972342 3.08345947061632 0.00920402003995082 2094.40104602696 24.5837774965912 517.780742060028
744 -2.1189775871675 2.71283024192729 0.00769693586103756 2080.8681051319 19.1426635743119 697.554550907965
745 52.6484256384634 3.82894655021489 0.0121591599696392 2044.7090500046 19.8535706056282 1575.45888237054
746 89.4636373848155 4.25762626630109 0.0135681609597258 2075.95482091722 5.78453180147335 670.684385192428
747 13.1942850634432 3.1106901579734 0.0102346300492113 2035.90869753808 6.84011072386056 829.290735457173
748 52.3371607276613 3.53918363080789 0.0108624105189436 2059.01231354382 16.1661944491789 1101.26007440115
749 16.861290672983 3.21724285473595 0.00971951632837045 2082.83424883871 -2.13069803779945 360.961480518178
750 14.1111610206862 3.2875677704737 0.0113492137771913 2091.03308215388 -8.50639783078805 341.004473994381
751 2.33695834137305 2.89034284665737 0.00935023125201217 2022.80171728483 -0.202458151616156 346.336666804978
752 77.966749583576 4.03562818543132 0.0126062568801279 2068.44878017064 13.8609807263128 939.222472154522
753 37.5692472459824 3.3711194854838 0.0102489113805351 2040.28720473801 6.00151459453627 775.420669561955
754 86.7442754046598 4.43518821361182 0.0153057728206216 2049.84612788423 27.5200605532154 1943.14144696625
755 23.7027310001397 3.15777553804991 0.00979599687074469 2095.94979350595 -4.09406304592267 375.604528661145
756 89.3993806604026 4.14368670734662 0.0135218325220347 2066.41007208731 9.3675249395892 834.493451847657
757 -7.21917056882796 2.83756178483186 0.00882447393987462 2099.24054465978 11.9935579504818 361.695646847891
758 30.2901163645976 3.20037607902744 0.0108539692622417 2021.21934779501 4.31533562019467 744.663522790609
759 40.7661344084334 3.72067483470012 0.0127304026597828 2030.33761047502 9.75673754233867 1151.04227538371
760 58.5314337211044 3.86756413163823 0.0124128205404007 2075.89012790984 26.8467647046782 1130.84847644348
761 53.7550373119251 4.04366754154391 0.014080175172793 2089.69906365708 28.9262836589478 812.159927110116
762 24.7039269189871 3.22265312594027 0.0106980500006248 2034.27435666719 11.1187323601916 1136.49594001788
763 24.30460279627 3.35211105579355 0.0113857206769927 2074.62881759973 28.1596183450893 1138.46254021508
764 34.8330944006324 3.4836844947406 0.0113289744268821 2052.56648208713 30.9569105878472 1905.12962289946
765 47.983413047894 3.57191286169503 0.0112333482799711 2064.6680391531 33.9118284080178 1642.98279631225
766 33.2945093606801 3.55393183475294 0.011834476970041 2041.15458128462 22.4634432722814 1769.57282898829
767 65.3425774693062 4.59750518338139 0.01692102776968 2096.22540176986 29.9237170279957 704.68454427479
768 34.0468285374182 3.6617157584852 0.0128737837863836 2062.45008335263 15.6245928863063 1053.28924991228
769 1.40415968935892 2.75632016957676 0.00873222289034194 2062.08321534796 21.55918284785 1161.19824881829
770 36.0509165575988 3.84408117221719 0.0139022475052409 2095.23722270736 -13.9699720055796 426.309782315673
771 49.5119376136141 4.06836271719314 0.0143873402855298 2086.7770111037 -7.48789575649425 420.045163501636
772 92.1098705303777 4.38850607858327 0.0150429501140763 2091.02022471605 25.2618320658803 783.031193960643
773 28.6825251230414 3.46378200155401 0.0123137371123963 2089.08870134037 3.05474389111623 475.756572556742
774 52.911454859347 4.053646126552 0.0148364786053534 2026.40430567693 22.9983169026673 2213.66624649076
775 74.4107400184223 4.3520331925805 0.0148237307516099 2096.37626320263 17.9710886464454 615.950914337463
776 56.7967068979496 3.7765888959181 0.0126411110584982 2029.08736517676 -2.30015140026808 313.149759562725
777 60.7156789353811 4.23964129384426 0.0152872742276785 2049.13908101269 -1.81860936339945 450.708724858896
778 65.9815844897371 3.95316708281672 0.0131683455409286 2099.7222911336 23.7739963247441 504.632053070072
779 28.219195894407 3.14004071351623 0.00998057945682194 2019.58884228347 5.92094232793897 867.962418477221
780 44.7632761612852 3.52790408727739 0.0114999785716979 2070.29392728 13.7041467498057 849.586621502268
781 48.255897395639 3.35571069185721 0.0106569430193657 2082.70823320397 19.0288478531875 747.737624211194
782 77.3648036651272 4.31943880598448 0.0142783285763668 2020.4947176429 15.5676046409644 1781.02164609772
783 47.3152343946841 3.82901402327368 0.0131964586043806 2060.65770131559 28.896572093945 1622.69134971708
784 28.7472536383544 3.29921725505536 0.0108062269535186 2085.79152705218 11.9904108135961 584.575723421244
785 45.0434765095972 3.8256942273851 0.0133155764387183 2012.24148062756 12.8283844701946 1612.23094600516
786 88.2489576421025 4.36092907861602 0.0144640550086376 2038.5419804405 -4.6922426763922 260.536594745322
787 61.9422404146529 3.95135320915104 0.01419688680802 2033.53907668777 -1.89631625311449 379.840108943679
788 55.5341860489733 3.90920574418985 0.0134248291811462 2090.66663378896 17.7717074076645 661.504095463076
789 3.25077507291484 2.85616084260723 0.00877198562920803 2081.00372272753 -4.61890826467425 266.295510076698
790 50.4917289945244 3.98070773852059 0.01389575502959 2085.03640033607 -3.91778972465545 447.833426075673
791 0.300986935275693 2.52849781043607 0.00734421774904679 2027.83560833824 28.5210265801288 2368.33721221009
792 103.409752069969 4.81424563942737 0.0170701870781602 2067.62890789635 -3.9440108789131 486.900083733275
793 32.0946615231018 3.29044425818928 0.0107389523383623 2075.96237685718 -4.35302492463961 308.17188138835
794 6.85773895231771 3.12456955064024 0.0105413145262125 2043.81005312316 19.855322598014 1510.34873037339
795 23.8272738653371 3.29222562420298 0.0105706453151705 2085.53197517362 -4.62224158458412 344.798889879358
796 -1.66822915653397 2.50780485417838 0.00694138420685844 2087.12630001362 23.5446159518324 608.029604289664
797 46.7879599790344 3.6303087641988 0.01173834793201 2030.79318803502 13.1430182978511 1364.1763862812
798 86.0728327050121 4.69298725167567 0.0170100933380587 2020.61726357741 22.095445767045 2355.97440066933
799 16.4477307936969 3.07090367319566 0.00944959711506265 2025.67680079257 13.7182451225817 1400.38108983904
800 57.2238704744294 3.90361234235197 0.0140100376109543 2052.34422841365 18.1530449562706 1364.73689163333
801 65.916177142109 4.3439122762337 0.0148971020740149 2099.70192384138 7.57109929341823 552.845387994616
802 11.8235202175459 2.95330647642691 0.00881282242518041 2097.39250953542 30.6701862742193 444.042880815997
803 40.8839743062598 3.83492393397226 0.0140109224975135 2085.05386461061 24.4073327886872 857.572889231344
804 25.2347699102863 3.70483149194674 0.0126915964857013 2091.10035139415 16.77962024929 618.810325741361
805 34.9774045814783 3.3839538149323 0.0105843735000106 2081.0360431734 29.8476934339851 986.983864448979
806 82.9699262530549 4.42954471716186 0.0158845169954153 2086.54088770552 31.4309178409167 989.885957020021
807 53.8155030988952 4.03793673058774 0.0136299973950909 2087.79756728653 17.3327155434527 721.608947901204
808 38.9142934750234 3.97366805907393 0.0144955285457745 2085.29435256473 27.8018229664303 919.27573516661
809 57.3910630091595 4.06581322752819 0.0138740735064564 2037.76253706077 29.61473809788 2357.94526092496
810 7.15954770364744 2.77524523245386 0.00836532061411943 2089.85236530402 13.4765357035212 479.528985322217
811 56.4069341556737 4.03912925856872 0.0138369826746273 2036.77666103328 13.721935627982 1379.38797820643
812 40.7345495577198 3.38520856825966 0.0101476660622992 2086.96093679592 18.7117444723845 661.656270945913
813 32.4224572019479 3.27624597974529 0.0110468974325692 2070.45452797716 22.6590726082213 1083.26339375837
814 31.3690665940369 3.22955608551856 0.0102361811160995 2053.27238707687 8.66646185982972 807.760896456645
815 61.1207149350303 3.5860186172613 0.0109197479497364 2013.01589516853 2.93070881394669 698.700978436927
816 91.3201567145783 4.53694803540616 0.0165141219778283 2092.34469807148 32.4347649025731 830.802873277444
817 12.7101469461199 2.99030844814478 0.00961549991927959 2014.20421375381 4.2173290415667 735.860805164972
818 32.3109343725118 3.58099141494974 0.0114563244866434 2054.13315753522 4.22407610109076 641.20350557875
819 60.7398190209053 4.22560016706416 0.0151457069663155 2084.08610408567 4.93633690290153 619.252882714523
820 73.3038450217591 4.31640536167192 0.0155079321387246 2066.18957635853 19.2352401115932 1202.95402386752
821 24.1484854115821 3.65715893306425 0.0129373098614084 2045.07748421398 29.3934032693505 2080.98656529117
822 -11.4342916961294 2.74424962684213 0.00918350201517045 2034.45610123151 18.0555197200738 1529.48543514754
823 10.0082652514162 3.05655113451256 0.00965030128428541 2080.23036193801 33.4980019624345 1043.17083806581
824 42.2505352949692 3.56579755792974 0.011566379215714 2036.42740540276 1.27623341046274 527.93098289034
825 43.2643272350761 3.68702472625686 0.0125178557871532 2027.92365868762 14.0548661723733 1479.36507910526
826 49.7073707764363 3.94468477584594 0.0132168777643963 2044.75788557786 14.4174558250234 1294.01086850904
827 -6.09056769089825 2.84064410062792 0.00910937385474171 2031.90491174604 2.156909534242 501.992471219798
828 23.5634771387817 3.31868629465633 0.0114547219605454 2060.94190014456 8.22252718731761 742.371748704176
829 34.0367787680142 3.74078250376449 0.0129520939423862 2090.63705083402 8.34646848030388 553.252143223611
830 22.6426344939233 3.58881117039988 0.0125441066087913 2079.91997218854 24.8606010479853 955.926709041767
831 59.5631737686582 3.97417308029585 0.0134231431256063 2099.349461762 -3.20045174797997 500.035808168385
832 18.1855032062898 3.09759474042778 0.0102264221754349 2080.66050708294 33.4248945838772 1035.94607906957
833 29.0755968508375 3.3939179321736 0.0114597224397926 2093.15613411763 1.91522737964988 441.885187568314
834 -8.31206685113256 2.28138812554409 0.00557549970551424 2034.66933676368 29.6151396841742 2206.40442766089
835 57.4927461607324 3.55089743950586 0.0107348698814431 2032.45259021199 4.92343728197739 771.387164677119
836 66.0989783855505 4.31982856729903 0.0156105877731215 2016.2148304258 7.84663253230974 1211.17687866625
837 50.0127696431996 3.90751122013838 0.0135540776364322 2090.95607932704 18.4120584884658 662.990123973674
838 35.2355210009472 3.49212703906564 0.0116027231790925 2098.76401437167 -9.26529249176383 428.262176341399
839 13.2845721433964 3.3250705525005 0.0110118312843976 2054.68579390878 0.759857837110758 452.831693899218
840 11.8467174985394 2.75552138966783 0.00782050216313633 2090.67032121448 -1.49339707335457 322.61914084561
841 -27.2028031584192 2.30035327654341 0.00640779720693545 2046.42256710096 28.1202784064226 1786.62847529079
842 7.688113904045 2.66924480619316 0.00848461043050138 2054.60430609016 19.4933069660328 1218.01663829785
843 55.2137035107833 4.01532551975222 0.0148162786220071 2070.67350348318 -7.48080590041354 297.713697045393
844 54.3056408683376 3.57239798497252 0.0106862137045094 2070.99450826785 -4.36749524436891 313.910918191661
845 27.4772388899814 3.5218623082146 0.0124973369442403 2068.74315773463 19.8450549179688 1069.95921030511
846 52.8638424276009 3.74244004307714 0.0120807431564434 2066.6061487447 27.5127692869864 1387.23112611897
847 26.3781738385127 3.69234118285721 0.0134881022689666 2049.3631748762 -2.83175626304001 331.050169298873
848 64.9316194951049 4.2943435198797 0.0153362756622137 2098.22956470121 16.5168996108696 578.299404250941
849 19.9647059220954 3.01149177392877 0.0092532980613042 2095.07054737723 2.11495914496481 383.750493175258
850 15.6854522943702 2.95701739326727 0.00967566157528623 2064.7659369146 10.6093078060076 744.980920143272
851 16.4204712460895 3.08625894207655 0.0102256352339532 2040.96671026177 20.9478262253106 1625.00494397739
852 43.175295659738 3.69572153972805 0.0125835237059283 2062.1527989374 10.4036941332743 861.47434253486
853 50.1559882367409 3.4982072630154 0.0116952761596584 2059.56762580201 1.89349320949987 517.602306334726
854 46.8364260976723 3.47204643868715 0.0111376913824897 2089.17639114894 23.1738449214026 684.903269656527
855 23.2526919926976 3.21026642894543 0.010458072868184 2085.92283541942 -1.77965716924518 377.547084397905
856 33.6361846484122 3.53603521920879 0.0123394051155844 2026.86394860968 11.086479332298 1260.67220400711
857 57.9111245410187 3.5146365048075 0.0110834077684574 2053.21451999666 14.7890251968056 1129.82587368873
858 17.1286589922901 2.58514823002294 0.00623756879028914 2052.01212966861 10.6577617605217 818.611148953288
859 15.1294465246088 3.46418272651859 0.0122024859949483 2044.5987432485 30.0976755353622 2109.04671337046
860 31.3545524048813 2.8975140696847 0.00819132592225004 2080.07031219546 -0.453160270117223 344.612406453162
861 40.6408766922834 3.57183863060924 0.0120685312725971 2097.35977061023 29.126346684061 528.218643519068
862 41.5747355942433 3.22449813893741 0.00990285473108998 2083.7307059993 13.9296789094806 626.318122309882
863 53.5463264758358 4.12555840122031 0.0144865536542428 2019.25045932387 4.74598442902789 908.787021325192
864 36.9231448493199 3.44842456288786 0.0117581346182381 2060.47931084386 29.9953498551622 1621.99280406656
865 24.7813951771142 3.37894958409937 0.0116451952578126 2086.43829164072 10.0947536784224 565.629586766415
866 42.1161651498434 3.59694108041194 0.0117853746331419 2092.45857187943 31.3163306936622 687.789887106079
867 52.9299654967527 3.83090526439209 0.0129379698268816 2089.58212491032 22.1319233905524 714.574304466086
868 79.3772756728476 4.32903060412776 0.0146097691655257 2059.12316439557 13.1916771316901 1086.09327736271
869 95.9459958035089 4.51068231369715 0.0153672356994236 2014.19108612277 -2.93209656141698 319.332648506856
870 89.7972150077189 4.60895411540575 0.0155192868347027 2060.70020988351 1.63477669935673 646.192230023308
871 14.3050045923928 3.23660222495111 0.0105030479441825 2053.09400740126 0.890949382446706 447.374861598631
872 4.61848686012639 2.55265464775308 0.00690564121642042 2050.3382195523 21.0808641300537 1356.04271233789
873 48.0635185889701 3.66878023235603 0.0120734258299294 2087.62239066139 1.91560699837282 484.761379781221
874 45.3219920239466 3.83999896492501 0.0128815025714691 2084.40703454078 14.6768280211836 713.330888935163
875 -18.1280692072947 2.44049187303525 0.00726259221484091 2055.82735327864 6.3453272357583 580.987304895855
876 16.4330018954859 3.00066808873939 0.00933162169422322 2047.46879570023 9.48126982199028 870.915980129081
877 20.6842252912486 2.98605620502271 0.00957855992695315 2068.80352273956 30.7937735132873 1333.97564310293
878 74.4759201166179 4.69955136856588 0.017088284216507 2068.25557957171 5.17998725641519 767.679447026196
879 31.4781469018224 3.81855500446717 0.0140682904656083 2087.62038237508 30.0226312736049 863.25686133954
880 25.4555111945138 3.19861515973968 0.0101700430525936 2079.04602341331 9.54991015838459 599.296445648019
881 63.9363098156324 4.10374696679331 0.0139475946348462 2062.08553249459 16.1975433374755 1133.28716536735
882 -18.2243307379272 2.54991399092233 0.00789106776324189 2097.40706165391 -1.57544034067541 312.456707974206
883 40.9115070029098 3.28573561247756 0.00991513108987186 2036.05340538733 13.6162744858302 1276.62596842902
884 27.0290762132504 3.27510059627005 0.0102653957386848 2097.78847011062 -10.2805321780033 384.844442198392
885 20.1040380854112 3.27728311216336 0.010717529906754 2032.61969527346 13.1349407159723 1296.36135249626
886 16.1810502916383 3.05695017463422 0.00949432400100205 2078.29438927444 7.06274921773002 533.05202984356
887 35.9748653546525 3.34332902852339 0.0102174872997623 2088.31854492752 -5.40806193370372 350.855271282729
888 48.8631709811084 4.04198841406314 0.0143907279333858 2053.27394312783 16.7503764061257 1299.12555986958
889 54.3020099815128 3.4992113251658 0.0111746216048327 2095.74920568499 9.81635170988739 478.810473076824
890 14.5891390386415 2.93270097055929 0.0088452774626672 2060.85398312006 29.7529084514827 1526.97111773374
891 31.0116758280337 3.17314424879146 0.00988681447062065 2015.75700909551 15.6767470436171 1715.08763635737
892 84.1751214001274 4.24472741457753 0.0139750269610534 2063.96662595193 28.8138181925751 1571.73704044014
893 19.8823537425384 3.14385262721115 0.00991424324520275 2097.10412535374 14.9891445669346 435.1230437542
894 67.9087640416925 3.80797907901148 0.0117493188300368 2071.42894475814 -0.00808287644758821 472.211658465938
895 60.2071575887454 3.84374442979558 0.0127630398039386 2064.6643274622 -4.39854305936024 328.50067626133
896 33.615157143865 2.98939506675871 0.00909795883329184 2080.86337290681 -0.72409269399941 356.046893709577
897 39.5538607453744 3.30955245068605 0.0108366443859668 2067.92349667894 4.34440198820084 554.834296081702
898 25.8108796063213 3.27818998817846 0.0113077271804989 2074.61468074867 34.2187458556145 1284.67305875079
899 70.3344104914208 4.190554474642 0.0151207087725135 2077.43698223354 16.9348265766166 919.097768809875
900 28.1373396746141 3.43293578818051 0.011764614141718 2051.68414559378 7.38799205515534 792.014717614625
901 31.2574273666531 3.68137927845027 0.0129730008783471 2058.15552861663 33.9679594873451 1890.69864341596
902 33.2450197590517 3.33468923105081 0.0100129528498231 2021.66319502424 5.40065976325423 834.640385948157
903 -24.3295694752069 2.23277046251864 0.00623869296810832 2011.81887530093 3.41105404309928 572.729433332911
904 85.7185025066183 4.74904188032491 0.017512374922399 2091.99757381552 -13.1161506148055 506.539685307686
905 64.8138552580879 4.09341643015989 0.014301161417459 2028.98373921146 26.0839884192683 2373.27802606026
906 56.1861814455778 3.92405857373917 0.0131306765331092 2026.70169202331 21.3963528303429 2063.14159366847
907 24.1728471250619 3.10781637457714 0.00923723737632989 2059.82580290502 12.4988125427626 884.961847539248
908 58.8974512428538 3.94865310047244 0.0136747096583291 2084.26755661587 17.8913519275375 783.002726647698
909 22.5881697593457 2.90263079622452 0.00908297520231635 2092.76603716402 30.7596057560295 583.624131088937
910 60.7866507331594 3.83053114283517 0.0121016610102284 2049.69556859788 21.9263421511278 1580.43824480422
911 65.8925583897812 4.14372851810058 0.0145554544436953 2042.98521017656 6.19655038695782 881.200414413654
912 21.3365746994179 2.94256313701101 0.00867657032169885 2025.28732344531 5.75854212744161 792.169657604427
913 52.9001724379194 4.34553780541101 0.0162526062997198 2019.00221490371 17.3158430866897 1963.86904677568
914 28.0478518054546 3.35611096542236 0.0115768028706054 2061.23440751317 22.7244490082376 1306.83688867405
915 30.2677649327258 3.70570706428769 0.0130881277605985 2078.10254380666 4.40878480672836 569.199275132647
916 12.4805679167557 3.08090906119249 0.00989956215293589 2068.97128663398 19.3393608112819 985.382974207393
917 9.93488497693889 2.77275679416711 0.00848185275851191 2090.6563597538 26.2989578326233 589.162131771007
918 22.051757805635 3.17878784518716 0.00930383056423667 2051.52025205805 18.4493201924488 1284.86705555001
919 21.4083727780524 3.37988037086796 0.0108141832592027 2063.71501185629 3.47141508478671 548.298921701974
920 20.6177212580915 3.23757364105901 0.0104693336897473 2022.84224980976 19.1007956536487 1879.19258636489
921 48.2923793669686 3.78838646803918 0.0121530509695245 2085.90086130751 12.0420805667527 643.415408422958
922 4.17782786400347 2.65493556311285 0.00727741523280214 2095.4569253251 -5.08135797921568 299.172406377644
923 73.5138262869612 4.01220055855973 0.0130809184044873 2098.28353417339 4.42036533728242 510.838625453559
924 6.02266602094304 2.66275446289722 0.00776124929683833 2025.89241147204 9.07311648130417 999.199973667776
925 70.4742812578324 4.14846640048919 0.0140230332838703 2060.49859935255 -0.680154117289931 497.359259374024
926 28.6403858816532 3.47848520119613 0.0115048342421065 2068.04952346208 3.25422092806548 541.560136619422
927 77.5272924154637 4.27327661250927 0.0148706985945773 2014.82732770219 3.64644256420434 853.896367862375
928 27.7828827510452 3.01118009495781 0.00898607204169071 2017.86847172049 1.88574103172868 526.088164296228
929 48.0362862286716 3.73087704661377 0.0128689620826373 2092.82107644714 22.3310219030827 633.778308005328
930 54.1240210675143 3.75961899922485 0.0125646586356682 2092.8667870916 31.9128591241315 701.607455929028
931 18.5986138100592 2.96719442857581 0.00951766232215196 2076.74376550782 6.83002646779642 529.797906093204
932 72.9845107966219 4.16877512512851 0.0139330764172385 2058.31510948413 10.0313383992761 943.710751468774
933 31.3649539346186 3.51285183965561 0.0115572289335781 2085.09407890891 8.71244826354086 571.298635974039
934 43.7639189302229 3.68319539001461 0.0122918009944864 2072.16456629708 22.5213842140511 1091.08808394657
935 10.4694852476084 3.12999894616622 0.0101935823788018 2062.49893678818 29.6391123114154 1504.00806150393
936 7.25450367795333 2.96468638165732 0.00897466623424071 2091.59093135619 -7.23740519955754 305.611197666634
937 10.7008210272701 2.85842009744361 0.00848423380996399 2095.54576401948 29.7109657456167 484.358686102203
938 36.0866564116414 3.03831817181117 0.00847349461660372 2027.01518776175 13.3176534459926 1341.91151140053
939 35.9540549132149 3.69589700304074 0.0126577844742532 2014.36784080556 6.49976660730317 1024.90946804656
940 83.44707872155 4.15527785849449 0.0135784316761634 2017.77666626777 15.6880691554397 1811.36489870547
941 36.0849026007593 3.55741016411328 0.0115475484364783 2087.79930179473 20.218042426277 692.486128160207
942 63.4608945547999 4.00512278861276 0.0138591624359566 2094.27613136894 5.71238183416426 541.310669050944
943 66.1624475380492 4.25882779172447 0.01493372657854 2020.8999979049 19.2779225436971 2067.24956008074
944 54.856530821784 3.7375109020845 0.0126063982947334 2036.15011847625 27.1852911589667 2207.85861659617
945 50.2154451705301 4.40563532582684 0.016882329297328 2074.16975925327 27.1863075345755 1274.47456973449
946 10.3283896873861 2.663786492023 0.0070559798268551 2076.13158305991 30.544397411868 1050.46170446219
947 1.85409605967036 2.62281182294311 0.00796520752023809 2041.93348349049 17.2522257338278 1326.18645135132
948 86.1007483974651 4.67660332392765 0.0166479811515915 2032.95328668109 5.92406305018812 994.703542384281
949 48.8200723332739 3.72818836679328 0.0122979521742586 2095.78384209634 15.4730066563934 533.979502946312
950 88.2446109518494 4.56690688895623 0.0161056901121506 2025.77320342558 -3.08319125091657 353.459661988567
951 53.4541710734152 3.98122813193916 0.0137435530537032 2051.37332277675 13.3926860662177 1156.56434950707
952 14.3021421959046 3.33380400043256 0.0112042974193506 2096.54554323759 5.92906017787755 441.255601940399
953 30.4334895154337 3.6379351986441 0.0126582331063822 2059.66057626554 2.76421521790326 574.034587062438
954 67.8948745997346 3.88435573654202 0.0121034357789564 2030.4910390852 24.4830499077216 2184.63373184093
955 21.3942403460067 3.27828653618813 0.010938014342859 2046.990478063 0.722037060186267 451.420004874382
956 53.0653755425451 3.77665097055192 0.0132893001249755 2056.69686449459 30.3027325333096 1793.52497110416
957 50.7059491457137 3.28035937918844 0.00990703874287262 2053.67724639364 10.195944972802 877.615086872402
958 56.7729015765629 3.88033622476863 0.0127356044874003 2079.30256466521 25.1040385942906 1006.960552926
959 32.5722559336381 3.69406256254548 0.0127417451924076 2088.6315788778 14.6826315578073 635.710207486569
960 57.9032580966822 3.8721765295374 0.0128643010525951 2082.54119822406 19.4085166696459 826.408646464315
961 18.2208574227932 2.98689506734854 0.00954324978926048 2075.64888482797 16.9656171603128 786.258552526439
962 44.9313650789587 3.59056610503241 0.0118687625579109 2052.3318939351 34.9655390274711 2118.3739814328
963 4.84328252635853 2.65233641254349 0.00732434948659338 2049.05186884454 24.2111589200795 1555.87686733556
964 67.8320130221105 4.03043917544248 0.0131740666653789 2031.45857421774 7.23456479841843 1001.66902373192
965 24.6266585684209 3.29526553961771 0.0106829455594111 2078.83631572709 11.778637827374 662.132901468627
966 34.5047834593096 3.38210626166057 0.0111702763062365 2090.11541802785 31.2059150449932 733.796206632773
967 50.5374322447936 3.8097795690634 0.0124824769215268 2066.88202069513 18.7427313090302 1099.06266450336
968 3.76630861554395 2.45915858423902 0.00695569643579228 2025.48733884376 19.7210863605142 1769.64091623711
969 57.6921760321856 3.98458802602509 0.0142535541276747 2089.52451602533 16.7897201981395 685.516969673255
970 18.254625630357 3.08362165239468 0.0104347499108818 2098.29101876775 29.4741121609695 440.123919064733
971 23.2994494703872 3.51711011614522 0.0117563404542211 2066.76564065297 10.4054824123159 789.23000882754
972 60.8474815814358 3.72334820350262 0.0122117405312301 2030.85924093961 -0.475427028723061 434.715010850117
973 25.5083330974484 3.58738099832443 0.0123443695119902 2046.43903678516 12.3736698785797 1117.76985922516
974 16.4695027512302 3.00718167418447 0.00921483069496393 2025.68983604526 23.0214381846599 2083.32069281512
975 25.6775686384751 3.10883530759371 0.00996127671201299 2070.57235778752 29.3819156149402 1253.22198934688
976 34.1214017740215 3.41061414193274 0.0110037185091331 2029.16313573276 -2.10842536529526 277.536177145479
977 32.9951918180304 3.59632448815018 0.0121310022873851 2093.03384472057 25.2405960834585 630.08417831931
978 23.5264170865994 3.7907808539038 0.0144377577026806 2095.74617495807 8.26875007711351 526.866411614784
979 50.4995272902927 3.7586758906797 0.0127413830888565 2058.21090150205 31.7889592749998 1803.68232745121
980 30.1775858604313 3.41464618084358 0.0112893540984071 2040.80398152629 6.31408915156499 803.290518112632
981 6.1225753215993 3.27649905129479 0.0116095649193956 2066.86519585783 10.5786538007669 768.726133277034
982 68.1156036304728 3.99935136305607 0.0134766560944336 2064.04496005899 5.13087950181216 689.534031262341
983 16.0622568422141 3.05963998192758 0.00973656149087001 2097.05313409911 20.7581691001542 443.080718507599
984 19.7630499087197 3.26153912723576 0.0107838346919701 2091.76549069583 29.8629862396047 656.174861361144
985 55.489551874393 3.54685083941724 0.0112749753666186 2085.29565510363 9.24939410993829 578.636172876306
986 48.8745455869249 3.45454175648889 0.0112500781867324 2091.85539182415 9.51719852397218 510.718638414911
987 44.0689675405561 4.08221308988933 0.0153574775827242 2064.3214509734 6.18881004862487 748.817396870389
988 73.7028437877049 3.60451508103147 0.0106235135891362 2023.10260949121 16.7782905884087 1733.52167754525
989 -5.19132817529899 2.80369325795937 0.00905751826187822 2064.77156324941 -1.05224610073492 313.948983032789
990 80.4119385065777 4.11863003381173 0.0138983867315365 2079.02492882288 20.4315333883278 948.823286965025
991 20.140413651138 3.44903612819854 0.0115187135580138 2023.79446530435 14.3691715691239 1529.75998113094
992 39.4565756904939 3.2506181976263 0.00968324089920071 2091.72326342808 34.9106132891029 689.537048534442
993 21.4882464440044 3.38473404187209 0.0118188635104231 2061.14253554307 13.9845483493991 974.064630001516
994 85.6775113137771 4.21160090266529 0.013372581830734 2070.38087918074 16.3090483774431 1008.52590288492
995 -30.4774741290131 2.13066296568681 0.00617939706118882 2040.65513418196 1.94344092393294 376.598834502046
996 52.311490373681 4.03870875995616 0.0138701896908451 2080.20885848324 9.53268312383443 700.721036322462
997 51.6257211519567 3.55081151280507 0.0108854531955916 2015.83633422875 6.63788266479969 998.656224235108
998 62.3771576104774 4.02226528658735 0.0140613829454298 2028.18636929244 26.1201345734298 2387.6870139212
999 56.9274984521885 4.06611128245708 0.014314564635422 2059.17720312043 -0.69602818461135 489.850915199156
1000 62.8134908434647 4.05275630330813 0.0142020793494149 2071.95823775628 18.7953887763433 1043.10767260082
1001 45.2835067747107 3.71989697200618 0.012163085713302 2050.55412723916 23.0392264807597 1606.05642684027
1002 5.68259464482403 2.4354435169993 0.00599224787093392 2041.64891732391 4.49884976493195 552.796639674068
1003 10.1707969735092 3.44454931130592 0.0119403762913713 2073.8421054238 12.4138818960637 762.310880121935
1004 -3.11456023163746 2.7836642642786 0.00895474148245146 2021.82441352494 9.94949353858829 1126.02090249993
1005 81.0190901192799 4.50421422666098 0.0162213775350685 2031.08464424242 4.82199348276481 909.257563765088
1006 38.7048910087258 3.38753747075172 0.0108326943675098 2087.91612779349 18.2540179486386 643.827983288422
1007 34.8219845949544 3.12767735428338 0.00939959758906989 2056.64608294587 21.1500172642991 1303.020690793
1008 68.1289056008465 4.21327979228639 0.0146544203946969 2020.31388948509 15.8532043360174 1798.91265104268
1009 8.50020675681811 2.94601658562719 0.00907321451938841 2085.20685147075 20.1552660576999 663.532576252058
1010 1.90507983663027 2.80863434770818 0.00914882852016453 2096.59977189964 -5.12957203667611 334.782582246158
1011 -6.91297090364712 2.60343659304636 0.0079362885801534 2097.49404650251 28.5293255373836 393.739873341161
1012 34.9892134891537 3.49369260297524 0.0113508294422813 2087.09185418184 -4.8953060968779 374.716405024287
1013 17.9011915860666 3.08249440049078 0.0100985472618915 2075.41091840086 0.2935637277551 394.236571148151
1014 29.8296369016103 3.30240138116349 0.010272619479893 2085.49817613536 31.741106256377 870.670502258455
1015 23.8524921921029 3.37064764251809 0.0115810564972436 2051.03227588907 34.4420317700133 2113.94491446424
1016 27.6577468663325 3.32793160800324 0.0109551435610928 2092.19326438196 0.718420082703233 423.851796225203
1017 35.3173448431962 3.31328166542319 0.00990822940093534 2031.10859410721 21.6704989806749 1901.52349704661
1018 52.0449034706448 3.82732237718743 0.0124515950826258 2065.04205933097 -3.90699311159551 343.274245973753
1019 45.4168304439383 3.8336501696054 0.0135989874934993 2091.54764567455 -3.93274000147358 456.19620744752
1020 59.8989449422271 3.92067939132057 0.0139297582517202 2068.13994046277 15.8348955586553 1005.22076875999
1021 69.2626436986041 4.4377061739078 0.015734944280281 2073.66427993542 -3.27606505947188 480.225650457355
1022 31.3507643770455 3.5140453035912 0.0112191141445619 2077.97508839169 27.6751012448221 1048.45527935506
1023 26.7165436334252 3.66443395438804 0.0134087224102059 2062.22463553911 28.3957868488505 1543.69262760746
1024 2.56443093689674 3.03509419502574 0.00975013317486562 2031.22683651187 15.4876884096302 1444.69778531531
1025 25.0277848057842 3.08902456444262 0.0097750638568316 2064.85513592185 0.554038097616285 404.619548162388
1026 -9.92351842248958 2.97260270727921 0.00997409096017488 2021.13744974439 2.35412562265992 560.710530442322
1027 2.17079402250027 2.33228363575978 0.00618619083405009 2042.11282335804 28.7259168480523 1944.34287486707
1028 49.6509424242341 4.14120112769286 0.0145110453431199 2031.32391414093 13.4758129273541 1452.77235206538
1029 50.570906407107 3.645099818339 0.0120182607510943 2039.64808596042 33.8836107193492 2503.1931771772
1030 60.3255304436938 3.6273713891862 0.0117501410233454 2045.8038840394 3.84429458295926 662.73407390548
1031 35.6000799581144 3.22253875615617 0.0098372324804385 2072.15004928154 11.7394668771885 725.927862953738
1032 26.5621848141834 3.28230919172096 0.0104620636225792 2096.52364971326 7.08840086823329 434.476779819043
1033 29.293111833718 3.37308492780159 0.0116143645642744 2079.72054404952 -3.6531594209373 353.816450824507
1034 30.823863860796 3.49080959910028 0.0117168284959832 2097.69036722276 8.70277033187449 460.572425789955
1035 50.2211739543967 3.61401709683102 0.0115559099085376 2050.5061734668 24.2626118380576 1652.38730852494
1036 71.3152136063868 4.24213761464779 0.0147486908587161 2014.30795723316 20.6131291948259 2305.63469868413
1037 65.7294900721107 4.08269346994766 0.0142604699242066 2044.09655459342 15.1114940550178 1364.28559532019
1038 13.6382943824755 3.17993611629029 0.0113112508443681 2048.74166012183 1.78656178992242 497.797559656298
1039 51.7197472174967 3.93732643713314 0.0137775502283261 2034.49009045563 -1.4115581731312 408.726487255813
1040 33.9940767409089 3.54620336817583 0.011575552008864 2029.90986206965 9.39470300450921 1103.38567188748
1041 11.9854234042339 3.1204098105572 0.0104480311731577 2060.16258262983 -0.496155149303377 373.770084443191
1042 7.87277148798688 2.83520294762267 0.00885320026053797 2021.58352945046 7.50898112542927 941.403054073702
1043 68.7296122241909 4.04890927076422 0.013432513221305 2049.53536265343 34.0843115956523 2229.71695408454
1044 23.5762376502577 3.24383429522197 0.0102188502390296 2079.99368723296 20.0711002130993 805.63916982857
1045 25.798507771749 3.14289017230439 0.00959006117378551 2070.17398455832 5.78463890356943 561.624223648362
1046 1.95190343069307 2.97277178585206 0.0101900157046773 2084.26856034459 10.7624492282048 546.068121659648
1047 39.3202660879763 3.07438643465173 0.00908293790598785 2090.46831814805 -8.69783066213131 295.380604458311
1048 37.645625043938 3.33607749126806 0.0107952710400417 2051.97654421371 13.700658143498 1075.76381383643
1049 65.8457558006444 4.13848251344015 0.0142971074254494 2061.2137235899 24.7344583529048 1484.72322779242
1050 -3.10041364466822 2.54294086223064 0.00769119960306196 2092.90968939685 24.2385257408023 486.144119191618
1051 38.5212282200017 3.37545986331075 0.0108844701087656 2065.18930178275 1.41916484804824 471.846972425379
1052 28.5926232124673 3.70406811753786 0.0130744170383793 2091.52183989179 -13.4664028277621 358.216945397769
1053 33.6376591030373 3.56408564557578 0.0122516598972734 2068.01236268482 12.6208246243186 855.681872457487
1054 83.6702039843187 4.54933739853082 0.015954902146415 2099.59629928763 22.7196445013396 588.553913265098
1055 55.9370585910079 3.72026836450938 0.0119305785475568 2059.29640557198 12.8677938622423 988.850811673973
1056 37.7996449842878 3.71295647533939 0.0132175717288794 2039.8662916054 31.590795496013 2374.06439132983
1057 58.5607297429651 4.19003669825204 0.0150878797989224 2072.71381473914 2.30361892841756 599.546105108029
1058 44.0896100284418 3.7744809199666 0.0132587709702014 2083.50822245749 -10.433871622663 308.793415856135
1059 44.7654797629058 3.7859036878892 0.0126434455908171 2046.82516010199 8.96339797414839 953.836496614804
1060 38.3207879119131 3.72344453553476 0.0128225702636387 2065.25037392345 10.2950971829705 830.111279139799
1061 47.4998663256921 3.92572801284139 0.0132988827011792 2022.046126812 23.3149326196872 2313.79338717524
1062 20.1466292231616 3.11731923499567 0.00971457823132698 2067.43475721776 14.9485891126096 874.310067407927
1063 66.2887372070826 3.77241707004671 0.0118481640613342 2090.39384273323 -1.26442052191123 457.51116429827
1064 31.8040073028621 3.68498962669541 0.0125647745529116 2097.42975995573 13.5322375944816 501.285303136135
1065 60.1321678913289 3.75355214388149 0.0121142071992709 2080.01384007395 -0.00412193825468421 469.763648825299
1066 27.1683599515177 3.41071348571183 0.0121811275307579 2066.83926466596 24.7824869956821 1257.88963549412
1067 26.8400295904357 3.20750965942339 0.0102882258097887 2072.18485281523 20.0535724894144 958.792197632143
1068 21.2246755053548 3.35678059980373 0.0114642322875613 2089.58848030469 2.27280174382031 448.762391942662
1069 35.6751280480235 3.83287820544085 0.013946236911783 2062.87692465563 24.9319265037775 1417.61825453594
1070 58.1755823749459 3.95064286786817 0.0134807387867166 2057.05412956444 10.1608522143215 936.580692034369
1071 24.9666910457736 3.00820717076347 0.00904669090354641 2063.44684272283 19.6731474623084 1090.50055945077
1072 43.9620376624338 3.49378702308178 0.0108230077098046 2054.74581173854 5.28796513332054 673.100732107981
1073 52.378519934818 3.83861795508515 0.0130366753689324 2078.75119052641 21.589274473954 944.294243356255
1074 9.08327153022056 2.88838260187563 0.00889828181427603 2041.00685393973 9.76562542142347 934.349825194812
1075 29.103376527488 3.43248628807661 0.011053343619458 2036.92021780019 25.2333348873071 2021.17797790571
1076 29.635339064836 3.3957699796912 0.0112358863294404 2040.27226269501 32.5656170747243 2372.2875331527
1077 -11.8903154834625 2.62970567547516 0.00805668526202397 2095.73001713888 28.2354511227459 446.377604961479
1078 24.6594440993167 3.53996631842143 0.0127032632719198 2071.47652338073 1.75070996861905 503.018420220151
1079 30.7627619719319 3.31009426854894 0.0113049023893797 2027.39038527664 5.3748582280241 809.454050621578
1080 25.6540774622065 3.38456683405157 0.0115470681944221 2072.98758886382 9.23123951302841 677.881852344125
1081 6.31043773985499 3.01857956466565 0.00953441121699511 2015.08542906656 7.64293573098257 1025.22297222737
1082 61.3688511653609 3.84190087316597 0.0127321661117077 2090.12906629732 9.8030016431585 580.265762294809
1083 30.8124923981278 3.68492155771023 0.0122713117705341 2079.48103168374 -8.45813198015094 290.65624546572
1084 26.5544646562747 3.2734456990235 0.0110846954341503 2023.87946783123 13.7773150135763 1462.54174497899
1085 54.543326325563 3.66651510404057 0.0115777911527933 2034.5010411446 -0.708376858383417 410.560334694471
1086 46.184314154825 3.64533835653696 0.011853084710288 2011.86110093165 17.152838318143 1968.82018165245
1087 58.2030910541387 3.90761703976778 0.0129511097787191 2078.44931436004 10.5622997414321 719.405161613408
1088 98.5540000629835 4.69311534015084 0.0157908869845202 2040.54424565774 1.73009595833719 695.344612781768
1089 61.2068550994402 4.05396377132875 0.0140865801591185 2073.17927520792 30.8537746220827 1342.79230030974
1090 47.8763632889522 3.80708391822449 0.0133513312488406 2077.22396788723 10.865632283967 732.324765388606
1091 19.3242224880457 2.9660567149579 0.00918129179114113 2093.4651327834 -1.13198611419648 360.822368519382
1092 17.8039121263228 3.08409633552957 0.0095808038007059 2092.22866601264 20.0703422329389 539.113235931226
1093 25.3056004302545 3.7742473522085 0.0137015843489598 2099.30265695835 -5.63992586452514 480.364130085662
1094 51.8649182976162 3.77348064056814 0.0123181586097931 2063.23992128624 0.246789110824466 482.501688352808
1095 49.8064442739244 3.50113276052988 0.0116024966589505 2063.12492242269 26.2614964880049 1409.00747028418
1096 31.2494183566457 3.53790441075982 0.0121919548187635 2069.58602285222 8.64177037961781 711.718295504383
1097 4.99093117727809 2.81187769824692 0.00811308140095477 2044.70948365238 11.2498973403126 966.482437555789
1098 35.0718970665834 3.36114633124483 0.0101278129314086 2019.31624630396 2.54161997232586 620.179013825539
1099 24.2912316550234 3.47212976654594 0.0123214261531576 2067.77194984769 32.0694463117979 1476.85582474252
1100 27.040723197743 3.30030660288527 0.0107034625916303 2080.68908054847 19.5746059319936 791.52130695136
1101 10.2123137472526 3.49603152205028 0.0127014337542414 2043.19006240438 5.56751683121547 764.96461923204
1102 44.540871958995 3.65062340791203 0.0116111874012898 2028.64912901027 9.36308452161029 1123.69383828861
1103 69.7145564386663 4.12637218332084 0.0142704382871086 2097.23085114965 18.7808243813924 575.953535215848
1104 37.2483781801422 3.20290324729321 0.0101929456677058 2086.25586165721 6.75453682430089 492.630589492114
1105 42.4143061114362 3.7807816488383 0.0129551742638017 2041.9586109824 11.7933057621121 1163.62837168372
1106 76.0220553326424 4.1120695050857 0.0130924190286148 2020.79172411491 5.3595164581202 937.845877157222
1107 55.9467325547675 3.82057499503074 0.0128830804296225 2089.17486265814 3.10438607353717 516.150932462329
1108 37.2864621282696 3.88107040292518 0.0136713308009903 2064.2534107531 34.9847383354791 1745.32849172904
1109 28.5300811546572 3.33011548286022 0.0105825096749044 2011.63746276405 13.7693719379604 1632.25176433399
1110 -20.5582047190411 2.11282513598912 0.0059771429741041 2076.02432887163 6.54474667040631 414.81892258508
1111 38.1444088439671 3.99851467526901 0.0145239596469386 2080.30917971558 34.7590570594184 1197.57269858595
1112 35.71208107886 3.43208258592722 0.011112611080375 2047.18106326461 14.808004538063 1212.02967989299
1113 39.7431361639691 3.77574434263135 0.0133396647639658 2065.40900927014 3.81346367299557 613.535305983327
1114 59.3166556431479 3.68387502414432 0.0114629763018655 2067.32099748403 12.0049483864568 850.108456094116
1115 1.90613705004675 3.02412177959955 0.0101157767969819 2061.26280540181 32.3785007372499 1635.5675208328
1116 24.9537440370033 3.40090325523611 0.0108953505058245 2019.56386353355 14.116665548645 1560.5640959911
1117 37.6763191456627 3.67678189373845 0.0125326471708764 2056.73963987804 15.7064098306 1144.89778280153
1118 29.2217060471526 3.22129746809251 0.0107533835994462 2014.80967848445 11.9363261642866 1422.86560253494
1119 24.1974950444078 3.21567179272238 0.0100726020282474 2047.88977481145 -0.531558818183839 372.433825376051
1120 51.2575196361704 3.58143519781662 0.0113761934080721 2013.66962798173 -1.56801413744688 311.510584548923
1121 39.2717557488022 3.3412311200556 0.0104142496666073 2083.16747009056 25.8932211110368 851.202678208449
1122 42.3685484530647 3.90272747613186 0.013740320143672 2041.50692439941 32.2281685913913 2382.57194661872
1123 16.217670732388 2.94258882319675 0.00889969083189792 2026.30761347571 20.0032094283961 1837.76071173209
1124 67.8016016158889 4.21533329457038 0.0147355613244187 2095.47440163908 -6.80117530049756 505.691319995215
1125 62.344071337399 4.17703578469606 0.0144811776435885 2073.53921187297 -8.90120138414204 295.123960187744
1126 32.2611400266946 3.48447982170767 0.0118132809510247 2039.28204569314 -1.94651224650443 322.403331947754
1127 33.1963902735821 3.89043652206239 0.0143777291920616 2033.98140286538 10.9767282637767 1225.85814100681
1128 41.0599117567413 3.61569376311496 0.0126181851635782 2088.87643076619 -2.44633834576234 432.779206628997
1129 44.1802399781402 3.67940937340546 0.0125008017472614 2056.16066846298 4.17345350375399 648.408602774591
1130 30.9307985047211 3.66771721090411 0.0133421217748181 2041.90328113642 8.81591097218916 983.015772211652
1131 14.7290125263623 3.07917933583801 0.0100121272239659 2080.23886944959 2.24018913228065 430.281195831344
1132 -19.0258349160965 2.39764081472476 0.00700919761486945 2063.24593487242 11.2490226654336 707.883134535401
1133 34.6006466403232 3.17877937144476 0.00998536623676897 2011.36772498069 21.851772479713 2332.53610187251
1134 26.6814853382702 3.04055405730759 0.009409512352392 2096.91134439455 -7.04171968158334 355.700155112911
1135 -4.93539304242407 2.74789058098037 0.00914456739754408 2093.42142282031 22.7273731748573 495.6304623214
1136 23.0610743993533 3.66701353340466 0.0134593438385281 2039.10030734539 23.0883093574084 1877.75517906171
1137 35.0386850136149 3.48358314434172 0.0110854266020862 2035.22623841441 19.0404010261409 1668.14303849167
1138 11.3343844710126 3.5586939308228 0.0127371250385741 2050.54767979798 6.23978588497266 763.790857958877
1139 59.279999949468 4.17712367937173 0.0148910286577265 2029.36234044796 20.9472577110864 2013.52765021204
1140 12.8638292971817 3.26362189841678 0.010958304071067 2029.75979497051 10.0297384802252 1116.3278488392
1141 24.8922144198558 3.48052159296109 0.0116403578127624 2024.85007691663 27.119716538582 2476.89156215296
1142 -26.8528318645936 2.2581471059445 0.00703441959936024 2096.87955086585 -5.09469965239987 264.785432350381
1143 61.35348987173 3.8998408306575 0.0127638841836502 2078.09369349224 29.6168166934513 1138.33744396924
1144 41.5724776315897 3.37465396480499 0.0111324085542576 2039.85599235166 -0.465607279911637 396.294695399579
1145 43.636432007743 3.76435283274906 0.0131444153881547 2099.79278460215 7.17371879378334 480.448228296441
1146 35.7208192897908 3.29723638748137 0.0107346563410037 2012.66488565481 1.18792690569535 517.201690350593
1147 26.5979266800908 3.60951052275467 0.0129902519505146 2093.58112116042 13.0601296341047 546.10640724006
1148 73.9055530605775 3.80670165463581 0.011946187071882 2091.37382712308 18.0501134740189 629.553823899113
1149 24.4926357418177 3.11137617913796 0.00963585373660559 2021.14237663127 4.88972407998517 771.889296935822
1150 28.9558112153738 3.36488635343003 0.0113088887692413 2050.70448274608 33.5741253942251 2079.75184539946
1151 86.1324559933726 4.7138508031491 0.0173706104201185 2056.88228639285 25.6778572592884 1714.04633694309
1152 0.206518777255058 2.73575387121982 0.0084703030393072 2074.42025223048 3.01892619114369 416.86712133282
1153 107.594309647951 4.84741649168903 0.0168857453564689 2078.85969828768 33.4999171923846 1324.64881973421
1154 47.9069656486515 3.6720867322363 0.012686346557669 2076.64369279356 0.0394788244739175 467.084255926011
1155 42.0671677495022 3.69118542452253 0.0125082193995502 2092.26285170135 16.6017366945744 595.132752589791
1156 4.68073754340594 3.03046649344628 0.00983848147004046 2056.81252136221 10.153465277981 818.289369603275
1157 44.462246662306 3.25645908307808 0.0100956190775171 2049.44090589229 12.1600088803098 1019.19077044261
1158 -17.2274219727081 2.39685433842658 0.0070181017183218 2023.33439643239 14.2202022392303 1384.62701476968
1159 84.9061295139196 4.59410837520634 0.0164669558840335 2015.38010921213 -2.90907845832407 341.687191979362
1160 62.7012208910261 3.86514232800128 0.0125611766014084 2037.19161998946 25.3147003846243 2074.4667319015
1161 31.2422591752007 3.28833340291055 0.01030819964262 2023.20537477126 11.9927434623241 1330.21553715705
1162 49.4643663464178 3.98845279258267 0.0137904369962146 2064.98520408175 28.6144503415562 1508.33982685124
1163 86.9447378139962 4.2734214722458 0.0137647249127051 2090.76910313917 7.68814916023985 605.675513492506
1164 22.6776202810568 3.03725430857771 0.00925554368985816 2088.73096507462 28.2434929301962 694.195579883842
1165 48.2073097680191 3.90803008525117 0.013957722480595 2061.22482791124 0.640566369984299 524.511315104171
1166 44.9618791898076 3.35452954130099 0.0106247384625886 2097.7173949983 20.4858537088148 465.087026278185
1167 56.4565524781273 4.06599836192303 0.0142353445755168 2044.49146158295 21.0413296497427 1685.60897908994
1168 25.9274619066384 3.3696575316136 0.0106000277574001 2044.9352318095 25.582261630334 1828.32727613203
1169 35.7865828839452 3.38989812807546 0.0108628151701446 2023.46336061088 16.6095571150072 1694.95945445891
1170 59.7558897984945 3.76548267221484 0.0127697302882041 2019.13429922424 24.2681333236396 2438.61177120511
1171 53.0051997882586 3.97104951069753 0.0140390245796309 2089.01435552048 33.1948835309595 871.276531800904
1172 -6.43063056683961 2.49843270481534 0.00709745846677675 2020.79208544316 10.0280065461993 1099.5009322092
1173 76.5319261602213 4.30608974789971 0.0139776966661341 2029.85195594933 17.8030860517174 1788.48667337958
1174 59.9900065433124 3.85923352255884 0.0125387021259138 2051.32692070375 -4.38245176104829 270.417806760526
1175 65.0486632989783 4.49967455390389 0.016844962324128 2081.09359733178 4.18143901275471 660.414131226321
1176 68.8107827794641 4.37703014338123 0.0159345224369358 2046.2330833734 5.42499792296439 853.67770036972
1177 16.7659985778216 3.24752153980507 0.0108777839716843 2084.67132102745 -2.95564501779154 364.292735325091
1178 79.4210354508534 4.23634213612012 0.0139013942616343 2056.60190551681 20.4472044738941 1419.43480052783
1179 49.8506025023507 3.7477243100962 0.0130168203514728 2075.10549304495 16.8952421657741 896.902353354287
1180 79.8495514795322 4.44276702649708 0.0150586971640156 2034.20215873723 14.5903484453447 1521.74797150434
1181 76.0606329385296 4.3954993273836 0.0159230510593744 2026.56169412308 21.8592000217177 2169.05234842108
1182 57.2160748754645 3.62160407242085 0.0118371341458807 2081.81188315502 24.104124752339 892.898691021382
1183 37.7243952824673 3.96717076912395 0.0138726910062296 2068.26387047698 23.5685205925256 1252.89768895139
1184 30.6099374521702 3.43822555272589 0.0121890187253205 2055.05251020822 22.6376835280098 1456.40395061491
1185 21.5907455152006 3.29172243943591 0.0104614191013689 2016.06037630816 10.2805466065183 1273.71652643184
1186 22.4976179963851 2.92794024431808 0.00890468614398481 2065.2000675078 24.4482408300973 1213.04770679529
1187 26.7046089356093 2.94883972405169 0.00837525197264505 2073.32583364961 32.8557053487748 1236.6094878245
1188 23.2366735673117 3.13185247605748 0.0102088549646662 2047.89138289518 27.8362062433735 1843.32052911697
1189 51.3006324685955 4.11567217020519 0.0152070013974528 2083.79839179176 2.29054625611752 567.29236094512
1190 47.9626366372801 3.81665300343542 0.0132877071573663 2093.10916855326 -6.67941557243466 439.282689298616
1191 31.8750820034749 3.15141749516568 0.00992770560534314 2090.13852987718 1.97447479236871 412.049077411453
1192 52.5977325451188 3.93503444488555 0.0138831920462045 2080.38067034399 -3.1430858396925 440.12710522289
1193 10.3043910205304 3.03560450399467 0.00950944765076675 2031.76737513416 22.1125892386772 1886.53414841042
1194 26.1194607032655 3.43723034588854 0.0115132350911486 2069.77274107281 -3.05250622099265 341.257372381013
1195 14.4216406478949 3.17345132010197 0.0100708523467093 2048.40564777143 14.2001824476756 1128.54699522982
1196 31.3262091790266 3.11509630451857 0.0100455068046885 2093.93460068642 25.2130444068462 542.791765766934
1197 21.7451268734258 3.47441960982915 0.0117164049583305 2050.99922642508 2.80329698231071 576.193640351368
1198 36.79289091468 3.53632369325144 0.0119767313402086 2018.16189910122 18.9202887727879 1995.4513754002
1199 32.5651547119829 3.45826997540614 0.0115237615293212 2087.12034761929 1.40242043649778 453.775025183015
1200 51.1460731035285 3.91295467959392 0.0136816640341993 2019.24346275162 7.90712523972616 1136.5645013757
1201 64.5816895700356 4.03614477679135 0.0136410840323509 2054.16970341001 3.77276950981468 682.922078731961
1202 -4.30324233868056 2.86197617830491 0.0095633049574817 2053.80885265931 6.25453684711829 649.695629551892
1203 -0.0090727072594099 2.88574079608266 0.00939493269474047 2044.24543500994 -0.855882824398577 314.135180070437
1204 36.8171031296577 3.3888447726043 0.0110526981001537 2095.0112468577 22.331470893696 536.501718034758
1205 48.0251100619999 3.59195606315933 0.0115544979971271 2054.6986480311 12.0436537102796 994.91448641442
1206 76.7406377504558 4.50208735563736 0.0161190540722925 2059.54571518209 16.9113729754463 1260.07485633826
1207 85.5063623046208 4.44609303797282 0.0153053003397274 2076.28065985814 6.82144636753947 725.790853098298
1208 70.2960239549413 4.04143864538672 0.0134781947485766 2097.6633195749 30.2782076667063 580.024278739419
1209 30.2828741923028 3.34139248618542 0.0111640532187384 2049.45480410964 31.7472501797602 2025.88984304087
1210 62.2451066785551 3.98377712591778 0.013775876225551 2062.48070507706 -0.244305816013366 496.663365188681
1211 25.5177647502098 3.00022533263648 0.00893664463277462 2093.77315739426 12.7545908116736 449.14919088422
1212 15.5868906602879 2.83334372460101 0.0081010794430394 2055.20333398925 27.8974410751835 1596.23514251534
1213 42.5153772667275 3.69684756692736 0.0120914847898632 2097.16333815735 12.4702715221792 499.37228144814
1214 57.6917028413974 4.09877607253206 0.0142240029004616 2040.47991878609 -1.86081684427336 410.068860181448
1215 35.949369938258 3.30251612790073 0.0101624678934375 2051.08967229142 31.0645697196014 1928.89714747067
1216 34.1130587028596 3.10812747196721 0.00945582518312758 2092.00580071076 14.2774583795108 498.705031254781
1217 47.3453642847672 3.71194761255909 0.0124473726069343 2023.06250746432 -1.56520501244813 347.861318627956
1218 20.7273550934007 3.17573969049704 0.0108442810817423 2051.76188726095 12.52839444438 1006.50546513464
1219 39.8365749951248 3.10141631889948 0.00858262564713431 2091.69326653192 5.16822432633489 420.017173919716
1220 -4.01434995240039 2.66530481372927 0.00834929533316093 2050.23198614689 4.49391509406269 555.308213627613
1221 45.6754607452739 3.7670490683207 0.0134398695668892 2055.54862240679 14.7365473816171 1136.59572153435
1222 22.7581823480474 3.22689817579866 0.0100353316378447 2035.06732421275 6.04772761231288 793.660540654953
1223 49.6662002830096 3.92901807574132 0.0129877377551021 2042.20439859014 -1.41246309271082 412.572008151476
1224 37.5287027192334 3.91481877184563 0.0139184123954227 2094.57815884682 18.3798997569829 599.698390762529
1225 30.6027034302035 2.99038393333817 0.0085881754941623 2016.48060358642 0.143200464081019 377.986178514475
1226 56.7842725818187 4.14909449958493 0.0145688767080071 2081.01192316087 14.2546386132017 799.214861582457
1227 40.4064616255348 3.59963637574512 0.0113090559719742 2038.09248824744 23.9907388249412 1933.38121991366
1228 32.3570118861949 3.46089494106124 0.0117008759389169 2047.07887937967 22.3644663952291 1620.90895014097
1229 56.107279539765 3.7964942626544 0.0123644280043667 2064.1780438188 20.537001688499 1211.76753927815
1230 32.4475833872786 3.42922179670637 0.0117259158088093 2086.09551113588 25.5251018586569 789.297817528622
1231 15.4889446479498 3.39565070720806 0.012725251365264 2012.60113079124 -1.73055110266432 287.573821889033
1232 47.4319367335437 3.96307903239052 0.014026329821159 2016.81360771391 15.654283426702 1807.93663793543
1233 63.2253467721803 4.31454162993219 0.0151631772839374 2059.33713713102 1.84299071785063 624.668224636693
1234 -0.784779142804184 2.47149994380469 0.00734017256090232 2038.79121298576 9.67414758866653 896.546179654542
1235 77.4094088499639 4.78831039686173 0.018373543556124 2025.01363486075 5.1427505700849 1007.78085149242
1236 14.8700405420557 2.94943892809065 0.00925948152116632 2090.41763082193 18.2121612038463 541.683500859903
1237 12.1896413111204 3.12222527133438 0.0102615963285567 2047.15270476835 19.6709155943245 1431.81766238634
1238 30.0044702279972 3.12357744404636 0.009615703582795 2063.18125601811 25.707460930571 1333.87665477748
1239 18.2312247010687 2.85084750633636 0.0090360090531298 2089.35097013297 21.9698072550818 589.5227548802
1240 41.5741375150038 3.69175765925404 0.0129714105036409 2083.76003670623 -3.62865015398711 411.423622547104
1241 57.2837812465417 3.61926902553396 0.0111970429071723 2097.57041237876 26.363354830537 513.315917780019
1242 52.0147542793547 4.0244150403926 0.0144435930679712 2095.79712580494 -1.26775073353201 509.773333125701
1243 -21.0554846346952 2.27774592433588 0.00624561220111042 2070.77492768154 30.4140897723846 1165.34434070018
1244 46.6073021546616 4.0891345464745 0.0141366610632895 2044.87051387364 22.8248826600611 1777.50346288473
1245 23.706225819811 3.13672206674908 0.00985307217074285 2093.99948557885 -4.62849763920531 362.752802774409
1246 27.5855123411096 3.34477557581506 0.0106803421043137 2045.81290787924 0.529142925515771 446.456942445124
1247 32.7861074084297 3.65681777042174 0.0129672266972562 2079.84476446081 25.559472120367 981.98332612414
1248 22.2031783779187 2.97598887840265 0.00887283626425492 2091.22026682505 -8.02810067310929 296.322428889948
1249 49.6337076303965 3.56840548583622 0.0119400271254043 2037.32627637777 21.1517271725461 1775.63026310664
1250 43.8359774102981 3.68108037194063 0.0133033303146233 2026.70638448303 -2.1589298476465 313.638239466603
1251 -19.2347270012081 2.42553524625499 0.00743308873873409 2051.72165010637 31.245997492224 1809.0368164928
1252 68.3649489202933 3.95598133011925 0.0128719075452086 2054.13766074157 16.1626814887859 1237.25739362915
1253 24.1983847139546 3.17504861848138 0.00989978540135498 2054.72793598869 9.72964103799313 835.204119857812
1254 53.4391843888981 4.11638543507881 0.0145942278815558 2099.66441937024 9.56480594119057 528.683284585315
1255 68.2272682103562 4.11803704552611 0.0145865286861143 2073.67141625634 3.36234263610095 614.104347973751
1256 62.7332456829374 4.05385472556613 0.0132680561683284 2035.99864379875 17.9303905251436 1656.44562149674
1257 21.5387446455639 2.98770971900787 0.00887689294722178 2067.84701333009 1.53869181172922 417.484274200751
1258 9.0047254446575 3.0819001759251 0.0105307844012073 2053.17502847919 13.0295802862383 1000.43986175311
1259 53.2579514425841 3.54090626982638 0.0104655557798592 2043.10593915032 32.4938667262904 2284.42999283243
1260 72.5053401142471 4.13682025728795 0.0133703249314621 2043.83247540891 25.221572574228 1934.60385798307
1261 61.2006068259102 4.02532813284119 0.0139100553478658 2071.169875514 30.3053344972432 1384.73781114301
1262 106.883297455312 4.92293057209479 0.0172706349128876 2044.59005844011 -1.63961701095104 536.152926772603
1263 58.1063180713231 3.78756266168456 0.011802054389484 2079.75832928205 23.8491855468601 953.559651137288
1264 31.8763875290818 3.55805316985183 0.0124443322723331 2039.10047017829 4.3163261632435 715.733342608034
1265 48.6162361050306 3.7624915809005 0.0122420598970488 2011.43634701055 15.2313901018351 1820.68477281297
1266 44.4713861493852 3.73694944203178 0.0126896065913355 2032.05318038911 2.19645240809768 621.915831172522
1267 50.1752872100977 3.92017838225086 0.0131976090292811 2034.55693485495 16.2092398758978 1555.74152980365
1268 41.5559551422537 3.37499034894665 0.0100292002210716 2099.59423295921 26.5236834203824 426.489233151439
1269 68.9699621857922 4.24016417999828 0.014211959392674 2087.75901590218 25.148263098672 842.709189941364
1270 54.6451426572654 3.62132773312945 0.0115700820526401 2047.71483607404 14.4005317613482 1205.31357708663
1271 -9.2146084020112 2.72179928779456 0.00850417864802354 2033.00329805794 0.317788056563586 359.803273940376
1272 8.23342495516286 2.77279568080982 0.00837261437332415 2064.16448724386 30.1104864128865 1421.6106801354
1273 50.9258559305145 3.72857517164256 0.0126359836437088 2079.92284843349 15.7155105867423 786.940877580319
1274 32.5707160238073 3.46355908934996 0.0118972139374092 2017.34525669157 1.78974883398041 587.085408106009
1275 92.8302886430545 4.51724393299919 0.0155347438356826 2039.06385654281 3.52617848198861 787.767113052362
1276 51.1133298233254 3.82234418553839 0.0131030651569884 2071.12292064214 0.798612614162266 507.4999266137
1277 11.3443084230446 2.78379360919817 0.0079741489659076 2071.37455740757 30.0007586856373 1199.36271833887
1278 13.7634469334485 2.58009333251705 0.00708795355955169 2046.47792568826 23.3853963925503 1564.93029454776
1279 50.7316289890605 3.38327846689184 0.0102162786125883 2021.64594841283 17.5104694347829 1790.03104527595
1280 9.08820051916888 2.68975177631538 0.00722242635659012 2038.49884209177 22.2569663450122 1694.1393049558
1281 22.1816840668449 3.24167480590911 0.010628164901354 2070.78164531593 19.6028149710037 979.829167450414
1282 30.0738407333289 3.17228090488153 0.0100707905983891 2096.18353017326 0.125324879772961 396.25855577778
1283 34.9187868479307 3.41180992849387 0.0104920931966575 2018.28898556228 -0.992442211136222 341.925859940558
1284 1.10900490858273 3.06674759094574 0.0108718520487519 2073.16966591147 -4.34018459403887 275.026602410874
1285 33.597886607766 3.26506860144127 0.0102715544747872 2066.20519144973 10.598381482996 764.795258208068
1286 43.8242965359984 3.64188947188884 0.0119011262846326 2085.80240461347 -12.6652357727289 277.201839232769
1287 53.1302505979273 4.15776644187784 0.015224032339186 2045.48209594516 7.32010521693155 933.600890321437
1288 24.3226964915021 2.9617286725501 0.00890052826445129 2025.98769723461 10.5020577460527 1142.87846527819
1289 19.2805387442998 3.18693746983113 0.0104454110450078 2044.67344016 17.4865053058602 1367.63613533138
1290 21.0981933628407 3.64908898565758 0.0128359339945827 2051.96065528225 21.1269182292745 1479.9524913633
1291 25.5300313348838 3.87365696110257 0.0144055051056139 2095.2091284364 -14.3643677211367 430.910795089753
1292 72.6192681932987 3.92263982224704 0.0128314308404474 2089.8358711265 27.195317777805 768.765857429515
1293 60.8967434109904 4.02748882903266 0.0143195764505328 2045.32013238757 33.9032332901843 2368.26588715806
1294 -1.56253292970674 2.27770652836802 0.00541987603204339 2079.02477241377 7.82940673176199 434.269273950582
1295 6.64264092236723 2.89972440310344 0.00933669404123649 2095.51848034887 29.0805124002509 493.123541618747
1296 59.5189323387366 4.04247511653907 0.0145158192699264 2023.32172835153 -1.92577370675281 369.805902539453
1297 2.06038163291997 2.71042809842812 0.00763466285466292 2068.31457386259 -2.28640335611999 258.147515448517
1298 36.1250256747785 3.61966937361018 0.0124557525530091 2081.74607744231 -7.09669866831973 329.579219367711
1299 33.8638930818722 3.32850027934056 0.0107415179794 2036.32758564106 7.41691774688661 888.886928219301
1300 59.9306638470793 3.99979110196187 0.0135133962671726 2051.09202103899 -1.32785506779328 440.440893361228
1301 33.5979378221083 3.32842518316424 0.0107154226945905 2086.94717387203 28.8251489074901 792.672472136506
1302 34.3568581674611 3.79235367623824 0.0133079439131357 2076.91107426584 12.8923647943884 780.708183421646
1303 63.8255236864253 3.96537948609893 0.0137362048430781 2049.05137431575 25.3086537262425 1793.12147165653
1304 31.180357633581 3.39926261931529 0.0115908231274184 2065.06573535549 33.7372811883688 1608.92179174628
1305 56.5011962667713 3.75489767166897 0.0126574262691302 2039.13150783326 4.64288874296471 756.823329148326
1306 35.4670537042585 3.55188177408316 0.0117745795138318 2090.22749290313 28.7037009513006 727.537018869326
1307 59.1256188989992 4.04153410845612 0.0141327296047689 2075.43620275776 26.3270996534266 1161.08223962585
1308 43.2535768588373 3.47180429925368 0.0116504751947894 2029.04180064262 9.35945530887693 1102.18423212851
1309 130.069128145678 5.43618794198538 0.0185815166087169 2020.15603668126 9.81399551033974 1472.14292128435
1310 25.4685630920656 3.11026652604154 0.0100206826242022 2086.55865076953 -0.945107508450747 376.484456991501
1311 74.8988111456258 3.95117114091789 0.0132730815066353 2062.28721986245 21.1510761198588 1296.31303322429
1312 42.2133696359811 3.43541355578623 0.0108722326861971 2098.72311498574 28.1369186379015 464.272380287155
1313 22.8273219875364 3.45485646711299 0.0121870543435808 2061.71352538979 6.75860197748989 699.307713602932
1314 10.9529169908992 3.15608947027264 0.0111040923657412 2095.15484073758 17.010583835654 484.639855310515
1315 60.4094299524906 3.54265296911209 0.0109833368469313 2097.30714155664 17.2753641987219 486.455434661966
1316 60.5549455751002 4.14781046775128 0.0137445634314492 2054.89891385403 15.163247755263 1205.86758480316
1317 79.6825029541793 4.20681140735092 0.0134798550490869 2046.00714561064 33.8671386148781 2354.40749393542
1318 10.0972173314528 3.30338031465655 0.0110866772888561 2073.62459383905 34.6352056739852 1330.33173143816
1319 89.8660370042466 4.63058294535613 0.0173019137424855 2050.3725007691 -5.42027583345771 329.018486970787
1320 65.3335820623113 4.07049743990721 0.0136602545224871 2042.44650455378 11.0219540796243 1147.95171319622
1321 36.7950541902784 3.87300086094781 0.0137822363837001 2042.84886708553 20.3988618357107 1660.61959396426
1322 26.2423284384262 3.47528751608761 0.0122702147273726 2090.58464079048 -6.1016768310219 385.786947337763
1323 63.308025576706 4.02988670668458 0.0134264998875207 2068.20909568854 9.99075458617881 825.330492839643
1324 35.7383876273416 3.52158871707584 0.0118460909148016 2011.40281961602 19.9662982858717 2213.51611167673
1325 72.1173948791299 4.06081450616029 0.0130920554575845 2049.11004101369 12.824391098693 1160.83222022213
1326 63.610474984651 4.06337064276395 0.0140049559682823 2086.61198005849 -14.4071077089757 322.693075521685
1327 40.9245882176028 4.09122011984238 0.0147894552629057 2016.28858838533 1.57650816487148 656.451486938346
1328 53.8425745169735 3.99339514844558 0.0137632508885278 2035.36827597395 2.98905864125118 699.880884974114
1329 56.8027094225752 3.76123057571541 0.0124692606844114 2094.43632417568 24.6138847339898 610.326966347047
1330 21.3566463255404 3.0030925124484 0.00882535370174201 2044.74850469921 20.161389876157 1483.09394811836
1331 21.2320199490089 3.06101367346308 0.0094338179332048 2024.77953771478 24.7988115204498 2245.06321391746
1332 27.328320299059 3.30940302899747 0.0112395783168444 2037.15074265166 -0.313145851250738 398.928029578312
1333 16.0281653300488 3.40489488212811 0.0116882341161026 2026.98514857213 2.98472014488652 649.586612251072
1334 28.2371471551642 3.34420312110279 0.0110859075649679 2071.76537314267 33.3770370716229 1363.27857843761
1335 46.2024995001873 3.73646148761084 0.0125164059585188 2055.48847299279 -1.47083344403654 405.805072670186
1336 5.49836023552259 2.85903375492111 0.0093180987807172 2038.42630589707 -1.21848884504288 283.5576865692
1337 25.8704729039272 3.18731614075205 0.0105295304510572 2049.24949334702 2.05386369721964 505.096574823521
1338 32.4389476324074 3.18368681120798 0.00923680338092672 2093.24894203502 -13.2168080750853 301.188310065077
1339 69.7369663774983 3.87115351045781 0.0124702129969698 2028.97852654848 16.5717129851691 1661.3304862445
1340 19.2895789205134 3.19794578758672 0.0106840086853136 2039.80469965516 -1.21069301152602 330.251817049906
1341 44.9281088430009 3.80315868207944 0.013449202257231 2032.27320786449 21.8194931186736 1962.98392076491
1342 51.6632612256509 4.22773225528531 0.0152588128009947 2078.10698810057 2.06376586807892 586.974016083783
1343 37.690760303072 3.48791767130578 0.0115294176454078 2087.38903088449 19.2536598443985 681.528534423086
1344 13.0564625986294 3.0570846566614 0.0102219118618226 2036.73133737082 4.3484322517179 660.558871288156
1345 20.985457661365 3.34485648483185 0.0111101859048558 2097.2137221559 11.3314057374373 452.717543289845
1346 43.902684886725 3.44426104878943 0.0111738911869869 2046.14371579327 34.7987685026601 2305.71482266101
1347 33.1352395356734 3.35779557853594 0.0107574306608566 2021.71530518006 10.4645998822525 1238.90552520323
1348 46.8139618373038 3.84379304891297 0.0132411453406414 2057.43148949533 2.09698018385097 576.925561532649
1349 66.1000426748716 4.23063784948625 0.0149575110445746 2046.96126145101 22.9865167895332 1758.90822524829
1350 18.5425092245188 3.08946242264499 0.00970880683548708 2041.58638105472 26.6538256336935 1941.62134958191
1351 39.0917747458655 3.44868564568965 0.0107279488864862 2080.54582447745 2.86919878795743 484.364462713571
1352 30.8604915198916 3.35079342374801 0.0107799455950279 2033.91866685753 -1.46388882771134 322.427192708482
1353 62.2983893368771 4.18998994874921 0.0148760761544805 2031.25505836774 5.02980625256896 880.806126134315
1354 -2.43178814352643 2.95133322110727 0.0096635645027517 2052.18293061014 14.3239014456049 1055.43611459016
1355 -5.14658389123331 3.02713223932704 0.0101083561587238 2017.09849857236 20.0345208891667 2042.45026406604
1356 12.5289447688967 3.17683063803558 0.0107418473550442 2056.78964756639 7.91654327418655 743.546098106449
1357 52.5374948087545 3.8105905598716 0.0130545059156103 2066.66134466487 -2.59906003251672 396.235035509534
1358 70.8682937900003 4.0841133887894 0.0140101149981682 2078.80223091273 33.871790827252 1235.69663639317
1359 50.3186240682326 3.83934545567468 0.0123801010369761 2016.69786097528 12.4832611321472 1520.38168796784
1360 22.012259131255 3.56248920665948 0.012444860264736 2060.93171086209 6.12877737963572 692.759677460386
1361 38.7302166111781 3.80161200603184 0.0137950323219565 2018.1561115291 1.06773028615862 575.149651171816
1362 51.1357877123355 3.76781950039475 0.0124049766548012 2074.56602454442 -5.73766651563346 327.609098615977
1363 27.1163945203215 3.58863893443909 0.011873566145903 2099.31039419444 17.1274804067798 463.288919305035
1364 18.6341235637029 3.23842686959927 0.0105744649526476 2055.32339014276 13.1913394923322 995.667841583915
1365 29.6183245499753 3.40088328112924 0.0110456828567792 2011.06869416288 6.20895772241056 978.415372537238
1366 57.5338079709133 4.09196390182249 0.0142699689313672 2019.96837385162 15.4476086865179 1756.79939113282
1367 16.2365169236589 3.37708549362289 0.0114468197299624 2084.74920598674 32.5651119602844 923.637557781162
1368 31.8206837517115 3.20688012321189 0.00989491791513975 2033.1830615853 20.0468957098201 1737.34056810832
1369 38.101130587321 3.480534530028 0.0118481450600014 2081.87191095203 2.15189015958458 479.478640905207
1370 75.1765184301851 4.53907188064099 0.0160892358859756 2080.69223299599 26.4347318583168 1089.7988715085
1371 49.9843994779774 3.84190904730974 0.0132492925015367 2016.58576007327 17.1332553983666 1916.69286276824
1372 33.9207640353596 3.11094944251261 0.00973692527088572 2084.21431435901 -0.417733259964734 380.44875544058
1373 31.8724798501949 3.04518179150917 0.00867605377457007 2060.68297939375 33.5424445359968 1690.98038159833
1374 32.0730796515374 3.28594311110602 0.0105945835205842 2098.10212584306 -5.84558371687308 400.13788030265
1375 49.0706868919707 3.48527317674486 0.0105174363338799 2095.03043175675 7.67933865077794 468.72631856682
1376 31.8700255687147 3.30403812749456 0.0103756167420515 2046.83294680133 13.5932241124101 1134.04529286347
1377 83.5440708246265 4.50483689466531 0.0161588022972163 2032.81203630613 26.4786414708942 2355.56834919422
1378 32.7594440190196 3.14944382050796 0.00953016057184109 2019.60682085552 5.09917058749124 799.21816903959
1379 20.6483552268591 3.17092238846513 0.0104709595043795 2061.80401962111 33.3282198314555 1671.76975372635
1380 43.756314282485 3.59993846858734 0.0118353054101577 2097.26102159196 -1.81496327044442 447.338083848824
1381 2.31707494167518 2.6735340988645 0.00760518102813007 2041.28537185234 20.2456876891665 1515.39184616893
1382 15.0686197299447 3.25613470119013 0.0103089250605859 2079.10804316774 10.9928766521625 635.68579007092
1383 47.553176796695 4.01405267668224 0.0143099087149266 2098.30101848603 9.18750087963417 528.631949798712
1384 53.0720752772797 4.01590960741054 0.0140225589447287 2025.04091206612 8.66108357673511 1160.1938459411
1385 74.8128284491642 4.31730543168714 0.0152181731379955 2089.32451289427 8.45627148170024 640.707110810562
1386 28.4382165330096 3.11123009632809 0.00915456387040799 2077.2818132923 20.0909752422012 838.959134514128
1387 20.0945111601696 2.8057669591325 0.00769737441489405 2083.67155668768 -0.173220292199403 337.787798627702
1388 12.8716922189616 2.83671278029289 0.00843784613386018 2056.31518016686 10.8786791702732 824.719617449347
1389 -3.33382876503412 3.13240266803999 0.0106868058115692 2074.66140782437 2.82320617930964 468.133422139476
1390 58.3245009577676 3.86968058904765 0.012879983980142 2080.65369302942 5.43437440879643 592.56700945549
1391 63.7754507817548 3.99967525793855 0.0134356887337336 2017.08359677135 10.8327719289809 1402.98038326436
1392 53.2512836164935 3.65623512270485 0.0123638745255105 2056.01494059758 5.64680157927796 710.436636467672
1393 48.196349253466 3.75409808153829 0.0124846488871109 2063.72536430322 19.1511121834628 1167.48968711664
1394 34.5062471221974 3.82557763960477 0.0132092132489756 2075.06583082024 7.35627013724297 669.012111436518
1395 41.6840474631083 3.30001394552645 0.0100929419924331 2093.51150943059 -4.64521512389183 378.585907569392
1396 -5.36743033354539 2.53154844197595 0.00680283398514788 2032.4085002502 19.4136930885725 1618.41758082076
1397 70.0013562745458 3.96507139238372 0.0129868651611461 2048.75231328537 -2.25004685111344 382.494991376206
1398 31.2181059527274 3.06635858202172 0.00921631181734994 2058.60521437321 29.1175904590636 1583.83950539915
1399 77.9931697613234 4.2846262299719 0.0150438339998939 2073.53019733727 17.6733769499697 1013.6153284461
1400 7.70665961418653 2.6497306120832 0.00746801146162636 2023.08816085802 15.0753627903759 1482.69742854933
1401 30.8216578052453 3.44001458845633 0.0114530121355527 2081.925505233 0.37016942165792 440.025578777605
1402 40.3834569085873 3.40449552313712 0.0114113287795316 2091.76784959715 7.43222026154399 490.641071814209
1403 66.9288760170584 3.97531845928503 0.0135532690826113 2020.60777770076 -0.478860442526639 465.229550069483
1404 5.94714605733041 2.70793523006347 0.0076936745211678 2041.75419406011 6.31871746387333 698.842975461231
1405 23.2912779623673 3.39999539090675 0.0112514613382072 2038.76496628183 11.2058016727678 1113.94858079976
1406 38.6674130575011 3.75210730464644 0.0131661348086086 2071.19513156475 19.9296431289986 1051.97733026417
1407 14.6415974238049 3.21599739839414 0.0107376903200183 2049.25906843157 12.1299378131516 1020.83806884205
1408 60.8288611990836 3.68834263572307 0.0126009518463983 2014.60447323788 22.4774719588459 2386.59724618065
1409 18.6534521898795 3.1937317973611 0.0104078955883207 2094.45720818988 33.6707867356017 587.184926283386
1410 41.3835812188394 3.14953599045535 0.00910977220724205 2060.09067480685 15.3394047659822 998.195115336931
1411 17.2518416114306 3.17565196972444 0.0105196877963387 2098.48523138417 22.6463447930291 433.922734139647
1412 58.9938121619399 3.65304698883728 0.0117371642341642 2017.22828559787 20.1293892250396 2122.9986359345
1413 31.1666247623645 3.16079815700888 0.0104046103153496 2021.98129107198 -0.461227816995233 361.251377356956
1414 4.51473143478003 3.11923743924045 0.0101892558473891 2091.56789474818 21.0117425909266 568.573164584538
1415 102.261903068662 4.52348991050862 0.015246429514086 2061.08972214721 30.6236851168796 1762.84723803483
1416 55.0535056875757 3.78038716872751 0.012505427809416 2074.56233550259 25.152585413307 1115.40408277237
1417 61.6190260902709 4.34475124495384 0.0150270357657222 2075.50068147969 12.6997053180821 862.820129169731
1418 70.459146867669 4.2310044093352 0.0149773563864456 2088.45578198321 28.8389093615115 872.846477783483
1419 30.5898640918835 3.49660642429435 0.0114807308877471 2085.69446513033 -1.26383118098602 421.130562324897
1420 0.25996080663062 2.69731487819477 0.00784530581512095 2075.05354184704 27.0158218941651 1004.87394352806
1421 -6.16321560445337 2.42222385962476 0.00716969065882637 2037.02589647961 26.8043463258073 1986.12565341914
1422 52.3829771310263 4.15639033973617 0.0146415282035658 2068.0940141445 13.2489370089024 952.563350767848
1423 74.429574949577 3.98875271681519 0.0134854039353838 2076.633095745 34.4530527386814 1309.12260701484
1424 47.4084531938543 4.04133159725767 0.0144973878002707 2096.97645805706 33.8485651672818 619.555341059402
1425 71.0569489040725 3.99832635668624 0.0135006282778576 2068.04459986999 -6.43242213176563 299.586913210191
1426 6.30661047063047 2.75272452168776 0.00830148741542396 2017.45013334951 20.7279935153201 2051.11715463091
1427 55.2287679784742 3.69154565098717 0.0116491017498481 2068.21733570076 34.2465805611573 1548.46513211981
1428 15.06648820416 2.83974899724764 0.00881964860355559 2049.29502273677 31.7434220598079 1962.3176526322
1429 -17.6699664634101 2.41152874213434 0.00656485272954531 2086.84606369375 21.5642111049965 576.012984873486
1430 31.2202825262004 3.29383858191024 0.0104577655309856 2096.62189029832 -7.23597181262448 386.510522751429
1431 -36.1034724044462 1.92396123443323 0.00505984626992302 2063.9218515656 20.1997050456703 960.6308813176
1432 7.07008787803085 3.1402409293249 0.0104533030912791 2054.29066482163 11.2302643619478 908.887774906438
1433 55.3591213610312 3.94276639440748 0.0128888386323595 2059.64907545084 26.9143674313091 1580.82919028224
1434 15.1969362490124 2.67064322987579 0.00763544472707165 2027.62024683994 25.8455843338743 2197.31780622201
1435 -7.23425306519709 2.48965089324191 0.00755015759135415 2064.02749553579 1.75239250762388 370.894265840303
1436 64.3687853508472 4.15567981975205 0.0146187968881321 2088.43874000083 3.86099702678621 574.232588185344
1437 13.6587216405425 3.12309955276587 0.00972610669734615 2076.87695899024 0.118871303275228 390.922253536404
1438 57.3868750668415 4.0356525980496 0.0137511592676259 2061.19951659511 29.1344681428745 1641.25574978039
1439 42.1809095805336 3.57097732229099 0.0121866282099466 2057.21645393223 10.7952803978696 914.01380848348
1440 35.7794552783534 3.51792687006355 0.0116625101523969 2033.93223058153 15.2820588345639 1452.41180551652
1441 21.313449239192 3.03583055856284 0.00897072435457476 2030.5887798781 16.914663373027 1547.62212849491
1442 60.9360293980308 4.21542854949942 0.0149634954686608 2049.6547730288 13.9746600319631 1241.81555076003
1443 33.6435102609076 3.5574875362395 0.012104379005075 2037.86072743661 22.9705523955636 1877.53632610314
1444 43.327269588842 3.58411295103183 0.0121823565420585 2086.32315903786 15.3223814233206 662.995450019299
1445 56.5827930966368 3.62161158786628 0.0114137570051818 2042.02395492769 15.0373113597743 1322.9923045877
1446 5.83917700131465 3.10577255783816 0.0105036413682978 2094.00667111436 11.5800191788003 461.908521897119
1447 51.1135089490489 3.64162969651012 0.0124366584012551 2035.92731391033 26.179837367963 2138.58140673687
1448 25.2394690312118 3.05227936031051 0.00937840161240085 2058.71752821375 21.3886909442954 1261.35749906054
1449 29.3599462431072 3.50192146688473 0.0112309100557503 2023.23433517735 19.6597596886568 1946.98776787669
1450 30.0754922012226 3.30576440373318 0.010573437066479 2028.49773896113 -0.369865107350051 386.603058036941
1451 17.8852573445537 2.92962338220311 0.00881525891150047 2058.90252574766 21.595264240168 1249.23217381279
1452 3.74434043002909 2.97542037582781 0.00973437683969636 2037.42693796777 8.4806755091995 904.132011644753
1453 6.96037282744395 3.16081756174033 0.0102528725369158 2047.01647914993 2.34188088448718 520.135256633591
1454 85.4502730585365 4.48492796557217 0.0153556582369956 2011.07554211747 -0.271837341133505 544.093942613257
1455 17.4643874975629 3.0017839347726 0.0088428392956073 2025.31681833207 9.70546080730855 1093.98723262623
1456 -0.886394264260008 3.18186379907313 0.0103986483888876 2054.8129961018 9.74773168796673 839.766627123411
1457 35.512523747376 3.34127118050522 0.011040082047868 2024.99556299858 24.9147983407602 2288.96018057657
1458 38.4318554397403 3.85927063895371 0.0136622703840431 2054.98652060912 22.6313361455686 1511.20795606754
1459 68.0871618152929 4.3170699571726 0.0148068195522126 2081.20328201563 29.0747503889725 1093.71007175196
1460 -11.3300597676909 2.92276203566605 0.00986284720914128 2025.17483773711 23.9392919372767 2160.4678154633
1461 34.4546142599524 3.30776074806824 0.0102086115513005 2033.88548236946 21.2238020286895 1813.60467831993
1462 49.920394626709 3.77970128644514 0.0130644813595226 2080.15158222662 -10.1127685140818 279.15062893584
1463 31.1416789414476 3.82079135950061 0.0132895163748292 2068.29835974192 -5.53335870848969 310.320816478288
1464 29.1009535732511 3.2304623815604 0.0107353507363647 2042.84130611015 34.231029395014 2363.3829046239
1465 50.3864121639841 3.55429626791942 0.0112369406675882 2026.16315783304 -2.28902430739254 274.063437497856
1466 66.8872857441531 4.41315537740854 0.015897263174167 2084.83152206079 0.0279700173996389 565.738453091243
1467 56.1610950274838 3.94300529676993 0.0138052086957702 2037.58335629618 15.1450941595249 1447.2871035199
1468 43.3369611698953 3.61294895158653 0.0115944715072038 2096.23458079621 -4.33934348169714 435.392325637027
1469 52.7852874601498 3.91409399780107 0.0141920257620466 2089.05502976268 30.346627139952 834.250131574014
1470 28.5381618486896 3.35439332363704 0.011017425399074 2023.65837730025 10.4732595640235 1220.92088054971
1471 27.5311698713364 3.60841338895276 0.0115967334492024 2087.3260127476 10.7501046755351 587.542549418805
1472 72.8521064926554 3.98979771210736 0.0132654047951311 2079.51272313623 -9.42064217291772 309.446624181663
1473 49.0592825291778 3.46946675627823 0.011546985707788 2077.71731099393 22.2622891212814 933.076829201249
1474 79.1328900667703 4.40808593559751 0.0150674482727061 2032.7419601772 6.97628715075552 1027.54608908768
1475 16.6656303421622 3.06999857891724 0.00997139326298467 2058.54142241739 11.9909598282538 881.904863672657
1476 55.3261174628697 4.02031171871361 0.013740755982445 2078.29516135273 27.8802420618013 1114.34522393278
1477 24.9386791238777 2.86164610863953 0.00864125316697498 2092.17984616733 18.3763021510094 497.271895262848
1478 52.213549766533 3.88082086022126 0.0135743821688914 2050.43751326716 5.29894409934059 756.59111356113
1479 13.7878116304107 3.11200729016104 0.0101497021259152 2079.86705657141 2.7638060064055 446.011955572794
1480 37.3038971079163 3.38595771233618 0.0104425244731138 2088.41905705025 -0.53527343319729 413.848491031533
1481 38.3369029337903 3.42209772593972 0.011123326561176 2051.40501924395 16.137421913445 1213.16942710732
1482 16.1348680476203 3.1386068955457 0.0101018616018969 2096.0716172813 -3.06538212811574 380.613215871056
1483 -14.3207130606228 2.54082178126092 0.00760181839383313 2064.34415706666 5.72650744812563 517.559811724949
1484 51.047618115769 3.83800987528172 0.0128559687890656 2070.83267328981 21.4948503556661 1111.02486699317
1485 35.775763980249 3.59132770095266 0.0123338444724781 2060.98881506454 22.5223706709221 1333.96112440887
1486 58.8962375764078 4.1783805864404 0.0145692704442247 2038.77605006774 -4.40898615401238 261.542820563709
1487 -8.74471258481418 2.48206586959148 0.00730112929957449 2066.75592851359 16.2291687470861 844.679041488905
1488 55.648986413841 3.79449556256754 0.0130779208427605 2053.98052968248 29.8980577639304 1857.35012064904
1489 54.7069167816772 4.1674545390221 0.0148896189544159 2073.87440011231 13.1320476322435 875.967103892704
1490 47.0142424067933 3.89643662942187 0.0129517886556037 2096.10866667819 -10.5086162430234 449.775085903327
1491 65.4650869646592 4.07577404374532 0.0139541870087014 2056.60237283772 20.9915489098057 1427.40347618895
1492 81.8602736874032 4.62093128710517 0.0164903386814273 2016.0335407285 21.2931365263648 2378.62705132911
1493 4.1352118536836 3.25632726803168 0.0111087988092457 2050.66194871091 16.5355173894204 1228.1115625661
1494 34.7237999410231 3.13156252782234 0.0097451690833649 2080.38732228987 13.5925399512053 655.754676957546
1495 76.0651560017673 4.24697380602278 0.0139695796501458 2048.1552523945 2.43869496276602 660.093626704825
1496 42.9121842952609 3.29965749403295 0.0102520655459611 2019.74501199019 18.9835745398887 1933.45840774386
1497 3.60555159346736 3.03698422203199 0.00987271774106194 2039.47255389206 19.8727726959623 1583.55379895366
1498 44.0631164981989 4.10666411512721 0.0153358078242021 2052.94534881297 -4.15342967957258 334.847527739334
1499 12.0938239206492 3.26226286656012 0.0109094013933919 2017.89566125139 9.21179807279259 1167.64820697686
1500 72.6325376407724 4.40689240781035 0.0156263591384938 2070.99624505546 28.1455337791704 1378.90100657563
1501 34.1002818738626 3.63757766908633 0.0131040853765702 2086.33422711655 -7.95217467006296 357.297019875242
1502 96.3583909939573 5.158634353901 0.0196914705806827 2073.6826084801 29.0318887121975 1433.50048772051
1503 111.146968358083 4.6341408651145 0.0154392229765505 2078.26542089041 -2.34336732886732 532.907923136456
1504 34.1158395646891 3.32768492800157 0.0106667982246273 2084.9551413497 19.1110169654712 703.492067861333
1505 59.6973165287991 3.81982598867718 0.0126660519574501 2097.34033694444 29.8470064438879 560.160784493632
1506 50.0434056802649 3.76047136240372 0.0128752975896294 2089.26186553482 23.5826222132891 729.707825807328
1507 37.544723573754 3.25420334747991 0.0103313257464296 2095.71536149364 -11.5564975515008 356.489261162323
1508 22.4824172958684 3.0203152486176 0.00969625060659807 2092.76288973121 11.971278549172 464.299742511986
1509 56.9306838493717 4.15371729608292 0.0148514952251213 2025.46679736301 21.3938923692331 2125.76870751418
1510 67.7364390850189 3.93191581789796 0.0129650649284845 2052.34603041317 0.465734794270247 516.513199953656
1511 98.7107524173826 4.60836161954715 0.0163189767876922 2017.62085208716 15.6497597368434 1877.33805306056
1512 23.2620658697513 3.50638263760055 0.0120933302867774 2076.07741849078 7.54246110096574 625.401380464903
1513 29.0092769048018 3.59811507984151 0.0128669525970094 2048.04618317261 16.4127858262509 1312.88060668499
1514 24.2541094848032 3.49775290112217 0.0120304409501915 2096.57049359847 11.7296656500548 483.839692958397
1515 91.7990078401533 4.81373424975622 0.0176093300151981 2059.39067730703 34.6581166866235 2026.16884355174
1516 38.4785943797705 3.43991104303624 0.0111355230453491 2060.28563730838 20.0999015267007 1229.10296335463
1517 47.5479263190074 3.49971307102148 0.0103452568787808 2066.2443600574 19.5201889285818 1089.58077984129
1518 43.6843596383253 3.6894574130837 0.0133413261510642 2077.20009318087 29.651999429334 1149.07090927631
1519 27.4025945805526 3.38903752174418 0.0118494484719478 2088.68628418562 12.0929816411808 568.146007892445
1520 36.2248001641046 3.45464990993426 0.0115920593948948 2059.86620720266 27.4962345627137 1539.41123492051
1521 63.3139914104039 3.99236064513155 0.0136755904814456 2080.22436664929 6.94592542946339 643.265744842894
1522 27.4294449675038 3.4728526435058 0.0121405358003871 2056.77902328921 10.1867458340712 882.262548046679
1523 26.5908902453068 3.90696212013139 0.0146529851252574 2014.66244067438 20.6587079470046 2267.95321100832
1524 65.8132852482184 4.15760526156445 0.0138971996598674 2047.33806441794 -3.97632953012362 314.757473935004
1525 10.1468520023028 3.56042277401061 0.0132060270766149 2081.2653122968 1.56745638465509 488.415094453551
1526 0.877481542523156 3.08515502442055 0.0103276514146106 2097.12911440246 19.4079695059918 444.789243608303
1527 -15.1676837735257 2.84414140714377 0.00926531696623481 2079.85270224372 11.0560823022388 579.43379521216
1528 30.4139783101835 3.2587210494811 0.010463441904022 2013.37334766821 7.57601529126987 1063.77179449664
1529 14.422471781487 3.03254462642183 0.0101329495931636 2070.03794527147 22.1076101786457 1044.68089555846
1530 -11.3532309925064 2.82028113904137 0.00946552482063253 2086.82850051345 2.58585060015321 389.918737357276
1531 19.7148360609689 3.29465880104508 0.011015194776468 2044.41034439672 25.2296856744215 1817.89393698111
1532 68.6320777777638 4.34212132135215 0.0152587811708073 2079.6663832725 6.22087456518784 679.723504385878
1533 0.660017310687147 2.97542386329275 0.0101526547474476 2017.83876078692 19.0376397245564 1940.88916482103
1534 39.6606600169799 3.41922179195728 0.0101016817627494 2054.89572157897 32.4719956633635 1885.34123023198
1535 77.5089103609464 3.72492124525473 0.010953846461271 2039.31356496713 21.230850033462 1746.35672817166
1536 37.5926644353335 3.15316344223268 0.0087487734461282 2093.10291011678 -1.74052321584895 371.552232039527
1537 41.4817027426433 3.54765968785521 0.0117407013006068 2043.88535248325 21.2485825666226 1638.7001598868
1538 45.6642192320779 3.52871586002059 0.0109436551575248 2063.10672840476 26.460130258929 1414.43286831884
1539 40.0474911996215 3.85975572880257 0.0135921108200545 2098.24200152536 -0.5384211987257 491.047493630608
1540 88.3056748240785 4.37002260816705 0.0143481689457476 2094.02348080394 18.768898784183 661.090662466139
1541 40.6048053664003 3.66995783281927 0.0124056149100018 2048.52230540453 3.49180752178654 643.509780772618
1542 79.7116100068817 4.30032804949839 0.0154925630356105 2083.57268760656 6.99638418387622 665.806585240658
1543 59.2584287144534 3.65334909052354 0.0115247746748622 2015.49076384795 13.8223858457059 1623.3474211358
1544 56.4942789944167 3.66933446373383 0.011798294127599 2053.14061924233 34.6944769984111 2084.72184842539
1545 42.004622383446 3.75327206651057 0.0131126961822562 2044.17015202018 15.1883654319681 1325.57037000147
1546 68.7340129466155 4.14098896095735 0.0140404515260346 2066.8300762733 6.90018256660551 752.492947433429
1547 38.699871036693 3.74321525832524 0.0127073167037375 2079.9105666508 15.4326445562765 783.471680336939
1548 -0.626878257384174 2.82287701886217 0.00874989123064063 2076.00917173503 20.0626464700326 831.85635948858
1549 35.0504486469306 3.40701863355474 0.0108155479758417 2089.92808631388 32.5932955392636 753.33999698455
1550 26.5501796887992 2.95872927908607 0.00869941180241682 2011.99078374659 2.58997115539387 591.669671472619
1551 75.9936089857219 4.20286690382217 0.0141220549417679 2026.63480110327 22.1341278660111 2154.31341222361
1552 8.31080364995399 3.1976859159514 0.0108707924378198 2085.35193604464 -2.11405311478302 373.593987379759
1553 63.8445707022999 4.06026451278966 0.0139983394815348 2095.88386785472 8.03966921754181 548.305840138695
1554 5.79933953716587 3.10506691049517 0.0104282298408674 2048.14613841427 3.23150754207745 559.413028608394
1555 48.221000985109 3.60881937444483 0.0119268572653897 2081.37770237331 18.7736815796234 803.520510038925
1556 59.1323345085292 4.21217060344724 0.0147110239153449 2011.41595669626 -3.16253622062504 255.812801366927
1557 41.6606381170303 3.59328265721163 0.0120068999811786 2070.76715370547 -4.94882649276406 308.313801373088
1558 36.9821863321595 3.75008905068178 0.0127222954624531 2047.11021294375 -3.1711391848512 306.521933462801
1559 60.0838513818565 3.94023971929994 0.0133641982711192 2048.51760861394 5.8251538570039 798.157569195015
1560 70.1518431531887 4.39114384918871 0.0156131606317553 2019.42167839245 14.8304181662388 1755.90724242021
1561 81.2333832306664 4.70781455502737 0.0173424059253467 2057.52790485159 -4.55004391027614 412.802323833772
1562 14.4329115751092 2.75657451851347 0.00841238308844048 2045.48674853588 2.20417941687629 461.431026765387
1563 83.5753169617913 4.46557334684715 0.0151655308660312 2058.77256351826 14.4366615475155 1160.03502239837
1564 -50.5056314790758 1.73338385767542 0.00455368993622277 2037.36275681271 3.50825746078044 428.604743004601
1565 23.9033956551053 2.79219203629037 0.00737969452875023 2059.58049090696 25.0592954014428 1349.66523929719
1566 47.9114641650523 3.72441099950804 0.0128231890220156 2016.66086528962 8.07007956551388 1145.01542235633
1567 64.7235135385439 4.03280274160488 0.013424609394129 2049.3850065663 21.2519392278045 1583.65899190343
1568 35.2704150521101 3.24763940923893 0.00980388572731901 2085.30484129977 7.20819133799523 507.159765250415
1569 41.2015472888738 3.43600711876906 0.0109081456524886 2018.28731469112 6.93355133058503 995.243345915412
1570 20.1673045287618 3.43753831365381 0.0122240196495379 2098.76932824054 -13.756298806984 422.171696175301
1571 25.7856433493315 3.38913552657681 0.011462812639203 2077.67814112222 29.2207002663054 1080.58383889789
1572 33.417317011348 3.46282968096216 0.0115470693693619 2023.30237241369 0.62949123326689 484.630593355192
1573 37.5968640543238 3.41750886836137 0.0113449079939604 2051.53948735283 7.71105239633471 803.922721364615
1574 53.8473989346612 3.77885482539967 0.0123727838150011 2031.48605497461 15.6831083726138 1548.9048211655
1575 35.9064833416071 3.09681500218317 0.00851041170430965 2098.14239277504 33.2680943445303 437.861763926855
1576 59.7891005767041 3.90282658190286 0.0129940802647166 2030.59850455425 26.1913222749718 2309.35341783976
1577 28.4525283114622 3.64645373909801 0.0133794939288592 2085.19164225995 -11.1615569191054 303.721098760817
1578 35.8485060825369 3.48208278875782 0.0113028577438824 2095.07981200586 18.8301057578065 529.018229555996
1579 34.0795980716202 3.45571905342219 0.0117299506808212 2083.60676554125 34.6308367699385 1004.776947325
1580 55.7731661913835 4.10122135399554 0.0140135439507452 2098.114862327 28.779894488398 573.681841540461
1581 25.1095553637079 3.16568829619087 0.00967043721440494 2082.23109829146 20.4859901242889 756.011784811972
1582 19.7501482436339 3.31792008392281 0.0112465476870617 2099.96049633948 -12.624913987238 419.016350035133
1583 32.477888968347 3.9217580624139 0.0142628897435845 2081.83734066435 30.6121482071467 1059.42436566014
1584 34.2700787875245 3.26185010430138 0.0106092402071525 2076.39833738306 4.3544686306268 511.709783542047
1585 72.8528356689574 4.19293100561634 0.0143012549722377 2086.31790430937 -5.60071989661083 454.213303783241
1586 66.1969449558893 3.84813709800427 0.0124808033783755 2057.83911628765 5.47998569905758 713.20501595506
1587 23.1087557025683 2.66479843215769 0.00713820645255379 2042.60795717081 21.3333431538194 1546.52199751949
1588 49.1333412627946 3.59292727851916 0.0112840232894782 2063.93685940071 31.9011106411926 1597.76234783668
1589 47.8957311122752 3.67411019647436 0.0118307817249046 2030.6360018556 3.36406076326966 693.035821642776
1590 7.67567288190004 2.98568280849094 0.00987384355729995 2038.93850856856 3.90600328333676 614.09064661266
1591 19.4965673099428 3.06659638262311 0.0102262162689102 2055.99233691208 -1.89954270375893 302.829689831672
1592 55.0597310221099 3.59127643430755 0.0117116933683706 2070.29389802064 6.47439621621743 642.807925957795
1593 -1.32206626215162 2.99636308957847 0.0095479857813929 2028.7036215039 20.443905077409 1831.68699239007
1594 -10.5264729885722 2.90568412045303 0.00996571535937022 2027.31778291683 20.8625515946187 1884.63749575736
1595 53.0418366626908 3.50477449477486 0.0113037284829117 2059.95152459922 -0.204859974328429 430.442202001701
1596 41.1803413693464 3.5517721198141 0.0109483765041352 2088.38605634496 25.7579679973423 739.72613770322
1597 19.0466343524101 2.99775479921072 0.00852622766686484 2094.50650157267 32.2753245849162 543.584500571347
1598 3.02623015567999 2.72698680622471 0.00829422988911507 2047.28429717105 6.99027871247381 705.891129055882
1599 55.9746908292739 4.06215436836334 0.0141582627254672 2011.15284321574 15.3510810132138 1880.54978768393
1600 36.1554634639527 3.38585532643325 0.0107039604300065 2027.09277372435 17.4847365263849 1696.84006629669
1601 46.2899490974019 4.01647953062687 0.0140117446126194 2031.50078179967 3.66537575842813 762.014934903899
1602 36.7862951044857 3.72991260994989 0.013220047167319 2070.96087193815 -5.41184799280018 318.952281985889
1603 57.1526246499035 3.90386348414129 0.0125690884483482 2086.02640054515 9.1470351931639 616.242244299967
1604 32.1729794643819 3.34483828970178 0.0103307438328847 2044.61358381622 6.63116737501696 782.340226883702
1605 47.5888884725959 3.53471094023177 0.0112749458504192 2068.94145845575 21.149953736458 1098.30238843914
1606 -0.635072101966144 3.23564450796747 0.0118117628548457 2038.3927369758 10.7958924164996 1080.80158474878
1607 38.6146584508136 3.78553397295534 0.0131530474440377 2050.97972806543 29.6311700274237 1933.67517984278
1608 35.6281688083739 3.33841659823522 0.0106924904684085 2088.90395615809 11.1849180329591 541.35142633903
1609 -0.340701000057279 2.74991424098572 0.00851770858455607 2019.96479347558 18.0056611914188 1782.51636312209
1610 73.736663530964 3.86320656069507 0.0129299069474 2037.28601657413 9.57958679879084 1087.94797798528
1611 50.7801047885542 3.71979027410178 0.0128709328168253 2012.94301486551 0.827206429094076 544.386401182214
1612 64.1966573238708 3.71883927172543 0.0117418267644674 2068.49758219509 4.68020530184731 610.907958766919
1613 8.06698549948888 3.48709368090457 0.0122681424280263 2012.68968804041 17.799882593099 1998.51418107663
1614 76.2245899881956 4.39650075483131 0.0155049246229774 2059.93151513324 19.7770639928058 1353.02547684701
1615 26.1179926469055 3.08223376916732 0.00980906872842999 2068.47024972434 2.59313173824921 466.494909137367
1616 33.1246071933513 3.55326604085694 0.0119989137832404 2094.10592415207 25.5057152849622 599.250752040227
1617 21.8277056898256 3.58437964098454 0.0121093879192581 2025.0431241733 0.418549231253564 484.2643326231
1618 40.9551910588643 3.6580706138863 0.0130433855660747 2067.50799271534 4.81476672226563 623.986904217796
1619 10.9550660184385 2.85393593711036 0.00906507737334036 2073.67997086886 34.4129338068888 1261.85061750829
1620 22.1643725162806 3.01007564483199 0.00917292294017251 2090.61292607617 -0.947613511234522 363.661045335362
1621 17.6359262495137 3.05826032948875 0.00949320050370179 2096.55999767291 17.6827698154375 440.701766192187
1622 3.98335975762749 2.89288301928582 0.00898950813559 2050.69025782682 28.9300899743102 1785.94174306632
1623 0.538842906081416 2.77101540670296 0.00833604888926374 2094.41539115412 24.6843485999852 479.975153552776
1624 24.7022661098904 3.32411795415815 0.0106228673399476 2070.42344065174 0.434489271137863 428.1208583814
1625 74.8693739883124 4.27821851443492 0.014409945305127 2098.68045937503 -12.7097275666893 523.448422966904
1626 43.9719654502802 4.05769350362665 0.0148851657559229 2033.2585621553 23.6851723189466 2102.65609942483
1627 32.1269160537045 3.30779823044517 0.0108113465292425 2037.52222014545 10.8817384834401 1094.97518737582
1628 79.5947957288258 4.26371523356377 0.014174389752369 2036.86155854142 7.31110968859866 998.543834495679
1629 13.4412701590165 2.70508834351538 0.00779342490338541 2072.10224851989 19.5975775737315 878.025897362047
1630 30.1340076037404 3.25132880289814 0.0104457044913891 2057.90656887554 30.9209919092245 1708.18001855369
1631 -7.78003026648304 2.47341624816475 0.00759692929032754 2053.27792770579 22.5397908384912 1359.70341033349
1632 46.5300592514128 3.93888731582836 0.0139611698547486 2095.34005684638 15.3989088977687 574.543896541189
1633 47.2133197305801 3.59661448851089 0.0122910300816248 2098.74556841655 18.5586778935976 478.812075184621
1634 40.6957689612398 3.46332587189865 0.0117099789037285 2075.94993137126 27.7479965030216 1105.01164284669
1635 20.8337794041273 3.16033637965167 0.0101634773161514 2084.82398406602 18.9249902404845 682.514714471072
1636 67.4350319237763 4.32498607078055 0.0157943346383048 2084.45678550517 18.3073211251758 840.249036331139
1637 54.2521903105562 3.94302243584214 0.0131137483058135 2051.94021627144 26.8005599058233 1784.61859324776
1638 53.4281064062762 3.64062564202097 0.0110124217734632 2027.82685649442 15.4576912312768 1565.58962153507
1639 46.2146741954739 3.95007961179124 0.014203383702439 2074.9380364567 14.9350403714925 880.095791366145
1640 31.6739280912001 2.9863407129446 0.00853582885314386 2077.08558760281 6.97845905320719 525.120824991095
1641 58.9346917300737 4.0193556698064 0.0143042928761424 2044.16547775432 27.3586083226837 2041.06387641841
1642 73.3549219442269 4.26443538077022 0.0147600148773817 2096.86715660454 -3.9815112692304 529.098202836833
1643 22.5110709444063 3.40166931316543 0.0116804784835012 2042.99979122286 10.7936308160424 1046.51387346567
1644 45.0965228845724 3.58321511325489 0.0118603149263845 2091.68617878319 -10.7815595786087 361.196008976324
1645 41.0805161267788 3.23464771789715 0.00947012398941708 2039.85612024739 17.4719574768096 1448.16304843505
1646 44.4060927727572 3.64216409647757 0.0115853841592549 2043.38749694894 20.8935039956123 1637.41596478886
1647 -14.4814687058473 2.35893029522861 0.00672005188225265 2042.68630503723 31.2955517694354 2081.9731420093
1648 15.9763066650983 3.17993760726438 0.0105648531928453 2073.57816928276 27.7458253107034 1133.49511510019
1649 54.7897956464192 4.14544654793592 0.0144350683587575 2094.00932211196 19.3402565922588 642.999435508155
1650 18.6546727510039 3.01420912850127 0.00930308511334413 2090.20362225827 32.4298298940994 691.679840476912
1651 47.5809537763387 3.58839797260865 0.0111327732402302 2056.72931443178 11.9691561115906 963.589019156223
1652 17.6953641607898 3.18011623611424 0.0106117953411689 2072.77707501175 32.7977517410181 1293.63436270156
1653 33.3416324705552 3.65923359108966 0.0123901879525984 2091.22360564559 -14.714321969077 333.428132880821
1654 49.5058926612113 4.16703130065244 0.0151222213854609 2076.39908297872 23.2070298190229 1082.36364194093
1655 52.2786406518541 3.83055756046813 0.0131818742397325 2071.04510951508 -1.95577363250777 429.245163774167
1656 21.9886389712892 3.12260658668469 0.0092654771796 2032.47337181843 25.8705822308548 2131.48456781304
1657 48.3804927775716 3.73921769448499 0.0125525107090455 2097.69465805008 10.7139312801883 496.530628207824
1658 27.3079900957531 3.36675993936692 0.0116131454963237 2023.28316401597 -0.458084603305906 392.115727429388
1659 42.166970748952 3.99139692142909 0.0146562964194466 2097.46272891504 6.01630009710789 528.723788489441
1660 60.2041574962176 4.0441195471479 0.0139979127977552 2014.23036967497 9.35244037769735 1315.75102836924
1661 47.2748105833724 3.4180529473505 0.0104894466047341 2036.49057153566 10.0298809143715 1060.61498268912
1662 52.6792372967306 4.03819110030418 0.014496440620053 2016.21206585132 12.9050154262222 1598.17592958689
1663 27.9703239604087 2.95326726103099 0.00816541727024673 2050.16783951456 20.2415300090797 1367.69615269439
1664 42.9289512688853 3.69442448151169 0.0134421752440375 2089.74927122914 10.2616527024657 579.480833648376
1665 29.0271580079011 3.09982139002256 0.00986251809051037 2071.61089446954 -0.777476592920721 364.837915064352
1666 33.2736972949873 3.10004224396743 0.0091610395741052 2076.20371772582 2.93098266934976 451.206824015348
1667 56.1563506031136 3.63041686387645 0.0117155520538933 2084.6669137429 1.47432297468185 477.028913749636
1668 35.8861179503348 3.67294700849441 0.0125914999904953 2056.2390949484 18.2532726111822 1264.28813039429
1669 -4.44085166462753 2.53106789584257 0.00679270844205961 2097.71595950751 13.5497067146935 337.037994230095
1670 27.1740443387559 3.49133106937102 0.0115584523542663 2060.74728050805 16.6900493693538 1094.41886150247
1671 25.9483925950847 3.72767831728451 0.0131087431723446 2057.67897501634 5.57266609044746 710.856969312136
1672 30.5261116937212 3.0704831180993 0.0101311124354279 2068.81569734844 31.3749300339259 1364.47630265561
1673 38.2240139386453 3.50022665347086 0.0118107843554532 2047.87883168599 14.3601848185062 1190.61639326533
1674 -13.0759840034813 2.82062139593557 0.00929174496281661 2030.77600935008 20.9233000082895 1802.93207444275
1675 54.4118499169375 3.69673665801945 0.0120297345411087 2052.02173432335 12.9474092298187 1084.69983507511
1676 54.282053267675 3.62001860617757 0.0116897969651029 2084.37681886251 -8.92485284479335 313.747684325918
1677 15.3165486410031 3.18147211319054 0.0109913624608484 2060.19759033667 -3.66201901109889 258.122657639007
1678 44.6851478504957 3.82067712145933 0.0127874092116507 2015.59671068983 1.98149304138497 649.054034434909
1679 71.6609350078816 4.07794057065682 0.0142646783307135 2093.20683348319 10.6338173523545 591.295840029181
1680 63.7315462660477 3.89435275181266 0.0127171602690319 2094.71834904654 11.8470874638297 551.201306078781
1681 69.9446070967807 4.04476255670695 0.0135556610005844 2044.90792437084 -2.28815476642922 384.151216031913
1682 18.4213198418381 3.32915690500797 0.0120283756097241 2033.80054785195 23.9142495812848 2009.84724106948
1683 39.6933470365803 3.37584474758678 0.0106200987671977 2018.91970565985 -1.34763457812369 311.154636885587
1684 -32.1380820988935 1.52516731962409 0.00266711965010198 2026.09828674141 10.9008094086312 978.90875643637
1685 19.8460374875896 3.19880532681765 0.00971228667571659 2094.98651246075 -3.94205937394872 375.872903202062
1686 38.5100209329546 3.52007745743124 0.0110389791901728 2092.93498459132 16.6360759898089 555.645916634379
1687 58.8310471815532 4.17050439655904 0.0146225006539813 2093.39970530802 13.8533532526344 622.542158696392
1688 17.4369157675962 2.75212472692137 0.0075978722731433 2071.74751094496 10.8283205097541 640.402883108962
1689 -6.62909954669225 2.70374909237394 0.00868071833255039 2061.4817600823 18.7037542019971 1058.52020394549
1690 55.8979158938219 3.53492332428658 0.0109837754173239 2028.11029538815 23.5574950021692 2132.70713778488
1691 27.4445862482845 2.99530749138419 0.0093211468119859 2098.15003218292 -10.0923229567707 353.565221602332
1692 66.6223328507216 3.87867707045448 0.0126825540243045 2032.19716313668 6.0414256202057 896.417424183737
1693 86.5908261984922 4.65780157405151 0.016593554756645 2078.83853330486 20.7792755239643 1034.9298314564
1694 25.2094235430495 3.17708553362919 0.0101402960819398 2068.19634822197 16.2654081964865 914.10224111058
1695 73.3012900830139 3.95276222894852 0.0136840901438902 2087.35035570734 6.55339354649186 584.910223290119
1696 62.9711294016275 3.78372221185192 0.0125421982590577 2056.85004201718 -4.46014441316947 283.746323580255
1697 40.931225617651 3.24483816366621 0.00941968651257167 2016.7568349794 18.2801419892348 1919.65424737452
1698 27.7345110755352 3.40601327538041 0.0108630167256659 2056.95184200769 19.0894436580129 1247.09824457362
1699 56.7139106820418 3.85495218160024 0.0131840127299642 2094.07076088572 22.6212220173329 622.457151851744
1700 18.5255764737419 3.07488605023998 0.00944667475453055 2093.9203423427 -9.75239500170574 321.881445160156
1701 12.0908768641443 2.91496703849353 0.0093101717279285 2030.31297396845 4.087244651746 648.943967770725
1702 9.38679075253537 3.06450351892951 0.0100143497264766 2012.76407348062 5.94644327880815 903.305768681242
1703 59.6457437566256 4.26002921024088 0.0153492481417758 2084.92681030999 -7.80203296802938 428.125533635115
1704 27.9929322584834 3.06299889121988 0.00974121895994775 2057.72600216628 21.7238154402003 1300.63392386873
1705 43.241253093302 4.04668885326554 0.0151636572838513 2018.15963247465 -3.27249022433534 255.123609457873
1706 63.1887679271459 4.27481350470362 0.0154287493171163 2043.21769283572 8.7115764641203 1042.48900581464
1707 51.0771033456284 3.37688195105265 0.0114721789040425 2051.30402096407 22.4676920589991 1521.25745204744
1708 36.6846243947239 4.0169835334435 0.0147151518019 2094.25461106724 -6.46238897228613 479.347599318614
1709 40.9598637676493 3.74979597712229 0.0126445635631347 2097.26518578758 -11.5205522370525 442.100623511808
1710 31.7368208546549 3.43964011502386 0.0114974266098626 2021.28137136227 21.9350945227779 2160.34449893128
1711 -9.55703347932616 2.57056013153171 0.00731070476322362 2057.67315982189 34.9647966935299 1794.02887181345
1712 29.673887580159 3.18575451752041 0.00933641940589711 2095.98462464125 30.0288096792065 511.976465556549
1713 43.602590749578 4.44182550535201 0.0168287824788513 2089.03281927574 3.8344739144668 617.500422272643
1714 84.1515883276793 3.9337857624079 0.012426316895813 2028.32776925899 21.1335402005352 2004.99181765528
1715 78.1720536448831 4.33186937339627 0.0149822091044516 2079.28487651097 3.13085086178035 614.904130581876
1716 49.9637318944555 3.62515007150073 0.0119624588670244 2041.85978740663 26.3952563889325 1990.44800422183
1717 81.0715879450468 4.27892903428469 0.0147127065012448 2012.49127088278 -2.69237234955654 307.045931518132
1718 16.3319697498953 3.14134148913884 0.00969848376180594 2097.84057355253 0.22374942433089 390.265492680476
1719 47.4250548263201 3.57392671811337 0.01205534884541 2059.20207376406 25.2064374648035 1479.79476916552
1720 31.12997979407 3.46866180497789 0.0116832279610434 2042.38405094435 26.9175945688039 1988.87811597066
1721 43.2512890496352 3.53185283132362 0.0115864617755432 2089.46348756645 21.7623344878666 672.858792896107
1722 27.2677595613039 3.2075707900655 0.0109122269886741 2097.8510993591 -13.2090938603505 377.487419256051
1723 22.0779696496021 2.85028738439654 0.00886756807328773 2069.21953623462 29.7273209225386 1269.21649390918
1724 60.3605500678242 3.4613523806787 0.010988659927497 2085.55120686279 6.3573214598 523.702408181763
1725 65.2076095114205 4.35736262620835 0.0153933404982513 2011.57182775857 -2.68974406411871 317.955167119939
1726 5.45246395002112 2.7262122626843 0.00864511906151325 2029.58117351145 24.4037401885726 2058.53590095886
1727 14.3914149086806 3.35029492633659 0.0123556238450127 2081.781696819 1.74958193907514 463.277772830828
1728 27.639933683384 3.03777911955995 0.00952165095820893 2063.06520847999 28.5247267247178 1431.60162417259
1729 60.3286665496077 3.96312720797379 0.013692194173047 2032.80347696901 26.04468858568 2253.22435172967
1730 52.6662485846417 3.59417867258924 0.0111032326169599 2021.24996724003 21.8022369919345 2162.94995902668
1731 59.5576402558424 3.55663371295321 0.0115623615883313 2045.64904204872 17.2450171923265 1383.13299597347
1732 49.1891758143057 3.54177487452707 0.0116583744465209 2089.42667833669 33.741903482005 801.876807183131
1733 27.615565166162 3.31158274251112 0.0109348661532486 2054.48345916718 24.6961086429656 1540.53166770569
1734 53.3557022667163 4.1228552917867 0.0141786085329769 2018.82200301602 21.6327704279684 2278.98364829273
1735 22.8750782711368 3.33116883928415 0.0114739668562549 2082.9045938761 5.74949815869331 520.903831438696
1736 32.634477180322 3.4030105790805 0.0119084854616213 2075.57694867812 19.8779383813962 918.667153770685
1737 52.430051612241 3.32320890955152 0.0102084866648795 2094.14792801673 13.4714517998509 490.782992593147
1738 63.1164386599979 3.88617604590916 0.0134842743965566 2095.33923323266 26.7686684988439 618.557465429355
1739 41.050619947875 3.53356365261897 0.0121007439110671 2091.03044249117 5.21462057018653 494.515006859216
1740 32.6758258351699 3.21270547460641 0.0103437282852595 2055.2871529418 26.4885675651021 1586.33089841476
1741 67.6104742711264 3.63901122240034 0.0117634589188233 2031.44683288364 24.4727504928596 2133.34065614091
1742 42.1815676827261 3.52866214517204 0.0115917862556064 2062.33253654162 34.3653890909627 1737.73918512764
1743 95.0223458479166 4.64307063523649 0.0157976697334898 2013.52607444744 9.16069906903431 1379.69049674998
1744 65.2680731252056 3.92624240813334 0.0128409249759303 2054.51747663529 2.65816314145923 613.683422814229
1745 55.0213951707131 3.95954642757633 0.0139349315293984 2030.58193443087 18.9699525618926 1821.5045194717
1746 34.8572363271051 3.41695441839476 0.0115871070911458 2073.2211694743 34.0968321682885 1345.14816724818
1747 9.42905856682125 3.46329189839152 0.0128362644966483 2040.48143094801 -0.0114673259668052 445.769534080612
1748 39.2094976291037 3.59840334510481 0.0116521523212696 2039.93026228785 0.677438152488321 491.420654752564
1749 38.7321086849631 3.52427872262125 0.0112791416716777 2053.40630008676 6.24287050683051 731.283612293683
1750 49.0676031598028 3.79817454419717 0.0124946076996393 2033.44495906169 7.88112648529932 1001.80409034603
1751 47.6366125776978 3.32783736999468 0.00998118968845563 2098.45730123087 -13.4598547685891 389.872515185229
1752 44.0986286432815 3.78104578662289 0.0126739767186621 2080.88231415744 1.12842271570116 498.534428044237
1753 75.3594381363504 4.54527577043992 0.016373183215856 2097.11200153036 20.5226309853606 641.507733006368
1754 51.7374867290466 3.99495438703991 0.0145138233192247 2088.73896523053 23.4676309884526 776.973069112041
1755 37.6085379712584 3.26834171220397 0.0110540060068962 2085.00292045693 28.0846087168902 834.242528937411
1756 11.4066611141959 2.80329868865088 0.00880566203861712 2075.14028105792 -1.8126530200243 303.951988148979
1757 15.7105709951639 2.85300753165145 0.00874909950517421 2045.40722581907 6.84556020656601 727.26185180451
1758 49.286914559944 3.9624897767041 0.013760604655204 2035.9251283065 -0.313157190103084 483.516187205248
1759 -0.0534421048156789 2.97573071437204 0.0101261037156532 2071.63297784817 4.43001234903932 502.22293885736
1760 98.6550928089542 4.68165176420005 0.0158257944867625 2054.82110645692 10.0087993685156 1043.79285458098
1761 24.2665381491026 3.15027389306715 0.00980484576895604 2073.97431082255 20.2870205417275 919.488877260074
1762 75.2732628343201 4.58106811861706 0.0164569009771472 2016.2281500455 8.26657561352476 1278.97697141719
1763 13.6302422926773 3.07768773071898 0.00974894234621266 2070.1530590381 24.585498010274 1117.6124310039
1764 88.8562303380004 4.5641869529159 0.0158186595061747 2056.36221309821 -5.85393728455529 324.351371679893
1765 47.3747446741377 3.9489962805143 0.0138080627977284 2052.33464949555 34.458925134968 2145.09926243865
1766 59.5159286298814 3.75458111755736 0.0120719725930301 2095.07087438996 34.2854588432238 638.616831217494
1767 42.1011773556553 3.33300147374983 0.0102994528108934 2081.07775889966 -6.27427592175081 294.912517578507
1768 25.8686886228098 3.28554360612729 0.0102777483138231 2088.79409805243 21.5126082208008 649.788975819352
1769 12.9929808223688 3.27339828193677 0.0106821716257155 2077.25726157986 -4.92659238865599 298.616564876384
1770 9.15149678564294 2.92939409407991 0.00962937332731694 2040.06577459536 16.0660031973384 1330.95197834193
1771 35.0182957755059 3.3338041977923 0.0108250559471462 2057.27853436046 32.9613564792089 1825.97331442603
1772 57.2071596763134 3.88451513647411 0.0134296514477494 2078.22709564446 24.2279973486438 1020.71666393827
1773 31.6822774329265 3.3276097230219 0.0106621580970968 2070.62718197703 -2.46398494113237 343.551624172334
1774 -14.5272041839663 2.6832492351734 0.00827893391088327 2085.32378296484 8.28261022921652 454.457993363827
1775 43.7591320638403 3.35465087186002 0.0106527719707253 2033.42444186704 18.749040227849 1666.78452618398
1776 22.5093699542119 3.44204037719594 0.0116307358156792 2056.77816658258 4.73043133039027 639.381692036588
1777 28.2837774556346 3.16151253203475 0.0101444518478844 2019.50037521613 8.4690499259159 1077.03331892908
1778 34.4444646269711 3.51721188169525 0.0114291585983541 2063.96393004991 16.7021826398559 1042.74964716569
1779 -13.7672112853068 3.04274176191213 0.0107938079904092 2046.00425442518 20.4415409616195 1492.22212343733
1780 16.9446928460759 3.38322490769621 0.0123431527970735 2015.76260869903 23.6507828254253 2426.87933002629
1781 24.3789415586434 3.10275293236696 0.0100197826355683 2071.41859345092 13.6399252014235 778.277845275122
1782 75.3635586254396 4.25370551289839 0.0142889294581805 2048.91383855348 1.01828406564891 588.844425239811
1783 26.4536461458288 3.23772204259522 0.00998716552263523 2074.56578783784 4.52288583852351 516.70813333831
1784 39.0310651746973 3.53150312935961 0.0116012141355183 2070.96433857153 16.2693185638636 916.030208685242
1785 30.9202425306134 3.32111060588427 0.0102765346163289 2085.81743192719 1.76050018286332 437.236444281441
1786 6.24937812097884 3.17606866051378 0.0108616698185467 2078.4622537531 30.1158201904036 1050.95478391435
1787 67.8183855814398 4.02827958883895 0.0131360270547259 2025.53201687313 15.0344843650237 1624.87669792658
1788 39.4678058029111 3.44922793558183 0.0115127230987508 2073.04530813452 18.9143085759133 944.551393240815
1789 15.0571997430686 2.98832953815525 0.0087011352970444 2046.22099650116 16.4705324126408 1252.47062937968
1790 -31.6781676591602 2.48018930856965 0.00780112445256507 2017.59178535687 0.749388071708381 370.62343465132
1791 58.9751635495952 4.13366895412297 0.0137258908353134 2026.64472392248 26.0596017842181 2432.0381272793
1792 104.932680325391 4.61523894861615 0.0161235582596807 2078.36669444037 7.27295720949769 744.625754922326
1793 11.3476251805518 3.05769917553082 0.00951971059969079 2096.97994093644 10.0826502684504 410.47385955866
1794 11.5783156958693 2.6920637032198 0.00772403910472426 2056.18073135009 18.311196800787 1131.83712725388
1795 32.611303992234 3.38471535955784 0.0106690954519719 2053.17136956705 9.90038585383445 885.311990774006
1796 18.2053075840076 3.10448788191447 0.0102914026591515 2038.35136224958 0.474863431882113 419.99641262585
1797 52.186396069526 3.53295173243389 0.0115694985472676 2091.76668487978 -3.65283022169024 413.462359616244
1798 33.7042026189972 3.13076466707716 0.00922217279809541 2088.83347329916 19.8262867773883 606.400175210992
1799 13.0731668571932 2.95195159475414 0.00920916180461812 2072.99195402069 2.08678853465244 423.386702244425
1800 59.7643554632944 3.94408437779385 0.0134490165969338 2042.17964722193 17.3217245750129 1500.85899288731
1801 75.4267395505287 4.78799669447111 0.0180960518405098 2089.68706665584 -11.9984078779817 496.210093121404
1802 20.4955419849678 3.17886514366411 0.0104936070055326 2096.76551834866 11.0692434501834 435.539913843354
1803 31.1364721175198 3.13821987689488 0.00953702538809059 2017.25565828988 17.7566242078319 1857.47096678757
1804 44.4814432325569 3.55058120610878 0.0110305086078519 2024.31082674232 11.6097524785437 1319.82865457936
1805 66.0760830373306 4.02119763208391 0.0129582800924305 2055.26724770712 19.93464369094 1394.92582620304
1806 70.3586143436093 4.22879950853091 0.0141288826000961 2040.40729761077 0.0739167933352292 537.490136600633
1807 77.4016839448476 4.07395056750892 0.013584879402665 2057.77228374127 19.0879702009261 1319.39850569142
1808 45.8741404529446 3.57357737490099 0.0114534793427374 2085.88826264511 26.8397841625847 825.450861127819
1809 13.466060270493 3.21387234436376 0.0108010205888124 2098.71511466405 -8.90920229488984 394.187891645428
1810 12.4119933452795 3.24625960247259 0.0121028067039637 2015.1411179821 -0.767269309144467 353.918236757531
1811 23.5802829482617 3.35165808942456 0.0116724030204679 2094.78778660856 -7.73268922697753 385.906126161424
1812 19.0946497691878 2.8857557660129 0.00892882051744863 2088.02694743802 25.8133752644062 667.285275480281
1813 30.7923347462592 3.65364889323254 0.0126369432248896 2050.71398169827 12.4519377737306 1077.63947948552
1814 60.0007900311299 3.96120907839169 0.0136508051706187 2038.20425100904 9.96007090667263 1118.0872298509
1815 64.4781008878723 3.95400645239115 0.0129186706930726 2060.32045242563 9.25569297047332 863.427986200749
1816 54.1358027668322 4.38934519290791 0.0169629478095732 2085.55651948834 29.3189776851796 994.713595023195
1817 85.9468588039997 4.65137625373648 0.0163175226440781 2085.90086433291 25.068021568004 945.851738990176
1818 34.7751060770899 3.16968757675488 0.00961197439275471 2082.95715997647 33.4096418716945 961.337339601528
1819 11.4367816606237 3.35085073678396 0.0115747170911398 2095.57135199406 -11.9406623509713 372.486876479077
1820 20.4935013929674 2.86714397682865 0.00916439348138154 2096.61308059888 -5.11438147863373 340.874668982926
1821 51.3734196792 3.75971468229298 0.0125956589102476 2093.2734100516 10.3171246615238 543.616674773873
1822 62.342703047508 3.99193286416984 0.0127937041800898 2083.43878048169 19.3967120279558 820.217384850022
1823 48.0811794101325 3.61146212376569 0.0118486151403571 2099.5487027613 21.6086874855682 463.317351465564
1824 -3.42074433765407 2.63976718692448 0.00737714307411688 2078.89694518526 29.9310339870863 953.154685561862
1825 54.3684991754695 3.76754096966512 0.0125378759071043 2085.49013754027 -10.1336587429978 327.511534467183
1826 31.8392910303845 3.31862682453028 0.0102311873451913 2090.72245437163 6.08872551470995 468.154372526867
1827 30.5904886565969 3.3282717080236 0.0108388231775606 2047.30168336537 5.71923648472875 718.764126767912
1828 41.3570388276679 3.32660173395221 0.010574147478064 2098.14489890565 23.7047383468598 459.113209772621
1829 81.2196667244913 4.31242112740532 0.0143528090714247 2082.24426001008 -9.19050874421373 380.009739860269
1830 47.1557119285929 3.83019173547446 0.013942245313808 2051.13727095211 28.8707429217175 1902.47197579034
1831 46.4062814261764 4.07962693814973 0.0145344683025427 2049.79808057309 3.27938262140378 685.962848704524
1832 33.3485974770351 3.6692292111248 0.0119576758405932 2017.63596956199 15.46070903074 1733.59910187018
1833 50.1925750390775 3.46241165292842 0.0101019842022142 2048.42571384972 1.80353834526613 518.052844771871
1834 27.5327515983335 4.06834620600402 0.0157200091713261 2092.45783770154 -9.92294493829831 454.61023093344
1835 19.0104491042392 3.21156950729544 0.0106722585489816 2058.36537250807 32.1568832173944 1743.24042146945
1836 27.320177816569 3.44034288687092 0.0115182026276061 2071.2884089374 2.91472880868241 517.562770795693
1837 16.6845984038836 3.21422037705652 0.0102946373466619 2057.92745664041 31.8245236785151 1740.65886137238
1838 35.982827454773 3.21363672221213 0.00992308905097348 2026.32042194763 18.6408621282317 1772.21462295928
1839 35.5231233925184 3.66980870530738 0.0122712780766215 2062.21176450769 -3.70176835916936 322.813545034127
1840 17.4417387842903 2.90195836326693 0.00918897325601589 2060.92138744658 23.8759521418251 1294.90891081803
1841 19.2363017067103 3.2302548399592 0.0102260999145918 2087.416407265 4.88788426388055 464.296208242215
1842 11.3962336575366 3.28437322882609 0.0112025369723381 2060.15315052657 27.8983117686585 1527.47694087529
1843 55.5572900860854 4.09040844936831 0.0141240876103785 2031.37977606384 26.0716893034987 2308.25388669783
1844 89.2882624011699 4.42273650289025 0.0150522038904234 2091.23728586826 -5.68170196842402 509.893710503311
1845 34.1867889806251 3.50745876643991 0.01218367145764 2036.05145893525 10.752628268674 1133.39340440684
1846 29.0305376076145 3.27717448365576 0.0105257285264432 2037.67992789578 31.407975780312 2367.16544614857
1847 -16.4711264836496 2.33834876559856 0.00699016169099951 2091.44431238575 7.22601152025163 350.181635013903
1848 36.2834973091489 3.73308941872958 0.0127975009217521 2035.85228559305 7.7499381522648 970.270268325636
1849 48.7518661005327 3.89127684861754 0.01371203480964 2072.09589383006 31.8415298731998 1384.590986572
1850 39.9277359943071 3.91228121644368 0.0145901501744552 2050.0188933888 16.4110302948393 1325.27274777114
1851 37.9684081460495 3.66661554321862 0.0126372865226148 2080.7500093556 24.0946417348459 929.054017174189
1852 41.1260586027489 3.75427839115635 0.0124482512472625 2046.80363115924 21.5946594392881 1621.28166736716
1853 24.6392932387143 3.24495952513026 0.0104744093589261 2045.68389720074 18.1721596070565 1393.23723481411
1854 37.9321763808418 3.53144578214772 0.0118727895823692 2097.65291412128 34.082533060573 525.746969014684
1855 31.1379745457106 3.78948895859559 0.0139284995445277 2086.98935841117 2.23527391441166 516.673540060145
1856 25.0606878368734 3.75062431383623 0.0125982061313646 2033.8821336024 18.0305281793699 1665.46849245005
1857 50.8927420114448 3.56372346893315 0.0113991026708453 2061.83423057478 14.3153011007234 991.639828788729
1858 49.4296215966561 4.11678707371063 0.0152034029314916 2067.77885240456 34.8503207229078 1653.1825779979
1859 74.3271130548121 4.50385942369837 0.0165719715623433 2085.62630016403 -9.99530394095927 435.977821939506
1860 47.7785594945422 3.59882791276736 0.0122461931070573 2095.82097328268 9.28808244876564 494.218242217846
1861 36.2105540539795 3.65199719252597 0.012412721084694 2032.17984451656 3.84841712890193 723.019191760464
1862 19.0809276663823 4.15167093548035 0.0162772827531965 2030.38567434298 9.94407497579232 1234.37997274561
1863 73.0186262044671 4.21818400368977 0.0147732760282199 2054.21657489683 7.90385295636952 898.91541324354
1864 74.2291675547093 4.43531912058196 0.0154037935526982 2030.83861551434 5.21434050984681 924.31251060992
1865 27.9742872943992 3.26630815694141 0.0106492804383684 2094.74344877107 -14.7163766645826 332.337815271816
1866 7.53295609758868 2.87161943602111 0.00876349028582822 2039.83630652074 17.7963817166165 1426.21322247003
1867 33.7249150843026 3.17858933135788 0.00947869227570284 2051.97434346215 20.3629349730909 1369.73605400653
1868 60.324687565813 4.18268823935694 0.0146909092255485 2085.84446602291 4.46839885786176 596.110487750606
1869 49.5674991875001 4.26427999695688 0.0154667953066381 2070.12920998549 9.73327525658533 837.809624430343
1870 71.9918186553234 4.2191100319991 0.0142039871920609 2059.17437186278 -1.2779390765354 480.529437777333
1871 3.99675433621283 2.7370284857177 0.00747772601109755 2063.3489356779 9.02650797739625 662.860235941805
1872 -0.382117048790562 2.5349322593566 0.00745861136723319 2027.33429474942 21.7283368599601 1890.57531645117
1873 27.8490834948998 3.21983462337545 0.010184799585235 2088.23215110973 -5.4126965906471 337.729103534737
1874 25.8005007588906 3.27950821953316 0.0105442517774516 2080.02598063671 17.869841880165 767.12855355078
1875 68.9919037959521 4.14642757680464 0.0144710598277964 2070.37065235013 -1.87073349719867 472.088411188522
1876 46.6813404806307 3.87540100143533 0.0138726166387828 2050.05108289281 28.3508162619546 1911.83908131561
1877 55.1172037170261 4.2062073619659 0.0150554178971502 2099.81531998818 7.7072847308591 539.476377229571
1878 51.4065150142518 3.55938055739849 0.0110930708383593 2062.95626897737 16.1442475300282 1040.50717134411
1879 25.1839686117275 3.05773174816792 0.0091530407168172 2095.72686889791 11.416748506017 425.952155533775
1880 17.7259463396904 3.22414607827682 0.0103040178272338 2077.97386165359 34.9247302301228 1172.04288663982
1881 45.0648726654216 3.60365552065988 0.0115898748126244 2047.42836879496 -0.489732085261494 425.020561028818
1882 11.4589431369139 2.44129462563109 0.00606735940310285 2047.5247956519 10.1520253834315 824.18447244996
1883 46.3193054339548 3.72273651591134 0.0128709181218002 2025.0121355257 18.8281218195334 1884.54746024996
1884 24.6709799861754 3.66217630354963 0.0132864061308746 2051.97785746586 16.2568622757681 1250.54095554067
1885 46.2432299284006 3.59105621321293 0.0115565238076164 2042.82994603878 -1.59546389244497 358.033750196442
1886 58.2416648509208 3.78727574345399 0.0126957579204661 2029.79201874859 22.5244718976319 2059.15218681195
1887 3.90910073535681 2.83791512082858 0.00955099326333775 2081.94295394537 32.7656800765544 949.940653690495
1888 44.9961148151018 3.74425188852798 0.0131579432989101 2027.64251874667 12.423005620949 1375.95454291217
1889 12.5145161180124 2.57913945659592 0.00716154759022872 2097.75699547166 13.4611540031619 343.96744624915
1890 51.3308072716297 4.12502086523036 0.0141278583081063 2039.07926375163 0.666761214379221 563.318965408106
1891 67.3377638395367 4.39162362957645 0.0160611471611369 2057.67634538305 8.64329881966114 930.255304808943
1892 35.1371208249481 3.43658123762875 0.0112793312217468 2029.46773604513 25.4580597300082 2227.25149594825
1893 36.7102326695995 3.48612050213104 0.01134381135299 2018.10855746199 24.6640884922817 2456.87156428442
1894 39.9838764625875 3.30795806335832 0.0103096531753042 2034.86466088356 18.4056999417953 1610.07260848757
1895 1.8633175545019 2.75700544118933 0.00835991871508385 2029.57977900864 25.6010162783787 2143.73713402351
1896 63.2993098712513 3.87429308843947 0.0118598566636001 2014.73885021172 12.696343860589 1562.44106648115
1897 29.1955116189529 3.17922424385335 0.0101180178527157 2071.66963495826 17.0346001535654 879.439404327046
1898 43.8815262665431 3.47183707710615 0.0111359655490677 2061.73484634655 4.42131851101294 603.226671168114
1899 38.5597868841989 3.67330836180047 0.0125658475060136 2025.02414253564 1.75691644195467 597.070763455744
1900 11.0398898013305 2.9115590340569 0.00877139085519037 2088.03694139561 7.13193117640913 444.892462702056
1901 46.5562672543383 4.35756091460391 0.0168490617328781 2015.10111556551 4.70032999524847 966.231546047387
1902 35.2120182382763 3.45684456101344 0.0108821060608633 2021.78887713957 7.48344590188935 1015.85359022815
1903 54.0752966601755 3.55007368897552 0.0111438607277486 2069.15230738139 -4.86676194472238 291.801106055236
1904 -5.25164679674934 2.69847267499487 0.00918901552145928 2040.39345602645 28.8648012583144 2062.05263405848
1905 -10.3719882113389 2.81352942840969 0.00917636893414395 2034.8258793822 31.0447736899368 2376.24444554747
1906 56.9187978093951 3.90434661119454 0.0134131998025196 2064.65170018282 32.6324882474728 1648.56059793145
1907 30.8300139017216 3.07262443341555 0.00944454858220596 2020.91103997757 17.1531560504809 1737.5551954178
1908 36.6532978302578 3.70186790298469 0.0125099544714321 2090.43731356529 -0.855885467026383 459.579870830437
1909 99.7022944733698 4.61932336957706 0.0155140509460524 2065.89018634683 34.1287471493706 1747.06713981795
1910 18.3255891725121 3.25814975384894 0.0103838659523326 2025.80262970203 5.40004134178162 807.477996873627
1911 37.9767199478542 3.42278961958761 0.0106244652125923 2031.26724594855 -0.244331031572074 408.3562459168
1912 0.353024409589875 2.75783728718462 0.00902736490083334 2096.36784500256 13.5290103522129 395.336637506146
1913 56.1148137086115 4.25996616544484 0.0157322741053257 2027.07828920078 2.55596039583907 735.093359365649
1914 31.067757148659 3.30262836403497 0.0103355734454729 2048.38713958836 0.865984244737774 455.576233220514
1915 44.1913399344293 3.55572361085942 0.0112791724276596 2080.3742290365 4.88060377771035 539.335517926601
1916 35.824976020477 3.67606366362775 0.0127585394324555 2098.35380264325 6.01139659062028 477.018919113779
1917 35.7104938221301 3.69381859900889 0.0126916942805387 2058.89339025808 1.49780564475805 529.946787397411
1918 60.9586042783938 4.27295281035612 0.0158486329498348 2011.73147559934 3.50865911692381 860.6187809201
1919 42.2473053129121 3.51092405636322 0.0118349640311295 2068.33629806805 7.76493073441088 689.271577375724
1920 31.4985065297206 3.37714511700887 0.0109303532567378 2070.35248723929 5.41490593692288 583.509759966417
1921 48.6586344766594 4.06980782145059 0.0148516726067104 2076.25776936044 14.994220205117 878.820062847641
1922 39.3277506391743 3.97330199008872 0.0141233244608179 2062.91161966859 31.9780333805829 1693.50559407272
1923 42.809567457036 4.14532655079145 0.0155363069027044 2066.04702425282 -7.93807854410261 266.194460633149
1924 44.2150589826934 3.74795040238528 0.0129874465514316 2028.40052363486 2.31853308156133 642.102877914739
1925 30.6580508585351 3.03920973576209 0.00960709052551936 2060.88224731083 31.8883970868774 1626.25871057377
1926 29.172763173825 3.61226435357594 0.0124437526387836 2070.65161976032 0.663463401142508 477.759282111948
1927 30.7099560998576 3.66307385333562 0.0132112639942852 2098.94899586681 -11.4423987315968 457.329236128502
1928 32.9456888785299 3.87593283792435 0.0139204285672376 2056.27561813267 0.79578205710277 530.967705164819
1929 57.136403895872 3.86204667339191 0.0128665063163029 2029.12682090746 1.5253812330775 594.672033922651
1930 74.1839151399627 4.11891426490661 0.0134810599928363 2053.96210873872 14.5787167968228 1188.2170730559
1931 48.6294090701406 3.90292346478847 0.0136748780942369 2056.97054230375 11.3680017087609 986.115344231894
1932 65.062523235788 4.15673045463653 0.0142433335804203 2094.82942796382 26.3081607199274 662.799287532685
1933 27.098637165768 3.2497773222747 0.00984105480945135 2047.35211208183 22.2167622554116 1571.40356886866
1934 49.774679936736 3.45167706821405 0.0108724056097229 2072.64486289909 7.05549959326163 622.976629266323
1935 50.3997197554696 3.51437610017304 0.0114571509429831 2026.01818530262 2.33800452202559 613.773204682716
1936 54.7096076129401 4.12648426842261 0.0143605425329457 2092.02968606818 3.05109132546932 548.978814297866
1937 30.6835170679839 3.17009353073158 0.00957602076837752 2093.59317268105 30.0258013210259 584.07243924335
1938 44.0734485420321 3.5677733035077 0.0120325148129465 2062.99675624561 4.48517161654308 616.596844498945
1939 79.9794397573635 4.16055950943193 0.0134077813140477 2065.88307636348 7.86405767081305 788.934100221116
1940 -17.2996305043206 2.44350799892568 0.00773386602636472 2044.05012616212 7.85004539880902 743.88400458317
1941 11.7269936225825 3.05642727963625 0.00979527945810095 2026.41696020565 2.9171102005057 596.695743705128
1942 69.4833415197642 3.78293372779832 0.0122399893829971 2067.09299295768 13.2361076097004 909.325976292508
1943 48.4840682311134 4.05085568643115 0.0144012941403826 2080.3683993367 14.5947324484587 803.933622153928
1944 86.2223988794766 4.4379114119256 0.0153307696871183 2054.13323445502 2.34036692650989 670.716205859543
1945 52.9179436607129 4.26217131914307 0.0151188145836895 2013.65590689541 4.77098269853741 956.090059989995
1946 78.3873825603595 3.97045676214107 0.0130262842093829 2047.87430170691 31.7688065255061 2154.62191712749
1947 -2.29514555281485 2.87625698496017 0.00849037220189661 2099.49306958774 1.26780645456165 354.493291319486
1948 46.7539029474699 3.11843336432784 0.00879286593924527 2063.98669967661 17.7857515309006 1020.95130211847
1949 56.3661804756612 3.9425476240032 0.0133221307506155 2011.59685727721 8.21250967215747 1224.17904691514
1950 31.6468076988935 3.38816091646614 0.0115150948337499 2014.50057977322 17.1853352244943 1897.97002944706
1951 1.4685527771833 2.90018638848833 0.00909265945606815 2088.92937238934 -8.64313436672091 265.256460643258
1952 40.7538543597442 3.51935423857167 0.0112811486576773 2030.66239077412 12.8608912252821 1331.67183346226
1953 52.2634287056973 3.6957519385701 0.0121693830715162 2012.50652634492 6.83728051604703 1062.71380451798
1954 23.7530523112524 3.2277801115869 0.0098902862731382 2082.65163602564 3.74397457577288 464.874077740442
1955 62.4758736993735 4.15441065828532 0.014087657623601 2097.919807903 -14.0682506002486 496.060131575409
1956 25.2840483982236 3.42606791396696 0.0118159253336402 2057.57483440125 30.4612330533564 1727.09386562974
1957 26.3160283685824 3.27767749330632 0.0108853188287758 2038.34846924059 11.2912960723042 1108.79892331034
1958 64.473660017438 4.13997956093204 0.0146833344899208 2018.74862839142 6.91100742202252 1090.056797351
1959 60.5637089443609 3.93291596641972 0.0129385176270886 2091.01848513098 -13.315652506426 374.617303156029
1960 47.9847993700941 3.61337820595037 0.0115588460731216 2049.36608042195 3.64679787540808 636.148490306186
1961 64.9139267257632 3.77494645273989 0.0121471932916768 2078.39917195844 -7.79862354742363 303.786026740346
1962 22.4547494840671 3.60216874271973 0.0125532898486997 2019.66206831113 -1.52781465789303 335.391065472759
1963 48.2923546263622 4.11717938010068 0.0150181122408092 2023.58990604314 25.1790315285325 2452.79137832628
1964 58.1794804729232 3.88449602924207 0.013174101641391 2035.65300994669 2.44022035272792 648.228430491922
1965 34.3251783884327 3.09093580607812 0.0101219095224981 2071.21640854958 14.4645288377069 804.385563470741
1966 48.5915505526732 3.80805981122238 0.0128745897329625 2073.14584435686 3.80070145707577 583.292409520785
1967 38.3539229937454 3.73682984100149 0.0130073587540322 2074.35835608235 24.6395482006483 1106.93890363449
1968 31.4589157424053 3.81823458205303 0.0134533256554808 2087.16480622417 15.2922419039533 683.038286422116
1969 46.4780035743584 3.59601844950767 0.0119137034585814 2095.17997042602 24.2580097424798 569.453056292367
1970 29.7051474918173 2.98333326797241 0.00858068280393904 2092.69167337823 11.6658624634147 450.520585875279
1971 47.9611584937019 3.713814949998 0.0125449021022037 2099.05612348556 12.5690469192341 481.095359593
1972 53.8063032703768 4.04589388487144 0.0137501967794802 2097.94864281709 21.3962948322296 555.732366458778
1973 70.6404919598737 4.29735050913474 0.015661669195098 2027.85488741845 16.1143374419771 1714.46675956378
1974 61.0333215962395 3.8670200955343 0.0124298444749449 2067.97577130469 23.5932391160168 1239.21008157256
1975 1.05737498735687 2.49564238856226 0.00698981256974501 2094.70236265985 14.2080435319804 379.353838845691
1976 52.2402296377775 3.89146009003395 0.0135350213277542 2061.10955520743 20.0135325570591 1273.05435837457
1977 18.7403285576863 3.31482222192097 0.011131887373294 2049.27825333062 -0.803363332524896 377.562952267991
1978 21.5480455683115 3.05363494665009 0.00948811787474121 2022.35795969865 7.2550040576607 942.66413151932
1979 37.0829225547149 3.42365939526456 0.0114369351839453 2095.58154859138 14.4065865804441 495.228836731039
1980 58.9165622718195 3.85009388274312 0.0131056066405749 2051.28644139273 20.484922293108 1485.12658276146
1981 18.9402910448731 2.51729996780281 0.00642611395325099 2057.31566745322 28.3666195953265 1512.6639096505
1982 64.5435573451804 3.92703571783512 0.0122774745392687 2049.82432588865 3.18021037615836 648.037072629462
1983 62.3614758954296 4.22120472775676 0.0148511573750625 2017.93233220372 -0.359799384605139 508.431603932084
1984 74.3233163957054 4.13382365634964 0.014430085233428 2057.66879192973 8.65987986559048 892.520206909593
1985 22.8603751157571 3.26047611592854 0.0105886757898398 2042.04042380373 5.50550852436572 727.736223570794
1986 56.6120995988191 3.8004547426816 0.0127168227422535 2094.34046634287 -1.42802042886615 471.154761977495
1987 41.235818692605 3.95139679518475 0.0143287921662749 2086.75033095921 19.5105445943773 765.412517096417
1988 44.8309082762803 3.7581310172042 0.0125847159466281 2055.39971884387 17.5981074362062 1258.85442557476
1989 16.017386262518 3.3476248011414 0.0114577167012515 2013.97360373521 10.8515951223671 1357.6562924857
1990 17.0980229299812 2.94473130778482 0.00873551984472601 2022.13610359607 20.8340408303775 1984.82978245905
1991 17.617829454299 3.18496449232338 0.0098227861289458 2027.33979223529 3.38694054167718 641.209984483102
1992 66.6835340808072 4.36670422678569 0.0154037847370554 2034.8692939335 8.45414728624746 1107.44452557107
1993 59.9087859612425 4.03362675307032 0.0138395659281972 2034.55469844094 21.2517758854665 1902.14017103678
1994 13.9912966342817 3.25801993770705 0.0111456889023956 2094.01397739653 31.9328396371566 603.889067070241
1995 21.2970119150855 3.34726859087133 0.0113179917966604 2037.78024448641 32.9265258531086 2471.68758359352
1996 36.4480404518925 3.23173266367754 0.0100470346085384 2068.27326347795 28.1968919700012 1296.1354985872
1997 28.0464234078295 3.51841843332773 0.0124418490694931 2040.10106619261 26.1006953334436 2012.29208817956
1998 17.8658579171657 3.64619472493633 0.0132142297305317 2041.22693344788 8.92875268124044 992.460639953772
1999 40.5200369848538 3.38951482694352 0.0110036477090083 2093.55829224829 15.4962457390502 524.602221124317
2000 17.93419315869 3.07040261491769 0.0098281778384888 2051.20198596618 27.2411434468813 1713.01374885016
2001 47.9480506670301 3.67964843873816 0.0121630026798856 2064.47489062836 32.8704379405826 1630.5621677097
2002 10.8045261824808 3.49033102623562 0.0123751147969322 2088.88807586767 28.7159562949091 764.64852577603
2003 42.7173369929082 3.32947599924844 0.0102846964301478 2090.87648822786 -8.36424478096887 336.856946355791
2004 23.1096085424818 3.1596874705729 0.00997756956914102 2084.70688080788 24.9329447303899 775.096285269068
2005 21.807700941285 3.64631603527966 0.0131236688246504 2095.90295161004 25.0582721806131 569.661174052955
2006 27.7317324614028 3.49043485703664 0.011887682746264 2075.29431580519 21.3996502710506 970.460412600416
2007 24.5828353714071 3.13317361789193 0.00956486244901232 2049.68763618194 7.18193397857249 749.26336413868
2008 21.2719242029043 3.00138634857243 0.00911902283093951 2085.59634367563 10.2045916509815 518.250444009861
2009 31.1531025657141 3.52705820074636 0.0120687775024594 2061.24515541736 18.7197283282876 1172.32244658584
2010 1.94303562362856 2.79052258039554 0.00844625533884728 2088.47297243821 3.30993215553463 383.086728867082
2011 41.0539670652371 3.59303013823314 0.0119062782665114 2042.88151773531 27.9137892555445 2046.56526083522
2012 64.6898497525487 4.35078990490407 0.0159632055859816 2068.73743701144 0.138218982610852 563.91307371115
2013 15.2964572518242 3.10233551262813 0.00972430931696859 2030.36524204607 20.8520800014958 1838.11270767529
2014 41.8678555994425 3.34625159888103 0.0101697716443385 2085.72997540608 25.8938926761039 783.455864034258
2015 8.21920238766402 2.88799913833908 0.00853666592937424 2060.18930883915 14.1521433042362 918.792514432044
2016 58.9913696037876 4.06251906559516 0.0142810995877558 2024.05907878303 10.8951430325396 1345.03168202573
2017 48.8075151477203 3.56588292275617 0.0118576054871882 2068.43468561303 32.9337764671072 1488.64262321016
2018 26.1150002404772 3.40471754279527 0.0112315402122983 2063.39783606934 17.5882586301304 1071.84609357027
2019 40.1041784223311 3.81570335733599 0.0136148125817364 2068.13729174458 5.4610334825702 661.769190499335
2020 85.3303961965627 4.52548446370562 0.0151025294288776 2082.85293365549 19.8819446284324 911.265199517352
2021 13.7141181426233 2.92738301085146 0.00845854278461655 2012.40302757081 3.56733061140403 671.202296018132
2022 41.2542785166072 3.29353200109024 0.0100782010223029 2024.93010321772 13.6602260079235 1433.43492452046
2023 51.84491884227 3.83675801336943 0.0128244848254675 2078.0656462186 30.1991866808385 1146.10642754359
2024 33.4837965210721 3.31989143705088 0.0108143782250022 2032.2453590862 14.4084613560699 1392.581419161
2025 45.9103228138428 3.79633586412573 0.0131913109495429 2045.42043318809 12.0204562577419 1138.59710724807
2026 44.4563002287251 4.22178918699923 0.0154302576092075 2075.37431404879 -2.47451693052426 481.598251239707
2027 15.303750563218 3.56044147700548 0.0132743432963347 2054.98388461419 33.8755182246678 1984.52826256758
2028 40.9631127836938 3.91643055984301 0.0136804917771895 2099.8142635636 -8.91965615795925 496.694186697714
2029 39.948808767841 3.81472919750335 0.0127985024303734 2021.4632150603 0.39601074764505 512.402649628857
2030 51.3507747934323 3.63687805531249 0.0121459587935287 2097.744212094 29.0318039502017 523.91587636112
2031 49.5612570462164 3.3529424105111 0.00982053181926776 2049.3916551345 15.1316466764547 1177.68198262627
2032 68.7372376167862 3.47409670741271 0.010094142223971 2090.83946452616 -7.65726283192635 355.99935228385
2033 51.0597906695217 4.30583063759507 0.0160144760348954 2049.86625909153 4.63860403047875 788.04654947268
2034 8.69090327612651 3.24267101293879 0.0112217703704976 2049.65611866931 -0.0170374731533229 410.939177657155
2035 54.1322405624139 4.00457348279272 0.0139157909619356 2060.59802432009 32.0289713586681 1771.00526830914
2036 39.1674872220013 3.83439658617433 0.0135617816969327 2025.95525589702 11.293980749324 1325.48147034122
2037 39.8863128672459 3.65901020610946 0.0126695220353456 2095.35581299174 19.9793404224329 557.511085710179
2038 30.8398790048851 3.26555518321286 0.0105089728328499 2097.06097707921 5.0799124664627 423.455485592071
2039 40.4845624111064 3.67670657555989 0.0123781488111225 2093.91871602368 30.8172942162491 651.62893579368
2040 64.0840476315822 3.82169752953078 0.0126636941938349 2067.82983137108 30.9033579798415 1475.11280507625
2041 52.4001791011957 4.16719898369077 0.0152125990929567 2093.21513228351 -8.59941054135561 477.032308331273
2042 -3.88325697140298 2.97388111680229 0.0106516944610206 2042.76780106174 25.162638167385 1820.58444188347
2043 83.3519324256782 4.38282684240203 0.0154148003805757 2046.23523420584 32.8960716747679 2327.16771635036
2044 42.5051977699637 3.55168141028091 0.0115460513160645 2077.18333459157 6.04250306729227 583.09711200924
2045 60.0778572258323 4.00187868319807 0.0144360222469612 2065.99330128869 13.8709665066563 984.494620672631
2046 61.3339245605079 3.8520152153486 0.0122763497678114 2088.04659812455 33.9442567457445 886.706391969105
2047 45.4530195265215 3.81942409747437 0.0133094044794105 2035.60819328763 30.4114187275991 2444.00196124347
2048 33.0324186416272 3.4083277444625 0.0117013471370359 2070.13740816014 27.9459911189042 1266.64300845935
2049 49.8660661614718 3.30104012594365 0.00954436994254562 2021.29501857492 7.07752281101421 961.586399522664
2050 5.91753209451288 2.79189614514251 0.00813188639180119 2084.89803366596 6.59337711054832 442.191287521439
2051 29.5311177657829 3.3400570769634 0.0113546140404099 2085.21963507636 -8.80196924321353 292.475379750143
2052 11.3127596667972 3.2045194037848 0.0109654947261081 2095.69220894645 14.2916998150758 467.548455845533
2053 49.7294595561338 3.67902138131386 0.0125838982627711 2030.26311850338 -1.32648386992514 373.551696136856
2054 7.71547454977872 3.00678912245879 0.00982108369937897 2096.65131238895 23.1883130641654 454.933781780262
2055 36.3201413639266 3.45819512786466 0.0112736253701996 2043.11971643451 12.0280090277083 1117.91035489839
2056 27.3831829267507 3.4180874777114 0.01045949050927 2040.88514668378 20.3724799002521 1627.70893473448
2057 35.4726454233992 3.51052907188218 0.012072016317645 2066.13132758043 33.0746819172055 1565.41020170123
2058 66.0229849067269 3.8981743114314 0.0123760680434083 2012.14092013985 7.34383963514119 1131.57375486574
2059 53.3438633586653 3.74479551885644 0.0124669874946174 2021.5707454097 4.75495222723112 844.649413137887
2060 26.4237785125999 3.21876378008218 0.0102113547785988 2030.4370036344 -1.91053023794666 268.622737282644
2061 6.24994991050578 3.09977222073013 0.0102964554565329 2083.57725925744 18.3425301825628 691.524192384857
2062 81.2787344347611 4.23828099459777 0.0146903961743818 2087.39388232282 -12.9788029449992 374.800872386412
2063 49.747405666482 4.06800063152959 0.014503349245138 2083.28069488774 -14.2932495777495 280.952986528968
2064 39.9350546695056 3.57843841415121 0.0117525543619333 2047.22214425751 31.730259375181 2124.16881741329
2065 48.8013108546812 3.70828274984852 0.012511680272079 2092.66902731638 3.19384017726406 491.833336202426
2066 22.8653197977603 3.22220992700724 0.00963780418583428 2033.58936934406 6.10232764389366 802.65529265039
2067 57.574564144919 4.26325422109686 0.014867626645878 2081.21017195284 28.5587863088585 1078.90759392647
2068 23.3057751825456 2.93697518673929 0.00851030604024164 2033.47867666278 15.4355836473405 1386.87335649125
2069 26.689493069464 3.11243845483925 0.00983432311999165 2081.85174797801 21.2397049670108 773.41508443382
2070 24.6180887243199 3.68594438716675 0.013193019548764 2056.01676619938 26.092465876136 1619.13101826191
2071 45.9353106688664 3.10842794761056 0.00866146556073012 2045.31861817418 19.2376280925237 1430.34231328522
2072 48.7169630989978 3.72494970778908 0.0121439508791593 2079.91500431369 19.7097371239215 863.087772748607
2073 43.7645282237149 3.74550287564061 0.012332586895228 2052.93751484691 -2.28160432074219 363.366495876688
2074 40.1923334957638 3.81086336844553 0.0129063457133831 2079.84621170093 11.8235793337226 720.045748238009
2075 22.8554480363445 3.31636350281394 0.011050218548512 2075.71552511631 29.2334460443817 1127.74694118841
2076 8.62953789161908 2.48418499175896 0.00638930442844116 2064.46093213093 19.1449758270755 978.649668987969
2077 69.5996167187756 3.90829125152829 0.0130189665608495 2069.84591204231 13.3919478650205 896.199038174125
2078 57.1813368819618 3.71326337071349 0.0123792133382898 2093.89034153009 26.7025671573356 631.027766711209
2079 43.2298848452092 3.55129949023628 0.0116339086097206 2030.72096813982 5.30147818149999 813.155712021617
2080 18.415826316354 2.98192507555075 0.00868166636963051 2044.19488403411 12.251676353626 1049.61572492888
2081 17.3313829287713 3.17895927024314 0.0105350761650592 2098.91984251887 24.7205984336324 426.771660447971
2082 64.8323516789391 3.98339629579631 0.0131981984855903 2050.65117268707 25.8608188270591 1777.48666023483
2083 -0.404268238280756 2.2338071765287 0.00569565294535348 2017.75127218827 0.974942233879119 347.994569053114
2084 45.3800409307028 3.7546559843848 0.0126559066322064 2099.09424917935 23.3640864049084 495.343710604581
2085 21.9631621740438 3.44795622203378 0.0115767806482552 2084.4274559794 8.74338436638936 571.251249194398
2086 49.2067619308806 3.95566997443342 0.0138113655082657 2073.34778061579 13.9346744772047 874.685649621828
2087 28.6838822645014 3.13807972145479 0.00914175810855034 2096.54349135235 7.80817563878372 412.102712010002
2088 20.5130571472359 3.48586190997531 0.0119159356145216 2071.65957201738 28.2876642444171 1243.21500010626
2089 48.5768864530942 3.65552668479825 0.0123242352755536 2087.20480236202 26.7710698209703 804.22283296874
2090 90.9238009020033 4.74616667632623 0.0166007258550805 2051.15987310419 8.71297016507015 1029.6448978037
2091 54.7182232418782 4.20485218835265 0.0144195887486232 2048.36186579964 3.08759141713381 692.395471028357
2092 33.4560576031447 3.83109788183316 0.0134447627587313 2040.9629685448 24.6361358696595 1942.42326597305
2093 28.3522701344005 3.55107527399501 0.012177859384588 2029.23798229801 27.0842115068808 2366.6282846935
2094 49.7711980620832 3.92879046885231 0.0138355756612902 2031.69511510059 25.0592814199626 2212.46787009571
2095 15.7460951919419 3.33446507874672 0.0114134178843016 2076.05942877033 2.95708305435255 493.265424867008
2096 55.0914818588637 3.64715309907997 0.0114857612999453 2089.7990431434 -10.4266260843724 347.942685200997
2097 65.0614054278408 4.01717275543698 0.0137676784977496 2038.82430868037 18.2467938656919 1625.36539692662
2098 35.379500637769 3.75791965121941 0.0135093278658111 2055.73764378671 25.8102833316661 1623.58867726752
2099 51.318642139762 4.66579370063037 0.0180357510694501 2089.54517740314 20.7163591776043 823.844088459455
2100 47.0563260373844 3.85861040728566 0.0137029526555356 2076.99766475544 -2.53917403519154 434.337139039994
2101 8.71551997464803 3.02055025550714 0.00978661142620942 2027.68560837815 0.977286465931684 449.062470899269
2102 76.6295980326749 3.99312230826542 0.0130683832054927 2053.65601957659 7.10746083874255 830.633645800206
2103 44.9054386167411 3.44435666302518 0.0107691658625676 2081.48831312009 -3.12170391902328 370.647154549803
2104 22.0044293683244 3.18159248897512 0.0100333646144154 2030.82959890645 13.2522910623811 1313.08578108332
2105 50.8426070300692 3.70424755577141 0.0121277904951679 2078.46246397705 31.4632763178088 1142.66296853434
2106 57.8260896282701 3.89019238665534 0.0134316103620618 2046.96463522944 17.3907899204642 1416.11268656967
2107 57.3148217081758 3.80327077398494 0.012469767620465 2060.28947960958 -1.37171557638794 423.119725472109
2108 45.2390289614007 3.41829498036434 0.0104233933774793 2087.11079804343 -8.20632949238643 317.358928231262
2109 -32.9583740529693 2.38566146446228 0.00818307125228823 2077.88395577995 33.9721916150302 1053.72459422406
2110 30.8248568372638 3.3702972814362 0.0115646324401298 2070.65601262241 28.6664171051234 1268.4208428702
2111 5.84231260516156 2.91072813584424 0.00888936618211502 2097.02935612272 33.5098506789654 459.955702553111
2112 92.9537813031511 4.49464122419089 0.0147761719082281 2014.9559190725 19.1853444930166 2196.31825298938
2113 10.7398824814169 2.68492550856786 0.00767581284462543 2070.93933103886 7.77290517231449 554.249715123867
2114 67.4455442288237 4.22089920700551 0.0140221200123541 2074.06542859739 2.00771341565996 583.53164373133
2115 18.5083423326033 3.32287923062807 0.0108844993399405 2026.67372794822 0.555113379377872 457.891412590188
2116 29.6732073959247 3.37211313073393 0.0107345679446358 2044.8209176606 29.5436760550365 2051.13387669087
2117 33.5251393504398 3.21040800438411 0.0100585641896194 2097.03896962572 6.82166948914528 419.696771678109
2118 38.4397014300864 3.78770828954402 0.013936892266127 2099.77090498223 -5.09741017362103 486.310797355884
2119 78.4915811259113 4.04606499888975 0.0132709327821039 2043.81712023285 3.42857280280441 700.746869142259
2120 45.2989216792233 3.81274259978125 0.0128193499058735 2080.82012075325 -6.89469497650862 349.025772151362
2121 107.860328111164 4.82676913238044 0.0164457142319096 2091.91023389669 -1.55341367702931 598.386730938091
2122 83.077540432297 4.36105068372871 0.0145400894403659 2089.34961112682 -5.22793713957071 493.838202466745
2123 35.0501919050905 3.20504642360426 0.00977043923104512 2050.75025626086 3.86869698064402 587.246403263693
2124 45.7416355955716 3.94497961275446 0.0139925206968586 2013.45929488703 7.49364287126809 1152.14476065529
2125 72.107908392382 4.06710805161068 0.0127499403952001 2054.33935233671 -3.59668526565656 341.933361572746
2126 9.36578657822319 3.04772080761447 0.00909967119694371 2055.82118353201 21.9870900874957 1347.11313373823
2127 27.4491798571493 3.65895628382781 0.0130088508327218 2040.65661915671 16.116560625378 1423.77585995378
2128 59.198216661492 3.88223823776004 0.0126212439980831 2037.5101455613 2.68687167204916 654.57174664286
2129 42.170731371402 3.76242350006991 0.0134832665529694 2038.52575515071 15.0187890534289 1404.68054473049
2130 33.9138197916185 3.48713269160565 0.0115840882216143 2093.85410260921 31.9723471207544 635.567922035923
2131 -15.4943730034839 2.34642139806316 0.00674709520886557 2092.86483595637 -1.33429418550804 277.749074539401
2132 55.7029254691949 3.67717148425817 0.0117043774219765 2099.72991066915 -6.92709127673879 457.140358869561
2133 62.4637182084241 4.24601262628172 0.014889551568076 2032.30772477249 17.3101452901028 1712.50288406505
2134 29.7228351335068 3.30510514110736 0.010618663319589 2093.95123776235 17.1914181578904 517.322888968683
2135 2.01112847714132 2.91256798679866 0.00943674280816996 2031.01630274602 11.7206922871992 1173.40008093077
2136 51.7633300499391 3.31292485648265 0.00961178185005874 2085.75397181232 -8.25212478870526 288.704381730536
2137 63.0763528180509 4.08776056553044 0.0140548724153623 2088.18450130732 33.6231371411122 915.67819432755
2138 64.8768190171675 4.17109314044155 0.0143804798120718 2058.27314737416 0.221839677542448 538.533728109693
2139 17.104541915017 2.90568432402028 0.00887535936176339 2075.46155290678 23.8356543146074 944.686177755022
2140 31.2169848448129 3.27065722431342 0.00996712607744 2043.76385719189 28.1380355497822 1987.18389135248
2141 47.3625332763086 3.65567359612279 0.0120795773409686 2057.86714327452 21.9217976345681 1383.41602177411
2142 46.4456544278674 3.95064839170347 0.0136252604671286 2071.40927521465 15.2552590961568 937.500785161323
2143 68.348774089953 3.69205749136398 0.0110619877637015 2017.30673158262 20.0882767117582 2116.65451186131
2144 25.6434581726036 3.5116277051839 0.0124297650192116 2050.20456380513 11.8704033922404 1039.20685239386
2145 23.8217122637426 3.07403263099249 0.00934932897505829 2052.29539777222 25.1526721660048 1580.22624974969
2146 28.7010592103052 3.14780395477777 0.00967958293764312 2078.41772027989 24.9422856396995 928.592527926292
2147 21.2694539589325 3.37998296938546 0.0114844123710471 2092.5285282149 -11.5698860120028 341.132636537187
2148 12.2054256980781 2.81365586578909 0.00890059921155358 2077.25803054986 20.8622061321512 825.237914949018
2149 37.463641147776 3.64367775174311 0.0124136597458369 2021.72228950565 20.2079032221809 2043.02271931561
2150 22.5063854188389 3.0575703700555 0.00975128482638422 2086.91748776333 22.1710351202637 671.869896911747
2151 60.4827246146116 4.21701085627484 0.0144746807777966 2037.14927255525 25.2653990196995 2122.55230326422
2152 55.6708814944646 3.91820697117182 0.0131578434627661 2070.98103781324 14.4022568850778 912.390424078852
2153 22.7946187936603 3.17474771091399 0.0103466005947625 2037.55094523332 1.51563821360469 492.828429538417
2154 9.30365026252844 3.06919544231936 0.00954478525596577 2021.1382530299 2.52125724451616 580.199620092031
2155 41.4227621423557 3.52654565573697 0.0119433981215271 2057.1777202778 4.46649352321401 637.07850595006
2156 28.8638507754705 3.40361685373217 0.0113530393791831 2015.33166602929 2.83113420242444 668.622808697614
2157 -19.8179947470455 2.66526715900578 0.00878905451873105 2083.29078810336 7.29455433553085 456.967595230614
2158 25.5256307841375 3.29805128542342 0.010196696065572 2099.64467779733 -10.0139155844226 405.781191311019
2159 31.1479527714157 3.17758183399387 0.0105479043685399 2012.76427282556 22.6899776631035 2379.40853848664
2160 15.6958237216609 3.35249589620117 0.0109501900583123 2088.59539920092 -11.111235267017 293.941869469923
2161 70.6012079823248 3.99890174392886 0.0135792186722825 2034.97955466621 9.36804607277736 1114.92260759617
2162 7.43444126896187 2.75271390436434 0.00835206146568012 2088.51951774117 11.879147789441 476.795815315484
2163 47.1960380861758 3.77332764197428 0.0129347442436364 2090.24528017035 1.4701308705844 492.564484053266
2164 28.4673357925368 3.36287925475458 0.0109058247556895 2019.31836404349 9.73578135250136 1206.85212540456
2165 40.8361032834475 3.60880679707663 0.0117611936829946 2059.4175389756 10.4468202590942 876.575666428643
2166 31.676995576766 3.12030750890106 0.01053570039174 2090.69420466549 1.29534543026239 406.263433407196
2167 24.3207324727144 3.12297185911347 0.00959130215077432 2033.45953768352 5.49714665627107 752.892022617153
2168 37.4283406581321 3.30739162040519 0.0106896543879443 2056.76215524669 32.0265180221759 1798.87608049847
2169 26.7647792072707 3.46093691197279 0.0119101456077239 2098.07537165913 -3.89457094483078 431.497225321568
2170 68.287502748193 4.37263329388333 0.0156759192269682 2028.99223530525 16.7672898177989 1750.14326930957
2171 30.1844675479007 3.45210436180586 0.0114360261662676 2090.49113060697 23.5249855695292 658.107455531047
2172 21.3979061892782 2.94328672586274 0.00849319499218115 2091.8612215654 -4.46985644288361 324.196422302184
2173 41.6180145798717 3.82945347533743 0.0137295948235688 2058.31317693647 22.4637590255588 1426.47893499783
2174 51.7276817681628 4.3042857386998 0.0159480158555226 2099.81696943287 14.9548821290955 557.560298100536
2175 40.434684471534 3.84245395853195 0.0133975463811019 2084.85156785231 7.36266427207738 600.279077777569
2176 18.4335217593003 3.44567943271809 0.0124949303193788 2076.82727462612 25.3450545039959 1029.34238737006
2177 30.9168123124231 3.40406950028951 0.0110738117400102 2083.03403577791 -0.201666131615639 423.361221227231
2178 50.7439284577525 4.0540373936634 0.0140029283466065 2022.26837874483 22.0993609074503 2232.44573250904
2179 46.1441625117102 3.36123419745933 0.0112230296382766 2096.79021045216 33.2800736441277 530.485083458637
2180 -16.5172651457026 2.07408190394005 0.00446636448349585 2090.44261276303 20.9734014375135 442.696752580042
2181 60.9577132569628 4.09990652784388 0.0146294415527383 2099.6753529429 -2.31898822588846 523.347444192755
2182 81.1522894620388 4.53318109356961 0.0158951779318709 2043.02156770974 4.25292181549594 819.625314925541
2183 26.8135951612862 3.46523202364793 0.0110468506930189 2066.24861576105 3.57481974875554 553.343752695559
2184 70.944304432406 4.03980713413491 0.0135452065770716 2051.82298536622 1.6251040645875 587.925987015698
2185 25.2955648831256 3.11823672905302 0.00972546926453307 2050.90201277728 27.5473843584768 1740.20345842046
2186 42.668561527448 3.35921814680426 0.0106551111987211 2092.53945449344 20.7653603889048 573.952598172018
2187 8.95876543539465 2.3089801775929 0.00527967718874667 2012.23062349809 0.172779397107661 287.244239788029
2188 14.3620411576176 3.18693288800787 0.0104217200506716 2065.80620769039 21.0992595786229 1121.44640511405
2189 20.0774597124345 3.52513889233524 0.0126165415792272 2099.24590674858 24.2674929695204 469.222866228789
2190 75.2563026116346 4.15706372628693 0.0138827396890723 2089.54867764749 16.5790010849014 697.264226824435
2191 78.9491443985546 4.34008396841411 0.0147645915192504 2018.15918338904 0.522463491652161 591.93104949779
2192 -1.18760448484346 2.63777588113803 0.00821983226152795 2096.59225587011 16.3606949523091 383.645341938322
2193 51.2817787197899 3.5930909729055 0.0117696714339305 2098.5545200177 18.7496738298796 478.214812670948
2194 39.2814101700222 3.78205416902846 0.0133155971556574 2060.32464571483 18.9611602015793 1234.35782337242
2195 33.6651714168748 3.35829966848142 0.0114505503160936 2012.88172899885 1.69223122298717 572.568517594474
2196 -8.56546320784688 2.3467778857974 0.00704496239757149 2059.8133223576 23.4264412568882 1231.05933837997
2197 89.1955558750626 4.58046861944752 0.0159965954401493 2067.72018013243 4.93181152502075 742.01829402641
2198 21.5936787130844 3.44652756241404 0.0113530856170731 2071.05406764569 20.2512962417677 1019.39947515592
2199 21.1556496386559 3.38981297577169 0.0121737275243496 2097.5561412496 -4.09155379515141 423.937192722094
2200 58.7743990177502 3.74796394636392 0.0118810185267749 2026.25121696852 7.60067688766867 1028.00900982629
2201 45.9052274960545 3.9826746762681 0.0138812806899041 2041.56128375465 5.62383968150243 835.191428364719
2202 84.5285524750251 4.4362817561013 0.0154381081341814 2099.60795580689 32.9536370141432 576.96470109004
2203 51.4835130308063 3.88595593807383 0.0137151273015084 2072.81838137633 -2.53859521821141 426.570459697857
2204 80.2915957190016 4.38585058207293 0.0149538981088522 2014.14321349747 15.5876119993627 1893.52773896982
2205 34.5528847541883 3.57781536087869 0.0116663706020082 2056.15589087759 1.11471273936331 497.652813768316
2206 37.0134065619865 3.80552427640196 0.0136547837208984 2038.07141728001 -0.325282742269337 466.915441451191
2207 41.5745933710478 3.38581243120094 0.00990058322374678 2043.1237981983 17.4435371090658 1407.927929016
2208 -14.4422239491408 2.77704849721943 0.00904564484256465 2041.39982720045 28.2181618292816 2001.85003877541
2209 21.2738540450012 3.51143079144088 0.0120758564196331 2068.04454087466 -3.08077196590602 346.887276586223
2210 37.0135998200274 3.58122892481977 0.0122285426154094 2013.25823773514 15.5725421989337 1804.29527816164
2211 77.7778956512482 4.56160834495477 0.01621292389726 2082.250057508 0.3353949659504 588.57488225183
2212 43.6473544412266 4.03512785074817 0.0151021215725629 2014.13895197096 21.2672406365164 2347.33690307783
2213 2.47359618505635 2.98418010201358 0.00936287903120267 2024.68784691649 3.58819363405928 641.683054906269
2214 55.1408238225511 4.22489938221142 0.015143068567632 2083.87789434614 33.0608962941915 1073.61713611505
2215 46.3140770844716 3.28264520177031 0.0100764451154387 2099.88358361158 25.8599106129259 409.87130947598
2216 43.7132424758577 3.74815436422026 0.012495026801085 2031.20485595544 26.987570526544 2328.89044725684
2217 54.0079646077155 4.10113285719386 0.0151144259933763 2023.10804267693 18.1810198142193 1925.98000811251
2218 46.4275903338047 4.1432966928314 0.0153897404750459 2025.0313873773 -1.72484667040408 405.060283121417
2219 40.53949577205 3.50649139063708 0.0111972309515273 2074.08122206293 21.8563575088046 1004.47761726953
2220 44.7422956311107 3.34093012358808 0.00983354812636106 2047.32071063272 25.7018758589402 1764.75124339951
2221 7.84757717018348 2.84450490106845 0.00831467490608554 2030.79854738852 19.9470816319808 1729.67197866716
2222 56.2657930779041 3.54764569662651 0.0113462495146529 2028.51608543028 2.32707113260403 609.613469917668
2223 29.0833570360604 3.15355301379916 0.01005954408051 2037.3983047402 8.0425562011078 897.297397619461
2224 -25.1902948077524 2.61851857235851 0.00852565175794047 2093.77123908256 21.0476081492379 459.452459993314
2225 65.1328964622959 4.00959082753853 0.0137916227625697 2054.61992505635 13.4853939549066 1120.50192862019
2226 10.7803039700257 3.01176801130167 0.00949822762044397 2048.01386730629 11.6614676336758 981.497580377302
2227 32.7561793034693 3.39110869374022 0.0109893226695613 2090.14618188399 -13.9391704788432 287.473535610009
2228 74.725939784762 4.481846668471 0.0154153429480366 2060.0954330794 23.8903822982684 1521.75970102164
2229 22.071841102806 2.93354335913616 0.00861023239259795 2064.24851065967 10.0242231297307 718.895054943513
2230 30.4253167633371 3.11280292602483 0.00966588611151353 2092.90822535125 4.1139008034952 415.849061698004
2231 35.1889159473706 3.77087597463467 0.0123509249833338 2078.96643308084 5.73295305017382 594.009263958677
2232 30.9600331909414 3.11825277021675 0.00931354118297594 2097.55634374428 21.6704593296163 437.426051754115
2233 54.6769298464402 4.05429217859361 0.0144700899303921 2080.33872340247 16.8273536395282 849.14317362763
2234 21.1871448427606 3.19789337210182 0.0100853708512542 2083.30445620371 4.67867044731975 476.568177211598
2235 40.4934455740061 3.31829156825967 0.0107087875153979 2099.0430408211 0.190122683998197 415.53963909364
2236 33.1734706059015 3.36269333765364 0.0106068610381088 2062.47930168454 7.14591753436252 687.122665856613
2237 8.03163030866198 3.13976248695612 0.0104511750991221 2059.14803350577 2.10375007241964 481.437741939483
2238 32.9803520529891 3.73354970616476 0.0132158481289345 2077.53771637101 30.9296288201585 1171.18868112003
2239 5.98065215290861 2.81901035024704 0.00903394238802706 2014.18819301017 17.6575895305723 1867.59545035449
2240 45.5240546993404 3.97295600787217 0.0140636593519994 2094.44804232195 28.1189278257079 663.10724097328
2241 44.0955804558374 3.39741492881997 0.00977074319977725 2077.84410672635 21.4634469151497 891.495128977003
2242 58.8125856828017 3.76052338735635 0.0128690010014469 2018.60099794227 -1.2426383770071 375.281022739902
2243 23.2648327760197 2.92626135900634 0.00868401817847451 2085.51959324186 7.71698552649468 472.106567063077
2244 23.8514459622271 3.69368694721627 0.0128239369619044 2068.2392242311 31.0605900851078 1455.9038399672
2245 55.9818338582644 3.58295882198124 0.0116165602307259 2099.93287983327 -13.370411444921 448.007627752377
2246 6.56683802300939 2.97512032079218 0.00967812910204962 2020.9630152958 4.02597654843703 691.202485953498
2247 43.1989887706331 3.58498543628208 0.011793104635748 2066.47623817506 1.35663139168173 495.964147446015
2248 33.8422266890428 3.93001967052209 0.0140248414494869 2053.10945912078 14.716362815816 1192.45394256666
2249 51.7505917827459 3.95078313910208 0.0133597013084624 2089.78687841888 24.3741009524092 748.219640573764
2250 4.81059074165647 3.03775416180445 0.00989232032852112 2076.12182120862 -3.07849287986755 307.426711349455
2251 20.7368562933866 2.78471544735211 0.00839181118947737 2079.25126065454 22.229711713735 805.166166086249
2252 34.0098472323237 3.47452418443701 0.0117510202509596 2097.23164981417 24.4705125479959 506.853324360698
2253 49.8956666353078 3.91144220623236 0.0131276491031494 2036.02058773953 16.7075141007081 1562.47681612454
2254 51.6390076566249 3.78005570181356 0.0122539198899879 2094.3735286959 12.4316118215211 543.532252500783
2255 21.1696639030449 3.13712916446511 0.0103505899513443 2013.17225257447 0.113616082817316 404.312546609337
2256 30.8901299192296 3.45083630417255 0.0122589844933019 2036.00780900358 6.89683223841712 882.04711533605
2257 31.9470118980297 3.26264305276646 0.0116301558685433 2065.696385185 34.9887675745413 1617.22072677986
2258 -4.33762593140837 2.63149199697216 0.00771776356786524 2072.9061126702 8.38779006386176 550.605594462852
2259 -5.52808204861532 2.58795625663154 0.00759550878025072 2066.4711323129 23.0248423782177 1090.03748776467
2260 21.7612103854641 3.34953741857952 0.0119732250487967 2026.24091613991 11.0408941772766 1242.71113675067
2261 62.1509174171045 3.87508433958384 0.013052842480907 2065.09499842604 16.2709842226468 1057.25933521087
2262 -7.76523755644742 2.89111987738303 0.00988557074212141 2097.94435402052 -6.21794537641108 353.437545113234
2263 49.0883041340601 4.15950670091756 0.0144454318705107 2094.07898633042 -0.96713044680655 522.898646085934
2264 30.961382312944 3.48217591840834 0.0116378253321035 2087.4548433111 -0.628841852303594 431.103709861558
2265 77.1555400126785 3.99526206566623 0.0131379471808764 2022.21191232186 5.84394536213949 956.591528793836
2266 72.3936675486618 4.16505542922782 0.0143727115200722 2015.51579519012 19.6912765642628 2192.21453500251
2267 16.9717035222363 2.48955400362186 0.00672162044278104 2056.09983346402 12.7146011008881 859.557145583457
2268 27.1101079510114 3.30104642415846 0.0104022529771346 2012.44950391119 15.2440036088228 1745.86229396949
2269 55.5025154356524 3.53053653712823 0.0108478659345425 2062.87445739936 -1.60856732167304 377.948073375486
2270 25.1773971566007 3.02124032908608 0.00963250345475578 2075.81934224139 7.71438327152282 563.796421563145
2271 8.72044183815912 3.05935475564841 0.0103655108354698 2070.20032627229 15.4213401512243 846.337365032078
2272 45.2655575933556 3.60311973021749 0.0119928058951022 2092.15080221044 27.876043706201 672.660439643965
2273 23.3121022322915 3.1293691724981 0.00982162374884342 2064.53290788038 3.95692265825346 529.886122921288
2274 80.9330546523798 4.7079770742106 0.0166238611415265 2078.27575298841 -4.74441229365766 497.395039732729
2275 5.4932987046006 2.5978644569275 0.00725815127433282 2091.39204785158 24.0511546167545 523.431213687837
2276 29.4729999190298 3.218082360997 0.0104060908970625 2095.14385330863 -11.2007803609595 348.583112606185
2277 26.4488887842432 3.15616132110957 0.0105920778928248 2098.17831462971 16.6968078259379 428.650670222056
2278 30.431950205828 3.30475049779187 0.010661653796917 2079.53549475223 7.36012354260311 564.257236256988
2279 -0.460557799702013 2.6722071138763 0.00821426078704618 2097.10685888678 11.4998935628682 364.562760390998
2280 45.4599340923938 4.01559161906162 0.0141374308457528 2044.45327295666 -0.923120018560439 460.55482680381
2281 41.2466704888862 3.53175166306315 0.0120972584211144 2071.03890441684 -3.31023761304095 351.665674076758
2282 50.1178378358798 3.74371652957287 0.0120427396691316 2053.08896186063 2.14532598853111 568.944491645877
2283 39.8127283769772 3.85860726992358 0.0139144814294485 2037.89410391334 18.7069184170105 1656.20361345062
2284 42.5571391770801 3.97910892051917 0.0141864917491086 2027.49875681195 -1.07208045432344 430.83836195891
2285 -5.27628213804566 2.84113375157813 0.00934397817548261 2026.11869209982 9.79659668169916 1080.78178074112
2286 48.204183833747 3.52258272966701 0.0111449133773047 2018.85773325502 2.31205738615245 626.794174466562
2287 89.2584939623835 4.79898463152416 0.0175167320984498 2097.61907898542 -3.35313842864707 608.545415770747
2288 24.1024260923746 3.33574873618107 0.0114682913607028 2080.61934316088 18.1675993977115 775.127555749157
2289 39.0598264954825 3.37458250554067 0.0106162558076228 2034.07669658517 25.0864609167911 2074.04742047554
2290 63.6443379050206 3.70825260475889 0.0125745504472587 2075.60895006848 18.6219423916191 923.115480660457
2291 58.2507452187246 4.09632777322201 0.0141313649981251 2090.62041746732 16.7178037017584 676.663443893388
2292 40.6019164683561 3.98083811067393 0.0145087527690623 2021.80204447382 17.8581532347016 1907.72315509296
2293 51.034590461237 3.81928984754224 0.0132476926681746 2074.44111003145 3.78591577988118 582.02479241418
2294 68.5603471492735 4.09889305864314 0.0138916217616505 2073.19872526475 18.6909531382844 1019.18532572799
2295 88.5074267898185 4.73966804381818 0.0167537033932272 2078.52829196583 -7.7554446621798 438.12304738754
2296 15.3385187456757 2.94364858641736 0.00871732485319733 2085.31978406804 29.2728099762462 792.091163883295
2297 30.2497477408721 3.72979612246252 0.0128180801895906 2090.37708416465 9.94171559810638 568.628930184648
2298 58.0021644707336 3.74584466686608 0.0121187052718544 2038.94392318744 -1.36733629973605 385.626177661789
2299 92.9665685033773 4.88555260638652 0.0179146121611363 2014.59055842226 0.636077744420618 682.616280446507
2300 -13.6301692820733 2.44679348554006 0.00711902233128468 2093.68995591369 23.8844022061676 450.919353633995
2301 18.6900366225665 3.64673430045484 0.0126733608686355 2064.76833713544 6.74479726236314 701.156068058253
2302 41.0940302138938 3.87288695452523 0.0137957056427863 2061.60962502472 3.00524435238913 610.267657046814
2303 24.2784455211128 3.10898503754563 0.00950957466512437 2021.21138108429 2.65650399029255 594.375466681768
2304 2.34055447042788 2.80838609850397 0.00905360239144224 2097.38458663085 -7.72532172035426 331.251798795284
2305 47.3897945588434 3.84267179092557 0.0133531247873673 2053.67672144505 -1.14737483439967 435.271388373188
2306 18.7994971220534 3.21345038928623 0.0103262006520986 2033.66594204586 16.2859834986739 1482.20477725619
2307 59.172567091641 4.09657212314698 0.0143722367535395 2016.06410445226 9.99618005240336 1360.7989837472
2308 27.0985910298023 3.15824658439223 0.0101179311486295 2022.97584013781 15.316017428413 1574.44789625677
2309 74.3755117977964 4.12477657541062 0.0134513089726805 2087.34942079615 0.425553836394101 522.781370040777
2310 49.0585100622708 3.87162332574925 0.0133688157411387 2086.72770441743 26.1093180533499 837.969682019299
2311 30.3996124602736 3.26828044205523 0.010146937324704 2098.58112929319 15.3374588023871 427.736026349821
2312 49.7368645968105 3.65550916439557 0.0122436607755634 2039.19881464238 28.9064941136166 2218.60057712983
2313 35.1283627795947 3.38716957964381 0.0106795077941223 2090.34246677603 26.1700495402329 674.755241666368
2314 35.8445745802572 3.66180237245399 0.0130179861461375 2094.5931755302 12.4896463844925 535.249854876084
2315 23.0893628738252 3.36422078893501 0.0110296449741558 2049.28180417791 30.616973307915 1975.29095740245
2316 18.5488475096813 2.61402324118703 0.00645739905754393 2075.54987463052 -0.470057767815888 300.277065413551
2317 17.9750812589334 3.32000955536421 0.0109635346195216 2024.94641839922 24.0170085127465 2220.07903378664
2318 10.8773492081541 2.96916801048477 0.00959620153158956 2041.98215687321 18.5469989920966 1447.82405099098
2319 34.936388092621 3.65273238388897 0.0116220496561765 2079.17597180046 0.549722535070032 467.372663279294
2320 69.5730288408188 4.15839494639265 0.01415307673527 2083.09355696524 3.15207172185183 579.52381418135
2321 18.3924063297 3.91894430478505 0.0146182497387928 2090.404674727 -8.15620874986053 427.655302491721
2322 33.47098620376 3.14431067084944 0.00979577845407293 2034.7366508462 19.435927181039 1659.29184077069
2323 68.8069338478414 4.01220482493053 0.0138303171630495 2097.09359304048 17.0275747566484 558.586018141289
2324 68.6588911345539 4.11523510309115 0.0141718699920997 2090.62982279784 9.55918935593218 611.635394421575
2325 52.3116687294274 3.84865043587995 0.0133556404419016 2062.92817076924 -0.104457614943385 485.166604171795
2326 39.4346459968865 3.86006604065798 0.0136906236163582 2022.7775318739 18.1987433135509 1898.14534373915
2327 29.0320763612514 3.18106545245114 0.010324027351814 2082.732399903 31.4308302151039 941.368965460225
2328 57.8240934935007 3.96303317914258 0.013791739611535 2057.82496138779 -4.16692709317431 328.138575835321
2329 47.958800085584 3.55137890777789 0.0112378310608741 2027.04691040074 18.1605504266918 1767.66123550302
2330 5.8209917529841 2.84373242791008 0.00851169855020808 2095.30159137514 18.791317907162 439.053781610048
2331 71.8605171348761 3.62341845213217 0.0103266012789104 2045.15094792214 13.4246676135808 1179.21962825394
2332 50.500106292786 3.91791503613929 0.0133807366431422 2041.30736152641 8.36214903043583 986.95783933605
2333 41.4484898729731 3.80890659339377 0.0128744971346016 2089.61910472298 -14.2901081335731 332.967620957362
2334 29.5972882253875 3.36689950645167 0.010833815782265 2091.58400782873 34.1993672447279 709.015320740878
2335 22.5799733185899 3.29998106777502 0.010912966868143 2040.74370150198 3.91639918321744 647.190567387143
2336 37.6686962168792 3.76193229098753 0.0127760858427609 2066.50687504723 22.9749999963678 1245.35124434059
2337 12.3616298572853 2.89980732049441 0.00890392785200721 2094.73257071245 17.6577965635806 452.44256406762
2338 38.0140591470465 3.82515666222825 0.013381533173921 2095.14302749839 2.13292542845011 497.251185133382
2339 66.6076886033359 4.34069233478957 0.0152366533924619 2070.53571951366 23.1380113540217 1234.65998637117
2340 42.4399407970184 3.90611173071594 0.0139049749189029 2042.57419215795 3.71887180022895 712.629194828216
2341 -9.44240377922202 2.91451441297637 0.00939141596149149 2071.54602791602 7.26618294371292 571.456252434785
2342 41.7766175293629 3.75641467383981 0.0127897835400802 2092.33931385167 -1.42135341651738 464.51323656681
2343 14.0271678398935 3.22866026251645 0.0104598046556478 2054.99532243423 1.99017012724653 494.019467443452
2344 -11.9501141623762 2.5625836821752 0.00739282553725529 2048.65714829019 29.6972955716774 1838.66625012706
2345 -10.2848207327491 2.90958042526968 0.00982124714823518 2080.04985130229 14.2233228916302 651.321176946763
2346 30.8596139165832 3.13899303851049 0.00985571030352687 2067.10920612514 14.8803172656335 880.199292195027
2347 16.1857710117199 3.37777438970672 0.0120052398628524 2051.3411723543 2.69824402872473 562.711701040687
2348 5.68003117798172 2.84721213170042 0.00910204304861824 2040.24024856067 14.0738241863437 1196.76538412596
2349 14.3301414393681 3.21493564609257 0.0101654923346997 2056.7286188174 16.8375062430277 1129.36655562631
2350 16.0953592834594 3.23391199743785 0.0110074160334224 2034.74416246195 25.5474892468192 2076.37185259991
2351 28.4262992536871 3.37756541053894 0.0110271027225603 2046.46534352051 4.46768526686355 662.943938309879
2352 40.8669876086269 3.76910736003455 0.0130566098246073 2036.94621426612 27.5229764543474 2214.1801527464
2353 25.9825220140806 3.28562506728066 0.0100576707979196 2092.61170934653 31.3339892914519 638.516959169831
2354 51.9981630074926 4.01232119655418 0.0139772166571899 2083.1116005627 2.25056217983365 548.262802633017
2355 42.1425064486191 3.63170241658329 0.0121733526407917 2023.19698773697 19.2933542793617 1939.9101175693
2356 13.9712194810744 3.36932762049773 0.011778838994006 2099.17803421011 -11.008462307509 419.759126786976
2357 14.380849868828 3.46325919634428 0.0121635973343764 2041.07332190452 1.20797471841797 512.383916222256
2358 97.2579445313897 4.50815840714309 0.0150735104532954 2027.00428985152 12.9704962973483 1515.17981045313
2359 34.0476847982279 3.06494034283221 0.00899034326369897 2085.13681274489 11.3950932770967 545.986116906951
2360 62.8871426315926 4.43297305771517 0.0156929672045333 2039.45082744863 22.9431669949554 1954.89222721935
2361 57.98072134845 3.8183732191712 0.0132881307965686 2064.98829363822 16.1396671575494 1050.56202942734
2362 54.9195097671919 3.83179966824784 0.0132375407795549 2045.97217114177 9.99949979828671 1026.68404867509
2363 -12.2105005775694 2.75392130821473 0.00916866536712977 2057.02024090383 7.6352387922816 675.068444619064
2364 29.0947933980085 3.4536446028596 0.0117321210718579 2013.84279911802 3.11905945651233 705.604436804019
2365 11.1455270207954 3.02460889880698 0.00954027662578089 2093.34647672763 -4.01936552720144 350.132105486396
2366 88.5805090289043 4.72423233206321 0.0167222210637095 2043.14843621757 20.9167394810356 1792.00590622985
2367 63.5641086766662 3.90968331814912 0.0127937310851228 2060.15095895482 15.831177579239 1121.61667942746
2368 27.6990177945704 3.26884686512643 0.010351001684596 2090.86796909128 10.8786886464804 506.967020618458
2369 18.6580116709805 3.16384721956909 0.0101261807145019 2062.68892764347 18.3966018166393 1081.76587302498
2370 25.9594076955765 3.50604135788944 0.0119938102090135 2090.2011526397 15.1731647108681 592.835380393792
2371 1.37915000767719 2.33047696296515 0.00590539836769587 2016.96152729611 9.32870323536918 1053.75107253744
2372 53.0445464912866 3.46774686194635 0.0106633416344141 2048.05170324538 9.77598889963701 937.794723371289
2373 61.5585775207151 3.76975201132141 0.0118788057538119 2090.87103170925 20.8117589028552 659.61977311081
2374 44.6067507756767 3.76716350173425 0.0128152354534771 2092.8770130726 29.7343569132499 688.472622298143
2375 43.2287930557629 3.7621571913178 0.0126191991533669 2062.18066982599 14.5330848079175 1024.27700532556
2376 18.9336823835015 2.8078258662418 0.00838582211329077 2090.27111749188 19.0532168163918 531.558506916252
2377 66.4144048713695 3.9829708383177 0.0136108386734827 2097.04745121417 -2.67675178823993 496.558385242589
2378 5.35147648353765 3.04897658490871 0.0099716171283428 2061.9635889465 14.4857370783575 933.661722017292
2379 43.0431190670636 3.57054501055746 0.0118972357061378 2092.05419739359 33.1777236564085 713.476582667442
2380 28.7240369364034 3.00940641863755 0.00839013668192112 2065.283415969 3.04475380340591 472.087159252402
2381 22.4346740526485 3.09910976688954 0.00978696945382476 2071.17102926946 34.065427435562 1368.32054889186
2382 39.7923797507897 3.92808292580768 0.014351262302659 2023.75894408743 2.15938315028325 669.381790038917
2383 7.00965089936417 3.37131249923781 0.0117416658364367 2030.16912052571 14.1421956848353 1416.27820581757
2384 32.7895777998682 3.78367314019005 0.0135490053864815 2086.88445000723 3.59407494775951 531.187825688663
2385 33.2069626470738 3.61857645774749 0.0124065857545821 2024.34819475957 1.81832774775103 596.188791296616
2386 35.4958415419024 3.80663655677028 0.0136212043436511 2097.81402113801 -2.11329923244193 482.289422106326
2387 59.5035180463278 3.79828515155924 0.0124822382014544 2073.90261075762 -8.29917306313291 260.603223308822
2388 23.7664643938848 3.1072213386672 0.00991476620183942 2087.15537623456 30.0354038621299 773.850772493245
2389 48.3179147912069 3.59114586281467 0.0122133714592256 2025.17857717467 11.743174972944 1333.01994362595
2390 54.7907533704918 4.17844565683477 0.0149917592447229 2076.3262218642 -9.32973586954176 313.910190751214
2391 -0.348827837720713 2.91711694737226 0.00958659914326759 2099.04726376338 0.469640179071575 366.934611271488
2392 79.0547770971837 4.19557267075435 0.0140492217340295 2096.69825217524 22.9336452810094 604.862310021345
2393 24.9248290705924 3.31698837935912 0.0107301408116493 2080.03820446017 4.85632262658328 512.334855614073
2394 41.767246290994 3.88233096386368 0.0132261648328337 2071.62323332042 25.9453317872249 1227.64180863273
2395 35.6789750140511 3.46264094778237 0.0123246987257828 2093.09014793765 8.32110063871369 499.894319248797
2396 68.4091791112068 3.94484379116116 0.0133407302469214 2065.51067251666 -3.04185030749068 393.630703631743
2397 46.1312900087309 3.76553925054059 0.0129491176486458 2048.22560054017 29.6562775992788 2012.9930056301
2398 29.0199784756952 3.39972442100658 0.0121190749564679 2076.59695303603 11.813670550473 710.977113470689
2399 26.2186802992709 3.0526739985196 0.00938072265804841 2053.80351431784 25.0378938764334 1535.09974255878
2400 46.7551369067067 3.96072822004029 0.0144769003408236 2082.36940716812 5.65318189561367 608.661592868551
2401 28.1254345999284 3.10373333436366 0.00917541293071753 2060.38456617226 29.212327490095 1539.20058093412
2402 54.4822341035622 4.01953482047103 0.0140063171818001 2084.20579710812 22.985620519612 874.242310147585
2403 23.1787760847242 3.40717445169564 0.0110739797977288 2070.69881475787 16.318496982567 905.245790551236
2404 73.5131701101266 4.36067450184 0.015003888357327 2047.72367076413 12.0259840530343 1181.77208111292
2405 31.599073486461 3.47015937459491 0.0120128255884778 2086.16788880783 33.4692453988828 903.666300924945
2406 66.7428855061351 3.76623484630227 0.0122540395625924 2091.32569559803 18.5280338535085 632.922798833742
2407 29.2552342465815 3.58510662649101 0.011632652349763 2097.09056233428 -13.3890406554565 410.290771786467
2408 14.5004085928523 3.2960269990314 0.0110664057335883 2024.20535430824 13.8830439094454 1468.18105886464
2409 62.4654701444355 3.68486374435974 0.0109660674450242 2031.5901684647 3.39581861859187 686.329080129482
2410 29.2015738595141 3.43399244507304 0.0117190386688093 2095.59321824834 17.0087294327095 509.761504607046
2411 25.8254165073788 3.20090415622225 0.0104386793002568 2091.7972036784 26.5996494935825 619.703621185906
2412 15.6429486281857 2.77645803395885 0.00756946633731273 2050.86116585927 13.8380932644941 1016.67541057484
2413 26.7665475693891 3.45160955883102 0.0116481039101732 2018.26663107867 14.9599682097323 1658.74476711982
2414 20.7087298827752 3.54205712850762 0.0120497869607558 2084.46208633995 9.64164639823139 598.005120421139
2415 3.69278400084758 2.76714075537075 0.00868419016145879 2029.3451882042 14.1156392078847 1341.78859040697
2416 24.3771124607951 3.14304139264576 0.010717470394052 2057.2315260882 23.1847115815617 1389.47514076676
2417 44.7732147969653 3.70561603096562 0.0124608735854859 2094.74754452216 23.3202818338759 590.245159126364
2418 64.8698418074869 3.69456177377515 0.0118082003039002 2024.31481040851 0.715668036136776 515.725610747517
2419 22.9533607047784 3.26616382679615 0.0110428475962898 2036.16107859369 28.0770719191059 2205.16058149369
2420 38.9513082311665 3.628716454911 0.0117814324585736 2068.48646568926 16.5082598594017 975.000432157834
2421 52.1269655832306 3.56263990287365 0.0113799478028444 2026.5952504247 10.7612406858243 1234.95376081206
2422 67.5203463988902 4.35462351797922 0.0162097210313612 2032.59838768234 12.772117301356 1422.75947466416
2423 53.7325874788299 3.80189358975161 0.0130641447233513 2070.98197067296 29.9386524967849 1350.85038398103
2424 24.2795111754172 3.27638438445381 0.0104780835967854 2041.37890592823 2.56717211101204 559.857928318373
2425 18.3748419629926 3.28906041483285 0.012023310027082 2086.13940828014 -11.4314004871994 264.241884755263
2426 24.5889326053183 3.10588109382403 0.00966481240348971 2095.76376998797 8.00335530890152 419.877700086126
2427 29.6189748908715 3.12115885945939 0.00957004793200419 2048.34614871512 23.6873958748765 1610.30748366248
2428 31.5730076300807 3.44488104569445 0.0117195710712028 2060.54834797536 9.12827423540875 796.026257645657
2429 17.784077259637 3.04397780811474 0.00986937488450037 2033.82914187363 1.90252528060228 507.270635335136
2430 5.71519422554822 2.89493595365835 0.00906549290098626 2014.93276277464 14.3092536390759 1577.45311382666
2431 51.8081846241972 3.64769183479129 0.012207000865958 2088.84337427747 18.2088711438701 663.133350415626
2432 28.6605468538926 3.29538581603767 0.0107341663762426 2017.30998925609 2.33277414459735 606.16219841834
2433 31.6568615469547 3.02371496280137 0.00861789938042258 2063.73433725 20.3312992840074 1106.91915455049
2434 18.7069642285257 3.2659242970496 0.0106852552945932 2021.8844633908 19.1403094236739 1905.09296249918
2435 38.2956871678363 3.76043399563913 0.0130701623711372 2063.43793851067 32.6677481667139 1672.39088324802
2436 14.4992627084502 2.80280393338293 0.00786556427240681 2062.46646863641 11.3453767984174 767.463850558188
2437 59.0538106555253 3.4516345480094 0.0107253607405868 2076.9169789583 -5.90324240969494 292.556599820247
2438 20.3926285695825 2.86908388640271 0.00857625855445236 2091.38493310218 -9.07240317668766 275.643845073817
2439 57.0760721568128 3.90558498666951 0.0130974544990297 2078.06811805442 26.6125637595542 1076.38225040315
2440 25.2190946321733 2.98481223290967 0.00896451252861837 2053.89494741824 8.73835784383118 771.286868882222
2441 83.6552188548286 4.4397434340633 0.0156259246573957 2015.93609002186 5.71114109130576 1045.957406306
2442 57.8784742240785 3.84784850868165 0.0126452936354816 2066.82610676019 25.4517256538384 1327.75097083441
2443 46.6544524497951 3.66334458293493 0.0117683322664552 2053.21213566954 2.63931701425463 581.615456359857
2444 13.9020607018964 3.35029024995852 0.0111697653565442 2053.83041919162 31.8710056738928 1893.62416668187
2445 49.858017464236 3.56419191352017 0.0112581113984807 2098.47928980668 14.0672238334082 465.624630935334
2446 22.0529606841292 3.27455659245293 0.0104236894158641 2081.48386888835 3.68848027661443 477.056821093574
2447 33.3472155198142 3.50393646468445 0.0115782463724409 2071.50196311064 19.6971946419217 1002.03534769586
2448 35.4909708611679 3.29835825870331 0.0108613998129181 2081.1946356257 32.4168229149655 1024.16491118431
2449 11.3960850147481 2.87484061714955 0.00939361353171898 2012.4286758462 0.222724468912929 380.258523926521
2450 53.9189747250973 4.14660592836044 0.0143231679733967 2014.48015286401 -0.799901618156582 457.973838919956
2451 57.0713510470235 3.93217412202219 0.0130579974801253 2076.52714345325 14.5934399124235 837.61951413516
2452 85.5093063518395 4.39444896578312 0.0148201789706476 2066.4132117494 28.7430876307189 1520.43029047073
2453 -24.8064989154511 2.2107716151656 0.00617348068158192 2066.4002450034 9.30239093955606 581.788367284554
2454 72.6051209206698 4.72650906603997 0.0172489776187906 2053.53380094492 24.9864258943126 1768.21717131073
2455 37.2962519863053 3.43540112404212 0.0115202823880374 2049.00874464889 1.83976914500818 527.210453291108
2456 11.5926356612487 3.27622000547505 0.0112980139708562 2033.45188536588 12.4676270433702 1245.44358321782
2457 45.3023155649442 3.827904365197 0.0128656107551286 2035.19474723935 28.4130719280802 2324.45850841543
2458 27.131790372268 3.20092023509816 0.0100416979212285 2096.24301329441 -6.19045946281403 375.159793392135
2459 20.1797502241462 3.30816918981508 0.0106726507284952 2058.71712156665 1.89765873597935 492.404409569198
2460 31.0221594358668 3.40593423509704 0.0105909007884992 2028.33644300187 28.4962008381262 2465.34156265322
2461 -4.72398496429379 2.3944509763027 0.00615853688252263 2035.93863096298 28.2895962381735 2099.75194983595
2462 7.72065975610373 3.27665903925427 0.0110637690367091 2062.27251889836 31.9171751989052 1618.11792654617
2463 0.131350029563765 2.65632661097364 0.00822566094147383 2076.18100966397 34.9938680441119 1163.31142120396
2464 54.7854846025369 3.60832328718185 0.0117126713585535 2086.15233934298 32.441490762867 901.429920606883
2465 61.2723017367601 4.24397421061469 0.0149420214332166 2071.98578447104 -1.60809826105833 495.895576963516
2466 31.1569864796692 3.19152763084583 0.00987494835409679 2087.73931533797 17.9169147065841 615.851001580504
2467 -2.35593805495586 2.88036205465574 0.00878518097449642 2026.210651848 17.1606286684982 1622.83222039366
2468 38.3629901371151 3.32063791342972 0.0107240573931886 2084.80024450808 28.0574113619514 842.177231447769
2469 17.5643046435482 3.34956798199633 0.0112085015988158 2032.99199372856 1.03736261604354 491.894711351999
2470 38.3027739158082 3.27779861246833 0.010118594044166 2075.23414328624 31.1810425389558 1178.93012649661
2471 42.7519270976337 3.68149275979785 0.0123910912962753 2056.183286716 3.49356074817479 617.876137733753
2472 20.2914119076133 2.88527953879451 0.00920114861228574 2069.49399660737 30.8425357588567 1301.1794135522
2473 51.302398705205 3.73586850419762 0.0125893029986191 2081.16915090848 14.9751964514144 753.779078301477
2474 23.77865722654 3.44961744402577 0.0121121800753423 2041.08553381287 33.5477823764086 2415.8864394582
2475 46.2133598767712 3.66550502994204 0.0125599592265711 2029.78219212056 17.2535838466138 1676.02702073477
2476 -20.4257640823658 2.17397700662379 0.005817820752972 2022.81031539268 9.42591508151963 990.360114813455
2477 10.7734738794466 2.96295569453589 0.00915927909953385 2077.31750121713 19.065255348105 800.18557765851
2478 75.9017837386406 4.46968395832604 0.0155506501466448 2043.38351891912 14.9677450791933 1415.68452307608
2479 65.3269823251871 4.14967832446875 0.0147407671436253 2045.75774513488 26.4073375752196 1962.33935123155
2480 58.3655667683195 4.0837133766113 0.0138167163054459 2095.96898136823 21.4547682111152 602.626295242826
2481 5.56715939175697 2.67290540572277 0.00761209118529983 2093.63960152678 20.8570932876319 459.324276120037
2482 36.152334449996 3.24643001240393 0.0104749639861328 2068.26487814286 18.6536892224103 998.324820890678
2483 10.9272157469693 3.11322436189314 0.0104665278889892 2061.49449617253 19.1419686796144 1130.03250198169
2484 49.0468384131992 3.99255185223338 0.0142015562920597 2019.84848937928 13.3952068770304 1583.67339057248
2485 53.674917412598 4.38708012091654 0.0163151772334491 2083.68443374918 14.1467894800007 796.779275509935
2486 53.6646440936252 3.83724592116112 0.0131105699615261 2050.60882713855 -3.71329231187701 302.583175355014
2487 62.861860511211 3.78935135752808 0.0124581756620686 2037.368782687 23.1695270771161 1927.24459132322
2488 28.6002680533879 3.42253793109517 0.0112068082773202 2036.60852072504 29.4404289359227 2295.93923840999
2489 36.1994870218648 3.3662872219419 0.0108854877066823 2015.11141345161 3.74422746477649 739.377703506849
2490 16.2150700540244 3.18476847333 0.010898767685351 2093.11613725452 2.25496797589585 419.010125320263
2491 68.6954318851018 3.58516571620479 0.0115478253268698 2016.58443513396 13.394732309971 1565.91877103567
2492 9.46581690254002 3.15962931519092 0.0103499587509889 2074.91949049756 17.5538567267358 836.952280216186
2493 7.27251867938499 3.08174641506484 0.0101209477216004 2041.73846387933 10.3936647204682 992.668906272659
2494 86.328177907664 4.58987554053267 0.0157271405817627 2096.13671225263 25.7760628964752 681.239598554457
2495 56.8654356026308 4.05021555766486 0.0140781487685723 2066.66903710016 18.0683009349741 1117.06498428811
2496 -41.8758346054588 1.99823990058194 0.00511410818016319 2080.71329722879 21.2192308530211 648.963032359278
2497 58.480700118215 3.60400863215902 0.0113565905236009 2090.55286783865 18.789756288752 626.491580239438
2498 48.120540973349 3.92455203120385 0.014012330652416 2064.82062535477 -6.63838577223942 268.217122088047
2499 27.9773024596224 3.23931234627183 0.0107320601077826 2081.67072702339 4.86129994038492 496.745397096384
2500 -9.4581474557492 2.8669930809149 0.00942159583431469 2055.62989944196 17.6357783633284 1142.68901499928
2501 12.9850904956198 3.01537309427106 0.00927393029367676 2067.11275968701 28.0069279274903 1294.94453489785
2502 40.8554705096437 3.71451237007031 0.0134793607812309 2023.74753575469 25.4571086517535 2417.75751835735
2503 -18.7344487362128 2.60816192310859 0.00822412973229219 2095.63231434999 23.4568772744387 427.416670488342
2504 25.0170835683525 3.12437413660439 0.0100398781229953 2094.9678688806 32.9604666121304 556.609852768595
2505 68.0835469833641 3.91724612370561 0.013139450142337 2036.27806603699 26.0497744684108 2154.15433190817
2506 23.7319332636503 2.88184140855344 0.00785080218222841 2045.634369971 32.1320737735368 2096.30083271343
2507 6.40354213692567 2.87701224832163 0.00876612597157488 2074.37460134807 25.3273021103814 1005.09922076683
2508 -18.9414198740988 2.35119137477975 0.0072968649012481 2083.44440484792 23.301018346101 677.796910076949
2509 48.3875012371426 4.10471041221504 0.0144499320341952 2094.98159520957 31.0928492597304 679.217014761472
2510 67.533002072357 4.32755825845777 0.0151483217587171 2067.11936208676 -4.20681470772251 412.589984391038
2511 21.7841648365549 3.12909120554668 0.00995660759894289 2094.09733541054 1.56624907627702 399.815702787241
2512 37.5823439259033 3.71912092123512 0.0130852723134473 2037.75716264243 28.4510846273042 2244.85344927209
2513 15.3736107997742 3.16183370366375 0.0102837009842956 2048.53311837558 16.280821422115 1234.31934692424
2514 88.6411397102971 4.07808910790806 0.0126698643765794 2014.21064358135 17.2217343142256 1984.07535615856
2515 30.7809559749427 3.50201211352296 0.0122947089126237 2093.53346250975 31.158713393379 647.588929177134
2516 -7.47350696004273 2.76997311499786 0.00890169976361511 2068.29454417201 26.5830906480551 1189.25957596941
2517 2.73827724182575 3.31569888459264 0.0119040987728675 2089.86334502441 32.0555503852665 749.357913195758
2518 34.2744356605867 3.51391780008521 0.0112206043281328 2060.96631730953 -2.41959865437821 344.466647654675
2519 8.42786326356721 3.1821127113926 0.0105474037571978 2016.42284939927 7.7283843443729 1046.39736269538
2520 22.2593535714933 2.99951482315543 0.00879029585786537 2043.31767735747 1.01049655582756 425.793081813479
2521 43.5851179824422 3.799753092731 0.012673593132948 2012.48374689603 16.645727250725 1935.60101488416
2522 -16.3267901772443 2.12804347317234 0.00550506882136112 2050.74210605747 10.5602409713902 775.91911390014
2523 36.431524984493 3.29467584747119 0.0108569365262549 2090.42566734483 28.6107758083381 688.08077476356
2524 27.5707207235397 4.01938732075404 0.0150191521866568 2089.68526944309 28.4099544305354 812.129144216522
2525 25.3778867996198 3.46126687373484 0.0120962149123195 2060.90398305841 27.4862242070958 1515.07905095059
2526 59.0983218236921 4.18072422306978 0.0149843314980466 2035.97903994378 25.1755283703096 2146.71170418164
2527 52.827652697027 3.94922649652089 0.0133776161998007 2048.7071811764 -1.90164212603122 401.727470972696
2528 50.6922169574941 4.1695785605699 0.0150088100919721 2064.72888322826 -1.48386497516185 481.688999961951
2529 45.3389995514225 3.97315472835476 0.0137076930574056 2061.48144403147 15.6369015481323 1106.54634613943
2530 79.0306238011482 4.10940272040084 0.0137334069739173 2083.4654267251 29.2849959246814 1002.27575740836
2531 26.246841779156 3.26557020902146 0.0109537313576355 2094.70887750946 29.824600382708 569.801739348022
2532 93.7268673538992 4.16612463551617 0.0132205335718608 2075.29979325295 9.8658275580965 763.420605827816
2533 104.587439275107 4.91809892927411 0.0173811450818778 2029.96351433056 11.1605897918344 1409.03131158432
2534 60.4620031615136 3.98437673679828 0.0136441665738733 2044.7885753531 22.5010771327652 1747.17869754577
2535 20.1947617930608 3.30692141793132 0.0113294954568165 2066.39075349038 22.5531621859409 1177.05699383492
2536 67.1758191186091 4.1879803557005 0.014822754168055 2012.62469019275 21.2291957484558 2389.32307356093
2537 33.7694184232627 3.95836534242228 0.0146662829652412 2088.5580287592 25.2665372821502 799.332534308023
2538 53.5112254898782 3.56132206269768 0.0121272246218583 2098.63574775541 25.021539805457 484.860250162905
2539 21.8439910512531 2.9082952538185 0.00877336045424208 2081.54210390709 4.8981246445328 449.67081266383
2540 96.3417220166317 4.81699236806959 0.0170401790485218 2016.27394111175 1.17338116047904 712.855213526059
2541 54.2884499735883 3.89646837035517 0.0136085071331042 2052.01617317973 18.0047379946336 1359.72942255262
2542 72.1010210398572 4.29703246149441 0.0154314678329035 2059.47048785142 -7.00813866918907 266.032253914234
2543 57.3333088403208 3.96935123742956 0.0130465110200299 2069.8773500449 24.9139309767634 1249.17153151769
2544 58.9256661330069 4.10283046196852 0.0139313631724975 2039.56387590221 16.2418815563433 1500.54404826308
2545 24.4676738738227 3.43205108016678 0.0118150262820664 2051.80329240696 14.8222108511254 1149.74407529094
2546 33.6285532615387 3.55078486071661 0.0115124513725649 2093.32204870437 2.68705921713263 462.819657358145
2547 9.14249797433019 3.12468035704579 0.0106342791443796 2061.33429926285 4.85997400479391 583.32971349045
2548 79.008570945285 4.2621325006567 0.0138458981029135 2083.86289392947 34.3038636283018 1087.77634126722
2549 45.9875913361534 3.6996944390883 0.0126823575433009 2083.47715666215 17.3251884547062 755.153207382427
2550 33.9214999741954 3.33021805432555 0.0103263620246644 2090.60408869223 16.1065118294209 564.902785851766
2551 91.3664792349346 4.19300476006821 0.0132702720780101 2083.62980009778 24.8133799666539 929.008588519064
2552 20.409382490403 3.38572001641521 0.0115945744055749 2076.32867596205 10.2372413757257 671.338739864484
2553 24.6518209995051 3.08556212816561 0.0096337924835894 2032.16529604513 3.82233900250867 642.98702883888
2554 28.84445456304 3.58623312540078 0.0122039601387996 2020.47474110406 7.91953868698329 1083.61756604148
2555 -8.02416241718788 2.54958856361395 0.00799953339402878 2041.13271778636 7.74172566831112 773.089566571895
2556 60.2663682613714 3.89018711116358 0.0139795212266037 2037.51482293545 31.8929100548849 2490.89310856703
2557 82.4613880452315 4.64769969497156 0.0161877476529178 2077.05303496774 22.2189933201298 1100.89286395889
2558 37.8852031751445 3.74197327399224 0.0129482267921258 2070.48565759603 26.592615947593 1260.05706887236
2559 43.7820492876954 3.80712485367004 0.0130276481689187 2065.88227977115 -0.18914160085842 475.875060862845
2560 38.5128840153045 3.47301508937813 0.0111717200089471 2017.83107601875 19.8905450664461 2068.82561051813
2561 61.1638518140407 3.6655310174173 0.0111296598203562 2076.36844705977 28.0901235900819 1117.17769105726
2562 -9.97374758845319 3.04379427423105 0.0103250410124794 2081.93608226418 5.97034292528406 492.762530777437
2563 76.6136762902906 4.08859372168332 0.0135262102632136 2026.10416144924 11.6090894816443 1372.22721427829
2564 25.6753251289678 3.57814974259065 0.0123220336613407 2083.97834973224 2.60608679614961 495.680648032871
2565 46.4608490703006 3.70042072284134 0.0127391011692331 2026.85303171817 22.2325640171766 2095.65171639228
2566 67.0000902743104 4.06955842155906 0.0138895153922979 2072.35152713 0.474497457034886 528.413192283543
2567 39.9767030908791 3.62750707387792 0.0118130110161817 2081.38748563034 -9.86492318101227 271.281168851872
2568 18.6407086426305 3.37465309345314 0.0116407804540767 2057.61858158093 11.1585300206207 901.177726632797
2569 11.9754692501387 3.10684784651782 0.0101384572633835 2072.60312543553 7.56030867574736 596.893579764275
2570 21.8538247006892 3.19071850213651 0.0102634078971855 2067.49655133113 26.1591936019249 1249.39043827083
2571 38.3027943675156 3.73689984634953 0.0133053479566526 2036.73120199447 30.3875195817091 2400.05353700121
2572 -0.418145711092664 2.93170094962792 0.00975539114889229 2090.92161749792 23.2819728809409 580.62480114032
2573 18.1674861391401 2.92254366938076 0.00848113321417837 2086.91524274973 12.6910529937595 524.466553682298
2574 27.0022020842618 2.96625975342333 0.00878370250349171 2089.66405924503 3.01112161483616 396.261629486531
2575 37.500181323349 3.47850991887543 0.0115265168620007 2055.11612066068 20.4426830075681 1355.30474089485
2576 68.4380070114476 3.82052745411482 0.012347423105774 2049.63469849597 23.1640381878242 1645.02641301721
2577 40.3522584180666 3.3764740774299 0.01176544148117 2019.29371089721 -2.13904246687889 256.783671561045
2578 1.03887158847092 2.60020866900438 0.00811704787036089 2087.86098075635 15.4167251684703 510.477763783408
2579 52.1683386175451 3.9231646218096 0.0133348938517298 2050.19062287989 0.0926004629582167 500.941005605435
2580 3.04437980866787 2.65498380358445 0.00742065108385619 2011.88069069572 1.15488054230809 425.146734529667
2581 32.5278773753552 3.57700940635557 0.0119599738631971 2021.83582247933 20.7033560751006 2069.24953629622
2582 72.9207238654991 4.32677792019567 0.0145815158720499 2075.99105022312 -6.99032217729837 378.583321742599
2583 33.8366162516219 2.93929994146565 0.00780097286706233 2065.21943488414 26.0078475018963 1259.34521607261
2584 17.7228738478813 3.07613158451877 0.0101918237053286 2051.6956245054 10.0014486256987 870.223113259115
2585 76.4089084793556 4.6751144576695 0.0168738061038246 2044.56241342053 15.3323242813349 1449.11418818782
2586 41.0255205792395 3.86005502988353 0.0133047260379169 2087.76083008619 10.1703302725218 614.258766369062
2587 38.628092547154 3.44308267625173 0.0116927860093144 2072.71434861887 20.6984381680377 1000.28236648473
2588 32.1313027710777 3.20899030683603 0.0106380642667712 2089.06854234496 19.3552293605171 615.456802122473
2589 56.5108810406902 3.62389846600896 0.0114512591638341 2089.37339026364 -11.3734233053401 330.848737246587
2590 10.1505461275937 2.9491594543956 0.00936072361436588 2090.38951315591 -3.93214508425444 330.139761030338
2591 23.305418994062 3.53173725041848 0.0124867820461105 2029.90429669875 -0.575360315851867 410.240339010242
2592 29.6493948045791 3.41574415348241 0.0117043372689861 2082.65054350346 1.46689205663279 458.318025967998
2593 19.4128691829914 3.10846195078908 0.00994016674072233 2058.53405952291 4.76395223755389 585.921255574669
2594 5.07726807483113 2.9192825467973 0.00918267754890427 2065.6579861897 14.4572965009138 860.045815655103
2595 47.453230602519 3.58895219151387 0.0111953368726384 2064.89286054275 26.8064510100521 1387.31666072181
2596 18.2559737893936 3.02979446714854 0.00982531872071542 2063.42476893845 8.76982846762985 700.375435310154
2597 23.9265820836135 2.8863501756395 0.00813993574637051 2063.91855584667 3.53333256440237 479.614257983264
2598 27.7767965994503 3.28184674133574 0.0102708861449645 2063.20552197518 17.1210489375517 1038.25764495894
2599 13.636512645038 3.13215070200847 0.0100938652099691 2038.50887695444 14.9644939019345 1312.13075467702
2600 30.491750943812 3.37502298680718 0.011002323109671 2051.06666133716 11.2235728558153 972.527310496845
2601 78.1426894175272 4.5593518940155 0.016155287997515 2037.38599152234 26.6234402218834 2248.94674753954
2602 31.9730465943458 3.33350165452684 0.0107516102428895 2057.59357009036 31.5594366425648 1755.53576331773
2603 57.8558686893185 3.99483554828491 0.0133022014987972 2034.42853427143 -2.39647873444483 346.100103314209
2604 -18.4910891305988 2.62658882970148 0.00874702566276431 2085.80137572833 3.09074399061501 374.769995782363
2605 64.3461917102707 3.87782007999979 0.0124626657981572 2045.59826895455 30.3971176641062 2138.64662094524
2606 55.7749680000996 4.32625113352482 0.0158518483673638 2063.08461616049 20.0894256378524 1297.87838915462
2607 31.8486833738519 3.09280756942806 0.00935291983930109 2070.64590718085 -2.76937299408019 300.941099770276
2608 23.9125308748273 3.73253325676216 0.0131102204075591 2035.10150074237 9.74294230341911 1107.81537870075
2609 53.3760562529151 4.27396484498113 0.0156976792274038 2047.61736470764 7.65613655326888 950.886991290285
2610 35.8278907326616 3.33020092958418 0.0105772512681522 2097.89094161591 1.5063644410111 418.699663403807
2611 33.1787699128057 3.5382962024969 0.0123473412806065 2099.86457240372 17.6584002003074 452.530316931705
2612 14.7303014821871 3.34145011044204 0.0115814956639292 2082.74076219532 13.1449079862796 651.351770078727
2613 76.6704188480724 4.24336608505424 0.0139217697546112 2031.93518107338 13.1478062854148 1427.82946669045
2614 20.2030304580335 3.42835188350982 0.0118020056312471 2044.563500182 -0.0695401430130005 431.035770149226
2615 44.0797842996581 3.61395904635718 0.0120484359753137 2066.52888998133 -2.29295920347795 378.625815475235
2616 60.678301392117 3.92329968603864 0.0135854208937026 2084.52972463774 21.2263249582611 826.67334360775
2617 74.7598326052191 4.08533911211069 0.0133562305673962 2072.7982203709 -3.84521593572572 408.11579312683
2618 17.6761285767565 3.04760289156434 0.0100782502210896 2023.36898708972 16.2819936661981 1631.07630772043
2619 50.4574717809106 3.62821617829327 0.0114094927569742 2065.61852059537 29.5265041897073 1466.98055702298
2620 29.4774635198689 3.37620620368755 0.0112912685289066 2066.36453357991 -4.80086328228936 264.213239175331
2621 26.3628878125177 3.14490105652441 0.00935460526679799 2081.17932929122 31.8217016430572 986.361794750523
2622 18.4030426127998 3.46988119664927 0.0119237523749689 2035.68198382203 0.269784652628005 457.345401841982
2623 41.9731351896052 3.46087125413801 0.011032474320437 2015.25090573682 16.7952973069623 1855.52665975917
2624 42.749367727019 3.57648202828227 0.0117854616486323 2042.73348666914 14.4749335153028 1278.50377680499
2625 43.9891327773398 3.49227902751321 0.0111442249822813 2063.98437540163 1.2327958503738 480.552770166603
2626 55.3878175558611 3.94152399677675 0.0142161488858392 2078.48741862737 12.6164528448135 776.450829445265
2627 55.9781248746261 3.86948815410277 0.0128388345276306 2096.95389511087 -11.6586922411807 451.578125289071
2628 38.3525938031088 3.87624886199105 0.0137028498988228 2052.90515028406 7.70350614562631 857.302579624019
2629 1.57768143666728 2.66672781400544 0.0067080539285197 2062.47458253498 10.9915109723806 731.456639852908
2630 59.0739351332899 3.90583274975222 0.0128962256784162 2084.25778212422 9.38914149533957 638.979746353071
2631 47.6425069083116 3.7954958031371 0.0131514386288648 2042.57105875388 8.39145407313481 964.043124554446
2632 44.3474127403274 3.69102734314794 0.0127576010146547 2065.47148138424 13.1527645885944 922.757499175043
2633 37.0643323475278 3.68486914993773 0.0131047788581492 2092.45106521621 -12.6812977693044 374.973900253081
2634 21.2139598431272 3.42075708572371 0.0110396658606765 2069.86829916295 26.9536701985635 1240.34502916936
2635 6.80755605560943 2.73673392085203 0.00799171918682905 2055.07161393948 8.64670191891491 724.491163705727
2636 55.4296687964362 3.68419319676263 0.0114392077291695 2052.37277460913 16.5051601268351 1243.74012143693
2637 38.098385460642 3.75676596086469 0.0131306428759266 2049.56713349163 -3.11615483136848 320.938989888865
2638 73.8624846489651 4.28422955558113 0.0147604606606949 2014.66534978431 6.26456707483158 1078.13918879503
2639 65.5885737613281 4.12704433954148 0.0146783578272351 2011.77894435427 13.9269936154597 1755.84970373375
2640 19.5921175468349 3.11598053119984 0.0100722211701137 2047.86156397965 30.5464495229535 1982.80548234829
2641 71.2602849265738 4.32509847458643 0.0146963346910767 2026.30675927643 15.9971576440148 1726.02364720236
2642 19.2822220507566 2.73486309403523 0.00780594929261535 2074.34878118429 8.69022893253714 557.287677793018
2643 54.7601424442543 3.94444107981026 0.0135069206260873 2077.81290843501 31.3057491462678 1194.38161168343
2644 63.1268286848146 4.33064256425944 0.015347612540656 2055.4830515564 -4.89819986745715 334.722723277
2645 46.1463456722915 3.87406105421006 0.0133536466342002 2071.35764489579 -6.79780323756859 296.859454908781
2646 46.3972081757473 3.51169545440787 0.0111933142595827 2094.84165143501 15.9450596221723 520.727572086243
2647 54.7812943164682 3.91762474590996 0.0136281789148304 2025.0675581852 8.88671159278601 1163.96526947804
2648 43.3068202411244 3.65659457557616 0.0121601428290726 2087.88518413319 -14.891608429607 280.099477539095
2649 73.0264679115938 4.23215508617254 0.0150343501786432 2045.85603663372 2.33846077695489 667.096974651602
2650 33.1452378597671 3.77420269219871 0.0130746064828556 2071.81249967497 5.85108433384448 644.329641348173
2651 24.4666660964823 3.52227673130972 0.0123892446575779 2063.74332994479 33.5932931187563 1666.84472613486
2652 28.3585467412523 2.89476423084915 0.00791980608722001 2011.76272664871 15.959789827466 1759.49924820048
2653 43.5650859336385 3.82600409183927 0.0129283067427689 2035.35375920706 0.765268390532583 532.912926423117
2654 49.7989675319269 3.49060828921033 0.0112892035307671 2068.74975868384 24.399070001673 1199.59344190309
2655 13.0964942921374 3.07711141919909 0.0097070770529871 2078.7269688521 -2.89534256793559 321.833630301687
2656 41.9964934523154 3.95476856064559 0.0136436888985689 2084.55771388998 28.844470998738 947.322203328009
2657 82.9044366210247 4.18308884502478 0.0136311029752932 2087.92480493477 27.5552225438878 857.366174993139
2658 36.5626366068617 3.55533679205286 0.0117821921942946 2078.13314054045 24.655309508089 986.568966265898
2659 6.1580841617524 3.07120905342176 0.0100693195500301 2017.98759839195 22.0529931853525 2194.28053160917
2660 47.9828607245062 3.70316770142519 0.0125761173880586 2087.50067654648 11.5811205026694 613.166656886448
2661 36.8012273783418 3.4908387031659 0.0113503222833015 2023.09135930822 6.97965445229784 974.412120550882
2662 40.3548476881662 3.44176507278141 0.0112737788069462 2049.19683615305 17.31672111433 1311.85620203565
2663 38.1588424457423 3.67023803655531 0.0126476569643587 2089.44497285597 32.6897834800184 810.717079941578
2664 31.1540294529423 3.73177628942095 0.0129587852884776 2025.39256315143 -0.104438371490687 466.464274986661
2665 20.8725052808679 3.35771303339201 0.0112720306456541 2045.92513947445 6.53508232440799 777.076807590654
2666 61.0087518550407 4.06994461423922 0.0140876789899932 2045.45638175332 19.4353419844992 1576.95223124207
2667 18.9046265964169 2.99858656209679 0.00947629633783873 2020.86456566793 10.104103423655 1173.36638061193
2668 3.54256185762871 2.62093417538596 0.00812322741531228 2088.29419606202 31.0094865993597 688.445561727467
2669 1.5752144932258 2.7986705199696 0.00907189536456665 2036.36655415781 2.64340383233503 518.836730444512
2670 30.3462396368667 3.42887308036134 0.0111800579991126 2056.55668364046 0.72939355392009 461.779035342771
2671 5.08685789057537 2.8396975067359 0.00833876696171638 2017.88575670891 5.93136847252026 836.061966776581
2672 17.278547345944 3.32342141047673 0.0108995961932543 2083.26006040699 9.3547453195788 573.956862912814
2673 44.8290989424126 3.80976067688238 0.0134273178248108 2067.69955650996 33.0421480024233 1552.98518106344
2674 24.3958335468212 2.99534802182295 0.00870524377926735 2026.09789748001 10.4533512634225 1139.96034040751
2675 43.0371093804805 3.50261291351788 0.0113152971705924 2063.68858530675 3.13292923616245 552.281701981309
2676 9.03540350019285 3.33460548115678 0.0110735972850828 2087.7241519019 -4.06242742668837 369.964864939745
2677 16.8565321057216 3.31282583035298 0.01139474643949 2081.56840171129 30.3564468189143 979.679438502002
2678 65.8360808866621 4.00276779591086 0.0129608566439189 2074.42387761455 25.5031756265089 1153.64380245486
2679 19.1886637068072 3.1981459171435 0.0103810243461701 2030.35889208084 13.6592997377738 1352.03534875294
2680 51.8150544098269 3.83969804623084 0.0129724313387473 2061.44135035551 28.3049687650055 1576.55614287335
2681 54.4940547222949 4.27613655622633 0.0154860092495847 2040.9797614289 -0.14484028564766 539.856019555763
2682 59.6217519807132 4.1419164753269 0.0143032716456312 2040.41988634737 3.70326842181385 746.398319826471
2683 71.4472208748401 4.06295842768031 0.0135684788714324 2083.24926467659 5.47737885732204 603.88010147025
2684 21.7102009852205 3.46642705916549 0.0114983065497425 2080.16839734535 26.0754956421442 953.448365602673
2685 8.98527500801185 3.42180182957205 0.0120590261104491 2069.35337545373 8.33097584778443 691.556875529761
2686 9.91114292908348 3.327922920742 0.0114848123309295 2080.25494991383 15.6204877793789 730.801141829759
2687 -7.78722376754084 2.34945332788887 0.00660368432660144 2076.58031985583 21.8424966000021 797.998354458594
2688 33.8074317908908 3.55380077227835 0.011563075382366 2028.28723144997 7.88328523281962 1010.90427452536
2689 63.14782180647 4.09622554739855 0.0146973821799414 2026.02665708959 0.264140244107693 543.801472597215
2690 26.6470929038608 3.55528155493343 0.0126721222708164 2088.88175735832 2.44095836766064 481.509876615597
2691 26.2633651462718 3.40720210130375 0.0117803107721262 2072.69671255955 4.89958096528426 566.38130158585
2692 38.3174788142279 3.78443732859016 0.0128773655128139 2076.6968770083 11.0025785537437 735.28162512265
2693 40.3069198116414 3.41245324425258 0.0108946627154344 2070.57600859739 28.0497628869489 1251.55967563651
2694 44.6178501930472 3.71703659671517 0.0121832805835011 2096.99453914049 19.6854188595898 525.897004108367
2695 7.12272667691922 2.8622593750784 0.00966654837185428 2040.68239880912 4.32528335601091 618.190447957709
2696 7.58913988463525 3.29216666412028 0.0120113633847241 2091.09430036345 1.93628799403086 440.149300097581
2697 31.8067416342116 3.43316404101122 0.0113767002164801 2099.03038017941 -10.831144368276 421.552573530483
2698 50.2548770298761 3.4537946697202 0.0107483729835737 2036.16760214651 11.0515138157643 1134.6614030151
2699 38.0249113453202 3.96921346799638 0.014370922102991 2048.0165096214 -2.56081615574658 375.894377209362
2700 20.9586566921555 3.84936939124656 0.0138670253991212 2086.08515551849 2.76179342996329 531.529663305789
2701 70.6541414584921 4.26734061859669 0.0146583498580404 2076.00461297319 -3.68792605353519 452.575977771561
2702 90.2880107096481 4.74423787961548 0.0168050961438847 2093.18145235488 14.4908328913152 704.309972370725
2703 12.6141683485125 2.78458934154471 0.00853109742200585 2024.02068859455 10.3951754537411 1134.81976696018
2704 45.0668118244196 4.03905399954435 0.0141292586823428 2011.11897917278 3.83748222608119 855.192955337113
2705 30.5218463800494 3.26644905089389 0.0107383371775814 2012.84332602494 4.36339280800894 790.702739467263
2706 45.8499903892545 3.98400455664352 0.0138120122541154 2060.2735982209 -1.29554074723274 454.666979000686
2707 88.173462025694 4.23715699853279 0.0147792493207767 2076.16319935396 16.4838026301004 931.914961737659
2708 57.0295981915899 3.91566998829321 0.0129268719769417 2062.56626444357 3.144446820952 610.104991016256
2709 36.4146439899563 3.09842092876818 0.00935566127674413 2080.62064466369 -5.20321631105617 281.981273051798
2710 25.5944022059301 3.35817937762967 0.0104982997925562 2038.05912596523 7.87817187607288 905.685527945017
2711 27.5846314862211 3.31592080198606 0.0105367221661977 2077.25951498584 3.1947550852783 486.428793235634
2712 47.3827403077835 3.51505006373588 0.0123647989080909 2073.08903239574 23.1135134841315 1069.95745044872
2713 15.5612407844536 3.45175559502411 0.0116880482028657 2014.38501781202 21.1656965920702 2248.44307221106
2714 39.598554684681 3.75013572707901 0.0126868955076726 2014.24431312829 16.534428615123 1891.89264058884
2715 43.9112688232003 3.45377846964896 0.0109484790435827 2085.93840231141 9.78044178569689 568.304621111978
2716 31.0877030373115 3.29355442427494 0.010836053248427 2018.17910109833 24.3772815586999 2408.44774767718
2717 23.9486089069346 3.54090915118977 0.0114485816607474 2082.15919620846 17.643213798292 758.158967700256
2718 9.37710480006031 3.07084435114751 0.00993158031816737 2052.71147129871 20.4461048496887 1351.41697761056
2719 21.6238848885373 3.33392494504916 0.011222997834096 2064.64946347871 28.5279753059149 1429.41111054111
2720 21.0794434020703 2.88274194324158 0.00801390838443408 2069.0757391348 21.9202849105932 1028.6512885374
2721 22.988227524766 3.2089485265286 0.0101636897311614 2082.05792168458 16.2309993430972 691.3894939073
2722 70.035984618382 3.99754256946174 0.014225593595501 2099.40876060305 11.9331712392159 517.769247958238
2723 17.2343238952281 3.2673826706617 0.0116544132208288 2049.8637157029 5.34719275543466 685.731066366497
2724 31.0090995519578 3.59450164207428 0.0124269270804725 2053.61180741759 31.1529158754274 1901.50765656805
2725 38.3191374424708 3.43013975768781 0.0117085769698279 2024.34983566683 7.56896526087075 1006.93434195038
2726 73.8651971302333 4.51162827523146 0.0166928718014317 2060.1752706659 0.670827229041606 608.082740400838
2727 43.969800368663 3.71152210845129 0.0129231599509774 2099.06455235742 -13.5757364775054 459.253467778588
2728 1.9450546242122 2.73200002811238 0.00853328943693845 2072.73069848889 10.5591929308139 627.70147616375
2729 -7.87311596084229 2.63420798918425 0.00817117661378022 2097.55447085504 34.6637355652638 411.927152103804
2730 47.6097712069167 3.54087891031326 0.0121069738537979 2064.57323919539 14.9287668894976 977.400140792913
2731 49.173542250827 3.9088650740879 0.0137517335738631 2057.1334722077 -3.55080696521327 345.939263825518
2732 60.9122077187346 3.83691290845981 0.0125777006292686 2028.4329390286 9.67461132910103 1174.18085461864
2733 49.1631842068991 3.98803127240956 0.0142689008887404 2041.77756690211 13.9328238461167 1321.30345841839
2734 32.4752264104056 3.43896641191714 0.0114151372613914 2083.44582562614 -4.69038481591269 355.289263707454
2735 36.0919637823995 3.16969904496914 0.00943530109872115 2072.83250540053 5.6051318673417 542.842642802287
2736 8.87233049895917 3.13811518982348 0.0101969884697727 2035.05391507433 14.408403695561 1329.11743910185
2737 13.2693599337986 2.66573270556655 0.00736651702457785 2056.56324726949 8.26110797002912 682.867807522603
2738 43.4148281180367 3.79970802195119 0.0135831091783014 2076.52318649762 33.1442077783868 1264.03943848309
2739 35.4938741556164 3.69640151126041 0.0133444937883754 2043.28922710451 18.3778441301547 1515.94894744923
2740 73.5685346500229 4.28457651446139 0.0151867414833566 2073.30052297586 6.22514888178557 713.122454557427
2741 30.7533231278566 3.14120261833519 0.0102762316789785 2034.61912693293 16.3104351051152 1460.6653562058
2742 40.6097940150045 3.00605784651899 0.00828667058326298 2076.30270693195 6.03047110140324 508.147656229705
2743 78.9525896827464 4.41659823816295 0.015777224207371 2034.19764579157 25.7271215459332 2257.62733736253
2744 31.5846646282948 3.03118535232291 0.00907637743592 2020.86467118398 11.1402024771087 1255.49786533547
2745 46.3529026462992 3.81335895270797 0.0131297883408797 2097.43724571052 31.8126198858954 565.276172401832
2746 65.0452420775512 4.04815996419133 0.0131858229914857 2071.11392479762 3.07976402342319 596.627710938895
2747 62.0447018039135 4.02543104386887 0.0134199462464686 2083.87965742988 3.72440172592178 567.257316799963
2748 31.3638837291268 3.51591572009773 0.0123553236669279 2060.47679607221 26.2328456412069 1484.76920449549
2749 24.1827387795945 3.41910068966659 0.0118275106764862 2017.30540680909 13.2206723815762 1527.44277654804
2750 23.195671448345 3.18390672264681 0.0101165289032517 2045.10561344284 6.82009801035747 771.684694248351
2751 56.9245872129826 3.79937841682169 0.012788921629708 2036.99319068878 -2.47132626594976 323.981047609384
2752 54.752980344877 3.76402601985269 0.0124774704836101 2048.45704219188 13.4771761973388 1168.38039586952
2753 54.0712209100087 3.81948920093994 0.012455269321295 2080.42519857455 -2.48182891868055 430.518712544985
2754 61.357687574461 3.93804707842851 0.0134866116320423 2089.67246586154 27.2246242873371 780.163515306943
2755 44.7834867999808 3.59918463497476 0.0120012933145368 2078.32084908267 8.95995346596465 647.772734751806
2756 14.3206642840851 2.54730817062947 0.00648283147245915 2064.99710522336 19.4498107791878 986.096582677607
2757 -6.16605043954344 2.89956862090278 0.00957644371611781 2041.59983068379 27.4494960578158 1967.70834049718
2758 2.81853914311616 3.21768412011672 0.0107448790550913 2032.48587619606 0.0840183137916028 411.250891480508
2759 10.6374057996561 2.84351162611821 0.00812758335823688 2019.39100708044 2.36119171837345 538.079599314154
2760 41.7355723680667 3.50021887371415 0.011024329906772 2095.19721598062 17.5804254622199 520.446647108134
2761 57.8560747596911 4.46224502155757 0.0159750810605332 2020.78095754026 -1.87324947677553 422.433104589558
2762 35.3323795768481 3.30490969842682 0.010807918668048 2026.53284661006 20.8923299703747 1949.69274606018
2763 43.8367639933377 3.62680382649709 0.0119250516928092 2091.43425928778 23.1872149766423 654.31145718204
2764 74.4532411346218 4.62310998386897 0.0165431176908283 2079.05548029998 33.5320389037952 1293.65976577763
2765 66.3844998076958 3.96939466727159 0.0138179252387751 2081.95967243775 17.451563864015 819.551212169997
2766 43.1773915710392 3.50072968606817 0.0111105068778086 2090.40099610831 -8.90588880050927 351.247260998647
2767 54.6724436509773 3.82540950273543 0.0130485974025038 2038.10778065678 8.3429666957818 1000.6847347216
2768 52.2307819656697 3.61716556782072 0.0121342279031492 2084.92111316836 -7.40110816899687 344.76306191757
2769 54.0438881773912 3.54079304063541 0.0112040165783921 2020.54537378252 21.0521097318269 2114.15814320678
2770 49.6391551337348 3.8573081203593 0.0129529605796951 2018.46871073334 7.74623160483316 1118.32415425771
2771 79.6284260325629 4.03559175623924 0.0143568579780057 2097.81342687458 1.84682205086574 519.580879316229
2772 25.0497037679874 3.26839726477257 0.0100920404449394 2069.81256753951 -2.65724119730294 325.342352772979
2773 19.777066255773 2.93250709309403 0.00840904008578053 2034.77907803911 31.2513081147335 2397.08034970532
2774 80.6825143464754 4.25622770701832 0.0147271464391195 2096.22165899607 22.6907395897433 626.227864728309
2775 45.9503547954569 3.53078484949402 0.0114130749103438 2020.95570857846 1.92914392333478 594.588283720247
2776 56.0456075133325 3.6725729664086 0.0121081821125624 2033.03493213141 24.6764203673229 2114.1592817704
2777 21.7949989601399 3.36192993371959 0.0113205771928778 2033.88203305961 7.10172327468172 894.045000171635
2778 5.83610337823504 2.67545378515926 0.00808901651078215 2096.01436305209 -1.64792103227228 324.071692346565
2779 0.510646607136224 3.08353653999038 0.0105752482025659 2055.87620777101 19.2045533587225 1238.21831222982
2780 50.1729493629431 3.73988008196087 0.0126033108378195 2087.07014234737 -8.17610848229378 366.577913902524
2781 52.2932850859822 3.47065690165122 0.0108817114936585 2089.99402394239 3.47165893996134 466.680376049104
2782 38.125241909091 3.00773545827156 0.0083318755527877 2086.33357164054 24.329555502627 698.260302433016
2783 29.5921121075191 3.3532095013967 0.0101561979501813 2096.41677359655 -11.3918245863169 373.719807509873
2784 85.3578780436117 4.17299603183432 0.0138338779143963 2082.89072531182 34.9299498158507 1122.82995715934
2785 39.3391178160777 3.31917239488423 0.0105285211576075 2085.75774502661 15.5494062486105 635.498312995283
2786 43.2032800337325 3.466928540032 0.0110893374066885 2016.0584530232 20.1123560220003 2121.45196361022
2787 109.745540099259 4.40953952788365 0.0142433620300127 2078.83775532083 11.810468675103 801.988204500709
2788 47.3800289734814 3.58806655780987 0.0116718675380101 2011.18349652039 8.94345048815012 1244.17322397798
2789 46.9167900205209 3.47535050832878 0.0106654413363538 2036.82821921911 23.4686964331195 1913.28483954269
2790 50.6908711864876 3.85947787072407 0.0136038715585876 2031.10165325622 7.71906974492595 1023.88912905471
2791 89.2245570545434 4.94975140471535 0.0183910033318426 2072.23516039131 9.60033550160006 904.976741851425
2792 50.2770859814921 3.9694554637217 0.014603486899029 2092.18358005141 34.7013673884794 782.093204483289
2793 63.8683076794036 3.60597515174709 0.0107974474115252 2037.89965109038 33.1854450888932 2505.64532372585
2794 54.1353841296722 4.08811581778809 0.014039317537977 2056.00350520201 -2.46442125411704 409.892361688214
2795 92.2783096677349 4.79447604298652 0.0173629258649774 2082.32376051298 -13.032399720978 384.514607486941
2796 36.6153548252429 3.54654031024046 0.0114383505498849 2085.08157218969 27.1000226400793 848.162896726822
2797 65.8200970019668 3.788998960022 0.0118276032608673 2078.16320861643 26.3921515108086 1047.47510814202
2798 28.8505167705424 3.39883426579302 0.0109000936202771 2084.56654677726 28.8717272831127 870.494609300994
2799 51.6568047116958 3.7904465312955 0.0128133229318606 2077.68662708299 5.87898681638762 610.168597206291
2800 11.6065189610067 3.02518704932081 0.00947161792520878 2094.34345790534 27.0444573741406 529.375436312699
2801 54.4863076931879 3.40778067956583 0.0100908337677383 2060.30108587816 28.1656283908524 1537.63143402095
2802 41.031511924256 3.55551940473222 0.0123235774093964 2055.20686790673 25.5053214170039 1594.13907557966
2803 30.6937459731934 3.00654113802863 0.00891279920302736 2045.421352993 3.75531137920916 575.133761753709
2804 55.1998892472858 3.72226801998702 0.0120638469437008 2013.77225187607 -1.60588634666055 327.852844744066
2805 47.4314536355083 3.5409524930323 0.0111535003090425 2085.04688418075 -8.41090599773452 315.323300184771
2806 31.7938724414686 3.45499061633641 0.0112073916504582 2093.83783048787 4.3053605267778 459.447077884047
2807 44.2613029128478 3.72803565732202 0.012371628313689 2093.88785593491 -1.15775696234778 462.225889232747
2808 12.9036149856488 3.17367963120453 0.0103783571925477 2031.80575908534 18.0702392850071 1630.60540040961
2809 74.0935747703573 4.22501350208257 0.014078545897664 2043.5322584887 34.2303077830002 2465.22217995261
2810 42.5666908279516 3.77406344149913 0.0131940444562813 2052.4875666264 26.2419171538204 1727.13723127538
2811 62.2449250805882 4.28813351892839 0.0148933788624488 2065.1889126664 -6.84102863073349 306.838061903836
2812 19.8871416501113 2.85923116010285 0.00828137509047236 2048.51207094826 13.2306784414686 1031.73807461672
2813 27.862001374885 2.94167833681232 0.00838079954474845 2030.56479356345 15.5807293741964 1441.38923065965
2814 61.4336125707865 4.16637290482633 0.0148015912935901 2035.77031499497 21.5658318740316 1917.25629071319
2815 23.0781397477795 2.92222393646541 0.00849501476883353 2023.15289951582 8.63465946400538 1022.03205232058
2816 66.4505272714102 4.35226147594649 0.0159075515740296 2081.48661636724 -7.0532617601566 428.725309044034
2817 53.1699436876134 4.03265796634582 0.0137534078559069 2036.37231615908 2.65896882861853 679.726405880869
2818 31.2466022097934 3.74742607167264 0.0130926516132414 2059.29139842908 31.7576675699092 1769.67552567574
2819 23.4575536613134 3.47149348806699 0.0126039366438895 2057.4639235388 15.6514939409681 1111.21319763403
2820 9.46507869563534 3.37876535075464 0.0122031599468145 2089.72735142941 8.11062766239047 516.378810323288
2821 48.9280677552943 3.23874143526589 0.00919826689563897 2047.85397904972 28.1738768005744 1864.77619520604
2822 5.99156106794972 3.13660319106796 0.0101256768176095 2096.90280917776 8.90182142844424 420.211237913563
2823 31.0072609146978 3.65506863047188 0.0126359132507064 2088.61535914149 16.6385977319442 653.491445970079
2824 82.6897435783594 4.66708417205471 0.0166934066906543 2028.86936677177 6.14845518954098 1034.26050039999
2825 31.6825134553733 3.26001865601738 0.0104197366939233 2043.31694135605 31.6004971065558 2198.4886424831
2826 15.7625805134215 3.31336419750039 0.0104803520455146 2056.23576601222 19.2392440419644 1255.07394370556
2827 61.0733743678441 4.32658198525282 0.015229452374331 2039.97644023248 -2.78857232537121 384.067889407093
2828 60.1617569089069 4.01984746754327 0.0135569927115718 2093.02009242703 7.56319816224277 560.519714033083
2829 100.292956543343 4.51989713944211 0.0143396262781702 2095.93570483336 7.77673095231876 595.44572893569
2830 54.4332669507982 3.91800877959983 0.0135097336722768 2082.79849576415 -11.4008521405049 301.064994216498
2831 34.6882244607524 3.70221967003896 0.0129445713184427 2074.53623965429 8.64667486399412 691.366479811758
2832 52.9968299551509 3.95550174701007 0.0137061348720387 2041.87792244996 -1.87224404420704 393.639313172905
2833 29.7938276455345 3.45798506787941 0.0112874778454425 2038.23787666694 32.8354457300156 2461.82768285553
2834 58.2601097868407 4.18156929741314 0.0150990209444328 2095.97434432735 28.7419808935374 651.634611535232
2835 26.8990261768996 3.33492368116492 0.0104244568009849 2071.31470087729 10.4641800420359 714.971265743824
2836 76.1707302812799 4.3043982979485 0.0152532909670132 2044.75219434197 32.8712753509171 2365.48133165659
2837 75.3115811043549 4.05939878497898 0.0136570597751849 2046.09138876176 13.6019051331095 1245.7247606645
2838 24.3945014076296 3.5120640740644 0.0123309999255715 2083.45989434351 31.6516174259596 970.909303250002
2839 36.888649227748 3.57164252006841 0.0118035962130977 2079.71616592072 1.09737990656868 471.491374415778
2840 44.6256173459265 3.40554232790139 0.0105333904205101 2059.71707261098 2.53846412757412 524.971444200828
2841 66.346897436302 4.18724179592279 0.0148403129236406 2085.65699482965 0.96269360743463 548.286539785571
2842 37.1212090009177 3.43905034745523 0.0107234786011763 2075.03173883609 32.6433257921599 1242.59525147209
2843 18.9000400493572 3.17274525157628 0.0101743535022819 2032.9765041708 15.1684025675058 1413.27384869426
2844 31.4087621525266 3.56523241893346 0.0122246185960733 2097.94950045622 -1.80502538336441 448.174063217616
2845 52.1006111312986 3.51644650912164 0.0108374896620316 2028.90064053237 -2.4584116274491 261.385578256617
2846 57.6411360515646 3.91043492197143 0.0134964183713723 2094.68276087707 -7.89013730594888 454.361808725359
2847 38.4671202335374 3.50942291625341 0.0119413497397905 2029.86969505879 3.56843081768602 694.339961001636
2848 7.94855045921269 3.28030911020288 0.0115745255332932 2091.75879535824 20.0050639128312 583.178035757094
2849 64.5277321352908 4.31886872881742 0.0154479947709767 2082.41887666658 23.4319396107458 964.341052333232
2850 38.1036498639992 3.66836801107384 0.0122790823329944 2094.70572605659 -8.26215353794396 418.871539112372
2851 25.5699216764964 3.13462614334547 0.00936971035560241 2074.46582942572 25.3603746555746 1034.10248739123
2852 56.8649465313169 3.80309873753649 0.0122450987929598 2087.41256840364 24.6555741433986 786.171997337728
2853 45.2841456770193 3.71262944320344 0.0117619921907236 2026.33754804032 22.1452997904271 2094.28356535305
2854 57.8325385557858 3.89469886951333 0.0133236395994683 2041.77786395093 33.1358351418748 2422.63337755684
2855 59.1186412519408 3.65195649794598 0.0119512981113552 2092.08212354756 25.7950621331111 662.657890116166
2856 39.7412191338019 3.52165017970452 0.012233968372363 2036.41288357973 25.0683312444016 2041.61286857452
2857 45.9377598021983 3.33735107010805 0.0105569064293676 2043.018536299 -0.0752874626778066 411.788987338156
2858 15.0707658582084 3.10236019709348 0.0100894979680084 2070.23197501688 34.7272318345495 1422.69520870519
2859 29.0753304127188 4.022764003302 0.0150769290014598 2065.47275134828 28.4228819445707 1501.24035884028
2860 39.488149529014 3.14402507137192 0.00847513237039466 2089.9832687648 -6.73041369067505 313.091794585077
2861 47.277609937929 3.74246569838446 0.0135851302274791 2088.2304763014 6.43572607310489 555.956016147913
2862 10.8146281644283 3.28202781642568 0.011314017670725 2063.30157138221 27.9137471714057 1440.8427774991
2863 66.0761181922659 3.97613620572282 0.0133300501746535 2036.75794123788 24.9992806604132 2082.59398847107
2864 32.6664816624553 3.5983598503143 0.0123938192874919 2084.42499004933 15.7316273334436 701.528027732476
2865 56.1221224023132 4.25245608072096 0.0153957780890167 2076.40368925594 11.512253715191 816.979393194557
2866 58.0921285485079 3.44364644465384 0.0100938407945958 2042.17855660617 32.902619082015 2325.5735294226
2867 9.79974125592019 2.93365853299924 0.00945621804280307 2030.72027306422 25.1798941660672 2111.58054613085
2868 76.616259558219 4.38448471135462 0.0154396702410582 2093.53556195181 13.0859024613164 643.470904781572
2869 23.2942215470049 3.10861594717082 0.0100006172222568 2041.08771653636 -1.96179632097483 273.292508091497
2870 71.2317424046747 3.7828296962557 0.012081553241713 2046.84418003378 17.2248419979587 1388.1196851011
2871 -15.4980397768062 2.41644391776008 0.006691183679097 2081.44943391485 18.2089118193835 631.621246517082
2872 71.0747842301788 4.25928466154974 0.014273832112663 2071.49135487224 25.2378697181121 1256.76182820805
2873 59.6371604477152 3.85573092055187 0.0130100113701287 2082.40774868079 15.4025509976782 758.016728850223
2874 -11.3605972942838 2.71370424567182 0.0082039926302174 2050.5207265385 19.4445803551935 1297.46527582168
2875 51.2310697585737 3.8433754956414 0.0132740827618383 2054.16722875601 29.5065541076474 1840.24253972079
2876 57.1269346384286 4.21812074658433 0.014674926812626 2039.83305433858 26.0220179706812 2101.94184503934
2877 16.501825836105 2.95402212491528 0.00915851721628992 2042.66338683432 -0.851096361875534 318.039663911014
2878 43.7213890462553 3.3548736612297 0.010249226545045 2077.40036571771 -4.22627267893404 319.919116253174
2879 85.0055624028602 4.2056329941601 0.0136583651642469 2022.61189983063 17.5113199069165 1882.2663267514
2880 21.9455427157086 3.33234410775834 0.0111062544176249 2082.85311631928 16.7541090771556 707.143954753357
2881 7.36055714749494 2.69678176236606 0.00802867047565825 2036.55238632951 10.9354034089483 1026.12705676866
2882 -16.0667687093713 3.01673325308355 0.0111991873282519 2096.35761531233 7.86352172959596 417.668957607771
2883 24.7973340125542 3.56751916449698 0.0125343904442848 2064.79224953498 4.70552683342248 620.191176472725
2884 29.086870275672 3.44036194706158 0.0111063131339205 2079.39992253762 -0.200616170186549 426.532728504689
2885 42.0240485656177 3.66476749336007 0.0125071094558834 2093.49651556206 -6.9668021146208 418.723713957249
2886 95.0552115948631 4.60301052670577 0.0162706957171318 2076.84321223339 -8.94855169812217 379.992766772258
2887 8.66123430885332 3.21488251653758 0.0104739209052694 2072.55257365154 11.2388265226036 711.66169793713
2888 78.7674284382457 4.35472439595549 0.0151075782018063 2014.49516979605 0.642307663802058 608.231957301729
2889 -3.8414168470984 2.96905308161993 0.00990335618649903 2098.40709886001 -6.97687084088102 363.038020900713
2890 46.6076885150109 4.27162135534262 0.0158136702297461 2022.5483775707 17.2858067811467 1889.32254352555
2891 42.4822514924522 3.27852925277102 0.0100768266914093 2085.59658299317 -4.51287746895105 341.451317384049
2892 21.7522639273642 3.15365734777546 0.00959786809412809 2029.88370797201 3.50731963058934 636.149353365647
2893 49.5258539643214 3.47125942338957 0.0102387811707879 2032.3606684471 28.5558257275261 2358.48539962203
2894 103.60761491603 4.81677412031652 0.0170980130667832 2095.11720491014 -9.67983556678519 567.777260376451
2895 42.7915413740437 3.74663318562532 0.0129577237912828 2071.44515674445 23.8735549524426 1157.43918375433
2896 56.8386726374496 4.15459748342501 0.0150289401646234 2098.36481980816 27.0430243364535 576.905699348854
2897 44.1754412585101 3.6518601354022 0.0116725555343576 2060.17837719363 24.3543820828199 1426.06296369244
2898 47.623846156383 3.65733222349114 0.0118703126949584 2041.20049071452 21.788570031058 1739.47888722839
2899 76.87893052662 4.24688836294505 0.0144345723842265 2081.90079736011 17.4763529817574 853.586554914526
2900 -17.748274526608 2.58842621557628 0.00837801663633891 2095.1742637523 -7.31873671524227 288.872858266942
2901 39.7882642441158 3.58682236014399 0.0123434273430396 2098.28166683763 -11.7742272070609 434.728924218967
2902 74.8333976608882 4.14387671926293 0.0143974236161385 2098.05481625325 -8.8814067048952 509.411608161538
2903 71.1105779412289 3.83116070282623 0.0123895594127312 2036.46059391089 31.7942672315985 2499.94349063622
2904 34.8676682451665 3.03596312708443 0.00841031113657277 2025.52871549712 2.15657570166513 529.799702204422
2905 8.86343887396626 2.89358144340986 0.00920339856368613 2053.05168576585 -2.226694857236 256.60508327666
2906 54.638201044002 3.80779189108581 0.0132273981377765 2093.5564465255 -6.00927137769759 445.231833118268
2907 45.3111334962663 3.7207358102938 0.0120626114513477 2093.89508453058 -10.595055737067 401.480030681313
2908 31.0627315707067 2.99001817930233 0.00885225391744209 2069.92320978362 13.4513377351686 772.622461676609
2909 55.2943558456623 3.97158281968593 0.0137038723327286 2075.32132364623 1.25848704716191 535.106280696193
2910 6.62075399545543 3.07114902172071 0.010663546897525 2049.92979739024 24.6828295779414 1626.1648459224
2911 50.3941231242417 3.89384866227986 0.0133325795267034 2039.24231798714 32.8076483355835 2486.69565169938
2912 36.299352471258 3.50154583375259 0.011334937974993 2019.66927523166 -1.72065377468243 300.345734784583
2913 45.7326304453419 3.58536972153889 0.0116685779389767 2075.39543342264 14.4007148826495 803.875228169583
2914 31.7610534021086 3.49056213621071 0.0113683148687415 2068.41751979641 0.0442637386731803 439.127028247637
2915 -0.79288694803313 3.03486117494663 0.00972470074128457 2014.99923471804 7.42327209096402 1010.32259190486
2916 49.2315999178378 3.54178297430653 0.011590608774518 2091.27175600687 30.4051699023694 709.968787432333
2917 4.66029158987396 2.70390646624313 0.00767855125550322 2027.57494174433 2.28364329319447 495.676344962019
2918 55.4270372776302 4.04780636423327 0.0143704386718119 2088.77237264509 23.3098868420348 778.584781210873
2919 -11.8999772748011 2.26524374635963 0.00628174447451001 2038.46577911708 29.8238235083409 2110.70772487274
2920 13.9309743190452 3.32236466829589 0.0110970931897151 2095.83006728697 29.3777359789237 541.296976002747
2921 46.544125638001 3.83410997790658 0.0135660622871155 2041.96141022467 28.8804375589825 2165.40615164796
2922 41.0322264829742 3.60395844448528 0.0123346568426146 2078.17429289967 30.0347525882535 1112.13588064307
2923 78.8881040035558 4.46325824842595 0.0155317195063923 2052.14357080124 3.97018427262083 757.472079541151
2924 48.3622018222332 3.59346708151781 0.0117498809093867 2070.18117805105 15.6980404420756 919.092852134712
2925 65.7467777227309 3.78419273344387 0.0124139780244766 2055.78454801417 12.7871854486875 1040.63948617566
2926 -15.9166751342439 2.21725370165812 0.00619642827972858 2099.31078625331 4.87743454519659 273.41910568484
2927 17.6699961490185 3.2079588383142 0.0106518670293482 2087.57875736943 32.4674591212533 807.166634003694
2928 53.0077695341888 3.89734868406049 0.0134318524974281 2044.25783981872 -0.44883041176945 469.484541178904
2929 15.5693185489844 3.10124070924827 0.00989234777004896 2057.90444264002 32.9347799671814 1773.69230277797
2930 -24.4479292517514 2.36390308878892 0.00688562210732271 2013.9630397174 7.22822766052559 911.99289745821
2931 57.9051386867976 3.91934419531846 0.0135759212532333 2038.9241796874 20.1653276593424 1729.44053397382
2932 40.4805867168915 3.49183885778368 0.0118646478619232 2066.08149182191 22.1440413407981 1192.82098641517
2933 21.7414800457503 3.44201044104995 0.0119124515715646 2043.69282159628 14.8220672411844 1271.70695082445
2934 15.215747778631 3.09497456681062 0.0103775314752592 2095.3073530863 4.88011199282482 413.342844669704
2935 12.9456211676882 2.70472243915969 0.00752252137852935 2063.36540051317 4.92209568852559 509.466914853493
2936 50.1028352587853 4.1118356857279 0.0143126518776399 2072.20246081706 30.3611765056849 1366.78824677527
2937 43.2002466931927 3.62296784740087 0.0123163902099452 2024.58416581014 18.9241753215902 1885.54709661051
2938 29.6690405648084 3.63071522995377 0.0127180942128572 2049.18136369088 10.226842937991 981.986869711948
2939 12.3370134628876 3.06126980207084 0.00995760740363526 2082.46126612485 16.1384044471197 666.843498722946
2940 88.1610078205737 4.27024513885459 0.0142320284597852 2039.68302391726 1.96331157581881 656.455353233422
2941 54.2899192301677 4.04351057040951 0.0140561687809304 2027.51037331717 16.9398968596943 1741.95597293708
2942 -18.7091181614561 2.44285730672017 0.00711565202303644 2011.77740788553 8.43365125125274 1043.82639082667
2943 45.2513241952115 3.34649264780419 0.0100994690760392 2091.11843475699 -5.48846651567146 364.678950130536
2944 38.7703550306708 3.72535096296018 0.0127701462276667 2050.02991397283 5.00328497961164 722.156817721457
2945 40.9821621035183 3.46755930508828 0.0110528471279037 2031.99088378972 4.77759165456519 757.887924147046
2946 47.5338075020418 3.70149729737205 0.0120323757281635 2038.04634517781 30.0967033044435 2328.60302822639
2947 15.5123388141136 2.9909406223048 0.00946942821998224 2088.22507598065 5.58473299257457 438.715409002273
2948 51.1023076049351 3.61689584680915 0.0116971612511246 2062.64378080121 28.7884395825677 1528.35470187714
2949 79.1156761975714 4.22285765374716 0.0147780545119268 2051.96954032662 20.6197158573195 1527.92902152922
2950 6.87745583389403 3.17031247326611 0.0104829318364429 2094.04443110758 8.21377187035978 447.715799891379
2951 37.9767081768869 3.61269135216224 0.0123131060574958 2052.61245592078 25.2387662790716 1653.31451201928
2952 7.13450019765428 2.71553477120597 0.00837440144780736 2083.33960635308 21.3460044842213 692.506645909504
2953 58.1856422938726 4.0449643400348 0.014446510410733 2070.83204187197 -3.79841603338718 406.38717539251
2954 70.0703135824849 4.33771114998312 0.0149611862235141 2024.74752521748 20.4536364437081 2089.65512823275
2955 11.0798055107299 3.09941951947801 0.0112254403579448 2011.40172381978 4.23345476388931 772.577181107283
2956 41.6494674101948 3.47056402250651 0.0106287248811083 2078.28189026378 -4.99947399133816 321.38133155604
2957 56.2459423558389 4.07856200446131 0.0138889437668691 2074.86681367992 -10.0215317658149 264.316936744927
2958 14.6424249444652 3.28407093193629 0.0118536885718241 2090.63837482012 26.8129547964782 671.878696823585
2959 29.6312769918441 3.1976736881821 0.0105518220189339 2089.64954685047 21.9375507812947 629.135172143061
2960 33.5901224425058 3.56927318332239 0.0117708797108838 2098.89655842888 4.33830403722823 453.527245099961
2961 46.5540347448742 3.62697758107948 0.011588989421365 2090.93151248759 33.1648959335871 753.847320218821
2962 23.8530210275863 3.40739564825446 0.0117523938008652 2053.22773582023 8.72087666299194 840.303383632876
2963 4.96711503149946 2.90385722539979 0.00958626441751182 2062.99964278936 11.5153491287492 791.23061616548
2964 22.1564872989661 2.94564247718351 0.00911630026838828 2036.16455585742 1.54700265498832 464.424991382704
2965 45.3641633967618 3.3600851562896 0.0102178382725852 2047.54485236388 11.6120509477332 1024.81950097665
2966 46.5576477082639 3.95044559025913 0.0139599888715098 2044.40944717871 34.6433865628205 2429.77748285252
2967 57.7108984557497 3.71016563866586 0.0118919297365941 2016.46761740325 17.489347353112 1924.70047027962
2968 17.1301021887835 3.07253599792195 0.00959127205182209 2052.7778038457 20.1370004238561 1332.97890577089
2969 23.870817490321 3.40776108475578 0.0115164665899727 2067.4841878626 22.2738246107474 1154.85604450176
2970 52.583653591507 3.52087413748048 0.0108523174908338 2029.00486600376 22.7154781715944 2049.42390675762
2971 33.5193653334692 3.77192978679757 0.0129133702680533 2096.5640882228 31.1698002531193 585.013950553127
2972 -0.545169087767751 2.64197961772458 0.00732975509517435 2079.64692223305 34.7096315841191 1027.81788240862
2973 53.6564020776059 4.4055786500556 0.0154944747365469 2035.39609609381 22.2780891717412 2000.66630001526
2974 18.9241661475658 3.6422669547198 0.0126610189874433 2018.75587768829 3.21466077817604 724.154937026815
2975 59.5399561800065 4.21113829580922 0.0145270058058879 2016.84331077314 -1.11062989803031 442.068169590282
2976 83.5461116018441 4.16670945253177 0.0134887817496046 2079.17753066961 20.8212321065366 955.432909859442
2977 5.44577348220981 3.34456372450733 0.0122889559052396 2032.591674814 1.66217477759346 542.354646435588
2978 72.8765139505862 3.85420089635227 0.0127656561238958 2017.73138079583 14.1289429878816 1647.36083782911
2979 1.35764651600955 2.86145661353106 0.00896268752269246 2093.6199393603 34.4208031799644 575.661435585392
2980 82.8097636434384 4.37504588097886 0.0151569992640056 2072.85264541465 20.5919131892733 1114.74515129711
2981 -8.16324070174306 2.9424505133404 0.0103122251881123 2034.93457699777 32.2705574473366 2474.37787863016
2982 21.5939137821954 2.96463261269062 0.00925920422274507 2079.1069883802 1.72803774708882 404.788966935857
2983 7.47900494174218 3.11929404044084 0.0101922139211548 2076.82610841678 28.801414698828 1058.86953430323
2984 44.8042703321833 3.91642459992912 0.0132821663388087 2086.92117564473 -2.55189750809222 461.867538154639
2985 19.8159777535127 2.77115411217656 0.00736301077374326 2061.55725145177 33.5429289168678 1624.02927717516
2986 77.211768218423 4.25770171351374 0.014104763791478 2015.31811335008 12.1726671024226 1566.5917447195
2987 46.6152730776833 3.71256550045723 0.0124182786234128 2095.92173236934 16.1003795359284 533.780780010985
2988 44.9051174187357 3.58022012780521 0.0121608460764609 2047.97737184796 10.9645853890106 1023.28316071075
2989 52.4865574889127 4.12195094418316 0.0151245713764391 2046.93834747537 28.5196051141247 2043.46412785988
2990 83.3042864570689 4.48095799206323 0.0158653022391794 2051.06230836478 25.000350237824 1795.30458738304
2991 46.8556731015025 3.75959150890516 0.0126329260917491 2032.89125606837 25.9258937463164 2214.35013902642
2992 42.4970633487862 3.60490105907919 0.0116304973130411 2020.12638165546 15.1550911390223 1661.69995056468
2993 76.7509572388812 4.19781544960489 0.0140864908573378 2044.95469512837 23.8604074018076 1843.05957344152
2994 56.1441891952093 3.90510087860107 0.0140527901961341 2085.0289419964 28.9098488423042 932.932875283525
2995 81.239967057656 4.72010898847989 0.016846284963433 2051.72829826013 -3.51807399187237 433.588503128316
2996 0.478436670397152 2.72302080608899 0.00935325599168668 2047.53028884833 17.426522008609 1259.62205351403
2997 11.050749369456 2.91100650574588 0.00924482877183128 2040.00908068707 22.6209021778777 1720.25903233357
2998 37.2601652299696 3.3638940360826 0.0103664723797182 2095.83145990409 -11.7590021551587 368.230016198386
2999 26.1967084202987 3.26178536282912 0.0111153470150446 2027.84385823482 12.1330230054446 1288.35037102134
3000 29.8244851149037 3.23635154818411 0.0100734619133444 2086.82839767053 -0.896166472230107 390.404209349276
3001 41.3392249642156 3.68555001536479 0.012455412722278 2095.01073378278 32.8193844435737 629.451866844544
3002 16.569551985372 3.1491404886976 0.0101353516958049 2078.32002853579 23.7154798954725 908.120719490955
3003 26.7393658481542 3.2579694303606 0.0107150051406691 2066.76722693723 16.4534964156337 956.169295603184
3004 85.2746828391422 4.25415028306611 0.0145139567365084 2069.55300250254 19.4921566778794 1132.10153644294
3005 30.1601183413534 3.49107772272651 0.0114552826968727 2084.88632314536 8.69611556641757 569.889257869716
3006 22.4929852637824 3.41015286299029 0.012218544972934 2051.53490859433 33.3918245648965 2054.6577668277
3007 1.5147331330257 2.85630537215372 0.00906331913949035 2081.60397585202 10.384651706554 547.360730065525
3008 80.9395248384613 4.11961980499499 0.0138145650003217 2081.22695399937 12.9258038848639 762.372298427651
3009 12.4701856783968 3.08062908118078 0.00982378324991572 2063.73072970752 13.3369506360032 868.409884962126
3010 5.1081093146245 2.94195456706797 0.00915356611461382 2083.02935774066 27.7846371429041 837.116409658705
3011 -5.68611876084513 2.78196178993491 0.00853108975193292 2054.38577600196 33.5712417052127 1876.06481809248
3012 44.1312056696292 3.78084108766452 0.0136478595949137 2063.56637805142 -3.04366643307731 373.645621446443
3013 26.4106884669787 3.25508513192412 0.010529846991594 2086.87912387098 18.5931497160345 651.599733999223
3014 -10.4392506545161 2.75233813109981 0.00914285014234292 2011.85733774677 14.8032326973043 1651.34438411474
3015 59.4463408002352 3.80077156987875 0.0121334958238002 2033.78722056514 12.4212110321969 1297.16133080226
3016 61.1602499366908 4.05113325576087 0.013606875033621 2090.18344757636 -6.80138792144135 444.480769753995
3017 33.4051304920599 3.53820115912131 0.0120946201376275 2082.44632503507 23.944311637897 868.468816736327
3018 14.3052848578834 3.59871301986303 0.0126511308836081 2099.6696708661 -0.9942537965253 458.221691882967
3019 16.6440202073554 3.02614245935964 0.00872802210927523 2082.07748071803 2.87230158224702 422.171698879772
3020 8.35640787747661 3.10973274940713 0.0100457296689364 2068.2380206394 32.8850807412528 1433.82522213372
3021 51.0595754548488 3.79924478353625 0.0133808067910998 2069.20617032214 0.955816977657378 513.728036537391
3022 47.9918522239133 3.37513855442017 0.0104934585139122 2040.43443069514 0.517788822762668 450.205217858084
3023 62.2888279381237 4.16289966241451 0.0153597903513303 2045.68602890684 -3.51239584619179 345.32416452404
3024 13.4254290968259 2.89564815021016 0.00859016615508997 2064.68553757737 24.2269375734031 1212.12938758197
3025 21.0447060299904 3.03906546646352 0.0090384471458577 2049.23180842539 14.2654037941247 1098.63518709329
3026 2.80036373045618 3.00026095752479 0.00942785938302838 2055.34272904717 12.1794597152621 917.464831503592
3027 22.8811283966653 3.46647105798782 0.0117935875576038 2074.69043932739 17.8198101022281 889.648653704872
3028 32.4894860363773 3.47363213296175 0.0118987351780182 2079.34981072159 6.2571335490793 569.384339813522
3029 25.4519677437486 3.1689629060538 0.0104528361794362 2037.50429341965 11.5725625329651 1121.66388524788
3030 15.8895052586501 3.01403812842549 0.00930465878506235 2051.82158767222 21.7734768311493 1422.99169594642
3031 40.2928551504607 3.33787657202109 0.0105437273589487 2085.97826663707 34.0392487961799 893.318001096249
3032 65.025585211393 4.22429815712742 0.0150704183427698 2013.09765411285 -0.0447921664454043 536.086534444873
3033 52.2230393109591 3.62443748530174 0.0118937452838826 2029.64500558493 23.0026089842431 2073.56338836299
3034 79.7935390818245 4.37526825559351 0.0156280777345522 2061.16743194405 7.33637955505401 844.316290244773
3035 39.9678915241243 3.55117796394325 0.0118467439366165 2065.70636652294 33.632801824715 1600.91337768343
3036 39.3074027042637 3.32719017795688 0.0103450747892302 2061.44751713891 -0.0301126949489117 412.249681995764
3037 37.8023636170129 3.58642121535238 0.012349484720118 2071.42191992118 10.4727811086923 754.260079524318
3038 27.5372301339318 3.17534771704474 0.00967990732305405 2041.64910127246 29.7691287030466 2130.09346298293
3039 42.8566506913874 3.60379169131072 0.0119880968525572 2078.01347752335 15.5073354626074 794.838704282658
3040 54.5058039529182 4.31984831053297 0.0162078754164373 2080.60590066016 -6.0647246055305 440.78638783306
3041 39.1240194402288 3.80903636574428 0.0122460606862168 2047.78908280167 0.274583781138062 490.759180987923
3042 30.8750492994985 3.63562241115753 0.0124824148777203 2031.48642256088 7.75681045139208 992.371910704028
3043 19.3042616006128 3.36212563600555 0.0109031646302229 2077.80960761849 25.8653799444437 995.220177780381
3044 77.4186542120582 4.22861283072436 0.0142905228602794 2090.09026162885 -6.29936209646985 471.902331101468
3045 55.8270172945282 3.92872568665853 0.0133249117406922 2068.62449229183 19.8819854902104 1120.61426924514
3046 36.2468386802028 3.32583190132542 0.0102685280992145 2034.8511042879 29.2468056222424 2318.07479870205
3047 35.9546873002848 4.05104721167439 0.014757795717561 2069.48894551327 13.6948428140022 938.059623049703
3048 62.8827254112592 4.1968447685582 0.0140866407700676 2086.29758339282 27.7603917545639 909.944727861871
3049 9.03605141831006 3.35681725500546 0.0122654847659673 2016.30688657239 4.78787617990747 832.064770877436
3050 28.9678022730948 3.47013467333302 0.0123304514273782 2019.67843448929 -1.26139254774898 341.873964308117
3051 22.5694843015986 2.78845307233635 0.00783044684034957 2079.5501791595 32.6458346005529 1007.52426135821
3052 30.4327946172279 3.13319641658205 0.00984520037616942 2085.60999809951 18.1204028567299 650.864836138389
3053 47.2691681881795 4.10412367213258 0.0150398234126011 2064.57241585106 15.1483770948835 1064.39339408046
3054 64.4047516400213 3.97929882334558 0.0126697909665058 2091.0378352874 28.0991230416112 748.583220851953
3055 47.4051640995552 4.19753783054484 0.0154025468230538 2075.06570671662 32.5427499623038 1351.32412008217
3056 69.037458591874 4.30429301582711 0.015031537681837 2051.99426979176 24.8158833151683 1738.97989480823
3057 56.049677234771 3.91626288412067 0.0128592806044921 2028.1059710742 6.57822826411575 964.864010227975
3058 37.844017956749 3.84374325647587 0.013628478616321 2088.83484573313 -6.51654771994799 417.918198274254
3059 33.6811483910673 3.53010207883135 0.0116513366642145 2089.80053344369 -13.1981861987151 309.276175126252
3060 51.9706911974702 3.52750919945721 0.0111050392315739 2088.32196910167 -4.55171903362498 386.215110436814
3061 54.9928068179274 3.96888506371879 0.0138641055553651 2011.43292175885 17.1521037491038 2024.14024445088
3062 65.3409157838557 4.51535068987912 0.0162195265210798 2011.4145095183 14.0813404833898 1825.44982921317
3063 71.360578772373 3.93038289492087 0.0127304964240857 2018.02433907357 16.7304192692973 1863.82333877687
3064 29.0806591966857 3.3515177012245 0.0111744226981726 2068.23034326895 4.36531483661383 560.996821050372
3065 12.9899771209891 3.04951646739919 0.00918601409216223 2027.91327847331 24.9572042631917 2175.68559046424
3066 46.718728772944 3.34651592687148 0.0101403146466339 2075.87457036343 32.2821431350894 1192.56661965404
3067 19.9036431352765 3.09641498894611 0.00952169106461526 2051.34733155346 11.479038852267 942.396560562851
3068 10.049356842652 3.37688247227279 0.0119047990830329 2064.49315690366 -4.53409404493868 269.554314237231
3069 55.6257760497202 3.82250547799563 0.0122917775870046 2092.85786474776 32.0776536501944 707.229353922551
3070 11.3899060536165 3.38674051491981 0.0120439691150058 2048.45601542038 4.56156091764569 667.738036187157
3071 -14.908875862785 2.39691779718397 0.00681255402644665 2074.07206539554 11.4076553983614 588.606644283657
3072 6.57548931968042 2.75028441657919 0.00766806345457215 2065.15803417657 14.37467682641 835.681335312271
3073 51.0706958046506 4.26943708120941 0.0151811677535717 2078.4603892148 33.8471210701391 1274.41063064912
3074 44.4296318274581 3.84777070155806 0.0132718720323465 2096.6490787724 31.5283249039203 593.946605199221
3075 56.1757232680701 4.13344830073459 0.0147616381424518 2041.05508153164 -1.01664517773315 468.559540471849
3076 50.4447600064704 3.92842019813702 0.0134361255423253 2056.91180001223 -5.30202182475477 269.18922231926
3077 43.194678610885 3.2381523480253 0.00952373286543718 2093.44183387724 34.2381615098566 622.639902072552
3078 28.308646466782 2.94481711004868 0.00848820431003409 2083.97355635674 9.6346561703831 515.098978759991
3079 60.9418745988079 3.88358012820719 0.0122745160696564 2074.07463601278 28.4146555140615 1220.75952493751
3080 -4.04304794126514 2.72398194427537 0.00788237290920198 2095.47253318434 -1.26264715567231 328.164110022114
3081 12.9013075264755 3.0432655018292 0.00951449357761519 2076.57068235683 30.7136490382254 1098.13943938567
3082 27.6776906550631 3.30020114238248 0.0103053633924066 2043.94917452731 3.56648353859782 610.306295072182
3083 17.3213301936908 3.06042131439997 0.00963497010282008 2094.83884276426 33.4141830005683 553.650750611584
3084 31.9286053962809 3.59831670100408 0.0124806997342748 2039.82234099857 23.4465354378335 1868.13874237074
3085 61.9075523649072 4.25670111393514 0.0153569869759803 2050.34009596426 0.0826023193076253 549.556633056107
3086 3.55954108818603 3.02947708392028 0.00992854771271733 2098.51373329689 -4.0004649409093 374.444622712583
3087 58.5848883735655 3.908989055144 0.01363249857814 2068.97129341005 5.79412969760597 677.016744755003
3088 20.1176256838723 3.18791084274656 0.00947181704020852 2063.16088845651 3.59609001548961 525.148018389347
3089 24.7220914086731 2.89040434887883 0.00839527187362959 2075.90800498589 29.9087793705985 1075.08571897679
3090 17.7762380674024 2.80225953274432 0.00800125673036841 2085.43695583288 29.8462447267957 777.287935950415
3091 24.8964184427076 3.10438180522229 0.00956779199057122 2091.56226161658 8.88682962628081 460.051701493283
3092 45.8825151895599 3.67662047512089 0.012455769099597 2072.13043257897 -3.3728236425668 370.817910583179
3093 19.4409754097207 3.37357828721409 0.0116178424251185 2048.05611079931 8.07530861580744 847.439935638191
3094 62.3406763346573 3.91680577043931 0.0130980619261032 2083.65069899033 -6.76758325193077 383.200204373707
3095 71.2928355550773 4.07706898364796 0.0138089446729484 2057.36619973788 17.9447835450992 1280.47098422252
3096 60.4617551692306 3.99100761819516 0.0134766710336323 2057.65104739112 23.4543968830258 1497.487937951
3097 8.76035637686684 3.03932680072334 0.00979312698174275 2076.20245843357 19.2539165052585 838.514948880311
3098 38.3676694136521 3.50187019591922 0.0110691889943034 2014.48563487059 4.16224010055885 792.458013462932
3099 13.1646815138955 3.22854106872029 0.011021685686642 2052.11054502241 33.9512335974723 2034.72932802752
3100 39.2896297300116 3.60808565769136 0.0111672745107758 2097.86553605646 10.8256848203018 471.020340866262
3101 18.5959837420797 2.89474222705792 0.00882945380928517 2086.80175410025 15.5835525272414 564.019520664447
3102 33.6580053632958 3.39308230618399 0.0110958171576509 2096.54587721289 3.40634386753663 437.621534421662
3103 33.3969917834995 3.61110787783214 0.0124359850147079 2052.43059272342 17.8835438122042 1308.82105004917
3104 92.6430123526777 4.36143856449059 0.0143796433216322 2043.52758047218 2.03942448366433 663.4763093946
3105 15.4419674639428 3.31723988526161 0.0114038304212431 2030.1320561883 9.72936502890661 1100.44459497498
3106 18.3330967088528 2.98969872633181 0.00937624615858444 2072.83596996171 7.3338691983372 571.322035870632
3107 -0.508152359600886 2.60495892108087 0.00752999834919923 2079.82371736504 28.1383732939139 886.957651697819
3108 28.4519619043276 3.30868589024459 0.0105564530137921 2095.77804115857 5.77376989182085 437.585541375192
3109 50.2617650838384 3.89691928641791 0.0131413469628499 2091.97508356185 -3.13161026919261 467.063524224887
3110 43.0606486826437 3.45199891529921 0.0111880250350462 2094.11157129169 -7.0806581620127 390.772536008387
3111 46.7353377184428 3.63289340462235 0.0127134837547777 2027.34692403884 26.2745414068922 2371.38076642917
3112 53.3981789596823 3.87474294810151 0.012863426546735 2027.27381809475 10.5387587239966 1254.25270589161
3113 29.1735244808021 3.77906758744763 0.0133944449479368 2082.00452366099 -4.36499254778028 403.833309225125
3114 46.7083675502059 3.68428359445992 0.0130557816381318 2058.628281774 -2.56881545996293 363.987146839239
3115 21.2199519880285 3.21027453374941 0.0101979842021008 2081.22109141387 11.0733696515672 608.517526578529
3116 58.5123948369798 3.64526174793688 0.011500835308047 2074.03615881293 -7.46251489967108 260.477138485257
3117 44.2741641835295 3.54428578261926 0.0113556688325793 2089.02453512582 27.6963607780635 746.983230018299
3118 46.6491904193617 3.28953427238584 0.00986569796464427 2099.7835630544 -2.03032948542386 405.466433050422
3119 45.5469162818625 3.34059463656773 0.00995626038265952 2083.61831213068 6.43526596482843 517.138813033381
3120 10.8287277500866 2.98844947865279 0.00930410389461993 2053.40096257417 13.7261580349877 1011.0427102285
3121 57.7819317792651 4.10906509517629 0.0140651483356536 2084.14140079729 23.7208350817673 896.793882850996
3122 15.6448840340107 2.97972296920219 0.00916085933538496 2053.80384912202 19.5193961402401 1271.14796887779
3123 44.809891950135 3.66292297786474 0.0130417037826772 2036.86719411821 12.4450549855828 1253.70882788435
3124 39.9015523671451 3.37081804210826 0.0107254143026393 2069.63496775436 8.07590894633904 665.965271339833
3125 27.9751746292769 3.40463395684452 0.01136208860765 2035.82264851243 26.9992891955189 2161.83055943943
3126 49.6337393075776 3.82171864475099 0.0130208323761868 2095.71056436747 10.1313377637416 527.192078218315
3127 49.2520499371883 3.95714861304953 0.0140161219194544 2049.93413596088 25.1110767154023 1762.24836498593
3128 27.362175218533 3.10489915826914 0.00977911034934825 2095.20216646977 -11.0872009629384 333.572432015421
3129 54.7361255398239 3.49722750452882 0.0110067641661141 2059.21351570776 10.3322978853248 856.993616351144
3130 28.2968402000256 3.63218543030291 0.0127480368996927 2016.45341929817 18.7749861297198 2031.23912471033
3131 52.7492001325599 4.05779669528274 0.0141116073218322 2020.04002919863 2.02202697051689 677.531424160678
3132 43.3769854399997 3.46959217540484 0.0115798541026273 2038.12171403924 25.6729424721561 2025.87975528719
3133 44.0858094214878 4.02990722148238 0.0151166651593386 2032.66362596652 -1.79218960460275 400.221160836642
3134 46.776184286947 3.53219148738643 0.0115418946254071 2043.25386507344 8.66403861669824 934.896631168946
3135 8.87518420893815 3.01650085396848 0.00992554196226953 2071.07089637872 22.0219005737454 1016.14315633799
3136 56.8063946424475 4.10925693566998 0.0142718490018006 2043.9807713842 33.3990495675243 2393.23510905456
3137 40.6441546360692 3.06535429563599 0.00833522434336609 2053.21848600777 13.7601294345222 1015.26986711787
3138 41.2477718361354 3.47876302823454 0.011186333134133 2041.43057659268 1.2874921807088 510.537375935234
3139 68.640414814152 4.07028233756678 0.0140210111094559 2076.62150976318 3.67252869997174 602.250296767166
3140 -5.25566052145713 2.71605769337059 0.0082025969825978 2099.0254275559 28.5795115772635 363.438830250411
3141 65.5172332958635 4.21084360140566 0.0148290682136718 2093.55038507166 4.31831870460883 564.602584989767
3142 28.9870785261162 3.39330537994423 0.0114731860847465 2067.48836685368 22.0212871348485 1144.76939819345
3143 34.9537960510882 3.8133547783141 0.0133434117739822 2071.99624127359 1.07192931696773 515.4321396326
3144 45.2872382093965 3.81036535451025 0.0131974190768708 2081.29834383633 23.5264122625813 923.959277150164
3145 50.4708850737253 3.95180900614847 0.0132512429445931 2098.04755240958 21.0168185201474 539.574832260591
3146 -13.2445998591927 2.59418695326509 0.00792621140249246 2037.44136782689 16.2069718493149 1335.12913482718
3147 47.453660735684 3.58788963672848 0.011856398922159 2095.62051091227 -0.654061380773783 448.404420585882
3148 49.2980033339669 3.40482139284781 0.0109568549549661 2086.69645570964 8.00527086481452 532.444083439935
3149 49.9785476862161 4.2204552789959 0.0153322764478068 2069.29642214836 0.149068250320852 546.214212821418
3150 57.2481693910683 4.02604921803419 0.0134172853427288 2040.01758198207 32.2889655269682 2444.02997508177
3151 10.6393092219056 2.93267228923832 0.00912346442038004 2014.98296423373 11.6476998571306 1354.68316675127
3152 55.520266180301 4.16824231082157 0.0154558099752739 2077.82595866965 24.8118333774619 1087.55816768286
3153 12.0623682968865 3.42630841477483 0.0121826474346467 2090.23965076869 6.24171883333474 498.576847084697
3154 50.6888498186345 4.0592652595332 0.0138107997787857 2048.12483985792 -0.93311202712357 465.245428390311
3155 -10.5680632056883 2.30554894187099 0.00617507815860811 2059.81823316426 8.07723574340343 603.278107142983
3156 14.5994652893719 3.08688140999704 0.00927259264486923 2044.48980453331 -1.00757652893662 325.083593560763
3157 40.3764941600075 3.21665633246516 0.00957720354458508 2035.21445211372 19.3265058821999 1648.44609319995
3158 97.0471505034316 4.79868360888686 0.0173000426386211 2036.33800553787 -3.69066179031506 379.853803013282
3159 44.7639980023393 3.61958768283802 0.0118289651791143 2065.75205288129 31.2247854331508 1523.60949698853
3160 44.6056858413388 3.50202712370442 0.0114117801825395 2018.05296206451 6.92242277087644 1006.48663920476
3161 34.817169705324 3.373404678031 0.0106557944213218 2091.77545272093 -13.8189835334197 306.800780870147
3162 36.9507066798666 3.55180277918983 0.011946559960594 2078.49479291891 -5.06637865677476 339.409923446448
3163 48.0687709313272 3.52028897904427 0.0115784666140726 2048.6883457941 23.8686862541363 1667.08271291554
3164 55.368276647524 3.64248254685885 0.0117048644815329 2081.94014481874 -5.00845762202516 365.094178306598
3165 21.2968865767755 3.56007635776488 0.012579022663006 2030.90238967002 18.1328580505215 1707.06117229164
3166 28.9220818032748 3.7519801528898 0.0138343653226408 2048.84008919355 11.2474662507884 1058.52543499452
3167 20.808176022049 3.2484953386871 0.0107394485274237 2054.97856709827 1.03558190399781 455.240613587701
3168 14.2866727585298 2.84395224883854 0.00911835993618363 2034.13867955818 30.7524423371069 2380.91489151893
3169 25.4425040687221 3.02853117365356 0.00903734659333509 2042.87909076246 16.6061709658243 1321.90400531522
3170 50.0039668072075 4.16018320506493 0.0143189408506161 2099.83027910604 30.9581860573962 532.960310154296
3171 29.1130618442546 3.49698245779168 0.0116753790614542 2056.53790271538 18.7158003356308 1254.19413740516
3172 46.3497302511847 3.55200454515159 0.0115771078631199 2065.93967352109 -3.10134243685752 339.869159925229
3173 11.5213215777133 2.8827049299981 0.00838003316352984 2021.73221479077 1.98961649090052 509.357627833888
3174 42.0703530044081 3.45199195157561 0.0106503934873869 2071.86854393012 20.577071737498 1007.1352539894
3175 59.312327637165 3.63205785009916 0.0118296397547479 2069.92810904817 14.5073099667206 891.739218420609
3176 3.57021771784321 2.99006858477489 0.00972997828194614 2089.19358179043 15.0927121425048 537.998848405224
3177 8.45570482611974 2.86988627697274 0.00888724466503895 2081.06388030597 34.0374227287248 1000.845846952
3178 51.4782383895515 3.74682182082342 0.012277212264662 2085.38429331337 27.3028842895292 869.495386221435
3179 13.3056204295821 3.01590995902544 0.00892274875753022 2095.7613526301 -3.61605293350294 355.861262955266
3180 16.9077919867188 2.88888849480073 0.00871549183226891 2022.92263513897 9.25548064056784 1070.25774406905
3181 30.2779010087539 2.94337790197931 0.00839426480333167 2094.48849800997 -10.6087512429804 301.342902076542
3182 66.2944740804706 3.97839490349566 0.0131325070626415 2019.4614170189 9.19947680318728 1241.18587133436
3183 49.4237368302415 3.61486402207035 0.0121152502839628 2077.99532880355 28.2926264125854 1078.55529591498
3184 53.1560260628131 4.07043905564605 0.0146396283163595 2083.38733543758 30.834032446146 1033.46844456672
3185 51.3635670386891 3.43227775595371 0.011065919885416 2024.80093457596 12.5968673289753 1376.81460111114
3186 27.5593055684865 3.51632106616543 0.0117030130816433 2077.08341153106 -0.379450663458556 434.219893954614
3187 26.9667111260543 2.96974377718913 0.0092630469254348 2030.77060362091 10.279595667962 1080.87634685139
3188 47.2033375914068 3.68337037856418 0.0122376339066984 2014.61989031034 8.92952282680199 1226.19422075738
3189 -18.406779281229 2.40310841972111 0.0071761242583812 2043.9886571758 25.2761099277996 1712.03346961573
3190 11.8190488261649 3.10488681157315 0.01019450123723 2076.32498132531 32.0102141145617 1147.84820775091
3191 37.6719525432058 3.8465875749961 0.0134979212778508 2080.29257191974 4.41006276756525 576.853538288082
3192 74.9655583190595 4.36618147241326 0.0150592558139531 2050.69414020423 19.6410656580701 1522.49997216651
3193 20.9433107053245 3.21217676629288 0.0105229024046982 2081.6642998897 -0.444099328015 395.153443288266
3194 31.4880445114787 3.35823798780901 0.0109308599334915 2064.8524230693 14.4834989937954 930.144401372272
3195 70.4201112113236 4.18071966279299 0.0139994889124962 2033.42262996244 11.4074817067012 1286.74811058048
3196 27.5214641949031 3.45142353295052 0.0113890025349041 2077.78527578642 33.762112588156 1183.99259308114
3197 34.6170771414402 3.6272544608753 0.0128809223532513 2089.29539073282 1.51171133853495 479.378919646674
3198 5.6736013842766 3.10026046060097 0.0105876774867168 2023.06685732841 2.60339341126382 592.897167195536
3199 -2.95109447263767 3.00132983274734 0.00994435484214405 2086.22039636876 6.7971537495032 471.361035532179
3200 50.9254906568758 4.44439624747832 0.0166234444918709 2093.04748619325 5.94069317681715 615.40524311794
3201 4.43517077989089 2.7862460102548 0.00821925059794837 2013.63372765714 18.6194162606262 1950.82433131974
3202 40.9413713270269 4.04152569903717 0.0144122869336816 2043.58340329281 1.08199159381911 577.610691375495
3203 49.5094768939284 4.29767296556055 0.0161058307631174 2022.97006673948 13.0302814557217 1559.11448740842
3204 54.3732882270258 4.20850406343795 0.0151233429089105 2069.41917020455 18.2045515766367 1095.52277430092
3205 50.3614556132465 3.40338990147698 0.0104603402485443 2086.96047017956 26.0698675084859 761.868458878126
3206 90.69741859543 4.6456070270904 0.0166827211714604 2096.85017200117 14.3361902819015 639.842461392919
3207 62.8930776201294 4.0183012254104 0.0133224840395695 2037.55561326188 29.6973535814323 2360.17853018732
3208 59.0341070919622 3.93516245925508 0.0130202641344815 2078.17124913866 8.71246113907546 685.256449768475
3209 83.7290119180565 4.77655973792082 0.0175879004905651 2060.18719874602 -3.09749871725217 491.521496804065
3210 11.6363999157622 2.42392542802402 0.00645810889235976 2065.6582355781 26.7759524309076 1212.29924271706
3211 51.5744972900933 4.06128127639106 0.0144643005081413 2082.11898230389 -6.12906879745424 409.355683974639
3212 90.6250632617539 4.9067963548766 0.017698525870066 2056.84109395742 12.8439690009691 1183.05978860076
3213 31.7132924594392 3.44193679895598 0.010963792855677 2051.55172794033 7.90765395155177 812.823434168396
3214 52.9387066038499 4.37598798676445 0.0159327236174369 2078.95992527669 5.60318739386275 679.765524348017
3215 40.0006347661369 3.83843035275213 0.0132657180099808 2092.40912324795 16.0509304748848 609.156270743557
3216 28.5854546699096 3.42185739617303 0.0118161467337418 2052.09581904695 11.8077349290252 999.991554826116
3217 56.7402744184019 3.77566025534497 0.0127290699923478 2072.62168585858 13.7805373314768 854.140651573505
3218 17.3233826962649 3.09028892604337 0.0103789396154287 2081.43525232514 -7.14856809703633 257.273258646673
3219 8.92885291586159 2.88112983628313 0.00868211336942031 2036.87000828027 13.474390914198 1206.47165475154
3220 53.5627248836801 3.81013407214439 0.012726858331453 2037.87028295966 6.47353162290528 882.481590182579
3221 59.5003768463887 4.06229995402745 0.0139804887611604 2020.19169196906 22.4830345390365 2309.61075370158
3222 71.5094602946266 4.48308142295443 0.0163563009011709 2042.07362310798 30.5116498051211 2343.31661553338
3223 38.8573453202891 3.87126593194755 0.0130593473603933 2082.07652477408 1.73170169815421 520.027615091376
3224 -4.34265732365287 2.5996140276877 0.0077474981982088 2040.81064580171 32.2356822807342 2228.4011050526
3225 31.0739153605525 3.40527204833195 0.0109971402560328 2037.45990352868 -1.98467381764203 302.183206810817
3226 8.07052993755336 3.06272718020116 0.0102631026307627 2019.53954148223 24.991313952487 2397.13749811879
3227 73.5348703110592 3.91187558409706 0.0128119476203078 2043.49223588896 28.8467276282609 2121.1848300413
3228 -4.91190487166345 2.52306497836536 0.00662451089006607 2056.23880266561 0.799156727734953 338.949738042564
3229 37.6647050422031 2.94265083721549 0.00889772699456916 2073.91840082477 25.1599459000863 1019.87897851575
3230 51.4308939135271 3.83702316247792 0.0119364124992413 2088.40959042427 -6.41658575972542 402.435476708868
3231 32.2388101246073 3.42372972306193 0.010737244294289 2050.57148429845 1.39564670622349 495.108222934038
3232 41.6208403843831 3.53714484530305 0.0115591090984753 2091.53224161547 -11.7768752481788 344.151801372045
3233 35.1062896004108 3.14532812580009 0.00964084972467436 2061.99927641544 11.6852810978889 833.780577441173
3234 20.4618647015472 3.10565260980018 0.00969625965271887 2095.46349937725 22.4278317554854 487.939958996944
3235 100.40895648143 4.77204746450172 0.0172863464684108 2044.83216983289 -3.1762525299564 436.811288763303
3236 27.5592727339257 3.36935869040116 0.0115602012653139 2097.70746289566 -14.5927327196114 393.651057696162
3237 46.6918070068454 3.72449873498368 0.0123159072599761 2037.49045498506 21.1122517380863 1788.2312005148
3238 -9.01529789027732 2.46496470954736 0.0072101940022696 2033.98989025597 0.91718647396192 363.279563974409
3239 47.303429564259 4.24975818878221 0.0154768969040022 2077.18530379632 -11.7218926525675 278.264194928911
3240 49.0804034758938 3.52533435005107 0.0113805315314629 2030.44666854851 17.2875590994954 1643.70890898495
3241 54.3448663078601 3.43406555956369 0.0105968898727591 2013.18354871869 13.79546105396 1623.73526945821
3242 60.6541253063605 4.11884196251234 0.0141289818018136 2074.21901040478 22.5026685884222 1102.23131904825
3243 29.9969841363126 3.6299462222122 0.012813195317567 2070.22339383885 6.77457564976066 664.661416730065
3244 63.8477296763977 4.05225268614953 0.013513707883859 2023.32119588088 13.5126882139593 1546.76896278995
3245 62.3938883651557 3.79922943408036 0.0125214539531044 2016.63650680915 22.6906439196318 2369.16162413238
3246 52.21652196014 4.14035936395764 0.0150002428567908 2036.79896037583 15.4254446178675 1505.94196719298
3247 10.4123821888098 3.38611331760724 0.0115203041727002 2055.29943725257 28.9865675987676 1724.18558808907
3248 16.393378037667 3.25930451504335 0.0104974921813325 2038.82522539771 30.1851565390825 2254.38103813189
3249 30.5294842007328 3.46102318173514 0.0117843021570692 2084.08878811402 9.11885556066409 583.111917982004
3250 68.4329934967498 3.77500833327913 0.0124243375402082 2076.46028231061 0.988596330862492 497.681944678806
3251 55.894296278547 3.47051215981236 0.0107624227212427 2040.40814820444 7.46083359932527 875.603003329239
3252 35.281028323728 3.92385888601063 0.0143583470331946 2089.72449140972 20.8710970729589 718.842132721642
3253 50.5833723665537 4.10029912536785 0.0148365716888178 2059.44982183189 -2.72454938152805 415.274208860791
3254 55.3097482903767 4.14774663369306 0.0149716594460905 2065.2291967147 20.0781143410131 1229.68577113988
3255 45.648574301335 3.85521444941006 0.0135128178791253 2014.19586385321 15.4212012677453 1814.12427752288
3256 62.5444909206707 4.17655783527523 0.0143236100596253 2060.74103997531 20.6419999734499 1339.76339377985
3257 34.9958573665428 3.50571535249203 0.0114173302006768 2033.49520051409 28.7948556966148 2354.62281514342
3258 30.135128557379 3.66668375094919 0.0131014051650614 2091.8712231901 18.865218993742 622.210490052397
3259 48.4528971763809 3.36248826861198 0.00993123040048962 2044.76556580793 12.3651097202674 1096.69226310684
3260 42.8161657828512 3.52939543264306 0.0114252259201773 2066.03275420121 16.6525726928376 1007.69833528153
3261 44.0058033657227 3.53104212603271 0.0118218936261338 2089.42090966296 19.1047192458063 647.425533652214
3262 52.7094758086744 3.4636975006948 0.0102846873605785 2048.80198115483 27.4189133802429 1830.38435543777
3263 61.6399325626592 4.26279324608963 0.015256590535912 2073.93855569651 27.2910821042024 1256.52574702962
3264 44.3204152676993 3.57422840834115 0.0117794790394587 2075.32478277828 -7.59977119509131 261.776772267615
3265 65.3118349990942 3.76802014257294 0.0119748721574982 2054.60816623294 19.3311317730695 1347.68153705812
3266 64.3833693008517 3.66161597081702 0.0114695674844695 2015.86052993848 7.6373664685525 1098.2281907902
3267 72.4870321718438 3.82820433158222 0.0120042407197086 2095.89093608339 -14.8468406149186 415.446893725574
3268 66.3355648392077 4.1887728226217 0.0146492134630832 2036.19700399181 25.3945763246156 2153.39119914338
3269 16.7333534428361 3.33755007748767 0.011332731415234 2046.04004881927 32.1272873110138 2155.73716765924
3270 21.854305318906 3.06575432153512 0.00955549639105264 2046.07546000276 18.0372031196021 1353.75618506509
3271 30.8420210275163 3.44739486825874 0.0112754371717031 2039.17950375401 20.1378647028469 1657.48282132683
3272 35.42150791619 4.02974386125813 0.0147250799994071 2034.76213956275 21.9424757082015 1949.31017802058
3273 55.9887423492205 3.83330848869586 0.0125033271389002 2092.02157718432 7.67241544323042 542.070574976643
3274 3.68735094157909 3.04108055002525 0.0105955927842014 2044.90072374977 26.1997257499024 1830.33960549339
3275 15.8355000459861 3.03532459030515 0.00943056549245655 2055.21953188465 28.4656719211489 1651.7969837187
3276 2.8716017837356 2.95449258040682 0.00898715854104235 2039.88960427092 5.85240430897102 717.339433639611
3277 5.62454368571263 2.7505629797584 0.00749524753901069 2083.83933179267 7.32296512229368 451.86323841538
3278 59.4509132965648 4.06878287726716 0.0139397417386542 2071.13792041643 -7.3712654504925 302.858223224454
3279 41.0622356421956 3.94061260086364 0.0139362235068344 2069.48804964218 34.9153256532736 1568.09848649937
3280 56.3250283960235 3.36809861394174 0.00987405323693538 2057.45036186627 12.5501906056888 947.833545423654
3281 28.3716795609085 3.46596057995323 0.0118031902959073 2081.66696224292 -0.943731118459255 421.359484076153
3282 -38.9853164202979 2.48148846771167 0.00858144449910118 2094.10048072971 32.399976872839 506.22840178229
3283 60.5158887686089 3.84047585479736 0.0121448850656019 2048.75319846394 13.0531515018083 1147.70995342478
3284 31.3576750007874 3.12809632923415 0.00962136340072761 2079.30331013654 23.2618574192747 869.299716103763
3285 89.7795489169849 4.60263271002538 0.0160816016627702 2064.88616311224 29.4022803450935 1618.1266401379
3286 24.4463753929705 2.96021938462537 0.00805686368407575 2096.48197710933 10.0353645998985 394.170117576973
3287 25.7073779374089 3.35782961856304 0.0109834005885923 2067.79075041716 14.6358863823116 892.86440380129
3288 53.2740063800636 3.93230778091665 0.0134527369851334 2056.47408442199 -0.960164340212941 456.370094562583
3289 40.2880252091158 3.79383572325696 0.0129852523765058 2063.36386209656 23.8903394574299 1355.91831178472
3290 71.8862856156375 3.99166888503364 0.0125536038682758 2094.25661454606 15.9251226601191 588.549116514274
3291 56.333240774425 3.69789876826387 0.012361785812451 2016.98662629537 23.2269101217389 2394.3559761032
3292 23.8124270395478 3.40839747790243 0.011401588139583 2012.58886233275 4.1528309835121 792.775816087596
3293 19.2064683888623 3.39043802204406 0.0118774440630177 2099.18886305415 33.7572074052878 459.069584011071
3294 51.8905137171731 3.76635004426475 0.0120784072608836 2035.05007051444 9.62017590878531 1095.67632797569
3295 72.8533539833923 3.94937004471265 0.0127349979566178 2033.98590787454 8.99288791930303 1087.92732011173
3296 54.8085767841504 3.761028096325 0.0124452431709841 2053.07268603006 34.0929166902788 2073.06471204177
3297 -10.695598414016 2.9103836978356 0.0097517598417618 2016.14043379575 21.0952694318257 2136.14224006398
3298 42.2223934743471 3.6943087528824 0.0122107703055492 2080.24381969008 1.07499158708379 485.912611297601
3299 54.9242676754732 4.40927108571157 0.0170061789037258 2098.37991051027 26.5820336085744 616.64057728522
3300 25.9514943108988 3.09250398881885 0.00930799378544143 2056.23924083076 6.96467760950327 686.63232996917
3301 30.5569872844038 3.5346107069195 0.0127085269636055 2063.66564126359 24.6221669740044 1347.21822870926
3302 25.250178553835 3.62741498215472 0.0128361307439373 2036.17658557859 1.63222268689424 567.037342991857
3303 18.9439808165906 3.20350902481156 0.00995060194502741 2092.28171532764 6.63175538880751 449.151373620637
3304 23.9344505389665 3.50209220212764 0.0122883128871837 2052.77911146148 10.7872854010202 955.443262287564
3305 22.1867795942383 3.21766799114818 0.0104569789962115 2024.11967952061 24.4789288053289 2260.80019802592
3306 20.1352834961164 3.47914411013042 0.0123052676449649 2053.44307678309 30.8658792544156 1880.91586911393
3307 81.8596057553304 4.21899478266233 0.0138602779706865 2052.18967248918 30.8850659779273 2006.63476603542
3308 70.0244965292686 4.40498394568246 0.0152589488362378 2035.96314351098 -0.878682730253786 503.250115594256
3309 27.190508182443 3.65751033582734 0.013129231502467 2026.7919624371 -1.55581814236939 354.260646294355
3310 -2.3616444786489 2.94281747271349 0.00944671745969172 2036.68125220318 33.2462310814299 2473.07586449669
3311 40.8858014016997 3.33996533353539 0.0102370534925605 2065.68804574898 27.080802610144 1343.04081083581
3312 22.1294071580051 3.21501686299122 0.0104282671128784 2024.3821938266 18.8598885107785 1828.98556363947
3313 52.2674542906356 3.84236080980342 0.0131407378611066 2023.88997136173 18.2716722041368 1877.39133102294
3314 41.972282149838 4.03323774475685 0.0143718312962827 2091.42660516733 -1.23522385023534 504.833996811896
3315 42.4923930776865 3.50102933531577 0.0115058133079732 2071.53360570082 6.66949943639338 629.704878068271
3316 74.6025699882965 4.89357953010589 0.0185634040178968 2063.39609513734 30.3416220960207 1744.77435293157
3317 60.1485855750037 3.95082522307093 0.0128829785765247 2041.23737106193 20.9740612097085 1728.06073139448
3318 49.3319002684023 3.88772660469585 0.0132350801269882 2079.78976585483 8.01025977358222 653.895511047812
3319 3.6286141087062 3.1496003614571 0.0108573688890332 2019.42529872037 24.8067816742696 2398.44653659355
3320 24.6141521021952 3.04456348894763 0.00989366515251345 2037.5564899859 33.9401937578805 2500.97176588501
3321 51.9324707640568 4.02867815637072 0.0141505282510907 2057.36144434568 5.07384139578789 729.583204731098
3322 79.8783841363875 4.37160683344946 0.0143456699800384 2074.93198090862 12.4972853949293 862.339098059815
3323 24.2808851129199 3.84887935554836 0.0143210216658557 2020.77371574473 8.07289009913802 1136.1769903044
3324 0.78722372851137 2.96032388013673 0.00969223476957772 2082.41434633522 29.8495676624589 896.55597817171
3325 59.7791008245754 3.79714330052695 0.012844987095678 2098.49654961796 26.7522541596554 520.12591613562
3326 54.8779652307288 3.94976345019637 0.0136867651852129 2046.62962358235 17.892197126057 1456.64640902069
3327 3.73772152539122 2.92715474337477 0.00975349021489848 2031.31913286704 -1.03309341706336 297.838946300417
3328 62.303623226799 3.6865214189878 0.0123069568715024 2044.35988698038 3.29535870347172 648.000536197844
3329 75.2337002526165 4.08626198886599 0.0130657476442974 2083.50463944976 19.0963940951042 825.540936320295
3330 37.4442390035408 3.34161316424365 0.0107368711080467 2067.34151919605 33.060189653188 1497.60448023065
3331 61.84431240607 3.82505089703086 0.0123127695788904 2049.43896213407 17.1560493088327 1345.97235115214
3332 -1.23540438505758 3.02667598539104 0.0101734356360258 2070.33507802291 15.6332579581067 845.779774075086
3333 33.427276876177 3.52775276216157 0.0113890381914045 2085.20738740196 29.3089348380454 875.165492829657
3334 19.4743356046661 2.98218378217219 0.00908940690300068 2057.64481699141 3.84982674382627 532.17586834676
3335 58.7860281575468 3.51339389888788 0.0108858341805059 2035.44789656042 11.4564845478162 1175.7890720813
3336 4.39259210539375 2.992680199644 0.0101996653657967 2094.46148154861 29.065956689883 539.807747251749
3337 28.0055121754908 3.06793521087038 0.0091407556743587 2085.02001602622 16.2919500051066 622.144565325199
3338 44.7004266910612 3.52341771630982 0.0115247205553543 2085.40107397153 7.67563034547493 554.29055159821
3339 63.129545474548 4.09840810152545 0.0148191325750857 2079.62245856808 5.28901223093271 633.207110107999
3340 29.7705096684761 3.32974688071987 0.0108015388116492 2031.40927397599 21.881432577502 1918.09003773904
3341 47.0993408316605 3.74110666373763 0.0128561691883793 2083.68919108924 24.1946037532762 869.022344534255
3342 58.1534130034034 3.98929243559859 0.0143281154018258 2059.54482838721 -1.08483496354893 466.801359072173
3343 19.2644318824615 3.23654514674157 0.0103237812682301 2034.74422342586 23.1645561661571 1915.80111018414
3344 26.5434875946557 3.50203196640991 0.0119147687469211 2053.89845537115 11.8791413982399 990.785160190364
3345 76.0242092129984 4.36656104234153 0.014990002753583 2093.017452267 -3.22851242730394 531.034883581862
3346 31.4691878893655 3.5805815225327 0.0123493965610754 2058.3340492635 6.59025792498142 728.97280747274
3347 69.6319077097977 3.92080603721696 0.0123610664218634 2062.70669389865 12.6898557087407 961.743595140214
3348 57.1954958051714 3.68395950581228 0.0114685626110917 2056.0697833125 19.1490330989473 1299.07191234058
3349 60.2413929796903 4.39091598449855 0.0157866512742464 2086.5693666169 -10.8852865267545 416.031185778089
3350 63.0779569074204 4.21516876223998 0.0149393819627313 2054.12984447205 34.7577171772718 2132.38594825143
3351 -15.4951637550729 2.97371057597361 0.0102004918212309 2066.70343910507 26.9833717984147 1275.38837603943
3352 0.21639316285108 2.84666465712721 0.00919540434233611 2012.13347611902 22.8310133120976 2362.47239599728
3353 41.4758087650943 4.14543483638495 0.0148595996904711 2060.03764724988 25.3575793141499 1543.79689066549
3354 0.81590315481128 2.862228345262 0.00835929152575338 2031.76982446597 29.5257888291962 2365.97506302385
3355 78.3433005039433 4.47375142672889 0.0158622997321805 2097.18691069656 -2.04879314173013 565.337642511936
3356 28.0699867952395 3.12162322545794 0.00997954119493772 2048.96051450819 29.151584955398 1877.88464126068
3357 30.2428036928216 3.35571039390005 0.0109303241001992 2057.58523479872 6.88809391809627 712.98445359195
3358 -29.6171835819959 2.25757712100004 0.00676805773666468 2017.06476505683 6.89801217755303 850.63682303221
3359 12.9734355421696 3.02978163308289 0.00947065851409517 2068.98919290723 33.2873664819635 1409.11740031665
3360 -2.88100070756961 2.63712971399452 0.00788282029973333 2096.16878258483 33.4868432045914 453.494346601707
3361 49.94706595639 3.98287708259334 0.0134072391074921 2082.72668429813 2.21593595575541 541.140734636653
3362 56.4236798760087 3.81470098830404 0.0129103753129203 2052.20932999323 16.7850477411412 1284.33970391592
3363 34.4867870787392 3.60773446890404 0.0118173838523622 2082.49536534096 14.9435004359111 714.529556596641
3364 28.4051161850634 3.7227262796258 0.013354970005422 2036.48967674212 -2.35911771655083 326.613065223328
3365 113.181970048278 5.22068520721093 0.0191635224313428 2048.71364320582 5.22781538544223 939.659600797472
3366 37.4276310598461 3.62599698435447 0.0117192022288467 2077.15447379579 -3.36348337354138 377.168928272782
3367 82.5106626502348 4.5202060378313 0.0154952716334692 2053.93997009471 19.3722823774442 1465.17162816298
3368 74.7730475345172 4.17899265038595 0.0137811171613565 2029.53892398835 1.84244716307148 655.212788501801
3369 95.5098298387228 4.52691938328256 0.0150946082638243 2058.74149513268 12.833428804297 1099.91796757259
3370 20.0913064538248 2.94155306865903 0.00869626494368465 2067.41611285019 10.9770213859156 719.660199506397
3371 39.6671895283016 3.44316140640663 0.0113962159083056 2065.57994565018 -2.16712091118097 358.614205179975
3372 38.3362078383401 3.60243305631722 0.012298003169684 2043.20959621924 16.0201354324818 1365.95769018836
3373 55.6241063051476 4.07551317544198 0.0143985305537331 2086.48966355715 3.6349538504146 568.969305336653
3374 15.5209356968389 3.31789842564118 0.0109861210023683 2081.56141647394 10.849880464375 617.538013572757
3375 46.6351098248689 3.57680821895855 0.0119671389567185 2052.27046450693 27.4057341297157 1759.08746561612
3376 31.6729105924069 3.70896060674857 0.0131996648051772 2064.40186317894 26.7367204092443 1425.63087743003
3377 38.0944609896989 3.47304326298875 0.0112784970649481 2058.78293577535 27.019039473962 1548.9220886921
3378 56.81772627464 3.82258838672578 0.0125292837608964 2089.80989863584 6.06405039085075 541.780540167724
3379 89.3721532873402 4.92539253439235 0.0186839517138298 2085.86686841561 -3.93866825383157 582.608360108464
3380 32.3446741767895 3.36117497319648 0.0112046476397401 2084.86550386646 30.1465582824312 879.766718674665
3381 70.4640348770667 4.19379949113712 0.0144222027402477 2032.64422999392 23.707735564094 2128.72591450766
3382 20.8625605509604 3.08062786041467 0.00981413702518386 2078.99451848282 1.31680453428999 412.273168144662
3383 45.2289009181916 3.79595892426075 0.012908069716837 2038.45262794592 7.24608035758138 926.256039919195
3384 41.5437993517467 3.33659577679895 0.0110440166761022 2086.54372339766 28.6049367650412 804.718849056463
3385 22.582597438213 3.32921055669054 0.0113997870241848 2092.52747031907 25.9095871960744 615.449553801103
3386 32.083933758243 3.76771024083392 0.0139849107865284 2072.51427196641 6.84911924414337 674.106357032434
3387 19.9926205717364 3.34778121300987 0.0112047610585171 2019.30545859295 22.5304315472022 2240.25809896184
3388 25.9251753061528 3.2397968042653 0.0106535602248416 2040.05123399827 17.6542360940948 1465.42711872453
3389 32.9849931477332 3.50222655829094 0.0116889029065509 2055.93895847071 31.5023430762812 1829.42214505417
3390 48.647674410507 3.72034931509027 0.0126152666790204 2061.6291179345 24.2850223463029 1402.27174001343
3391 38.6499183681129 3.53989751230059 0.0116307866659889 2065.52707485459 1.37666634051129 492.167602931426
3392 60.0752256149785 4.06508538803933 0.0141558673076962 2034.7479828808 24.0633926377632 2087.10921214934
3393 12.5654949432139 3.45194343282873 0.012160127233743 2074.89241199475 31.8223392032087 1239.02551778362
3394 12.6826651845827 2.84009947764318 0.00781784471655256 2053.48124048091 28.3114831335843 1662.00421207354
3395 30.2029686264289 3.68353769760365 0.0133682152329878 2072.45597967226 -2.62043532915413 400.448524603921
3396 59.637763747979 4.42984572892999 0.0163334189799514 2059.21758416807 13.6386917461641 1126.60403913216
3397 85.1807211776663 4.02083652462427 0.0134332346431482 2029.96859497414 21.7498076753691 2030.03247322732
3398 41.0829571887547 3.77595217252317 0.0125087769506786 2080.46490448108 -7.50236947555095 328.604173144488
3399 44.4554568557743 3.94608268364035 0.014210245391386 2034.12682802486 14.7403189935721 1476.43975044881
3400 39.5301335343173 3.99847054824932 0.0148155873126025 2097.42156209191 16.422081682831 557.751953803944
3401 35.3196829776654 3.24848581750392 0.00958762082458021 2069.88851369312 31.7430047341622 1355.46107657406
3402 43.8768738810258 3.64993228205479 0.011914294833033 2054.84668005048 32.8627830860205 1941.7884870178
3403 16.8350436893114 3.02143799143808 0.00956845918080856 2063.47692022729 28.3290488435887 1411.44189155358
3404 11.1737224607221 3.46356604268239 0.0125468988566358 2049.76701830048 6.24547589337453 757.951291606667
3405 63.7456377430433 3.79584201856406 0.0121943407779252 2043.77918857918 1.66512325173244 568.314640252293
3406 21.6668799673617 3.06219850773283 0.00959982735383448 2029.06602867856 16.9914629333653 1586.37044855789
3407 48.4582056551312 3.56399515491088 0.0119399090765949 2054.77656413545 16.5002953400835 1195.73085434695
3408 24.7123175121248 3.43890110065987 0.0114239494631181 2067.9703030989 25.8334846608341 1260.43559946394
3409 -12.4282342554589 2.9634283026974 0.0100580465441066 2086.62492278777 5.67401484819129 450.685980011665
3410 22.7340192644356 3.30833220649416 0.0112371043527623 2087.269460971 30.5231872852892 807.059261625766
3411 49.3613612218475 3.71122727611503 0.0126034421134895 2091.35256321379 25.8965480863117 693.368338654153
3412 61.6299407074336 3.71560828573086 0.0120162752011338 2032.7261407678 20.9132127137855 1872.20030334216
3413 10.0070174378983 2.94144924398258 0.00931355999106066 2098.50117127085 17.4274405487813 392.91144089858
3414 15.2961242185397 3.20837737119057 0.0100407045616489 2042.65159253497 34.9423715285957 2403.0445929164
3415 41.7738764602432 3.41937181927472 0.0108470555927768 2056.90207390627 2.96436057193205 554.302008395428
3416 38.1238472806742 3.40335861256447 0.0106629327884309 2077.51633484405 25.365067019593 993.806410532849
3417 6.44394997956747 2.85232010608277 0.00868105191754765 2054.1882580102 -1.67574359569699 276.175482318011
3418 14.4543391801037 3.06851300196471 0.0100757952971088 2057.17352615972 23.7671482283622 1403.30565537392
3419 27.6674464194152 3.42499931023925 0.0118683262679769 2049.23201784119 -0.735068749636412 397.754918747104
3420 52.0740109245646 3.79236768682115 0.0131426350810143 2047.77044711658 30.3414829797111 2066.4714121643
3421 30.2535358065567 3.16575033269122 0.00978395100415487 2075.80267348164 20.5411951895803 889.93185818122
3422 20.4678487603259 3.13978657207356 0.00999226440971423 2050.55308637675 28.4142736950889 1796.9164566716
3423 37.7224524801991 3.75320955928887 0.0133182818535152 2091.98221872235 21.0064419801347 647.628611604729
3424 65.5462632257515 4.17817923690309 0.0140439208312723 2076.83124751691 -7.5973666831851 351.338997968225
3425 33.1867157826777 3.95178841521935 0.0138459763126556 2057.17090605851 -0.990054171998054 460.774333620983
3426 62.9753868560658 4.08996429753977 0.0140680258901536 2026.33811698155 0.781394205987453 576.286000289914
3427 40.0698135394937 3.8436827234147 0.0141351004206121 2013.33196925349 3.30739438300952 781.267413699762
3428 53.1822473743963 3.29713172246789 0.00963990517715835 2053.06051079952 32.7047400083393 1940.04822305452
3429 47.1941176059947 3.40056162155304 0.0109531411347286 2078.19248832669 27.073879390955 1015.90460386619
3430 55.7398589666476 4.12475747208591 0.0146334502675487 2034.69221922127 4.85924012260512 843.962847973794
3431 49.4121705844562 3.87212698094531 0.0133449027795767 2094.29314108728 23.4149432647973 624.92871743667
3432 57.8370858696106 3.87637581389053 0.0126000614063757 2014.73722198629 13.6659690435044 1651.11654525736
3433 19.3126847151519 3.13781579397293 0.0096706237259804 2055.71435843268 12.8996689128689 960.482558272302
3434 10.0909235738175 2.87686387868543 0.00859364378664437 2074.2344917981 4.94779764208943 482.199330132988
3435 52.161106566469 3.82090863109385 0.0129943067759418 2031.34773598565 18.4036227082834 1746.89682095133
3436 48.1824230145507 3.51678240468679 0.0115478517668361 2094.75482367934 18.7316725635901 540.002409626951
3437 36.5577246213606 3.76366485060191 0.0136252990985756 2089.87694867956 2.68743193242699 509.848829401217
3438 43.4613117985521 4.24681215123612 0.0152372779329039 2094.86195894447 3.38615403976291 560.930181476907
3439 20.9668089082407 3.39203895205771 0.0119329703388818 2043.43223764142 15.387447308749 1302.71452651553
3440 8.77230205157597 2.9078701004314 0.00936562666962613 2043.71249922132 4.62893838062882 624.390270770324
3441 30.2794911007827 3.21050326374978 0.00964972109028251 2081.84511942719 29.4112490979023 930.275865748732
3442 64.1639565767931 3.81456431589725 0.0122998373897143 2075.70889068046 20.8444902696647 983.730955080081
3443 40.227205598477 3.64324681069211 0.0120694647236936 2085.61309952964 30.7645969465375 901.073700194574
3444 50.5590444091208 3.73663514178819 0.0126188471955364 2046.74816595763 17.1044359123334 1382.93310489594
3445 25.8126003942066 3.07803204177417 0.00880288656337864 2042.5247758734 17.6356946723536 1390.08122329351
3446 -11.9396524614387 2.97846843884175 0.0102997766293248 2031.90842322167 27.0503947883844 2220.08913521032
3447 35.3101452521259 3.71711532253283 0.0128749876211467 2053.10634140321 4.03057375457138 661.144785294277
3448 65.7942967519915 4.16084011242562 0.0142850090208686 2050.34136528592 19.106487443205 1476.30916221668
3449 -20.3869654462194 2.31156126174047 0.00633328401011331 2092.95186680765 10.6137074786238 355.362565426924
3450 11.9234867678282 2.8634390632291 0.00858190186097992 2059.06910967338 34.0833746269345 1748.34560965475
3451 72.1022502902129 4.03119653938878 0.0135192208475381 2059.53546783677 10.6933238822967 941.269924716673
3452 67.3618806724905 3.89351167107896 0.0128022464342309 2093.73211299628 20.1634320802987 615.590803181388
3453 31.5062749585149 3.46916100843575 0.0113428159101938 2081.00143003277 -5.46872210456058 331.492165408281
3454 28.3618402345213 3.42476860926976 0.0114385732110812 2051.36531862151 34.670329655055 2117.87816803426
3455 36.1735603421419 3.48253982963399 0.0113811035953235 2011.0305287037 11.1562798405066 1429.59491005032
3456 8.72528657466824 3.02749822127385 0.0102136542890512 2078.51804920007 5.78339927829802 506.65502433476
3457 6.90554025116349 2.80988977250757 0.00927393928165558 2076.22367109754 -3.59988072654232 267.733755483778
3458 45.8057136939265 3.61321153858478 0.0118700629031942 2067.38660209044 -5.85085439728573 263.091401933807
3459 53.0029028184757 4.11591436891714 0.0141232859180824 2093.34064172301 17.7297435724176 639.821781660568
3460 75.4362664317253 4.31865233864456 0.0148140210567049 2099.14367130748 34.315650225617 576.800073997432
3461 -14.0580669228245 3.36692533802393 0.0130919305028363 2033.09013774944 6.16042166016996 851.002556411825
3462 56.7107066765669 4.32997935525759 0.015170170777012 2039.7796783424 28.496542784851 2267.39624021979
3463 22.6461738762859 3.1252088966236 0.0100180548372206 2016.82662968384 8.09318138286471 1063.79888958553
3464 35.9151547601318 3.38893423772272 0.0108674918753433 2091.55118301115 -8.95812837174162 347.97427322448
3465 36.5444507022275 3.17579816158392 0.00911271665162038 2097.89516528347 -12.1927917213179 362.995194734529
3466 33.3790672271563 3.59883728284638 0.0126808442731702 2027.17114059278 1.02692420128733 533.584031892794
3467 6.8105587027524 2.64098352721581 0.00784139798103367 2070.23291280842 21.9060670607723 977.341065196167
3468 55.7439307072442 3.84279912592148 0.0123727735038022 2051.96346411877 3.07191190309823 628.351552278951
3469 61.9987369508627 3.94665385282574 0.0133754878140659 2027.54438765626 7.920784028247 1072.89944724141
3470 51.8891629751781 3.64385663022024 0.0114520725605527 2071.84681350808 15.484320607502 889.644794758072
3471 65.0795978765923 4.07631675337901 0.0140771451439093 2067.648163395 26.1688073421828 1364.04238674235
3472 24.2766716836221 3.19998081972211 0.0103183743585267 2025.49939092388 21.4835482090712 2001.01882866063
3473 57.1875485008734 3.82600958708355 0.012066566441899 2011.46021123161 15.7490453240462 1871.13732325008
3474 86.5873712551085 4.37780057043126 0.0156459280108127 2024.6376222074 3.60834975959733 831.752113318065
3475 62.1935188422558 4.16652204505462 0.0144763978672248 2044.65587552916 19.3840517452918 1602.3614804104
3476 28.293255369406 3.35278992471421 0.0115280767677478 2034.80644372711 18.0253452761099 1600.3343528562
3477 45.6464327041082 3.69888652077121 0.0126210325640548 2041.97902319976 16.0442822636105 1399.23763507018
3478 -3.59252261506833 3.00272506743447 0.0103603582157029 2070.3866772796 15.2171425078996 831.713452794635
3479 40.9999673751158 3.67198763526048 0.0124822005758313 2092.24240653613 21.5654212422669 631.855698892221
3480 44.3458786148315 3.67029117616818 0.0120866050585633 2061.37027310883 33.4657606808469 1754.07783238008
3481 18.5014214710716 3.54357040705508 0.0128416783912353 2037.79438960552 5.72551377350464 810.68121125999
3482 19.7897400006158 3.32673154060441 0.0110223817117804 2055.7054884946 31.5600968222134 1816.58680321548
3483 28.1784985160936 3.26336005377088 0.0111272415931772 2039.13938092231 6.16737109608948 788.478512793739
3484 39.6216162855948 3.45192592381242 0.011071466383215 2083.69227917446 24.5229763584211 831.463882434812
3485 57.8566769654983 3.59848467721262 0.01094538887964 2030.1362483378 -1.70849814079702 325.860411158487
3486 10.8525939491154 3.31041584371451 0.011262329424803 2075.70894426736 6.97246147552505 588.256204180575
3487 26.2704379339096 3.84849776500703 0.0139286826826621 2081.91081755166 -6.25937456265092 380.266532949173
3488 36.4382785363232 3.2856119918258 0.0100465250573775 2023.51888238336 7.56103419931605 985.200440531455
3489 76.6157252168032 4.04672194870944 0.0131948898279343 2032.58183191926 17.6546825002879 1697.8386877453
3490 38.5369439300699 3.66313968256307 0.0118739852932609 2087.81327838241 2.01460576150566 483.482493128403
3491 29.1148641477413 3.47378559987166 0.01159924389318 2030.87352008815 27.1165809035301 2312.32644745992
3492 34.7421903118692 3.51725435894678 0.0121444441819687 2067.04382796795 4.72210493404418 602.074603073781
3493 7.41704232024496 3.17558399468802 0.0106072335004376 2033.38403379801 26.7028041207232 2179.12791757674
3494 37.0074567497649 3.75127503268064 0.0132660046928017 2069.2733802977 17.3456049896777 1011.57414789603
3495 26.5031254024429 3.32405840067649 0.0113898929980547 2022.04838318122 19.597140213009 1948.87577008093
3496 51.991682664638 4.05496686721 0.0138857384168512 2055.54854921694 3.88134537730366 686.336879383713
3497 47.1228183474505 3.7794232765434 0.0133467592444051 2066.96941333055 18.5446107084863 1094.58642101865
3498 12.2449843603206 2.82226896444494 0.00874626923542472 2089.55679231277 -4.68213733751327 301.551263845009
3499 16.8305552571047 3.29027860984907 0.010456519627794 2059.54736781796 20.3637783788145 1234.35715067656
3500 31.4326809554342 3.40718747994898 0.0107400422544405 2075.75473750941 19.1066987486556 887.738004069229
3501 17.7394587935618 3.37546731598656 0.0113157628329956 2024.24193951325 21.3340769894421 2042.03797669125
3502 30.4831495059832 3.38865347891844 0.0112055067675874 2088.90715139639 0.330136159900576 429.930451119381
3503 47.729330772803 3.1747279900014 0.0086390234903999 2066.39606671687 33.9336231490597 1525.16039058106
3504 46.6040710814031 3.20939937907469 0.00927437597071454 2076.19034642563 7.7209908189252 577.114187128528
3505 5.28550585678295 2.7714030118753 0.00893272681050649 2072.3856464671 31.5032019652426 1216.75612679613
3506 39.1985395352558 3.23827358336957 0.0101590317091049 2015.62787644775 7.84046874847263 1064.58480362169
3507 -17.2676101599018 2.65297052669452 0.00802363078582698 2081.63093833276 2.70018247189 377.481191137848
3508 29.298023254896 3.53339950148498 0.0115744830788378 2073.92189657246 0.330931381322443 452.250980952979
3509 47.6360926739033 3.86746354043184 0.0133499089374037 2063.18021227536 6.47041980642825 729.115127516941
3510 94.2639523921916 4.75400954707754 0.0170001288177838 2032.30798543361 12.8334716102108 1476.72550666221
3511 38.9390893445676 3.57357412068618 0.0119856114496796 2066.51477580005 24.4100983277895 1268.2227966249
3512 12.0715863257445 3.02048944989551 0.0094862938337435 2081.40667844517 7.9245052440092 523.384911057537
3513 43.7322705985441 4.04610202302497 0.0141502770598907 2041.76275517931 28.6417557415552 2182.99930458494
3514 41.1794648281695 3.52590919484557 0.0107097913632185 2089.94431050541 32.3115040687844 761.041744136578
3515 27.952069558899 3.20861264510955 0.0100138296741534 2057.49896431784 -2.90304011199623 275.586924582663
3516 3.88032353455286 3.27631259164997 0.0109894261603032 2022.26033447194 23.2569945650175 2221.33976188775
3517 29.1404496134437 3.08542820534391 0.00953012488652109 2025.94238583953 27.8480977425352 2445.24147236895
3518 47.5045073451439 3.87475145309737 0.0134694665639317 2073.02136556385 3.94749286584556 599.034951475358
3519 12.5392248813873 3.05090792169292 0.00934442498651525 2058.37884538714 11.9743936834857 876.365397959742
3520 40.6373495972875 3.44143749067072 0.0109923785035196 2061.42196787288 -0.850836208555847 397.060714805944
3521 2.0816745402262 2.7519216967784 0.00805650064332895 2037.88261035131 16.9373555132188 1390.13718672876
3522 25.4478430176403 3.72190096120105 0.0135502429196877 2022.80830182228 22.8623512689956 2242.66570968293
3523 32.2947847635255 3.59980341648739 0.0122486207739482 2091.19396081497 13.513011848554 574.515695531682
3524 55.1736749917143 3.75195021994752 0.0122959217680392 2044.48064403236 22.6002178993076 1725.85275428337
3525 29.7268439969598 3.4742023313914 0.0112997969408307 2035.02487596637 16.9944837945513 1539.77734171617
3526 54.8419260421008 4.1540342095419 0.0156997288647216 2035.74783255346 -2.95111604267731 348.24570397075
3527 8.15604528769438 3.20178949479689 0.0106941144178115 2086.99143396085 33.3320127939805 837.194731586865
3528 66.5056628230554 3.82565354611479 0.0123144918089388 2089.14408234879 34.2965683341026 850.939112275187
3529 65.9899748185515 3.77343549973367 0.0123486360746353 2099.16875267238 13.0354051617905 484.498557060659
3530 -10.5217935687356 2.78385401288217 0.00864144846205449 2061.12916409783 6.79543080274016 609.932774910102
3531 60.2422257626822 3.7056674871793 0.0118235922974421 2092.23829300562 6.36028843233362 512.157463849501
3532 17.4706200313998 3.19167432255044 0.00983644111309948 2094.47981092217 -11.193227043841 334.10294326418
3533 49.0224824412371 3.37296853234678 0.00998674073007847 2091.65674475674 5.31490153167397 459.537011000862
3534 35.7144944286251 3.54083953759802 0.0117814912648634 2078.59676931519 10.4990810994059 670.693840374843
3535 43.9152830170696 3.1471716100577 0.00903176436119157 2038.52810047916 23.7719233520329 1846.47020673631
3536 59.3744762711565 3.91226925575423 0.0131663005148293 2045.30966027151 0.479076304472983 520.124915438589
3537 28.3938352100481 3.38489778158055 0.0111288719169932 2095.20052390476 32.314918320626 580.389657110158
3538 27.7622814901584 3.43451734767794 0.0120249009206395 2036.47627821332 20.5482200277038 1742.54537420016
3539 45.932596892482 3.6619475533762 0.012086620162936 2018.5828620079 24.7128776647151 2472.52216361858
3540 32.6539084947643 3.41570996647911 0.0115471625933895 2041.90548480977 16.3347412389703 1380.59773791214
3541 49.5461482426636 3.98863448804689 0.0142684586950895 2063.22679322003 7.54864329006523 787.74524724016
3542 28.110923470488 3.49376082851445 0.0122473417245989 2045.11560186767 -2.83236909657717 289.452475149067
3543 10.252018652749 3.40745679041789 0.0115672418276971 2056.35878886189 4.64001677697524 633.466117146162
3544 48.9648270643793 3.45628146635553 0.0107660208090232 2074.76288720523 2.60807627579197 495.42342409546
3545 69.4227110375053 4.25046249876366 0.0148183933807653 2016.98135610833 -2.98868283629417 292.513322154879
3546 43.1951992703572 3.52407668802776 0.0112995003567856 2033.96238703653 -0.243857291061431 424.440018180269
3547 32.1343622280353 3.26625114620603 0.00975825705997988 2037.23253808729 32.8065593633801 2461.92398501635
3548 12.9148966572594 3.339752832567 0.0114280324230626 2030.32369652973 18.5387648665346 1714.82654296132
3549 18.4631822727323 2.93286125702527 0.00881832919032301 2021.12123655621 21.0899669118226 2025.61960446206
3550 -5.99035158970641 2.6659095304829 0.00810245951058278 2049.74424562766 26.1869635339826 1645.83574435203
3551 31.5046621617598 3.27188200500333 0.0103616092905005 2069.44697708311 17.6867645489983 948.392875557498
3552 34.9783314686102 3.4705334338093 0.0115875887811493 2014.68816294777 22.2289488790557 2333.8290004862
3553 47.3453769565107 3.62194651452025 0.0119445523717201 2064.05586538767 8.45622854772955 759.313977183702
3554 5.87177213087126 3.15138872012065 0.010678352296474 2039.61817025277 2.8474435233511 570.363869966406
3555 42.0110276738602 3.43657368336176 0.0111933439074727 2056.96598453657 28.0022041662596 1636.01273791547
3556 3.62481786440825 2.48762550295699 0.00689243539672623 2051.91456509498 5.74878696585074 578.95646781941
3557 50.168093491597 4.09067661238698 0.0143220489807562 2049.71232447261 15.7601211592555 1313.31950241759
3558 80.9472675499694 4.27358475327357 0.0137443756461019 2040.86099710106 28.5556655284017 2223.31819183229
3559 47.9233931237894 4.06423133278413 0.0137888822714687 2065.83180894773 9.99597436981276 855.520777017273
3560 41.2474347179177 3.54950897125302 0.0112464259822877 2039.03434675699 9.31159621337429 1010.36056567064
3561 56.3812732848614 4.04189750761035 0.0143619188206629 2047.94570287876 25.0416803313419 1819.73978594503
3562 17.3755576970594 3.09762446248044 0.0100724139524709 2091.70336175757 -3.56738253962249 358.729992673691
3563 51.044853935178 3.89628177956972 0.0132576621112861 2065.51826194325 -0.296360775828362 482.818907782593
3564 34.9686675116851 3.12896735302852 0.00978739994698369 2051.41576596699 8.86528949718922 819.951754591176
3565 38.8123756812197 3.3014400710134 0.010029744723162 2046.77777781966 22.8297067130916 1623.42373893813
3566 21.2502825146351 3.00218066162859 0.0093813311524303 2093.41518844198 -6.31593840429559 331.803184947495
3567 9.3587811612802 2.86989126279821 0.00856554473984586 2087.72391502955 -2.85137807717547 318.796615692335
3568 29.4125586060976 3.27066021272722 0.0106196411461374 2042.35769965686 31.8681437079795 2246.85233320632
3569 39.8651117914232 3.64685295482512 0.0123149904013909 2092.6136170486 -2.14489450212568 444.899208430305
3570 61.2902923688311 4.14219817366424 0.0146601107943494 2024.85203756322 -0.555129696149379 486.851816008575
3571 -1.16985478663623 2.81620476904781 0.00841637589156977 2025.87469720817 13.5728499176912 1353.35981875593
3572 28.4176027660317 3.6028002771408 0.0124598360328674 2028.09390119393 15.5048654205166 1572.36113367287
3573 45.3164986349339 3.61313816118762 0.0120027537384516 2038.54039550317 -0.42823075549677 428.616402412472
3574 -1.35810571107222 2.58285430510324 0.00744238711869522 2093.73919885932 1.50860776426271 325.781143247488
3575 56.0222094474999 4.1569965788097 0.014609922043913 2040.35418441007 0.792608947958797 576.932856968371
3576 26.2606633380165 3.52268151051936 0.0119457881842595 2072.89641464246 19.2309290193953 966.672425071228
3577 71.4094723266655 4.59357474951302 0.0169374004773526 2053.04069166444 34.5191557565704 2212.46487733058
3578 57.6815264449006 3.81740883319644 0.0129622311687054 2018.11031103437 16.1139505822212 1802.41268762119
3579 49.363671992798 3.59136774072483 0.012555367931159 2082.41839709901 34.4879444711842 1063.42198849919
3580 30.6374840844455 3.51346652351665 0.0121849112951553 2090.01812611334 0.521685720887035 451.596361528243
3581 80.6332935294355 4.42660450112019 0.0151230169364857 2055.0169368342 -1.35875231120735 499.499141174894
3582 79.5532541828539 4.12596172050772 0.0140978464517743 2058.54896165547 13.8368226261809 1096.1100396189
3583 19.3424133573932 3.48356461231872 0.0128925647462255 2068.80504217488 -5.23296311497688 285.676402580306
3584 36.1356341375656 3.29378304738626 0.0101842327885722 2053.21792216413 26.1765397526324 1633.40824067095
3585 60.4897479938166 4.42775707192359 0.0169731134783122 2057.47382774972 1.99578639818355 660.039148467107
3586 60.5471737364149 3.65862694296269 0.0113940045987308 2076.20115322154 0.821129223331809 474.277858737758
3587 31.4675930102767 3.40481529829096 0.011263285454646 2059.51218405762 4.45034441305324 608.519881851244
3588 62.116126332668 4.19138050899304 0.0148223873767925 2093.34699063143 -7.62009331723675 484.056120209313
3589 92.9415493113903 4.20909429878617 0.0142238807727814 2053.81811036682 25.3267569839954 1701.49319570762
3590 26.4057518258969 3.52498412014059 0.0117393199733561 2082.06980871456 30.757002744358 995.544050379459
3591 7.77037167798114 3.05643049560148 0.0101417370099308 2081.78817940457 6.55679615680128 504.159793526092
3592 33.3816900545223 3.39211100980268 0.0108736184562623 2087.62579303607 12.6254673372023 580.255470785949
3593 41.1217951847942 3.39620796624532 0.0107672404460136 2081.18001178862 30.9550412953831 1006.17878436545
3594 76.2524304322154 4.21554461890092 0.0152400641082868 2053.5814684853 34.0997928660363 2123.28927173172
3595 11.7691496650825 2.80404738545584 0.00887106128203054 2045.22560964781 3.10859402175993 519.870358939789
3596 88.12556026191 5.00352371588302 0.0184876794536443 2049.00242966227 31.7381280730478 2263.12369011979
3597 6.06355288320077 2.97388081715191 0.00960590649906191 2043.96881348523 32.4980740342289 2193.21979999046
3598 97.0407134553513 4.87592459100618 0.017835802929589 2037.04848170187 25.7835052814335 2249.82252646542
3599 57.2944107873538 3.92480635516731 0.0133197352373599 2074.23294675048 27.5393409794196 1205.98223584167
3600 16.1629763887104 3.24550109565142 0.0111721059737458 2099.19468680676 -13.8901198259555 400.506639408843
3601 2.82817431192306 2.69778887636339 0.00788027477355983 2043.07726862328 13.4339940408245 1095.9446649724
3602 55.0103221220108 3.93179499969801 0.0135251530562822 2054.77356283367 25.7457445864566 1663.06399364864
3603 8.11116891917456 3.11741472269383 0.0105799817501084 2096.10839520022 18.6651836172678 466.902848073912
3604 38.2442695047954 3.58020887238296 0.0121374855149467 2083.59552667243 27.0615850714967 896.624324761904
3605 47.7129271944638 3.59832548969307 0.0114900627932982 2050.76965188119 0.0136011186987162 450.124626565376
3606 64.4965848778119 3.74885854282518 0.0115760078541399 2094.33893810073 5.22001934237778 494.729568157401
3607 -7.10304554515353 2.25087980492754 0.00605358196901048 2016.67193691176 12.3178309202194 1298.72691188131
3608 15.157966275664 2.9858569372189 0.00996004385667702 2012.73161975131 7.73480641888455 1051.27806351717
3609 64.6363496447262 3.93738708801703 0.0134405697757944 2082.52291448019 30.2914920053445 1027.98214935309
3610 36.2689809033406 3.24625766771295 0.0101144172148061 2042.45441440353 33.5473376582377 2334.01941179252
3611 36.6170316830292 3.86455172905838 0.0137790387527921 2044.03258905001 2.53855731803924 636.008155816424
3612 21.1117260652796 3.01396206257791 0.00917592546833145 2087.83817959088 -1.1444579786621 359.049732508503
3613 47.0907610665909 3.35751579349032 0.0109705635610696 2052.71039866959 26.0538394586183 1653.39765625001
3614 54.4912867390626 3.69685732588327 0.012230539089325 2099.22691731947 -11.5183024760336 456.179337331681
3615 71.531519637635 4.19615797319229 0.0146886701939797 2020.8738476201 1.76150694256648 673.568691588045
3616 47.5364612250708 3.91594125772974 0.0140904897894347 2091.67864764738 15.2417491329834 628.331911136376
3617 32.8252839413643 3.3097247335697 0.00985930870233317 2055.86961030308 32.4957193946466 1841.92384160263
3618 -0.894749951108962 2.97184443440351 0.0095426379446906 2098.86920080171 27.6914345938712 402.930471447197
3619 26.7375364413496 3.41992846349774 0.0120674371988984 2064.52042832761 27.0010523870587 1394.10462989777
3620 45.5878340327339 3.50014206798469 0.0105415784869213 2059.48121194611 7.04194479854777 717.569587775984
3621 4.49023307561815 3.00143627179946 0.00963996729464815 2057.2693870801 6.3737397454679 647.689177993964
3622 69.1570919101437 4.35426712938513 0.0157326418518039 2030.57792071789 16.867059727665 1729.0876770527
3623 -14.5356005436634 2.65036270658914 0.00880662295713698 2015.67281111819 19.0208676527254 1937.70422897192
3624 40.0535937998035 3.78072550458484 0.0131909531291532 2049.21493194904 17.7574423514307 1382.77490309425
3625 75.4819131890794 4.33151749559855 0.0145794828754461 2058.14411437814 31.9793068361469 1885.39392518842
3626 61.6381107887198 4.29406604332712 0.0155941003074735 2081.61471708375 11.265476772096 758.15956437243
3627 50.9265954956272 3.30612093735111 0.0106855967420716 2056.63642049767 26.3542797090486 1556.77565171322
3628 42.799877673401 4.11689473824863 0.0148842904201922 2016.18828942906 2.92036102851853 772.547392387206
3629 77.4603636882303 4.26603787712072 0.0139896223776767 2023.7200245366 1.64867426734418 661.483674918109
3630 37.1512590546566 3.77851997383725 0.0135582984917705 2019.34201130597 -0.760329570621252 422.280071708629
3631 43.1208892300055 3.39224828567928 0.0107905034708732 2035.73835894419 31.3727845228277 2439.457373568
3632 26.8548677731768 3.35700543129375 0.0110035746422175 2038.92234272999 11.090152177494 1098.88893910793
3633 41.9963072134955 3.58363004526018 0.0117295048849035 2070.06550553837 -0.467513860203326 435.858351569273
3634 11.4023664151729 3.11057141350249 0.010183745469759 2032.71732201288 14.9103925004601 1393.70149328447
3635 99.2352227693351 4.82334479885585 0.0167172240439648 2036.89712312934 -2.84144067903981 433.425746123776
3636 28.3930638652645 3.40636616928001 0.011439122002995 2052.5820257084 33.6246908432804 2024.2764945211
3637 25.4209611862247 3.60940179872727 0.0126410427813097 2066.0589817788 5.19211684819311 635.766046118071
3638 27.2067044448196 3.52782469678351 0.0119135013878531 2088.67382179061 -13.3439072733745 294.572308715784
3639 19.6379993277881 3.24242847420406 0.01099498439776 2021.76578642661 23.5455225594342 2252.06916633484
3640 30.5901857385168 3.33815527128647 0.0111085008988445 2043.46576725319 2.96902259811759 588.313248732152
3641 4.76371309047065 3.04609096343775 0.0106341645029703 2019.40920076682 15.8888888219371 1668.05382855396
3642 50.437294588372 3.69994927870151 0.0127325665517437 2064.01071570651 32.1990587422624 1628.13002603192
3643 21.7411860566286 3.19562018680213 0.010312101942508 2091.78647369868 -5.03493817290291 358.641816723123
3644 -0.0805826325034792 2.59637937109169 0.00766269051891483 2077.77440852392 16.6840143292211 690.21900981896
3645 92.5484741057362 4.78552777576348 0.0173530950160861 2015.27999834879 -0.18319649156183 598.386511634206
3646 63.3937738702515 4.02465819194367 0.01405406869682 2016.75309299305 14.5090763946064 1719.92328840808
3647 68.2450277711627 4.31123655509979 0.0157650688817066 2048.14113918715 15.9118020464666 1379.2591203966
3648 51.2307815669753 3.57529521679631 0.0111581543787457 2032.50926980143 1.13617017865181 521.244080820893
3649 40.9928106311101 3.42118297744814 0.0108449274653924 2061.00668548886 33.4977388405241 1732.89659799555
3650 49.8218346713193 3.47571567098087 0.0106901981443224 2057.16568643297 12.3991649504751 962.064832081772
3651 54.0102230113086 3.58664241767589 0.0114340033944628 2053.91973938071 23.4984396980144 1530.66369367553
3652 51.2235350129249 3.41810222252498 0.0104376911483474 2018.11557003157 9.39186227275059 1192.27150175577
3653 69.5197513180693 3.97379108287468 0.0131455733380595 2040.4852167198 4.14976199623197 746.886766194501
3654 53.6132966083302 3.74394679955675 0.0126382360098911 2060.52822348196 4.59265434416011 654.253146730116
3655 66.7566101309757 3.98954320001768 0.0134473710581319 2058.6010124844 32.4590937257744 1847.61743017612
3656 53.4134534430222 3.61736484768377 0.0113227225804992 2031.05075207981 18.0854498199187 1697.03188427795
3657 45.0657246275996 3.56724580149819 0.011568647241599 2099.670033189 0.27455288451165 447.050621974044
3658 69.0913708073 4.19196216654584 0.0153741721874114 2085.91811689152 -14.5153761701658 334.710929212557
3659 64.2048507009687 4.04707567020649 0.0136910089567988 2098.44461019011 25.4664544505067 551.107700629971
3660 50.8302753391422 3.49651479852632 0.0108169507338738 2026.2980110175 -1.05047668097541 356.601474809223
3661 50.5819842401731 3.87479130700229 0.0129865974383735 2079.56480913027 6.43257358111441 620.225459633186
3662 3.00434862437219 3.1476909088875 0.0105257187845857 2064.74059244338 31.2547337519936 1498.89309284358
3663 88.0008356214172 4.32468333172788 0.015385562880304 2038.91801178502 -0.121832857839763 545.033930452394
3664 68.6149969076439 4.57917655178469 0.0167055863709319 2089.03629716113 8.77440556883812 684.421204116187
3665 109.305894911485 4.98280418721474 0.0178501828342277 2068.76842383551 32.2562567214482 1644.92558340557
3666 25.5043636903195 3.56998712942651 0.0123840743427326 2017.88008057931 23.6461389251053 2395.41351595595
3667 58.5425110473646 4.01079011322445 0.0136108681363933 2073.61870769272 -3.23012872599065 422.0288126758
3668 40.9782245658107 3.50295755407341 0.0112513748978068 2021.84466597624 13.762517159339 1513.67060520609
3669 34.4266740022121 3.63375142871869 0.0124708894024181 2097.19088031328 11.0435968171805 491.670865442039
3670 55.8638291603218 3.93606855761447 0.0132583490919622 2017.84091423033 20.6112228240818 2190.42120250031
3671 41.0541813335032 3.37721366517892 0.00965126949144393 2038.96821745066 3.77391767920926 643.330191707765
3672 37.9550667354032 3.44805963559133 0.0110024200624633 2098.00459094322 10.172543595545 450.923225667358
3673 10.4107056178364 2.9778275570995 0.0093691046627622 2075.22354808194 27.7018690505065 1057.21579864987
3674 45.5140388356363 3.51435901081958 0.0112112791613157 2068.37575761159 23.3134666248225 1176.15459799772
3675 72.9594483577424 4.08316403073517 0.0132160208336328 2059.99476521066 -6.15052744746208 265.348070961876
3676 30.3326484594399 2.77518220443858 0.0068497574469861 2061.23688581423 2.47920082416385 427.047873166871
3677 83.6780819931025 4.51493900024996 0.0152582610684485 2089.87828901527 6.7267875559628 638.594935856061
3678 19.0278960723712 3.62016989155295 0.0134057042254263 2040.00428729085 26.2276169401594 2040.12605310099
3679 42.264741284018 3.25785591856629 0.0104979165245305 2025.140773769 3.56083695311099 674.230839792599
3680 51.7074237137243 3.58779278759439 0.0118032273686719 2023.9434489368 3.8527641701512 743.872407076654
3681 49.0505211000729 3.82726298945286 0.0130179572888656 2020.11027748534 13.5946666728705 1570.34051397342
3682 41.793881663053 3.67339872963109 0.012586357730272 2054.16984494077 9.60753882769495 905.82845747006
3683 52.1049943769295 3.16227947119385 0.0087869783746953 2065.12771252636 -1.84325733920559 320.487778621332
3684 85.466686436459 4.96560382628821 0.0187205818719233 2054.21559833456 20.4825903079472 1580.36406303756
3685 112.985941645759 5.13973390457598 0.0187621182218107 2016.05934334081 -3.07316073216498 402.354782710546
[truncated: 4,295,490 more chars]
