# Supplementary material for: Characterizing uncertain sea-level rise projections to support investment decisions
Source: PLoS One. 2018 Feb 7;13(2):e0190641. doi: 10.1371/journal.pone.0190641 (PMC5802450; doi:10.1371/journal.pone.0190641)
Supplement: S1 File — (ZIP) [file pone.0190641.s002.zip › pola_package_2017.12.02/slr_analysis/beta/output/residuals.annual.ascii]

1808 1809 1810 1811 1812 1813 1814 1815 1816 1817 1818 1819 1820 1821 1822 1823 1824 1825 1826 1827 1828 1829 1830 1831 1832 1833 1834 1835 1836 1837 1838 1839 1840 1841 1842 1843 1844 1845 1846 1847 1848 1849 1850 1851 1852 1853 1854 1855 1856 1857 1858 1859 1860 1861 1862 1863 1864 1865 1866 1867 1868 1869 1870 1871 1872 1873 1874 1875 1876 1877 1878 1879 1880 1881 1882 1883 1884 1885 1886 1887 1888 1889 1890 1891 1892 1893 1894 1895 1896 1897 1898 1899 1900 1901 1902 1903 1904 1905 1906 1907 1908 1909 1910 1911 1912 1913 1914 1915 1916 1917 1918 1919 1920 1921 1922 1923 1924 1925 1926 1927 1928 1929 1930 1931 1932 1933 1934 1935 1936 1937 1938 1939 1940 1941 1942 1943 1944 1945 1946 1947 1948 1949 1950 1951 1952 1953 1954 1955 1956 1957 1958 1959 1960 1961 1962 1963 1964 1965 1966 1967 1968 1969 1970 1971 1972 1973 1974 1975 1976 1977 1978 1979 1980 1981 1982 1983 1984 1985 1986 1987 1988 1989 1990 1991 1992 1993 1994 1995 1996 1997 1998 1999 2000 2001
-35.6012830347479 13.0897730334145 29.1810418667177 42.2141634651614 23.8002578287458 11.1754249574708 12.7563548513364 6.47358751034272 22.3965629344898 32.2336311237774 44.4292220782056 9.83055579777442 -3.54846771751608 23.1185415323342 50.178793547325 20.4239683274565 1.72904587272856 9.99682618314128 -12.7379707413052 -7.85730490061121 54.3471637052235 14.4796150761988 15.2275292123147 48.0145261135714 -5.92633422003132 -2.98151178849344 -2.33430659181491 -13.3413786299957 -3.16937790303581 -9.13639441093537 -17.3269081536943 -17.4083791313125 -2.48471734379007 7.17936720887295 6.16627452667672 8.93166460962109 3.21733745770604 12.6818330709316 10.9503114492979 -40.3014374071951 -17.4660134985476 -9.96292682475934 -7.44573738583051 2.11948481823899 19.8934897874492 -2.87702247820005 -20.0325819787086 -39.3029587140766 -69.7520126843038 -73.7621338893904 -65.3032623293365 -51.5261280041418 -82.7854109138065 -67.1081910583306 -33.193338437714 -51.8123330519567 -38.3738749010589 -58.3498539850204 -15.7925403038412 2.4554661424786 8.64188535393907 -9.83011266945982 -21.4742879277181 -32.3008404208357 -13.2460001488127 -29.3464771116491 -54.7882713093447 -55.0196827418998 -9.49238140931416 18.9051526884121 25.164629551279 -1.94406082071353 -9.77773842756531 -2.91077326927652 -13.174765345847 -4.99154465727693 8.30117879643382 12.7252750152853 12.9284639992773 2.09717574841 1.71537026268331 12.8515975420973 17.8659375866519 7.74423039634715 5.60876597118303 13.7674143111596 9.37787541627679 19.4861492865347 19.1235159219331 20.3469853224722 14.914507488152 19.0299024189724 20.9943701149335 20.0491905760352 29.2233738022776 30.6552197936606 10.2174485501842 3.73557007184843 4.4380443586534 4.25200141059895 -2.14468877231479 -6.56007619008795 -2.49200084272053 3.20100726978768 7.57018814743645 9.95460179022587 28.809478198156 30.1748273712267 7.32552930943808 -5.23501598720995 -3.79322851871731 12.932711714916 19.21951471369 14.3662504776046 12.7285190066598 -2.0998896991444 -6.39861563980782 -5.14827881533068 0.366110774287108 -7.31340687095442 -18.6588417510553 -16.2325738660156 -4.3058032158352 -6.9686798005142 -2.56300362005251 -5.65470467445022 -15.1914629637072 -5.28689848782366 5.97067875320059 5.63087875936549 5.09575153067104 8.95365706711721 8.20901536870403 9.47205643543148 11.9987002672996 5.10950686430834 -6.34427377354226 -7.88999164625221 -1.52356675382151 0.281790903749823 8.10404132646181 12.4537845143144 17.6837304673077 24.8132691854416 19.5509206687161 23.2001249171313 20.9410619306871 18.2503617093836 7.48064425322079 25.0586795621985 25.6548376363169 21.743408475576 33.1871620799757 35.1532184495161 24.9523275841971 30.0529694840187 26.756184148981 27.6115815790839 11.8781717743275 12.4155447347117 10.9564204602365 11.0669689509021 12.9712902067082 11.845454227655 11.1608810137424 -1.40035943502951 -2.0250971186608 -3.46988203715144 -3.84194419050144 -9.14594357871079 -13.2990302017795 -4.62534405970753 3.90534484750506 -8.79012348014172 -4.45476904264784 13.3126381599867 -6.27867187223816 -24.8455491393224 -19.5437336412659 -12.1404453780688 -24.6486843497311 -24.3016405562527 -24.9554739976337 -25.114514673874 -20.3249225849737 -28.9659277309327 -18.4928701117511 -9.42734972742889 -9.711456577966 -10.4807606633624 -8.64703198361829 -15.0190905387335 -18.330506328708 -20.9996893535419
