# Supplementary material for: Characterizing uncertain sea-level rise projections to support investment decisions
Source: PLoS One. 2018 Feb 7;13(2):e0190641. doi: 10.1371/journal.pone.0190641 (PMC5802450; doi:10.1371/journal.pone.0190641)
Supplement: S1 File — (ZIP) [file pone.0190641.s002.zip › pola_package_2017.12.02/slr_analysis/data/jevrejava_yearly.txt]

1808.        -74.85416
1809.        -27.37806
1810.        -12.47833
1811.         -0.61333
1812.        -20.17194
1813.        -33.91806
1814.        -33.43500
1815.        -40.79222
1816.        -25.92028
1817.        -17.11083
1818.         -5.91944
1819.        -41.49889
1820.        -55.83528
1821.        -30.10222
1822.         -3.95250
1823.        -34.59444
1824.        -54.15306
1825.        -46.72556
1826.        -70.27722
1827.        -66.19000
1828.         -4.75556
1829.        -45.36972
1830.        -45.34500
1831.        -13.25778
1832.        -67.87500
1833.        -65.58312
1834.        -65.56544
1835.        -77.17862
1836.        -67.58931
1837.        -74.11560
1838.        -82.84197
1839.        -83.43588
1840.        -69.00124
1841.        -59.80276
1842.        -61.25804
1843.        -58.91142
1844.        -65.02110
1845.        -55.92854
1846.        -58.00858
1847.       -109.58543
1848.        -87.05169
1849.        -79.82687
1850.        -77.56453
1851.        -68.23074
1852.        -50.66475
1853.        -73.61986
1854.        -90.93660
1855.       -110.34474
1856.       -140.90814
1857.       -145.00919
1858.       -136.61783
1859.       -122.88479
1860.       -154.16475
1861.       -138.48479
1862.       -104.54378
1863.       -123.11320
1864.       -109.60175
1865.       -129.48132
1866.        -86.80418
1867.        -68.41293
1868.        -62.05985
1869.        -80.34177
1870.        -91.77245
1871.       -102.36209
1872.        -83.04692
1873.        -98.86365
1874.       -123.99828
1875.       -123.89911
1876.        -78.01781
1877.        -49.24286
1878.        -42.58255
1879.        -69.26699
1880.        -76.65300
1881.        -69.31495
1882.        -79.08444
1883.        -70.38330
1884.        -56.54924
1885.        -51.56039
1886.        -50.76903
1887.        -60.98873
1888.        -60.73553
1889.        -48.94088
1890.        -43.24470
1891.        -52.66115
1892.        -54.06794
1893.        -45.15720
1894.        -48.77123
1895.        -37.86403
1896.        -37.40432
1897.        -35.33509
1898.        -39.89839
1899.        -34.89040
1900.        -32.00992
1901.        -32.01567
1902.        -21.87864
1903.        -19.46053
1904.        -38.88862
1905.        -44.33740
1906.        -42.57841
1907.        -41.68452
1908.        -46.97786
1909.        -50.26648
1910.        -45.04822
1911.        -38.18161
1912.        -32.61541
1913.        -29.01056
1914.         -8.91183
1915.         -6.27921
1916.        -27.83782
1917.        -39.08426
1918.        -36.30495
1919.        -18.21807
1920.        -10.54691
1921.        -13.99240
1922.        -14.19894
1923.        -27.57274
1924.        -30.39344
1925.        -27.64166
1926.        -20.60241
1927.        -26.73365
1928.        -36.50739
1929.        -32.48601
1930.        -18.94071
1931.        -19.96164
1932.        -13.89060
1933.        -15.29352
1934.        -23.11808
1935.        -11.47790
1936.          1.53871
1937.          2.98136
1938.          4.25210
1939.          9.93929
1940.         11.04735
1941.         14.18651
1942.         18.61269
1943.         13.64645
1944.          4.13904
1945.          4.56311
1946.         12.92274
1947.         16.74472
1948.         26.60701
1949.         33.02021
1950.         40.33703
1951.         49.57686
1952.         46.44822
1953.         52.25455
1954.         52.17603
1955.         51.68929
1956.         43.14695
1957.         62.97578
1958.         65.84615
1959.         64.23235
1960.         77.99715
1961.         82.30767
1962.         74.47466
1963.         81.96660
1964.         81.08453
1965.         84.37806
1966.         71.10620
1967.         74.12854
1968.         75.17780
1969.         77.82015
1970.         82.27969
1971.         83.73249
1972.         85.64997
1973.         75.71420
1974.         77.73835
1975.         78.96587
1976.         81.28953
1977.         78.70467
1978.         77.29414
1979.         88.73380
1980.        100.05388
1981.         90.17122
1982.         97.34280
1983.        117.96985
1984.        101.26160
1985.         85.60120
1986.         93.83291
1987.        104.18951
1988.         94.65800
1989.         98.00519
1990.        100.37492
1991.        103.26286
1992.        111.12285
1993.        105.57566
1994.        119.16595
1995.        131.37212
1996.        134.25208
1997.        136.67026
1998.        141.71489
1999.        138.57715
2000.        138.52347
2001.        139.13544
