# Supplementary material for: Characterizing uncertain sea-level rise projections to support investment decisions
Source: PLoS One. 2018 Feb 7;13(2):e0190641. doi: 10.1371/journal.pone.0190641 (PMC5802450; doi:10.1371/journal.pone.0190641)
Supplement: S1 File — (ZIP) [file pone.0190641.s002.zip › pola_package_2017.12.02/slr_analysis/Figure_6_tail/hourly_data.ascii]

  1923.00000  9999
  1923.00011  9999
  1923.00023  9999
  1923.00034  9999
  1923.00046  9999
  1923.00057  9999
  1923.00068  9999
  1923.00080  9999
  1923.00091  9999
  1923.00103  9999
  1923.00114  9999
  1923.00126  9999
  1923.00137  9999
  1923.00148  9999
  1923.00160  9999
  1923.00171  9999
  1923.00183  9999
  1923.00194  9999
  1923.00205  9999
  1923.00217  9999
  1923.00228  9999
  1923.00240  9999
  1923.00251  9999
  1923.00263  9999
  1923.00274  9999
  1923.00285  9999
  1923.00297  9999
  1923.00308  9999
  1923.00320  9999
  1923.00331  9999
  1923.00342  9999
  1923.00354  9999
  1923.00365  9999
  1923.00377  9999
  1923.00388  9999
  1923.00400  9999
  1923.00411  9999
  1923.00422  9999
  1923.00434  9999
  1923.00445  9999
  1923.00457  9999
  1923.00468  9999
  1923.00479  9999
  1923.00491  9999
  1923.00502  9999
  1923.00514  9999
  1923.00525  9999
  1923.00537  9999
  1923.00548  9999
  1923.00559  9999
  1923.00571  9999
  1923.00582  9999
  1923.00594  9999
  1923.00605  9999
  1923.00616  9999
  1923.00628  9999
  1923.00639  9999
  1923.00651  9999
  1923.00662  9999
  1923.00674  9999
  1923.00685  9999
  1923.00696  9999
  1923.00708  9999
  1923.00719  9999
  1923.00731  9999
  1923.00742  9999
  1923.00753  9999
  1923.00765  9999
  1923.00776  9999
  1923.00788  9999
  1923.00799  9999
  1923.00811  9999
  1923.00822  9999
  1923.00833  9999
  1923.00845  9999
  1923.00856  9999
  1923.00868  9999
  1923.00879  9999
  1923.00890  9999
  1923.00902  9999
  1923.00913  9999
  1923.00925  9999
  1923.00936  9999
  1923.00947  9999
  1923.00959  9999
  1923.00970  9999
  1923.00982  9999
  1923.00993  9999
  1923.01005  9999
  1923.01016  9999
  1923.01027  9999
  1923.01039  9999
  1923.01050  9999
  1923.01062  9999
  1923.01073  9999
  1923.01084  9999
  1923.01096  9999
  1923.01107  9999
  1923.01119  9999
  1923.01130  9999
  1923.01142  9999
  1923.01153  9999
  1923.01164  9999
  1923.01176  9999
  1923.01187  9999
  1923.01199  9999
  1923.01210  9999
  1923.01221  9999
  1923.01233  9999
  1923.01244  9999
  1923.01256  9999
  1923.01267  9999
  1923.01279  9999
  1923.01290  9999
  1923.01301  9999
  1923.01313  9999
  1923.01324  9999
  1923.01336  9999
  1923.01347  9999
  1923.01358  9999
  1923.01370  9999
  1923.01381  9999
  1923.01393  9999
  1923.01404  9999
  1923.01416  9999
  1923.01427  9999
  1923.01438  9999
  1923.01450  9999
  1923.01461  9999
  1923.01473  9999
  1923.01484  9999
  1923.01495  9999
  1923.01507  9999
  1923.01518  9999
  1923.01530  9999
  1923.01541  9999
  1923.01553  9999
  1923.01564  9999
  1923.01575  9999
  1923.01587  9999
  1923.01598  9999
  1923.01610  9999
  1923.01621  9999
  1923.01632  9999
  1923.01644  9999
  1923.01655  9999
  1923.01667  9999
  1923.01678  9999
  1923.01689  9999
  1923.01701  9999
  1923.01712  9999
  1923.01724  9999
  1923.01735  9999
  1923.01747  9999
  1923.01758  9999
  1923.01769  9999
  1923.01781  9999
  1923.01792  9999
  1923.01804  9999
  1923.01815  9999
  1923.01826  9999
  1923.01838  9999
  1923.01849  9999
  1923.01861  9999
  1923.01872  9999
  1923.01884  9999
  1923.01895  9999
  1923.01906  9999
  1923.01918  9999
  1923.01929  9999
  1923.01941  9999
  1923.01952  9999
  1923.01963  9999
  1923.01975  9999
  1923.01986  9999
  1923.01998  9999
  1923.02009  9999
  1923.02021  9999
  1923.02032  9999
  1923.02043  9999
  1923.02055  9999
  1923.02066  9999
  1923.02078  9999
  1923.02089  9999
  1923.02100  9999
  1923.02112  9999
  1923.02123  9999
  1923.02135  9999
  1923.02146  9999
  1923.02158  9999
  1923.02169  9999
  1923.02180  9999
  1923.02192  9999
  1923.02203  9999
  1923.02215  9999
  1923.02226  9999
  1923.02237  9999
  1923.02249  9999
  1923.02260  9999
  1923.02272  9999
  1923.02283  9999
  1923.02295  9999
  1923.02306  9999
  1923.02317  9999
  1923.02329  9999
  1923.02340  9999
  1923.02352  9999
  1923.02363  9999
  1923.02374  9999
  1923.02386  9999
  1923.02397  9999
  1923.02409  9999
  1923.02420  9999
  1923.02432  9999
  1923.02443  9999
  1923.02454  9999
  1923.02466  9999
  1923.02477  9999
  1923.02489  9999
  1923.02500  9999
  1923.02511  9999
  1923.02523  9999
  1923.02534  9999
  1923.02546  9999
  1923.02557  9999
  1923.02568  9999
  1923.02580  9999
  1923.02591  9999
  1923.02603  9999
  1923.02614  9999
  1923.02626  9999
  1923.02637  9999
  1923.02648  9999
  1923.02660  9999
  1923.02671  9999
  1923.02683  9999
  1923.02694  9999
  1923.02705  9999
  1923.02717  9999
  1923.02728  9999
  1923.02740  9999
  1923.02751  9999
  1923.02763  9999
  1923.02774  9999
  1923.02785  9999
  1923.02797  9999
  1923.02808  9999
  1923.02820  9999
  1923.02831  9999
  1923.02842  9999
  1923.02854  9999
  1923.02865  9999
  1923.02877  9999
  1923.02888  9999
  1923.02900  9999
  1923.02911  9999
  1923.02922  9999
  1923.02934  9999
  1923.02945  9999
  1923.02957  9999
  1923.02968  9999
  1923.02979  9999
  1923.02991  9999
  1923.03002  9999
  1923.03014  9999
  1923.03025  9999
  1923.03037  9999
  1923.03048  9999
  1923.03059  9999
  1923.03071  9999
  1923.03082  9999
  1923.03094  9999
  1923.03105  9999
  1923.03116  9999
  1923.03128  9999
  1923.03139  9999
  1923.03151  9999
  1923.03162  9999
  1923.03174  9999
  1923.03185  9999
  1923.03196  9999
  1923.03208  9999
  1923.03219  9999
  1923.03231  9999
  1923.03242  9999
  1923.03253  9999
  1923.03265  9999
  1923.03276  9999
  1923.03288  9999
  1923.03299  9999
  1923.03311  9999
  1923.03322  9999
  1923.03333  9999
  1923.03345  9999
  1923.03356  9999
  1923.03368  9999
  1923.03379  9999
  1923.03390  9999
  1923.03402  9999
  1923.03413  9999
  1923.03425  9999
  1923.03436  9999
  1923.03447  9999
  1923.03459  9999
  1923.03470  9999
  1923.03482  9999
  1923.03493  9999
  1923.03505  9999
  1923.03516  9999
  1923.03527  9999
  1923.03539  9999
  1923.03550  9999
  1923.03562  9999
  1923.03573  9999
  1923.03584  9999
  1923.03596  9999
  1923.03607  9999
  1923.03619  9999
  1923.03630  9999
  1923.03642  9999
  1923.03653  9999
  1923.03664  9999
  1923.03676  9999
  1923.03687  9999
  1923.03699  9999
  1923.03710  9999
  1923.03721  9999
  1923.03733  9999
  1923.03744  9999
  1923.03756  9999
  1923.03767  9999
  1923.03779  9999
  1923.03790  9999
  1923.03801  9999
  1923.03813  9999
  1923.03824  9999
  1923.03836  9999
  1923.03847  9999
  1923.03858  9999
  1923.03870  9999
  1923.03881  9999
  1923.03893  9999
  1923.03904  9999
  1923.03916  9999
  1923.03927  9999
  1923.03938  9999
  1923.03950  9999
  1923.03961  9999
  1923.03973  9999
  1923.03984  9999
  1923.03995  9999
  1923.04007  9999
  1923.04018  9999
  1923.04030  9999
  1923.04041  9999
  1923.04053  9999
  1923.04064  9999
  1923.04075  9999
  1923.04087  9999
  1923.04098  9999
  1923.04110  9999
  1923.04121  9999
  1923.04132  9999
  1923.04144  9999
  1923.04155  9999
  1923.04167  9999
  1923.04178  9999
  1923.04189  9999
  1923.04201  9999
  1923.04212  9999
  1923.04224  9999
  1923.04235  9999
  1923.04247  9999
  1923.04258  9999
  1923.04269  9999
  1923.04281  9999
  1923.04292  9999
  1923.04304  9999
  1923.04315  9999
  1923.04326  9999
  1923.04338  9999
  1923.04349  9999
  1923.04361  9999
  1923.04372  9999
  1923.04384  9999
  1923.04395  9999
  1923.04406  9999
  1923.04418  9999
  1923.04429  9999
  1923.04441  9999
  1923.04452  9999
  1923.04463  9999
  1923.04475  9999
  1923.04486  9999
  1923.04498  9999
  1923.04509  9999
  1923.04521  9999
  1923.04532  9999
  1923.04543  9999
  1923.04555  9999
  1923.04566  9999
  1923.04578  9999
  1923.04589  9999
  1923.04600  9999
  1923.04612  9999
  1923.04623  9999
  1923.04635  9999
  1923.04646  9999
  1923.04658  9999
  1923.04669  9999
  1923.04680  9999
  1923.04692  9999
  1923.04703  9999
  1923.04715  9999
  1923.04726  9999
  1923.04737  9999
  1923.04749  9999
  1923.04760  9999
  1923.04772  9999
  1923.04783  9999
  1923.04795  9999
  1923.04806  9999
  1923.04817  9999
  1923.04829  9999
  1923.04840  9999
  1923.04852  9999
  1923.04863  9999
  1923.04874  9999
  1923.04886  9999
  1923.04897  9999
  1923.04909  9999
  1923.04920  9999
  1923.04932  9999
  1923.04943  9999
  1923.04954  9999
  1923.04966  9999
  1923.04977  9999
  1923.04989  9999
  1923.05000  9999
  1923.05011  9999
  1923.05023  9999
  1923.05034  9999
  1923.05046  9999
  1923.05057  9999
  1923.05068  9999
  1923.05080  9999
  1923.05091  9999
  1923.05103  9999
  1923.05114  9999
  1923.05126  9999
  1923.05137  9999
  1923.05148  9999
  1923.05160  9999
  1923.05171  9999
  1923.05183  9999
  1923.05194  9999
  1923.05205  9999
  1923.05217  9999
  1923.05228  9999
  1923.05240  9999
  1923.05251  9999
  1923.05263  9999
  1923.05274  9999
  1923.05285  9999
  1923.05297  9999
  1923.05308  9999
  1923.05320  9999
  1923.05331  9999
  1923.05342  9999
  1923.05354  9999
  1923.05365  9999
  1923.05377  9999
  1923.05388  9999
  1923.05400  9999
  1923.05411  9999
  1923.05422  9999
  1923.05434  9999
  1923.05445  9999
  1923.05457  9999
  1923.05468  9999
  1923.05479  9999
  1923.05491  9999
  1923.05502  9999
  1923.05514  9999
  1923.05525  9999
  1923.05537  9999
  1923.05548  9999
  1923.05559  9999
  1923.05571  9999
  1923.05582  9999
  1923.05594  9999
  1923.05605  9999
  1923.05616  9999
  1923.05628  9999
  1923.05639  9999
  1923.05651  9999
  1923.05662  9999
  1923.05674  9999
  1923.05685  9999
  1923.05696  9999
  1923.05708  9999
  1923.05719  9999
  1923.05731  9999
  1923.05742  9999
  1923.05753  9999
  1923.05765  9999
  1923.05776  9999
  1923.05788  9999
  1923.05799  9999
  1923.05811  9999
  1923.05822  9999
  1923.05833  9999
  1923.05845  9999
  1923.05856  9999
  1923.05868  9999
  1923.05879  9999
  1923.05890  9999
  1923.05902  9999
  1923.05913  9999
  1923.05925  9999
  1923.05936  9999
  1923.05947  9999
  1923.05959  9999
  1923.05970  9999
  1923.05982  9999
  1923.05993  9999
  1923.06005  9999
  1923.06016  9999
  1923.06027  9999
  1923.06039  9999
  1923.06050  9999
  1923.06062  9999
  1923.06073  9999
  1923.06084  9999
  1923.06096  9999
  1923.06107  9999
  1923.06119  9999
  1923.06130  9999
  1923.06142  9999
  1923.06153  9999
  1923.06164  9999
  1923.06176  9999
  1923.06187  9999
  1923.06199  9999
  1923.06210  9999
  1923.06221  9999
  1923.06233  9999
  1923.06244  9999
  1923.06256  9999
  1923.06267  9999
  1923.06279  9999
  1923.06290  9999
  1923.06301  9999
  1923.06313  9999
  1923.06324  9999
  1923.06336  9999
  1923.06347  9999
  1923.06358  9999
  1923.06370  9999
  1923.06381  9999
  1923.06393  9999
  1923.06404  9999
  1923.06416  9999
  1923.06427  9999
  1923.06438  9999
  1923.06450  9999
  1923.06461  9999
  1923.06473  9999
  1923.06484  9999
  1923.06495  9999
  1923.06507  9999
  1923.06518  9999
  1923.06530  9999
  1923.06541  9999
  1923.06553  9999
  1923.06564  9999
  1923.06575  9999
  1923.06587  9999
  1923.06598  9999
  1923.06610  9999
  1923.06621  9999
  1923.06632  9999
  1923.06644  9999
  1923.06655  9999
  1923.06667  9999
  1923.06678  9999
  1923.06689  9999
  1923.06701  9999
  1923.06712  9999
  1923.06724  9999
  1923.06735  9999
  1923.06747  9999
  1923.06758  9999
  1923.06769  9999
  1923.06781  9999
  1923.06792  9999
  1923.06804  9999
  1923.06815  9999
  1923.06826  9999
  1923.06838  9999
  1923.06849  9999
  1923.06861  9999
  1923.06872  9999
  1923.06884  9999
  1923.06895  9999
  1923.06906  9999
  1923.06918  9999
  1923.06929  9999
  1923.06941  9999
  1923.06952  9999
  1923.06963  9999
  1923.06975  9999
  1923.06986  9999
  1923.06998  9999
  1923.07009  9999
  1923.07021  9999
  1923.07032  9999
  1923.07043  9999
  1923.07055  9999
  1923.07066  9999
  1923.07078  9999
  1923.07089  9999
  1923.07100  9999
  1923.07112  9999
  1923.07123  9999
  1923.07135  9999
  1923.07146  9999
  1923.07158  9999
  1923.07169  9999
  1923.07180  9999
  1923.07192  9999
  1923.07203  9999
  1923.07215  9999
  1923.07226  9999
  1923.07237  9999
  1923.07249  9999
  1923.07260  9999
  1923.07272  9999
  1923.07283  9999
  1923.07295  9999
  1923.07306  9999
  1923.07317  9999
  1923.07329  9999
  1923.07340  9999
  1923.07352  9999
  1923.07363  9999
  1923.07374  9999
  1923.07386  9999
  1923.07397  9999
  1923.07409  9999
  1923.07420  9999
  1923.07432  9999
  1923.07443  9999
  1923.07454  9999
  1923.07466  9999
  1923.07477  9999
  1923.07489  9999
  1923.07500  9999
  1923.07511  9999
  1923.07523  9999
  1923.07534  9999
  1923.07546  9999
  1923.07557  9999
  1923.07568  9999
  1923.07580  9999
  1923.07591  9999
  1923.07603  9999
  1923.07614  9999
  1923.07626  9999
  1923.07637  9999
  1923.07648  9999
  1923.07660  9999
  1923.07671  9999
  1923.07683  9999
  1923.07694  9999
  1923.07705  9999
  1923.07717  9999
  1923.07728  9999
  1923.07740  9999
  1923.07751  9999
  1923.07763  9999
  1923.07774  9999
  1923.07785  9999
  1923.07797  9999
  1923.07808  9999
  1923.07820  9999
  1923.07831  9999
  1923.07842  9999
  1923.07854  9999
  1923.07865  9999
  1923.07877  9999
  1923.07888  9999
  1923.07900  9999
  1923.07911  9999
  1923.07922  9999
  1923.07934  9999
  1923.07945  9999
  1923.07957  9999
  1923.07968  9999
  1923.07979  9999
  1923.07991  9999
  1923.08002  9999
  1923.08014  9999
  1923.08025  9999
  1923.08037  9999
  1923.08048  9999
  1923.08059  9999
  1923.08071  9999
  1923.08082  9999
  1923.08094  9999
  1923.08105  9999
  1923.08116  9999
  1923.08128  9999
  1923.08139  9999
  1923.08151  9999
  1923.08162  9999
  1923.08174  9999
  1923.08185  9999
  1923.08196  9999
  1923.08208  9999
  1923.08219  9999
  1923.08231  9999
  1923.08242  9999
  1923.08253  9999
  1923.08265  9999
  1923.08276  9999
  1923.08288  9999
  1923.08299  9999
  1923.08311  9999
  1923.08322  9999
  1923.08333  9999
  1923.08345  9999
  1923.08356  9999
  1923.08368  9999
  1923.08379  9999
  1923.08390  9999
  1923.08402  9999
  1923.08413  9999
  1923.08425  9999
  1923.08436  9999
  1923.08447  9999
  1923.08459  9999
  1923.08470  9999
  1923.08482  9999
  1923.08493  9999
  1923.08505  9999
  1923.08516  9999
  1923.08527  9999
  1923.08539  9999
  1923.08550  9999
  1923.08562  9999
  1923.08573  9999
  1923.08584  9999
  1923.08596  9999
  1923.08607  9999
  1923.08619  9999
  1923.08630  9999
  1923.08642  9999
  1923.08653  9999
  1923.08664  9999
  1923.08676  9999
  1923.08687  9999
  1923.08699  9999
  1923.08710  9999
  1923.08721  9999
  1923.08733  9999
  1923.08744  9999
  1923.08756  9999
  1923.08767  9999
  1923.08779  9999
  1923.08790  9999
  1923.08801  9999
  1923.08813  9999
  1923.08824  9999
  1923.08836  9999
  1923.08847  9999
  1923.08858  9999
  1923.08870  9999
  1923.08881  9999
  1923.08893  9999
  1923.08904  9999
  1923.08916  9999
  1923.08927  9999
  1923.08938  9999
  1923.08950  9999
  1923.08961  9999
  1923.08973  9999
  1923.08984  9999
  1923.08995  9999
  1923.09007  9999
  1923.09018  9999
  1923.09030  9999
  1923.09041  9999
  1923.09053  9999
  1923.09064  9999
  1923.09075  9999
  1923.09087  9999
  1923.09098  9999
  1923.09110  9999
  1923.09121  9999
  1923.09132  9999
  1923.09144  9999
  1923.09155  9999
  1923.09167  9999
  1923.09178  9999
  1923.09189  9999
  1923.09201  9999
  1923.09212  9999
  1923.09224  9999
  1923.09235  9999
  1923.09247  9999
  1923.09258  9999
  1923.09269  9999
  1923.09281  9999
  1923.09292  9999
  1923.09304  9999
  1923.09315  9999
  1923.09326  9999
  1923.09338  9999
  1923.09349  9999
  1923.09361  9999
  1923.09372  9999
  1923.09384  9999
  1923.09395  9999
  1923.09406  9999
  1923.09418  9999
  1923.09429  9999
  1923.09441  9999
  1923.09452  9999
  1923.09463  9999
  1923.09475  9999
  1923.09486  9999
  1923.09498  9999
  1923.09509  9999
  1923.09521  9999
  1923.09532  9999
  1923.09543  9999
  1923.09555  9999
  1923.09566  9999
  1923.09578  9999
  1923.09589  9999
  1923.09600  9999
  1923.09612  9999
  1923.09623  9999
  1923.09635  9999
  1923.09646  9999
  1923.09658  9999
  1923.09669  9999
  1923.09680  9999
  1923.09692  9999
  1923.09703  9999
  1923.09715  9999
  1923.09726  9999
  1923.09737  9999
  1923.09749  9999
  1923.09760  9999
  1923.09772  9999
  1923.09783  9999
  1923.09795  9999
  1923.09806  9999
  1923.09817  9999
  1923.09829  9999
  1923.09840  9999
  1923.09852  9999
  1923.09863  9999
  1923.09874  9999
  1923.09886  9999
  1923.09897  9999
  1923.09909  9999
  1923.09920  9999
  1923.09932  9999
  1923.09943  9999
  1923.09954  9999
  1923.09966  9999
  1923.09977  9999
  1923.09989  9999
  1923.10000  9999
  1923.10011  9999
  1923.10023  9999
  1923.10034  9999
  1923.10046  9999
  1923.10057  9999
  1923.10068  9999
  1923.10080  9999
  1923.10091  9999
  1923.10103  9999
  1923.10114  9999
  1923.10126  9999
  1923.10137  9999
  1923.10148  9999
  1923.10160  9999
  1923.10171  9999
  1923.10183  9999
  1923.10194  9999
  1923.10205  9999
  1923.10217  9999
  1923.10228  9999
  1923.10240  9999
  1923.10251  9999
  1923.10263  9999
  1923.10274  9999
  1923.10285  9999
  1923.10297  9999
  1923.10308  9999
  1923.10320  9999
  1923.10331  9999
  1923.10342  9999
  1923.10354  9999
  1923.10365  9999
  1923.10377  9999
  1923.10388  9999
  1923.10400  9999
  1923.10411  9999
  1923.10422  9999
  1923.10434  9999
  1923.10445  9999
  1923.10457  9999
  1923.10468  9999
  1923.10479  9999
  1923.10491  9999
  1923.10502  9999
  1923.10514  9999
  1923.10525  9999
  1923.10537  9999
  1923.10548  9999
  1923.10559  9999
  1923.10571  9999
  1923.10582  9999
  1923.10594  9999
  1923.10605  9999
  1923.10616  9999
  1923.10628  9999
  1923.10639  9999
  1923.10651  9999
  1923.10662  9999
  1923.10674  9999
  1923.10685  9999
  1923.10696  9999
  1923.10708  9999
  1923.10719  9999
  1923.10731  9999
  1923.10742  9999
  1923.10753  9999
  1923.10765  9999
  1923.10776  9999
  1923.10788  9999
  1923.10799  9999
  1923.10811  9999
  1923.10822  9999
  1923.10833  9999
  1923.10845  9999
  1923.10856  9999
  1923.10868  9999
  1923.10879  9999
  1923.10890  9999
  1923.10902  9999
  1923.10913  9999
  1923.10925  9999
  1923.10936  9999
  1923.10947  9999
  1923.10959  9999
  1923.10970  9999
  1923.10982  9999
  1923.10993  9999
  1923.11005  9999
  1923.11016  9999
  1923.11027  9999
  1923.11039  9999
  1923.11050  9999
  1923.11062  9999
  1923.11073  9999
  1923.11084  9999
  1923.11096  9999
  1923.11107  9999
  1923.11119  9999
  1923.11130  9999
  1923.11142  9999
  1923.11153  9999
  1923.11164  9999
  1923.11176  9999
  1923.11187  9999
  1923.11199  9999
  1923.11210  9999
  1923.11221  9999
  1923.11233  9999
  1923.11244  9999
  1923.11256  9999
  1923.11267  9999
  1923.11279  9999
  1923.11290  9999
  1923.11301  9999
  1923.11313  9999
  1923.11324  9999
  1923.11336  9999
  1923.11347  9999
  1923.11358  9999
  1923.11370  9999
  1923.11381  9999
  1923.11393  9999
  1923.11404  9999
  1923.11416  9999
  1923.11427  9999
  1923.11438  9999
  1923.11450  9999
  1923.11461  9999
  1923.11473  9999
  1923.11484  9999
  1923.11495  9999
  1923.11507  9999
  1923.11518  9999
  1923.11530  9999
  1923.11541  9999
  1923.11553  9999
  1923.11564  9999
  1923.11575  9999
  1923.11587  9999
  1923.11598  9999
  1923.11610  9999
  1923.11621  9999
  1923.11632  9999
  1923.11644  9999
  1923.11655  9999
  1923.11667  9999
  1923.11678  9999
  1923.11689  9999
  1923.11701  9999
  1923.11712  9999
  1923.11724  9999
  1923.11735  9999
  1923.11747  9999
  1923.11758  9999
  1923.11769  9999
  1923.11781  9999
  1923.11792  9999
  1923.11804  9999
  1923.11815  9999
  1923.11826  9999
  1923.11838  9999
  1923.11849  9999
  1923.11861  9999
  1923.11872  9999
  1923.11884  9999
  1923.11895  9999
  1923.11906  9999
  1923.11918  9999
  1923.11929  9999
  1923.11941  9999
  1923.11952  9999
  1923.11963  9999
  1923.11975  9999
  1923.11986  9999
  1923.11998  9999
  1923.12009  9999
  1923.12021  9999
  1923.12032  9999
  1923.12043  9999
  1923.12055  9999
  1923.12066  9999
  1923.12078  9999
  1923.12089  9999
  1923.12100  9999
  1923.12112  9999
  1923.12123  9999
  1923.12135  9999
  1923.12146  9999
  1923.12158  9999
  1923.12169  9999
  1923.12180  9999
  1923.12192  9999
  1923.12203  9999
  1923.12215  9999
  1923.12226  9999
  1923.12237  9999
  1923.12249  9999
  1923.12260  9999
  1923.12272  9999
  1923.12283  9999
  1923.12295  9999
  1923.12306  9999
  1923.12317  9999
  1923.12329  9999
  1923.12340  9999
  1923.12352  9999
  1923.12363  9999
  1923.12374  9999
  1923.12386  9999
  1923.12397  9999
  1923.12409  9999
  1923.12420  9999
  1923.12432  9999
  1923.12443  9999
  1923.12454  9999
  1923.12466  9999
  1923.12477  9999
  1923.12489  9999
  1923.12500  9999
  1923.12511  9999
  1923.12523  9999
  1923.12534  9999
  1923.12546  9999
  1923.12557  9999
  1923.12568  9999
  1923.12580  9999
  1923.12591  9999
  1923.12603  9999
  1923.12614  9999
  1923.12626  9999
  1923.12637  9999
  1923.12648  9999
  1923.12660  9999
  1923.12671  9999
  1923.12683  9999
  1923.12694  9999
  1923.12705  9999
  1923.12717  9999
  1923.12728  9999
  1923.12740  9999
  1923.12751  9999
  1923.12763  9999
  1923.12774  9999
  1923.12785  9999
  1923.12797  9999
  1923.12808  9999
  1923.12820  9999
  1923.12831  9999
  1923.12842  9999
  1923.12854  9999
  1923.12865  9999
  1923.12877  9999
  1923.12888  9999
  1923.12900  9999
  1923.12911  9999
  1923.12922  9999
  1923.12934  9999
  1923.12945  9999
  1923.12957  9999
  1923.12968  9999
  1923.12979  9999
  1923.12991  9999
  1923.13002  9999
  1923.13014  9999
  1923.13025  9999
  1923.13037  9999
  1923.13048  9999
  1923.13059  9999
  1923.13071  9999
  1923.13082  9999
  1923.13094  9999
  1923.13105  9999
  1923.13116  9999
  1923.13128  9999
  1923.13139  9999
  1923.13151  9999
  1923.13162  9999
  1923.13174  9999
  1923.13185  9999
  1923.13196  9999
  1923.13208  9999
  1923.13219  9999
  1923.13231  9999
  1923.13242  9999
  1923.13253  9999
  1923.13265  9999
  1923.13276  9999
  1923.13288  9999
  1923.13299  9999
  1923.13311  9999
  1923.13322  9999
  1923.13333  9999
  1923.13345  9999
  1923.13356  9999
  1923.13368  9999
  1923.13379  9999
  1923.13390  9999
  1923.13402  9999
  1923.13413  9999
  1923.13425  9999
  1923.13436  9999
  1923.13447  9999
  1923.13459  9999
  1923.13470  9999
  1923.13482  9999
  1923.13493  9999
  1923.13505  9999
  1923.13516  9999
  1923.13527  9999
  1923.13539  9999
  1923.13550  9999
  1923.13562  9999
  1923.13573  9999
  1923.13584  9999
  1923.13596  9999
  1923.13607  9999
  1923.13619  9999
  1923.13630  9999
  1923.13642  9999
  1923.13653  9999
  1923.13664  9999
  1923.13676  9999
  1923.13687  9999
  1923.13699  9999
  1923.13710  9999
  1923.13721  9999
  1923.13733  9999
  1923.13744  9999
  1923.13756  9999
  1923.13767  9999
  1923.13779  9999
  1923.13790  9999
  1923.13801  9999
  1923.13813  9999
  1923.13824  9999
  1923.13836  9999
  1923.13847  9999
  1923.13858  9999
  1923.13870  9999
  1923.13881  9999
  1923.13893  9999
  1923.13904  9999
  1923.13916  9999
  1923.13927  9999
  1923.13938  9999
  1923.13950  9999
  1923.13961  9999
  1923.13973  9999
  1923.13984  9999
  1923.13995  9999
  1923.14007  9999
  1923.14018  9999
  1923.14030  9999
  1923.14041  9999
  1923.14053  9999
  1923.14064  9999
  1923.14075  9999
  1923.14087  9999
  1923.14098  9999
  1923.14110  9999
  1923.14121  9999
  1923.14132  9999
  1923.14144  9999
  1923.14155  9999
  1923.14167  9999
  1923.14178  9999
  1923.14189  9999
  1923.14201  9999
  1923.14212  9999
  1923.14224  9999
  1923.14235  9999
  1923.14247  9999
  1923.14258  9999
  1923.14269  9999
  1923.14281  9999
  1923.14292  9999
  1923.14304  9999
  1923.14315  9999
  1923.14326  9999
  1923.14338  9999
  1923.14349  9999
  1923.14361  9999
  1923.14372  9999
  1923.14384  9999
  1923.14395  9999
  1923.14406  9999
  1923.14418  9999
  1923.14429  9999
  1923.14441  9999
  1923.14452  9999
  1923.14463  9999
  1923.14475  9999
  1923.14486  9999
  1923.14498  9999
  1923.14509  9999
  1923.14521  9999
  1923.14532  9999
  1923.14543  9999
  1923.14555  9999
  1923.14566  9999
  1923.14578  9999
  1923.14589  9999
  1923.14600  9999
  1923.14612  9999
  1923.14623  9999
  1923.14635  9999
  1923.14646  9999
  1923.14658  9999
  1923.14669  9999
  1923.14680  9999
  1923.14692  9999
  1923.14703  9999
  1923.14715  9999
  1923.14726  9999
  1923.14737  9999
  1923.14749  9999
  1923.14760  9999
  1923.14772  9999
  1923.14783  9999
  1923.14795  9999
  1923.14806  9999
  1923.14817  9999
  1923.14829  9999
  1923.14840  9999
  1923.14852  9999
  1923.14863  9999
  1923.14874  9999
  1923.14886  9999
  1923.14897  9999
  1923.14909  9999
  1923.14920  9999
  1923.14932  9999
  1923.14943  9999
  1923.14954  9999
  1923.14966  9999
  1923.14977  9999
  1923.14989  9999
  1923.15000  9999
  1923.15011  9999
  1923.15023  9999
  1923.15034  9999
  1923.15046  9999
  1923.15057  9999
  1923.15068  9999
  1923.15080  9999
  1923.15091  9999
  1923.15103  9999
  1923.15114  9999
  1923.15126  9999
  1923.15137  9999
  1923.15148  9999
  1923.15160  9999
  1923.15171  9999
  1923.15183  9999
  1923.15194  9999
  1923.15205  9999
  1923.15217  9999
  1923.15228  9999
  1923.15240  9999
  1923.15251  9999
  1923.15263  9999
  1923.15274  9999
  1923.15285  9999
  1923.15297  9999
  1923.15308  9999
  1923.15320  9999
  1923.15331  9999
  1923.15342  9999
  1923.15354  9999
  1923.15365  9999
  1923.15377  9999
  1923.15388  9999
  1923.15400  9999
  1923.15411  9999
  1923.15422  9999
  1923.15434  9999
  1923.15445  9999
  1923.15457  9999
  1923.15468  9999
  1923.15479  9999
  1923.15491  9999
  1923.15502  9999
  1923.15514  9999
  1923.15525  9999
  1923.15537  9999
  1923.15548  9999
  1923.15559  9999
  1923.15571  9999
  1923.15582  9999
  1923.15594  9999
  1923.15605  9999
  1923.15616  9999
  1923.15628  9999
  1923.15639  9999
  1923.15651  9999
  1923.15662  9999
  1923.15674  9999
  1923.15685  9999
  1923.15696  9999
  1923.15708  9999
  1923.15719  9999
  1923.15731  9999
  1923.15742  9999
  1923.15753  9999
  1923.15765  9999
  1923.15776  9999
  1923.15788  9999
  1923.15799  9999
  1923.15811  9999
  1923.15822  9999
  1923.15833  9999
  1923.15845  9999
  1923.15856  9999
  1923.15868  9999
  1923.15879  9999
  1923.15890  9999
  1923.15902  9999
  1923.15913  9999
  1923.15925  9999
  1923.15936  9999
  1923.15947  9999
  1923.15959  9999
  1923.15970  9999
  1923.15982  9999
  1923.15993  9999
  1923.16005  9999
  1923.16016  9999
  1923.16027  9999
  1923.16039  9999
  1923.16050  9999
  1923.16062  9999
  1923.16073  9999
  1923.16084  9999
  1923.16096  9999
  1923.16107  9999
  1923.16119  9999
  1923.16130  9999
  1923.16142  9999
  1923.16153  9999
  1923.16164  9999
  1923.16176  9999
  1923.16187  9999
  1923.16199  9999
  1923.16210  9999
  1923.16221  9999
  1923.16233  9999
  1923.16244  9999
  1923.16256  9999
  1923.16267  9999
  1923.16279  9999
  1923.16290  9999
  1923.16301  9999
  1923.16313  9999
  1923.16324  9999
  1923.16336  9999
  1923.16347  9999
  1923.16358  9999
  1923.16370  9999
  1923.16381  9999
  1923.16393  9999
  1923.16404  9999
  1923.16416  9999
  1923.16427  9999
  1923.16438  9999
  1923.16450  9999
  1923.16461  9999
  1923.16473  9999
  1923.16484  9999
  1923.16495  9999
  1923.16507  9999
  1923.16518  9999
  1923.16530  9999
  1923.16541  9999
  1923.16553  9999
  1923.16564  9999
  1923.16575  9999
  1923.16587  9999
  1923.16598  9999
  1923.16610  9999
  1923.16621  9999
  1923.16632  9999
  1923.16644  9999
  1923.16655  9999
  1923.16667  9999
  1923.16678  9999
  1923.16689  9999
  1923.16701  9999
  1923.16712  9999
  1923.16724  9999
  1923.16735  9999
  1923.16747  9999
  1923.16758  9999
  1923.16769  9999
  1923.16781  9999
  1923.16792  9999
  1923.16804  9999
  1923.16815  9999
  1923.16826  9999
  1923.16838  9999
  1923.16849  9999
  1923.16861  9999
  1923.16872  9999
  1923.16884  9999
  1923.16895  9999
  1923.16906  9999
  1923.16918  9999
  1923.16929  9999
  1923.16941  9999
  1923.16952  9999
  1923.16963  9999
  1923.16975  9999
  1923.16986  9999
  1923.16998  9999
  1923.17009  9999
  1923.17021  9999
  1923.17032  9999
  1923.17043  9999
  1923.17055  9999
  1923.17066  9999
  1923.17078  9999
  1923.17089  9999
  1923.17100  9999
  1923.17112  9999
  1923.17123  9999
  1923.17135  9999
  1923.17146  9999
  1923.17158  9999
  1923.17169  9999
  1923.17180  9999
  1923.17192  9999
  1923.17203  9999
  1923.17215  9999
  1923.17226  9999
  1923.17237  9999
  1923.17249  9999
  1923.17260  9999
  1923.17272  9999
  1923.17283  9999
  1923.17295  9999
  1923.17306  9999
  1923.17317  9999
  1923.17329  9999
  1923.17340  9999
  1923.17352  9999
  1923.17363  9999
  1923.17374  9999
  1923.17386  9999
  1923.17397  9999
  1923.17409  9999
  1923.17420  9999
  1923.17432  9999
  1923.17443  9999
  1923.17454  9999
  1923.17466  9999
  1923.17477  9999
  1923.17489  9999
  1923.17500  9999
  1923.17511  9999
  1923.17523  9999
  1923.17534  9999
  1923.17546  9999
  1923.17557  9999
  1923.17568  9999
  1923.17580  9999
  1923.17591  9999
  1923.17603  9999
  1923.17614  9999
  1923.17626  9999
  1923.17637  9999
  1923.17648  9999
  1923.17660  9999
  1923.17671  9999
  1923.17683  9999
  1923.17694  9999
  1923.17705  9999
  1923.17717  9999
  1923.17728  9999
  1923.17740  9999
  1923.17751  9999
  1923.17763  9999
  1923.17774  9999
  1923.17785  9999
  1923.17797  9999
  1923.17808  9999
  1923.17820  9999
  1923.17831  9999
  1923.17842  9999
  1923.17854  9999
  1923.17865  9999
  1923.17877  9999
  1923.17888  9999
  1923.17900  9999
  1923.17911  9999
  1923.17922  9999
  1923.17934  9999
  1923.17945  9999
  1923.17957  9999
  1923.17968  9999
  1923.17979  9999
  1923.17991  9999
  1923.18002  9999
  1923.18014  9999
  1923.18025  9999
  1923.18037  9999
  1923.18048  9999
  1923.18059  9999
  1923.18071  9999
  1923.18082  9999
  1923.18094  9999
  1923.18105  9999
  1923.18116  9999
  1923.18128  9999
  1923.18139  9999
  1923.18151  9999
  1923.18162  9999
  1923.18174  9999
  1923.18185  9999
  1923.18196  9999
  1923.18208  9999
  1923.18219  9999
  1923.18231  9999
  1923.18242  9999
  1923.18253  9999
  1923.18265  9999
  1923.18276  9999
  1923.18288  9999
  1923.18299  9999
  1923.18311  9999
  1923.18322  9999
  1923.18333  9999
  1923.18345  9999
  1923.18356  9999
  1923.18368  9999
  1923.18379  9999
  1923.18390  9999
  1923.18402  9999
  1923.18413  9999
  1923.18425  9999
  1923.18436  9999
  1923.18447  9999
  1923.18459  9999
  1923.18470  9999
  1923.18482  9999
  1923.18493  9999
  1923.18505  9999
  1923.18516  9999
  1923.18527  9999
  1923.18539  9999
  1923.18550  9999
  1923.18562  9999
  1923.18573  9999
  1923.18584  9999
  1923.18596  9999
  1923.18607  9999
  1923.18619  9999
  1923.18630  9999
  1923.18642  9999
  1923.18653  9999
  1923.18664  9999
  1923.18676  9999
  1923.18687  9999
  1923.18699  9999
  1923.18710  9999
  1923.18721  9999
  1923.18733  9999
  1923.18744  9999
  1923.18756  9999
  1923.18767  9999
  1923.18779  9999
  1923.18790  9999
  1923.18801  9999
  1923.18813  9999
  1923.18824  9999
  1923.18836  9999
  1923.18847  9999
  1923.18858  9999
  1923.18870  9999
  1923.18881  9999
  1923.18893  9999
  1923.18904  9999
  1923.18916  9999
  1923.18927  9999
  1923.18938  9999
  1923.18950  9999
  1923.18961  9999
  1923.18973  9999
  1923.18984  9999
  1923.18995  9999
  1923.19007  9999
  1923.19018  9999
  1923.19030  9999
  1923.19041  9999
  1923.19053  9999
  1923.19064  9999
  1923.19075  9999
  1923.19087  9999
  1923.19098  9999
  1923.19110  9999
  1923.19121  9999
  1923.19132  9999
  1923.19144  9999
  1923.19155  9999
  1923.19167  9999
  1923.19178  9999
  1923.19189  9999
  1923.19201  9999
  1923.19212  9999
  1923.19224  9999
  1923.19235  9999
  1923.19247  9999
  1923.19258  9999
  1923.19269  9999
  1923.19281  9999
  1923.19292  9999
  1923.19304  9999
  1923.19315  9999
  1923.19326  9999
  1923.19338  9999
  1923.19349  9999
  1923.19361  9999
  1923.19372  9999
  1923.19384  9999
  1923.19395  9999
  1923.19406  9999
  1923.19418  9999
  1923.19429  9999
  1923.19441  9999
  1923.19452  9999
  1923.19463  9999
  1923.19475  9999
  1923.19486  9999
  1923.19498  9999
  1923.19509  9999
  1923.19521  9999
  1923.19532  9999
  1923.19543  9999
  1923.19555  9999
  1923.19566  9999
  1923.19578  9999
  1923.19589  9999
  1923.19600  9999
  1923.19612  9999
  1923.19623  9999
  1923.19635  9999
  1923.19646  9999
  1923.19658  9999
  1923.19669  9999
  1923.19680  9999
  1923.19692  9999
  1923.19703  9999
  1923.19715  9999
  1923.19726  9999
  1923.19737  9999
  1923.19749  9999
  1923.19760  9999
  1923.19772  9999
  1923.19783  9999
  1923.19795  9999
  1923.19806  9999
  1923.19817  9999
  1923.19829  9999
  1923.19840  9999
  1923.19852  9999
  1923.19863  9999
  1923.19874  9999
  1923.19886  9999
  1923.19897  9999
  1923.19909  9999
  1923.19920  9999
  1923.19932  9999
  1923.19943  9999
  1923.19954  9999
  1923.19966  9999
  1923.19977  9999
  1923.19989  9999
  1923.20000  9999
  1923.20011  9999
  1923.20023  9999
  1923.20034  9999
  1923.20046  9999
  1923.20057  9999
  1923.20068  9999
  1923.20080  9999
  1923.20091  9999
  1923.20103  9999
  1923.20114  9999
  1923.20126  9999
  1923.20137  9999
  1923.20148  9999
  1923.20160  9999
  1923.20171  9999
  1923.20183  9999
  1923.20194  9999
  1923.20205  9999
  1923.20217  9999
  1923.20228  9999
  1923.20240  9999
  1923.20251  9999
  1923.20263  9999
  1923.20274  9999
  1923.20285  9999
  1923.20297  9999
  1923.20308  9999
  1923.20320  9999
  1923.20331  9999
  1923.20342  9999
  1923.20354  9999
  1923.20365  9999
  1923.20377  9999
  1923.20388  9999
  1923.20400  9999
  1923.20411  9999
  1923.20422  9999
  1923.20434  9999
  1923.20445  9999
  1923.20457  9999
  1923.20468  9999
  1923.20479  9999
  1923.20491  9999
  1923.20502  9999
  1923.20514  9999
  1923.20525  9999
  1923.20537  9999
  1923.20548  9999
  1923.20559  9999
  1923.20571  9999
  1923.20582  9999
  1923.20594  9999
  1923.20605  9999
  1923.20616  9999
  1923.20628  9999
  1923.20639  9999
  1923.20651  9999
  1923.20662  9999
  1923.20674  9999
  1923.20685  9999
  1923.20696  9999
  1923.20708  9999
  1923.20719  9999
  1923.20731  9999
  1923.20742  9999
  1923.20753  9999
  1923.20765  9999
  1923.20776  9999
  1923.20788  9999
  1923.20799  9999
  1923.20811  9999
  1923.20822  9999
  1923.20833  9999
  1923.20845  9999
  1923.20856  9999
  1923.20868  9999
  1923.20879  9999
  1923.20890  9999
  1923.20902  9999
  1923.20913  9999
  1923.20925  9999
  1923.20936  9999
  1923.20947  9999
  1923.20959  9999
  1923.20970  9999
  1923.20982  9999
  1923.20993  9999
  1923.21005  9999
  1923.21016  9999
  1923.21027  9999
  1923.21039  9999
  1923.21050  9999
  1923.21062  9999
  1923.21073  9999
  1923.21084  9999
  1923.21096  9999
  1923.21107  9999
  1923.21119  9999
  1923.21130  9999
  1923.21142  9999
  1923.21153  9999
  1923.21164  9999
  1923.21176  9999
  1923.21187  9999
  1923.21199  9999
  1923.21210  9999
  1923.21221  9999
  1923.21233  9999
  1923.21244  9999
  1923.21256  9999
  1923.21267  9999
  1923.21279  9999
  1923.21290  9999
  1923.21301  9999
  1923.21313  9999
  1923.21324  9999
  1923.21336  9999
  1923.21347  9999
  1923.21358  9999
  1923.21370  9999
  1923.21381  9999
  1923.21393  9999
  1923.21404  9999
  1923.21416  9999
  1923.21427  9999
  1923.21438  9999
  1923.21450  9999
  1923.21461  9999
  1923.21473  9999
  1923.21484  9999
  1923.21495  9999
  1923.21507  9999
  1923.21518  9999
  1923.21530  9999
  1923.21541  9999
  1923.21553  9999
  1923.21564  9999
  1923.21575  9999
  1923.21587  9999
  1923.21598  9999
  1923.21610  9999
  1923.21621  9999
  1923.21632  9999
  1923.21644  9999
  1923.21655  9999
  1923.21667  9999
  1923.21678  9999
  1923.21689  9999
  1923.21701  9999
  1923.21712  9999
  1923.21724  9999
  1923.21735  9999
  1923.21747  9999
  1923.21758  9999
  1923.21769  9999
  1923.21781  9999
  1923.21792  9999
  1923.21804  9999
  1923.21815  9999
  1923.21826  9999
  1923.21838  9999
  1923.21849  9999
  1923.21861  9999
  1923.21872  9999
  1923.21884  9999
  1923.21895  9999
  1923.21906  9999
  1923.21918  9999
  1923.21929  9999
  1923.21941  9999
  1923.21952  9999
  1923.21963  9999
  1923.21975  9999
  1923.21986  9999
  1923.21998  9999
  1923.22009  9999
  1923.22021  9999
  1923.22032  9999
  1923.22043  9999
  1923.22055  9999
  1923.22066  9999
  1923.22078  9999
  1923.22089  9999
  1923.22100  9999
  1923.22112  9999
  1923.22123  9999
  1923.22135  9999
  1923.22146  9999
  1923.22158  9999
  1923.22169  9999
  1923.22180  9999
  1923.22192  9999
  1923.22203  9999
  1923.22215  9999
  1923.22226  9999
  1923.22237  9999
  1923.22249  9999
  1923.22260  9999
  1923.22272  9999
  1923.22283  9999
  1923.22295  9999
  1923.22306  9999
  1923.22317  9999
  1923.22329  9999
  1923.22340  9999
  1923.22352  9999
  1923.22363  9999
  1923.22374  9999
  1923.22386  9999
  1923.22397  9999
  1923.22409  9999
  1923.22420  9999
  1923.22432  9999
  1923.22443  9999
  1923.22454  9999
  1923.22466  9999
  1923.22477  9999
  1923.22489  9999
  1923.22500  9999
  1923.22511  9999
  1923.22523  9999
  1923.22534  9999
  1923.22546  9999
  1923.22557  9999
  1923.22568  9999
  1923.22580  9999
  1923.22591  9999
  1923.22603  9999
  1923.22614  9999
  1923.22626  9999
  1923.22637  9999
  1923.22648  9999
  1923.22660  9999
  1923.22671  9999
  1923.22683  9999
  1923.22694  9999
  1923.22705  9999
  1923.22717  9999
  1923.22728  9999
  1923.22740  9999
  1923.22751  9999
  1923.22763  9999
  1923.22774  9999
  1923.22785  9999
  1923.22797  9999
  1923.22808  9999
  1923.22820  9999
  1923.22831  9999
  1923.22842  9999
  1923.22854  9999
  1923.22865  9999
  1923.22877  9999
  1923.22888  9999
  1923.22900  9999
  1923.22911  9999
  1923.22922  9999
  1923.22934  9999
  1923.22945  9999
  1923.22957  9999
  1923.22968  9999
  1923.22979  9999
  1923.22991  9999
  1923.23002  9999
  1923.23014  9999
  1923.23025  9999
  1923.23037  9999
  1923.23048  9999
  1923.23059  9999
  1923.23071  9999
  1923.23082  9999
  1923.23094  9999
  1923.23105  9999
  1923.23116  9999
  1923.23128  9999
  1923.23139  9999
  1923.23151  9999
  1923.23162  9999
  1923.23174  9999
  1923.23185  9999
  1923.23196  9999
  1923.23208  9999
  1923.23219  9999
  1923.23231  9999
  1923.23242  9999
  1923.23253  9999
  1923.23265  9999
  1923.23276  9999
  1923.23288  9999
  1923.23299  9999
  1923.23311  9999
  1923.23322  9999
  1923.23333  9999
  1923.23345  9999
  1923.23356  9999
  1923.23368  9999
  1923.23379  9999
  1923.23390  9999
  1923.23402  9999
  1923.23413  9999
  1923.23425  9999
  1923.23436  9999
  1923.23447  9999
  1923.23459  9999
  1923.23470  9999
  1923.23482  9999
  1923.23493  9999
  1923.23505  9999
  1923.23516  9999
  1923.23527  9999
  1923.23539  9999
  1923.23550  9999
  1923.23562  9999
  1923.23573  9999
  1923.23584  9999
  1923.23596  9999
  1923.23607  9999
  1923.23619  9999
  1923.23630  9999
  1923.23642  9999
  1923.23653  9999
  1923.23664  9999
  1923.23676  9999
  1923.23687  9999
  1923.23699  9999
  1923.23710  9999
  1923.23721  9999
  1923.23733  9999
  1923.23744  9999
  1923.23756  9999
  1923.23767  9999
  1923.23779  9999
  1923.23790  9999
  1923.23801  9999
  1923.23813  9999
  1923.23824  9999
  1923.23836  9999
  1923.23847  9999
  1923.23858  9999
  1923.23870  9999
  1923.23881  9999
  1923.23893  9999
  1923.23904  9999
  1923.23916  9999
  1923.23927  9999
  1923.23938  9999
  1923.23950  9999
  1923.23961  9999
  1923.23973  9999
  1923.23984  9999
  1923.23995  9999
  1923.24007  9999
  1923.24018  9999
  1923.24030  9999
  1923.24041  9999
  1923.24053  9999
  1923.24064  9999
  1923.24075  9999
  1923.24087  9999
  1923.24098  9999
  1923.24110  9999
  1923.24121  9999
  1923.24132  9999
  1923.24144  9999
  1923.24155  9999
  1923.24167  9999
  1923.24178  9999
  1923.24189  9999
  1923.24201  9999
  1923.24212  9999
  1923.24224  9999
  1923.24235  9999
  1923.24247  9999
  1923.24258  9999
  1923.24269  9999
  1923.24281  9999
  1923.24292  9999
  1923.24304  9999
  1923.24315  9999
  1923.24326  9999
  1923.24338  9999
  1923.24349  9999
  1923.24361  9999
  1923.24372  9999
  1923.24384  9999
  1923.24395  9999
  1923.24406  9999
  1923.24418  9999
  1923.24429  9999
  1923.24441  9999
  1923.24452  9999
  1923.24463  9999
  1923.24475  9999
  1923.24486  9999
  1923.24498  9999
  1923.24509  9999
  1923.24521  9999
  1923.24532  9999
  1923.24543  9999
  1923.24555  9999
  1923.24566  9999
  1923.24578  9999
  1923.24589  9999
  1923.24600  9999
  1923.24612  9999
  1923.24623  9999
  1923.24635  9999
  1923.24646  9999
  1923.24658  9999
  1923.24669  9999
  1923.24680  9999
  1923.24692  9999
  1923.24703  9999
  1923.24715  9999
  1923.24726  9999
  1923.24737  9999
  1923.24749  9999
  1923.24760  9999
  1923.24772  9999
  1923.24783  9999
  1923.24795  9999
  1923.24806  9999
  1923.24817  9999
  1923.24829  9999
  1923.24840  9999
  1923.24852  9999
  1923.24863  9999
  1923.24874  9999
  1923.24886  9999
  1923.24897  9999
  1923.24909  9999
  1923.24920  9999
  1923.24932  9999
  1923.24943  9999
  1923.24954  9999
  1923.24966  9999
  1923.24977  9999
  1923.24989  9999
  1923.25000  9999
  1923.25011  9999
  1923.25023  9999
  1923.25034  9999
  1923.25046  9999
  1923.25057  9999
  1923.25068  9999
  1923.25080  9999
  1923.25091  9999
  1923.25103  9999
  1923.25114  9999
  1923.25126  9999
  1923.25137  9999
  1923.25148  9999
  1923.25160  9999
  1923.25171  9999
  1923.25183  9999
  1923.25194  9999
  1923.25205  9999
  1923.25217  9999
  1923.25228  9999
  1923.25240  9999
  1923.25251  9999
  1923.25263  9999
  1923.25274  9999
  1923.25285  9999
  1923.25297  9999
  1923.25308  9999
  1923.25320  9999
  1923.25331  9999
  1923.25342  9999
  1923.25354  9999
  1923.25365  9999
  1923.25377  9999
  1923.25388  9999
  1923.25400  9999
  1923.25411  9999
  1923.25422  9999
  1923.25434  9999
  1923.25445  9999
  1923.25457  9999
  1923.25468  9999
  1923.25479  9999
  1923.25491  9999
  1923.25502  9999
  1923.25514  9999
  1923.25525  9999
  1923.25537  9999
  1923.25548  9999
  1923.25559  9999
  1923.25571  9999
  1923.25582  9999
  1923.25594  9999
  1923.25605  9999
  1923.25616  9999
  1923.25628  9999
  1923.25639  9999
  1923.25651  9999
  1923.25662  9999
  1923.25674  9999
  1923.25685  9999
  1923.25696  9999
  1923.25708  9999
  1923.25719  9999
  1923.25731  9999
  1923.25742  9999
  1923.25753  9999
  1923.25765  9999
  1923.25776  9999
  1923.25788  9999
  1923.25799  9999
  1923.25811  9999
  1923.25822  9999
  1923.25833  9999
  1923.25845  9999
  1923.25856  9999
  1923.25868  9999
  1923.25879  9999
  1923.25890  9999
  1923.25902  9999
  1923.25913  9999
  1923.25925  9999
  1923.25936  9999
  1923.25947  9999
  1923.25959  9999
  1923.25970  9999
  1923.25982  9999
  1923.25993  9999
  1923.26005  9999
  1923.26016  9999
  1923.26027  9999
  1923.26039  9999
  1923.26050  9999
  1923.26062  9999
  1923.26073  9999
  1923.26084  9999
  1923.26096  9999
  1923.26107  9999
  1923.26119  9999
  1923.26130  9999
  1923.26142  9999
  1923.26153  9999
  1923.26164  9999
  1923.26176  9999
  1923.26187  9999
  1923.26199  9999
  1923.26210  9999
  1923.26221  9999
  1923.26233  9999
  1923.26244  9999
  1923.26256  9999
  1923.26267  9999
  1923.26279  9999
  1923.26290  9999
  1923.26301  9999
  1923.26313  9999
  1923.26324  9999
  1923.26336  9999
  1923.26347  9999
  1923.26358  9999
  1923.26370  9999
  1923.26381  9999
  1923.26393  9999
  1923.26404  9999
  1923.26416  9999
  1923.26427  9999
  1923.26438  9999
  1923.26450  9999
  1923.26461  9999
  1923.26473  9999
  1923.26484  9999
  1923.26495  9999
  1923.26507  9999
  1923.26518  9999
  1923.26530  9999
  1923.26541  9999
  1923.26553  9999
  1923.26564  9999
  1923.26575  9999
  1923.26587  9999
  1923.26598  9999
  1923.26610  9999
  1923.26621  9999
  1923.26632  9999
  1923.26644  9999
  1923.26655  9999
  1923.26667  9999
  1923.26678  9999
  1923.26689  9999
  1923.26701  9999
  1923.26712  9999
  1923.26724  9999
  1923.26735  9999
  1923.26747  9999
  1923.26758  9999
  1923.26769  9999
  1923.26781  9999
  1923.26792  9999
  1923.26804  9999
  1923.26815  9999
  1923.26826  9999
  1923.26838  9999
  1923.26849  9999
  1923.26861  9999
  1923.26872  9999
  1923.26884  9999
  1923.26895  9999
  1923.26906  9999
  1923.26918  9999
  1923.26929  9999
  1923.26941  9999
  1923.26952  9999
  1923.26963  9999
  1923.26975  9999
  1923.26986  9999
  1923.26998  9999
  1923.27009  9999
  1923.27021  9999
  1923.27032  9999
  1923.27043  9999
  1923.27055  9999
  1923.27066  9999
  1923.27078  9999
  1923.27089  9999
  1923.27100  9999
  1923.27112  9999
  1923.27123  9999
  1923.27135  9999
  1923.27146  9999
  1923.27158  9999
  1923.27169  9999
  1923.27180  9999
  1923.27192  9999
  1923.27203  9999
  1923.27215  9999
  1923.27226  9999
  1923.27237  9999
  1923.27249  9999
  1923.27260  9999
  1923.27272  9999
  1923.27283  9999
  1923.27295  9999
  1923.27306  9999
  1923.27317  9999
  1923.27329  9999
  1923.27340  9999
  1923.27352  9999
  1923.27363  9999
  1923.27374  9999
  1923.27386  9999
  1923.27397  9999
  1923.27409  9999
  1923.27420  9999
  1923.27432  9999
  1923.27443  9999
  1923.27454  9999
  1923.27466  9999
  1923.27477  9999
  1923.27489  9999
  1923.27500  9999
  1923.27511  9999
  1923.27523  9999
  1923.27534  9999
  1923.27546  9999
  1923.27557  9999
  1923.27568  9999
  1923.27580  9999
  1923.27591  9999
  1923.27603  9999
  1923.27614  9999
  1923.27626  9999
  1923.27637  9999
  1923.27648  9999
  1923.27660  9999
  1923.27671  9999
  1923.27683  9999
  1923.27694  9999
  1923.27705  9999
  1923.27717  9999
  1923.27728  9999
  1923.27740  9999
  1923.27751  9999
  1923.27763  9999
  1923.27774  9999
  1923.27785  9999
  1923.27797  9999
  1923.27808  9999
  1923.27820  9999
  1923.27831  9999
  1923.27842  9999
  1923.27854  9999
  1923.27865  9999
  1923.27877  9999
  1923.27888  9999
  1923.27900  9999
  1923.27911  9999
  1923.27922  9999
  1923.27934  9999
  1923.27945  9999
  1923.27957  9999
  1923.27968  9999
  1923.27979  9999
  1923.27991  9999
  1923.28002  9999
  1923.28014  9999
  1923.28025  9999
  1923.28037  9999
  1923.28048  9999
  1923.28059  9999
  1923.28071  9999
  1923.28082  9999
  1923.28094  9999
  1923.28105  9999
  1923.28116  9999
  1923.28128  9999
  1923.28139  9999
  1923.28151  9999
  1923.28162  9999
  1923.28174  9999
  1923.28185  9999
  1923.28196  9999
  1923.28208  9999
  1923.28219  9999
  1923.28231  9999
  1923.28242  9999
  1923.28253  9999
  1923.28265  9999
  1923.28276  9999
  1923.28288  9999
  1923.28299  9999
  1923.28311  9999
  1923.28322  9999
  1923.28333  9999
  1923.28345  9999
  1923.28356  9999
  1923.28368  9999
  1923.28379  9999
  1923.28390  9999
  1923.28402  9999
  1923.28413  9999
  1923.28425  9999
  1923.28436  9999
  1923.28447  9999
  1923.28459  9999
  1923.28470  9999
  1923.28482  9999
  1923.28493  9999
  1923.28505  9999
  1923.28516  9999
  1923.28527  9999
  1923.28539  9999
  1923.28550  9999
  1923.28562  9999
  1923.28573  9999
  1923.28584  9999
  1923.28596  9999
  1923.28607  9999
  1923.28619  9999
  1923.28630  9999
  1923.28642  9999
  1923.28653  9999
  1923.28664  9999
  1923.28676  9999
  1923.28687  9999
  1923.28699  9999
  1923.28710  9999
  1923.28721  9999
  1923.28733  9999
  1923.28744  9999
  1923.28756  9999
  1923.28767  9999
  1923.28779  9999
  1923.28790  9999
  1923.28801  9999
  1923.28813  9999
  1923.28824  9999
  1923.28836  9999
  1923.28847  9999
  1923.28858  9999
  1923.28870  9999
  1923.28881  9999
  1923.28893  9999
  1923.28904  9999
  1923.28916  9999
  1923.28927  9999
  1923.28938  9999
  1923.28950  9999
  1923.28961  9999
  1923.28973  9999
  1923.28984  9999
  1923.28995  9999
  1923.29007  9999
  1923.29018  9999
  1923.29030  9999
  1923.29041  9999
  1923.29053  9999
  1923.29064  9999
  1923.29075  9999
  1923.29087  9999
  1923.29098  9999
  1923.29110  9999
  1923.29121  9999
  1923.29132  9999
  1923.29144  9999
  1923.29155  9999
  1923.29167  9999
  1923.29178  9999
  1923.29189  9999
  1923.29201  9999
  1923.29212  9999
  1923.29224  9999
  1923.29235  9999
  1923.29247  9999
  1923.29258  9999
  1923.29269  9999
  1923.29281  9999
  1923.29292  9999
  1923.29304  9999
  1923.29315  9999
  1923.29326  9999
  1923.29338  9999
  1923.29349  9999
  1923.29361  9999
  1923.29372  9999
  1923.29384  9999
  1923.29395  9999
  1923.29406  9999
  1923.29418  9999
  1923.29429  9999
  1923.29441  9999
  1923.29452  9999
  1923.29463  9999
  1923.29475  9999
  1923.29486  9999
  1923.29498  9999
  1923.29509  9999
  1923.29521  9999
  1923.29532  9999
  1923.29543  9999
  1923.29555  9999
  1923.29566  9999
  1923.29578  9999
  1923.29589  9999
  1923.29600  9999
  1923.29612  9999
  1923.29623  9999
  1923.29635  9999
  1923.29646  9999
  1923.29658  9999
  1923.29669  9999
  1923.29680  9999
  1923.29692  9999
  1923.29703  9999
  1923.29715  9999
  1923.29726  9999
  1923.29737  9999
  1923.29749  9999
  1923.29760  9999
  1923.29772  9999
  1923.29783  9999
  1923.29795  9999
  1923.29806  9999
  1923.29817  9999
  1923.29829  9999
  1923.29840  9999
  1923.29852  9999
  1923.29863  9999
  1923.29874  9999
  1923.29886  9999
  1923.29897  9999
  1923.29909  9999
  1923.29920  9999
  1923.29932  9999
  1923.29943  9999
  1923.29954  9999
  1923.29966  9999
  1923.29977  9999
  1923.29989  9999
  1923.30000  9999
  1923.30011  9999
  1923.30023  9999
  1923.30034  9999
  1923.30046  9999
  1923.30057  9999
  1923.30068  9999
  1923.30080  9999
  1923.30091  9999
  1923.30103  9999
  1923.30114  9999
  1923.30126  9999
  1923.30137  9999
  1923.30148  9999
  1923.30160  9999
  1923.30171  9999
  1923.30183  9999
  1923.30194  9999
  1923.30205  9999
  1923.30217  9999
  1923.30228  9999
  1923.30240  9999
  1923.30251  9999
  1923.30263  9999
  1923.30274  9999
  1923.30285  9999
  1923.30297  9999
  1923.30308  9999
  1923.30320  9999
  1923.30331  9999
  1923.30342  9999
  1923.30354  9999
  1923.30365  9999
  1923.30377  9999
  1923.30388  9999
  1923.30400  9999
  1923.30411  9999
  1923.30422  9999
  1923.30434  9999
  1923.30445  9999
  1923.30457  9999
  1923.30468  9999
  1923.30479  9999
  1923.30491  9999
  1923.30502  9999
  1923.30514  9999
  1923.30525  9999
  1923.30537  9999
  1923.30548  9999
  1923.30559  9999
  1923.30571  9999
  1923.30582  9999
  1923.30594  9999
  1923.30605  9999
  1923.30616  9999
  1923.30628  9999
  1923.30639  9999
  1923.30651  9999
  1923.30662  9999
  1923.30674  9999
  1923.30685  9999
  1923.30696  9999
  1923.30708  9999
  1923.30719  9999
  1923.30731  9999
  1923.30742  9999
  1923.30753  9999
  1923.30765  9999
  1923.30776  9999
  1923.30788  9999
  1923.30799  9999
  1923.30811  9999
  1923.30822  9999
  1923.30833  9999
  1923.30845  9999
  1923.30856  9999
  1923.30868  9999
  1923.30879  9999
  1923.30890  9999
  1923.30902  9999
  1923.30913  9999
  1923.30925  9999
  1923.30936  9999
  1923.30947  9999
  1923.30959  9999
  1923.30970  9999
  1923.30982  9999
  1923.30993  9999
  1923.31005  9999
  1923.31016  9999
  1923.31027  9999
  1923.31039  9999
  1923.31050  9999
  1923.31062  9999
  1923.31073  9999
  1923.31084  9999
  1923.31096  9999
  1923.31107  9999
  1923.31119  9999
  1923.31130  9999
  1923.31142  9999
  1923.31153  9999
  1923.31164  9999
  1923.31176  9999
  1923.31187  9999
  1923.31199  9999
  1923.31210  9999
  1923.31221  9999
  1923.31233  9999
  1923.31244  9999
  1923.31256  9999
  1923.31267  9999
  1923.31279  9999
  1923.31290  9999
  1923.31301  9999
  1923.31313  9999
  1923.31324  9999
  1923.31336  9999
  1923.31347  9999
  1923.31358  9999
  1923.31370  9999
  1923.31381  9999
  1923.31393  9999
  1923.31404  9999
  1923.31416  9999
  1923.31427  9999
  1923.31438  9999
  1923.31450  9999
  1923.31461  9999
  1923.31473  9999
  1923.31484  9999
  1923.31495  9999
  1923.31507  9999
  1923.31518  9999
  1923.31530  9999
  1923.31541  9999
  1923.31553  9999
  1923.31564  9999
  1923.31575  9999
  1923.31587  9999
  1923.31598  9999
  1923.31610  9999
  1923.31621  9999
  1923.31632  9999
  1923.31644  9999
  1923.31655  9999
  1923.31667  9999
  1923.31678  9999
  1923.31689  9999
  1923.31701  9999
  1923.31712  9999
  1923.31724  9999
  1923.31735  9999
  1923.31747  9999
  1923.31758  9999
  1923.31769  9999
  1923.31781  9999
  1923.31792  9999
  1923.31804  9999
  1923.31815  9999
  1923.31826  9999
  1923.31838  9999
  1923.31849  9999
  1923.31861  9999
  1923.31872  9999
  1923.31884  9999
  1923.31895  9999
  1923.31906  9999
  1923.31918  9999
  1923.31929  9999
  1923.31941  9999
  1923.31952  9999
  1923.31963  9999
  1923.31975  9999
  1923.31986  9999
  1923.31998  9999
  1923.32009  9999
  1923.32021  9999
  1923.32032  9999
  1923.32043  9999
  1923.32055  9999
  1923.32066  9999
  1923.32078  9999
  1923.32089  9999
  1923.32100  9999
  1923.32112  9999
  1923.32123  9999
  1923.32135  9999
  1923.32146  9999
  1923.32158  9999
  1923.32169  9999
  1923.32180  9999
  1923.32192  9999
  1923.32203  9999
  1923.32215  9999
  1923.32226  9999
  1923.32237  9999
  1923.32249  9999
  1923.32260  9999
  1923.32272  9999
  1923.32283  9999
  1923.32295  9999
  1923.32306  9999
  1923.32317  9999
  1923.32329  9999
  1923.32340  9999
  1923.32352  9999
  1923.32363  9999
  1923.32374  9999
  1923.32386  9999
  1923.32397  9999
  1923.32409  9999
  1923.32420  9999
  1923.32432  9999
  1923.32443  9999
  1923.32454  9999
  1923.32466  9999
  1923.32477  9999
  1923.32489  9999
  1923.32500  9999
  1923.32511  9999
  1923.32523  9999
  1923.32534  9999
  1923.32546  9999
  1923.32557  9999
  1923.32568  9999
  1923.32580  9999
  1923.32591  9999
  1923.32603  9999
  1923.32614  9999
  1923.32626  9999
  1923.32637  9999
  1923.32648  9999
  1923.32660  9999
  1923.32671  9999
  1923.32683  9999
  1923.32694  9999
  1923.32705  9999
  1923.32717  9999
  1923.32728  9999
  1923.32740  9999
  1923.32751  9999
  1923.32763  9999
  1923.32774  9999
  1923.32785  9999
  1923.32797  9999
  1923.32808  9999
  1923.32820  9999
  1923.32831  9999
  1923.32842  9999
  1923.32854  9999
  1923.32865  9999
  1923.32877  9999
  1923.32888  9999
  1923.32900  9999
  1923.32911  9999
  1923.32922  9999
  1923.32934  9999
  1923.32945  9999
  1923.32957  9999
  1923.32968  9999
  1923.32979  9999
  1923.32991  9999
  1923.33002  9999
  1923.33014  9999
  1923.33025  9999
  1923.33037  9999
  1923.33048  9999
  1923.33059  9999
  1923.33071  9999
  1923.33082  9999
  1923.33094  9999
  1923.33105  9999
  1923.33116  9999
  1923.33128  9999
  1923.33139  9999
  1923.33151  9999
  1923.33162  9999
  1923.33174  9999
  1923.33185  9999
  1923.33196  9999
  1923.33208  9999
  1923.33219  9999
  1923.33231  9999
  1923.33242  9999
  1923.33253  9999
  1923.33265  9999
  1923.33276  9999
  1923.33288  9999
  1923.33299  9999
  1923.33311  9999
  1923.33322  9999
  1923.33333  9999
  1923.33345  9999
  1923.33356  9999
  1923.33368  9999
  1923.33379  9999
  1923.33390  9999
  1923.33402  9999
  1923.33413  9999
  1923.33425  9999
  1923.33436  9999
  1923.33447  9999
  1923.33459  9999
  1923.33470  9999
  1923.33482  9999
  1923.33493  9999
  1923.33505  9999
  1923.33516  9999
  1923.33527  9999
  1923.33539  9999
  1923.33550  9999
  1923.33562  9999
  1923.33573  9999
  1923.33584  9999
  1923.33596  9999
  1923.33607  9999
  1923.33619  9999
  1923.33630  9999
  1923.33642  9999
  1923.33653  9999
  1923.33664  9999
  1923.33676  9999
  1923.33687  9999
  1923.33699  9999
  1923.33710  9999
  1923.33721  9999
  1923.33733  9999
  1923.33744  9999
  1923.33756  9999
  1923.33767  9999
  1923.33779  9999
  1923.33790  9999
  1923.33801  9999
  1923.33813  9999
  1923.33824  9999
  1923.33836  9999
  1923.33847  9999
  1923.33858  9999
  1923.33870  9999
  1923.33881  9999
  1923.33893  9999
  1923.33904  9999
  1923.33916  9999
  1923.33927  9999
  1923.33938  9999
  1923.33950  9999
  1923.33961  9999
  1923.33973  9999
  1923.33984  9999
  1923.33995  9999
  1923.34007  9999
  1923.34018  9999
  1923.34030  9999
  1923.34041  9999
  1923.34053  9999
  1923.34064  9999
  1923.34075  9999
  1923.34087  9999
  1923.34098  9999
  1923.34110  9999
  1923.34121  9999
  1923.34132  9999
  1923.34144  9999
  1923.34155  9999
  1923.34167  9999
  1923.34178  9999
  1923.34189  9999
  1923.34201  9999
  1923.34212  9999
  1923.34224  9999
  1923.34235  9999
  1923.34247  9999
  1923.34258  9999
  1923.34269  9999
  1923.34281  9999
  1923.34292  9999
  1923.34304  9999
  1923.34315  9999
  1923.34326  9999
  1923.34338  9999
  1923.34349  9999
  1923.34361  9999
  1923.34372  9999
  1923.34384  9999
  1923.34395  9999
  1923.34406  9999
  1923.34418  9999
  1923.34429  9999
  1923.34441  9999
  1923.34452  9999
  1923.34463  9999
  1923.34475  9999
  1923.34486  9999
  1923.34498  9999
  1923.34509  9999
  1923.34521  9999
  1923.34532  9999
  1923.34543  9999
  1923.34555  9999
  1923.34566  9999
  1923.34578  9999
  1923.34589  9999
  1923.34600  9999
  1923.34612  9999
  1923.34623  9999
  1923.34635  9999
  1923.34646  9999
  1923.34658  9999
  1923.34669  9999
  1923.34680  9999
  1923.34692  9999
  1923.34703  9999
  1923.34715  9999
  1923.34726  9999
  1923.34737  9999
  1923.34749  9999
  1923.34760  9999
  1923.34772  9999
  1923.34783  9999
  1923.34795  9999
  1923.34806  9999
  1923.34817  9999
  1923.34829  9999
  1923.34840  9999
  1923.34852  9999
  1923.34863  9999
  1923.34874  9999
  1923.34886  9999
  1923.34897  9999
  1923.34909  9999
  1923.34920  9999
  1923.34932  9999
  1923.34943  9999
  1923.34954  9999
  1923.34966  9999
  1923.34977  9999
  1923.34989  9999
  1923.35000  9999
  1923.35011  9999
  1923.35023  9999
  1923.35034  9999
  1923.35046  9999
  1923.35057  9999
  1923.35068  9999
  1923.35080  9999
  1923.35091  9999
  1923.35103  9999
  1923.35114  9999
  1923.35126  9999
  1923.35137  9999
  1923.35148  9999
  1923.35160  9999
  1923.35171  9999
  1923.35183  9999
  1923.35194  9999
  1923.35205  9999
  1923.35217  9999
  1923.35228  9999
  1923.35240  9999
  1923.35251  9999
  1923.35263  9999
  1923.35274  9999
  1923.35285  9999
  1923.35297  9999
  1923.35308  9999
  1923.35320  9999
  1923.35331  9999
  1923.35342  9999
  1923.35354  9999
  1923.35365  9999
  1923.35377  9999
  1923.35388  9999
  1923.35400  9999
  1923.35411  9999
  1923.35422  9999
  1923.35434  9999
  1923.35445  9999
  1923.35457  9999
  1923.35468  9999
  1923.35479  9999
  1923.35491  9999
  1923.35502  9999
  1923.35514  9999
  1923.35525  9999
  1923.35537  9999
  1923.35548  9999
  1923.35559  9999
  1923.35571  9999
  1923.35582  9999
  1923.35594  9999
  1923.35605  9999
  1923.35616  9999
  1923.35628  9999
  1923.35639  9999
  1923.35651  9999
  1923.35662  9999
  1923.35674  9999
  1923.35685  9999
  1923.35696  9999
  1923.35708  9999
  1923.35719  9999
  1923.35731  9999
  1923.35742  9999
  1923.35753  9999
  1923.35765  9999
  1923.35776  9999
  1923.35788  9999
  1923.35799  9999
  1923.35811  9999
  1923.35822  9999
  1923.35833  9999
  1923.35845  9999
  1923.35856  9999
  1923.35868  9999
  1923.35879  9999
  1923.35890  9999
  1923.35902  9999
  1923.35913  9999
  1923.35925  9999
  1923.35936  9999
  1923.35947  9999
  1923.35959  9999
  1923.35970  9999
  1923.35982  9999
  1923.35993  9999
  1923.36005  9999
  1923.36016  9999
  1923.36027  9999
  1923.36039  9999
  1923.36050  9999
  1923.36062  9999
  1923.36073  9999
  1923.36084  9999
  1923.36096  9999
  1923.36107  9999
  1923.36119  9999
  1923.36130  9999
  1923.36142  9999
  1923.36153  9999
  1923.36164  9999
  1923.36176  9999
  1923.36187  9999
  1923.36199  9999
  1923.36210  9999
  1923.36221  9999
  1923.36233  9999
  1923.36244  9999
  1923.36256  9999
  1923.36267  9999
  1923.36279  9999
  1923.36290  9999
  1923.36301  9999
  1923.36313  9999
  1923.36324  9999
  1923.36336  9999
  1923.36347  9999
  1923.36358  9999
  1923.36370  9999
  1923.36381  9999
  1923.36393  9999
  1923.36404  9999
  1923.36416  9999
  1923.36427  9999
  1923.36438  9999
  1923.36450  9999
  1923.36461  9999
  1923.36473  9999
  1923.36484  9999
  1923.36495  9999
  1923.36507  9999
  1923.36518  9999
  1923.36530  9999
  1923.36541  9999
  1923.36553  9999
  1923.36564  9999
  1923.36575  9999
  1923.36587  9999
  1923.36598  9999
  1923.36610  9999
  1923.36621  9999
  1923.36632  9999
  1923.36644  9999
  1923.36655  9999
  1923.36667  9999
  1923.36678  9999
  1923.36689  9999
  1923.36701  9999
  1923.36712  9999
  1923.36724  9999
  1923.36735  9999
  1923.36747  9999
  1923.36758  9999
  1923.36769  9999
  1923.36781  9999
  1923.36792  9999
  1923.36804  9999
  1923.36815  9999
  1923.36826  9999
  1923.36838  9999
  1923.36849  9999
  1923.36861  9999
  1923.36872  9999
  1923.36884  9999
  1923.36895  9999
  1923.36906  9999
  1923.36918  9999
  1923.36929  9999
  1923.36941  9999
  1923.36952  9999
  1923.36963  9999
  1923.36975  9999
  1923.36986  9999
  1923.36998  9999
  1923.37009  9999
  1923.37021  9999
  1923.37032  9999
  1923.37043  9999
  1923.37055  9999
  1923.37066  9999
  1923.37078  9999
  1923.37089  9999
  1923.37100  9999
  1923.37112  9999
  1923.37123  9999
  1923.37135  9999
  1923.37146  9999
  1923.37158  9999
  1923.37169  9999
  1923.37180  9999
  1923.37192  9999
  1923.37203  9999
  1923.37215  9999
  1923.37226  9999
  1923.37237  9999
  1923.37249  9999
  1923.37260  9999
  1923.37272  9999
  1923.37283  9999
  1923.37295  9999
  1923.37306  9999
  1923.37317  9999
  1923.37329  9999
  1923.37340  9999
  1923.37352  9999
  1923.37363  9999
  1923.37374  9999
  1923.37386  9999
  1923.37397  9999
  1923.37409  9999
  1923.37420  9999
  1923.37432  9999
  1923.37443  9999
  1923.37454  9999
  1923.37466  9999
  1923.37477  9999
  1923.37489  9999
  1923.37500  9999
  1923.37511  9999
  1923.37523  9999
  1923.37534  9999
  1923.37546  9999
  1923.37557  9999
  1923.37568  9999
  1923.37580  9999
  1923.37591  9999
  1923.37603  9999
  1923.37614  9999
  1923.37626  9999
  1923.37637  9999
  1923.37648  9999
  1923.37660  9999
  1923.37671  9999
  1923.37683  9999
  1923.37694  9999
  1923.37705  9999
  1923.37717  9999
  1923.37728  9999
  1923.37740  9999
  1923.37751  9999
  1923.37763  9999
  1923.37774  9999
  1923.37785  9999
  1923.37797  9999
  1923.37808  9999
  1923.37820  9999
  1923.37831  9999
  1923.37842  9999
  1923.37854  9999
  1923.37865  9999
  1923.37877  9999
  1923.37888  9999
  1923.37900  9999
  1923.37911  9999
  1923.37922  9999
  1923.37934  9999
  1923.37945  9999
  1923.37957  9999
  1923.37968  9999
  1923.37979  9999
  1923.37991  9999
  1923.38002  9999
  1923.38014  9999
  1923.38025  9999
  1923.38037  9999
  1923.38048  9999
  1923.38059  9999
  1923.38071  9999
  1923.38082  9999
  1923.38094  9999
  1923.38105  9999
  1923.38116  9999
  1923.38128  9999
  1923.38139  9999
  1923.38151  9999
  1923.38162  9999
  1923.38174  9999
  1923.38185  9999
  1923.38196  9999
  1923.38208  9999
  1923.38219  9999
  1923.38231  9999
  1923.38242  9999
  1923.38253  9999
  1923.38265  9999
  1923.38276  9999
  1923.38288  9999
  1923.38299  9999
  1923.38311  9999
  1923.38322  9999
  1923.38333  9999
  1923.38345  9999
  1923.38356  9999
  1923.38368  9999
  1923.38379  9999
  1923.38390  9999
  1923.38402  9999
  1923.38413  9999
  1923.38425  9999
  1923.38436  9999
  1923.38447  9999
  1923.38459  9999
  1923.38470  9999
  1923.38482  9999
  1923.38493  9999
  1923.38505  9999
  1923.38516  9999
  1923.38527  9999
  1923.38539  9999
  1923.38550  9999
  1923.38562  9999
  1923.38573  9999
  1923.38584  9999
  1923.38596  9999
  1923.38607  9999
  1923.38619  9999
  1923.38630  9999
  1923.38642  9999
  1923.38653  9999
  1923.38664  9999
  1923.38676  9999
  1923.38687  9999
  1923.38699  9999
  1923.38710  9999
  1923.38721  9999
  1923.38733  9999
  1923.38744  9999
  1923.38756  9999
  1923.38767  9999
  1923.38779  9999
  1923.38790  9999
  1923.38801  9999
  1923.38813  9999
  1923.38824  9999
  1923.38836  9999
  1923.38847  9999
  1923.38858  9999
  1923.38870  9999
  1923.38881  9999
  1923.38893  9999
  1923.38904  9999
  1923.38916  9999
  1923.38927  9999
  1923.38938  9999
  1923.38950  9999
  1923.38961  9999
  1923.38973  9999
  1923.38984  9999
  1923.38995  9999
  1923.39007  9999
  1923.39018  9999
  1923.39030  9999
  1923.39041  9999
  1923.39053  9999
  1923.39064  9999
  1923.39075  9999
  1923.39087  9999
  1923.39098  9999
  1923.39110  9999
  1923.39121  9999
  1923.39132  9999
  1923.39144  9999
  1923.39155  9999
  1923.39167  9999
  1923.39178  9999
  1923.39189  9999
  1923.39201  9999
  1923.39212  9999
  1923.39224  9999
  1923.39235  9999
  1923.39247  9999
  1923.39258  9999
  1923.39269  9999
  1923.39281  9999
  1923.39292  9999
  1923.39304  9999
  1923.39315  9999
  1923.39326  9999
  1923.39338  9999
  1923.39349  9999
  1923.39361  9999
  1923.39372  9999
  1923.39384  9999
  1923.39395  9999
  1923.39406  9999
  1923.39418  9999
  1923.39429  9999
  1923.39441  9999
  1923.39452  9999
  1923.39463  9999
  1923.39475  9999
  1923.39486  9999
  1923.39498  9999
  1923.39509  9999
  1923.39521  9999
  1923.39532  9999
  1923.39543  9999
  1923.39555  9999
  1923.39566  9999
  1923.39578  9999
  1923.39589  9999
  1923.39600  9999
  1923.39612  9999
  1923.39623  9999
  1923.39635  9999
  1923.39646  9999
  1923.39658  9999
  1923.39669  9999
  1923.39680  9999
  1923.39692  9999
  1923.39703  9999
  1923.39715  9999
  1923.39726  9999
  1923.39737  9999
  1923.39749  9999
  1923.39760  9999
  1923.39772  9999
  1923.39783  9999
  1923.39795  9999
  1923.39806  9999
  1923.39817  9999
  1923.39829  9999
  1923.39840  9999
  1923.39852  9999
  1923.39863  9999
  1923.39874  9999
  1923.39886  9999
  1923.39897  9999
  1923.39909  9999
  1923.39920  9999
  1923.39932  9999
  1923.39943  9999
  1923.39954  9999
  1923.39966  9999
  1923.39977  9999
  1923.39989  9999
  1923.40000  9999
  1923.40011  9999
  1923.40023  9999
  1923.40034  9999
  1923.40046  9999
  1923.40057  9999
  1923.40068  9999
  1923.40080  9999
  1923.40091  9999
  1923.40103  9999
  1923.40114  9999
  1923.40126  9999
  1923.40137  9999
  1923.40148  9999
  1923.40160  9999
  1923.40171  9999
  1923.40183  9999
  1923.40194  9999
  1923.40205  9999
  1923.40217  9999
  1923.40228  9999
  1923.40240  9999
  1923.40251  9999
  1923.40263  9999
  1923.40274  9999
  1923.40285  9999
  1923.40297  9999
  1923.40308  9999
  1923.40320  9999
  1923.40331  9999
  1923.40342  9999
  1923.40354  9999
  1923.40365  9999
  1923.40377  9999
  1923.40388  9999
  1923.40400  9999
  1923.40411  9999
  1923.40422  9999
  1923.40434  9999
  1923.40445  9999
  1923.40457  9999
  1923.40468  9999
  1923.40479  9999
  1923.40491  9999
  1923.40502  9999
  1923.40514  9999
  1923.40525  9999
  1923.40537  9999
  1923.40548  9999
  1923.40559  9999
  1923.40571  9999
  1923.40582  9999
  1923.40594  9999
  1923.40605  9999
  1923.40616  9999
  1923.40628  9999
  1923.40639  9999
  1923.40651  9999
  1923.40662  9999
  1923.40674  9999
  1923.40685  9999
  1923.40696  9999
  1923.40708  9999
  1923.40719  9999
  1923.40731  9999
  1923.40742  9999
  1923.40753  9999
  1923.40765  9999
  1923.40776  9999
  1923.40788  9999
  1923.40799  9999
  1923.40811  9999
  1923.40822  9999
  1923.40833  9999
  1923.40845  9999
  1923.40856  9999
  1923.40868  9999
  1923.40879  9999
  1923.40890  9999
  1923.40902  9999
  1923.40913  9999
  1923.40925  9999
  1923.40936  9999
  1923.40947  9999
  1923.40959  9999
  1923.40970  9999
  1923.40982  9999
  1923.40993  9999
  1923.41005  9999
  1923.41016  9999
  1923.41027  9999
  1923.41039  9999
  1923.41050  9999
  1923.41062  9999
  1923.41073  9999
  1923.41084  9999
  1923.41096  9999
  1923.41107  9999
  1923.41119  9999
  1923.41130  9999
  1923.41142  9999
  1923.41153  9999
  1923.41164  9999
  1923.41176  9999
  1923.41187  9999
  1923.41199  9999
  1923.41210  9999
  1923.41221  9999
  1923.41233  9999
  1923.41244  9999
  1923.41256  9999
  1923.41267  9999
  1923.41279  9999
  1923.41290  9999
  1923.41301  9999
  1923.41313  9999
  1923.41324  9999
  1923.41336  9999
  1923.41347  9999
  1923.41358  9999
  1923.41370  9999
  1923.41381  9999
  1923.41393  9999
  1923.41404  9999
  1923.41416  9999
  1923.41427  9999
  1923.41438  9999
  1923.41450  9999
  1923.41461  9999
  1923.41473  9999
  1923.41484  9999
  1923.41495  9999
  1923.41507  9999
  1923.41518  9999
  1923.41530  9999
  1923.41541  9999
  1923.41553  9999
  1923.41564  9999
  1923.41575  9999
  1923.41587  9999
  1923.41598  9999
  1923.41610  9999
  1923.41621  9999
  1923.41632  9999
  1923.41644  9999
  1923.41655  9999
  1923.41667  9999
  1923.41678  9999
  1923.41689  9999
  1923.41701  9999
  1923.41712  9999
  1923.41724  9999
  1923.41735  9999
  1923.41747  9999
  1923.41758  9999
  1923.41769  9999
  1923.41781  9999
  1923.41792  9999
  1923.41804  9999
  1923.41815  9999
  1923.41826  9999
  1923.41838  9999
  1923.41849  9999
  1923.41861  9999
  1923.41872  9999
  1923.41884  9999
  1923.41895  9999
  1923.41906  9999
  1923.41918  9999
  1923.41929  9999
  1923.41941  9999
  1923.41952  9999
  1923.41963  9999
  1923.41975  9999
  1923.41986  9999
  1923.41998  9999
  1923.42009  9999
  1923.42021  9999
  1923.42032  9999
  1923.42043  9999
  1923.42055  9999
  1923.42066  9999
  1923.42078  9999
  1923.42089  9999
  1923.42100  9999
  1923.42112  9999
  1923.42123  9999
  1923.42135  9999
  1923.42146  9999
  1923.42158  9999
  1923.42169  9999
  1923.42180  9999
  1923.42192  9999
  1923.42203  9999
  1923.42215  9999
  1923.42226  9999
  1923.42237  9999
  1923.42249  9999
  1923.42260  9999
  1923.42272  9999
  1923.42283  9999
  1923.42295  9999
  1923.42306  9999
  1923.42317  9999
  1923.42329  9999
  1923.42340  9999
  1923.42352  9999
  1923.42363  9999
  1923.42374  9999
  1923.42386  9999
  1923.42397  9999
  1923.42409  9999
  1923.42420  9999
  1923.42432  9999
  1923.42443  9999
  1923.42454  9999
  1923.42466  9999
  1923.42477  9999
  1923.42489  9999
  1923.42500  9999
  1923.42511  9999
  1923.42523  9999
  1923.42534  9999
  1923.42546  9999
  1923.42557  9999
  1923.42568  9999
  1923.42580  9999
  1923.42591  9999
  1923.42603  9999
  1923.42614  9999
  1923.42626  9999
  1923.42637  9999
  1923.42648  9999
  1923.42660  9999
  1923.42671  9999
  1923.42683  9999
  1923.42694  9999
  1923.42705  9999
  1923.42717  9999
  1923.42728  9999
  1923.42740  9999
  1923.42751  9999
  1923.42763  9999
  1923.42774  9999
  1923.42785  9999
  1923.42797  9999
  1923.42808  9999
  1923.42820  9999
  1923.42831  9999
  1923.42842  9999
  1923.42854  9999
  1923.42865  9999
  1923.42877  9999
  1923.42888  9999
  1923.42900  9999
  1923.42911  9999
  1923.42922  9999
  1923.42934  9999
  1923.42945  9999
  1923.42957  9999
  1923.42968  9999
  1923.42979  9999
  1923.42991  9999
  1923.43002  9999
  1923.43014  9999
  1923.43025  9999
  1923.43037  9999
  1923.43048  9999
  1923.43059  9999
  1923.43071  9999
  1923.43082  9999
  1923.43094  9999
  1923.43105  9999
  1923.43116  9999
  1923.43128  9999
  1923.43139  9999
  1923.43151  9999
  1923.43162  9999
  1923.43174  9999
  1923.43185  9999
  1923.43196  9999
  1923.43208  9999
  1923.43219  9999
  1923.43231  9999
  1923.43242  9999
  1923.43253  9999
  1923.43265  9999
  1923.43276  9999
  1923.43288  9999
  1923.43299  9999
  1923.43311  9999
  1923.43322  9999
  1923.43333  9999
  1923.43345  9999
  1923.43356  9999
  1923.43368  9999
  1923.43379  9999
  1923.43390  9999
  1923.43402  9999
  1923.43413  9999
  1923.43425  9999
  1923.43436  9999
  1923.43447  9999
  1923.43459  9999
  1923.43470  9999
  1923.43482  9999
  1923.43493  9999
  1923.43505  9999
  1923.43516  9999
  1923.43527  9999
  1923.43539  9999
  1923.43550  9999
  1923.43562  9999
  1923.43573  9999
  1923.43584  9999
  1923.43596  9999
  1923.43607  9999
  1923.43619  9999
  1923.43630  9999
  1923.43642  9999
  1923.43653  9999
  1923.43664  9999
  1923.43676  9999
  1923.43687  9999
  1923.43699  9999
  1923.43710  9999
  1923.43721  9999
  1923.43733  9999
  1923.43744  9999
  1923.43756  9999
  1923.43767  9999
  1923.43779  9999
  1923.43790  9999
  1923.43801  9999
  1923.43813  9999
  1923.43824  9999
  1923.43836  9999
  1923.43847  9999
  1923.43858  9999
  1923.43870  9999
  1923.43881  9999
  1923.43893  9999
  1923.43904  9999
  1923.43916  9999
  1923.43927  9999
  1923.43938  9999
  1923.43950  9999
  1923.43961  9999
  1923.43973  9999
  1923.43984  9999
  1923.43995  9999
  1923.44007  9999
  1923.44018  9999
  1923.44030  9999
  1923.44041  9999
  1923.44053  9999
  1923.44064  9999
  1923.44075  9999
  1923.44087  9999
  1923.44098  9999
  1923.44110  9999
  1923.44121  9999
  1923.44132  9999
  1923.44144  9999
  1923.44155  9999
  1923.44167  9999
  1923.44178  9999
  1923.44189  9999
  1923.44201  9999
  1923.44212  9999
  1923.44224  9999
  1923.44235  9999
  1923.44247  9999
  1923.44258  9999
  1923.44269  9999
  1923.44281  9999
  1923.44292  9999
  1923.44304  9999
  1923.44315  9999
  1923.44326  9999
  1923.44338  9999
  1923.44349  9999
  1923.44361  9999
  1923.44372  9999
  1923.44384  9999
  1923.44395  9999
  1923.44406  9999
  1923.44418  9999
  1923.44429  9999
  1923.44441  9999
  1923.44452  9999
  1923.44463  9999
  1923.44475  9999
  1923.44486  9999
  1923.44498  9999
  1923.44509  9999
  1923.44521  9999
  1923.44532  9999
  1923.44543  9999
  1923.44555  9999
  1923.44566  9999
  1923.44578  9999
  1923.44589  9999
  1923.44600  9999
  1923.44612  9999
  1923.44623  9999
  1923.44635  9999
  1923.44646  9999
  1923.44658  9999
  1923.44669  9999
  1923.44680  9999
  1923.44692  9999
  1923.44703  9999
  1923.44715  9999
  1923.44726  9999
  1923.44737  9999
  1923.44749  9999
  1923.44760  9999
  1923.44772  9999
  1923.44783  9999
  1923.44795  9999
  1923.44806  9999
  1923.44817  9999
  1923.44829  9999
  1923.44840  9999
  1923.44852  9999
  1923.44863  9999
  1923.44874  9999
  1923.44886  9999
  1923.44897  9999
  1923.44909  9999
  1923.44920  9999
  1923.44932  9999
  1923.44943  9999
  1923.44954  9999
  1923.44966  9999
  1923.44977  9999
  1923.44989  9999
  1923.45000  9999
  1923.45011  9999
  1923.45023  9999
  1923.45034  9999
  1923.45046  9999
  1923.45057  9999
  1923.45068  9999
  1923.45080  9999
  1923.45091  9999
  1923.45103  9999
  1923.45114  9999
  1923.45126  9999
  1923.45137  9999
  1923.45148  9999
  1923.45160  9999
  1923.45171  9999
  1923.45183  9999
  1923.45194  9999
  1923.45205  9999
  1923.45217  9999
  1923.45228  9999
  1923.45240  9999
  1923.45251  9999
  1923.45263  9999
  1923.45274  9999
  1923.45285  9999
  1923.45297  9999
  1923.45308  9999
  1923.45320  9999
  1923.45331  9999
  1923.45342  9999
  1923.45354  9999
  1923.45365  9999
  1923.45377  9999
  1923.45388  9999
  1923.45400  9999
  1923.45411  9999
  1923.45422  9999
  1923.45434  9999
  1923.45445  9999
  1923.45457  9999
  1923.45468  9999
  1923.45479  9999
  1923.45491  9999
  1923.45502  9999
  1923.45514  9999
  1923.45525  9999
  1923.45537  9999
  1923.45548  9999
  1923.45559  9999
  1923.45571  9999
  1923.45582  9999
  1923.45594  9999
  1923.45605  9999
  1923.45616  9999
  1923.45628  9999
  1923.45639  9999
  1923.45651  9999
  1923.45662  9999
  1923.45674  9999
  1923.45685  9999
  1923.45696  9999
  1923.45708  9999
  1923.45719  9999
  1923.45731  9999
  1923.45742  9999
  1923.45753  9999
  1923.45765  9999
  1923.45776  9999
  1923.45788  9999
  1923.45799  9999
  1923.45811  9999
  1923.45822  9999
  1923.45833  9999
  1923.45845  9999
  1923.45856  9999
  1923.45868  9999
  1923.45879  9999
  1923.45890  9999
  1923.45902  9999
  1923.45913  9999
  1923.45925  9999
  1923.45936  9999
  1923.45947  9999
  1923.45959  9999
  1923.45970  9999
  1923.45982  9999
  1923.45993  9999
  1923.46005  9999
  1923.46016  9999
  1923.46027  9999
  1923.46039  9999
  1923.46050  9999
  1923.46062  9999
  1923.46073  9999
  1923.46084  9999
  1923.46096  9999
  1923.46107  9999
  1923.46119  9999
  1923.46130  9999
  1923.46142  9999
  1923.46153  9999
  1923.46164  9999
  1923.46176  9999
  1923.46187  9999
  1923.46199  9999
  1923.46210  9999
  1923.46221  9999
  1923.46233  9999
  1923.46244  9999
  1923.46256  9999
  1923.46267  9999
  1923.46279  9999
  1923.46290  9999
  1923.46301  9999
  1923.46313  9999
  1923.46324  9999
  1923.46336  9999
  1923.46347  9999
  1923.46358  9999
  1923.46370  9999
  1923.46381  9999
  1923.46393  9999
  1923.46404  9999
  1923.46416  9999
  1923.46427  9999
  1923.46438  9999
  1923.46450  9999
  1923.46461  9999
  1923.46473  9999
  1923.46484  9999
  1923.46495  9999
  1923.46507  9999
  1923.46518  9999
  1923.46530  9999
  1923.46541  9999
  1923.46553  9999
  1923.46564  9999
  1923.46575  9999
  1923.46587  9999
  1923.46598  9999
  1923.46610  9999
  1923.46621  9999
  1923.46632  9999
  1923.46644  9999
  1923.46655  9999
  1923.46667  9999
  1923.46678  9999
  1923.46689  9999
  1923.46701  9999
  1923.46712  9999
  1923.46724  9999
  1923.46735  9999
  1923.46747  9999
  1923.46758  9999
  1923.46769  9999
  1923.46781  9999
  1923.46792  9999
  1923.46804  9999
  1923.46815  9999
  1923.46826  9999
  1923.46838  9999
  1923.46849  9999
  1923.46861  9999
  1923.46872  9999
  1923.46884  9999
  1923.46895  9999
  1923.46906  9999
  1923.46918  9999
  1923.46929  9999
  1923.46941  9999
  1923.46952  9999
  1923.46963  9999
  1923.46975  9999
  1923.46986  9999
  1923.46998  9999
  1923.47009  9999
  1923.47021  9999
  1923.47032  9999
  1923.47043  9999
  1923.47055  9999
  1923.47066  9999
  1923.47078  9999
  1923.47089  9999
  1923.47100  9999
  1923.47112  9999
  1923.47123  9999
  1923.47135  9999
  1923.47146  9999
  1923.47158  9999
  1923.47169  9999
  1923.47180  9999
  1923.47192  9999
  1923.47203  9999
  1923.47215  9999
  1923.47226  9999
  1923.47237  9999
  1923.47249  9999
  1923.47260  9999
  1923.47272  9999
  1923.47283  9999
  1923.47295  9999
  1923.47306  9999
  1923.47317  9999
  1923.47329  9999
  1923.47340  9999
  1923.47352  9999
  1923.47363  9999
  1923.47374  9999
  1923.47386  9999
  1923.47397  9999
  1923.47409  9999
  1923.47420  9999
  1923.47432  9999
  1923.47443  9999
  1923.47454  9999
  1923.47466  9999
  1923.47477  9999
  1923.47489  9999
  1923.47500  9999
  1923.47511  9999
  1923.47523  9999
  1923.47534  9999
  1923.47546  9999
  1923.47557  9999
  1923.47568  9999
  1923.47580  9999
  1923.47591  9999
  1923.47603  9999
  1923.47614  9999
  1923.47626  9999
  1923.47637  9999
  1923.47648  9999
  1923.47660  9999
  1923.47671  9999
  1923.47683  9999
  1923.47694  9999
  1923.47705  9999
  1923.47717  9999
  1923.47728  9999
  1923.47740  9999
  1923.47751  9999
  1923.47763  9999
  1923.47774  9999
  1923.47785  9999
  1923.47797  9999
  1923.47808  9999
  1923.47820  9999
  1923.47831  9999
  1923.47842  9999
  1923.47854  9999
  1923.47865  9999
  1923.47877  9999
  1923.47888  9999
  1923.47900  9999
  1923.47911  9999
  1923.47922  9999
  1923.47934  9999
  1923.47945  9999
  1923.47957  9999
  1923.47968  9999
  1923.47979  9999
  1923.47991  9999
  1923.48002  9999
  1923.48014  9999
  1923.48025  9999
  1923.48037  9999
  1923.48048  9999
  1923.48059  9999
  1923.48071  9999
  1923.48082  9999
  1923.48094  9999
  1923.48105  9999
  1923.48116  9999
  1923.48128  9999
  1923.48139  9999
  1923.48151  9999
  1923.48162  9999
  1923.48174  9999
  1923.48185  9999
  1923.48196  9999
  1923.48208  9999
  1923.48219  9999
  1923.48231  9999
  1923.48242  9999
  1923.48253  9999
  1923.48265  9999
  1923.48276  9999
  1923.48288  9999
  1923.48299  9999
  1923.48311  9999
  1923.48322  9999
  1923.48333  9999
  1923.48345  9999
  1923.48356  9999
  1923.48368  9999
  1923.48379  9999
  1923.48390  9999
  1923.48402  9999
  1923.48413  9999
  1923.48425  9999
  1923.48436  9999
  1923.48447  9999
  1923.48459  9999
  1923.48470  9999
  1923.48482  9999
  1923.48493  9999
  1923.48505  9999
  1923.48516  9999
  1923.48527  9999
  1923.48539  9999
  1923.48550  9999
  1923.48562  9999
  1923.48573  9999
  1923.48584  9999
  1923.48596  9999
  1923.48607  9999
  1923.48619  9999
  1923.48630  9999
  1923.48642  9999
  1923.48653  9999
  1923.48664  9999
  1923.48676  9999
  1923.48687  9999
  1923.48699  9999
  1923.48710  9999
  1923.48721  9999
  1923.48733  9999
  1923.48744  9999
  1923.48756  9999
  1923.48767  9999
  1923.48779  9999
  1923.48790  9999
  1923.48801  9999
  1923.48813  9999
  1923.48824  9999
  1923.48836  9999
  1923.48847  9999
  1923.48858  9999
  1923.48870  9999
  1923.48881  9999
  1923.48893  9999
  1923.48904  9999
  1923.48916  9999
  1923.48927  9999
  1923.48938  9999
  1923.48950  9999
  1923.48961  9999
  1923.48973  9999
  1923.48984  9999
  1923.48995  9999
  1923.49007  9999
  1923.49018  9999
  1923.49030  9999
  1923.49041  9999
  1923.49053  9999
  1923.49064  9999
  1923.49075  9999
  1923.49087  9999
  1923.49098  9999
  1923.49110  9999
  1923.49121  9999
  1923.49132  9999
  1923.49144  9999
  1923.49155  9999
  1923.49167  9999
  1923.49178  9999
  1923.49189  9999
  1923.49201  9999
  1923.49212  9999
  1923.49224  9999
  1923.49235  9999
  1923.49247  9999
  1923.49258  9999
  1923.49269  9999
  1923.49281  9999
  1923.49292  9999
  1923.49304  9999
  1923.49315  9999
  1923.49326  9999
  1923.49338  9999
  1923.49349  9999
  1923.49361  9999
  1923.49372  9999
  1923.49384  9999
  1923.49395  9999
  1923.49406  9999
  1923.49418  9999
  1923.49429  9999
  1923.49441  9999
  1923.49452  9999
  1923.49463  9999
  1923.49475  9999
  1923.49486  9999
  1923.49498  9999
  1923.49509  9999
  1923.49521  9999
  1923.49532  9999
  1923.49543  9999
  1923.49555  9999
  1923.49566  9999
  1923.49578  9999
  1923.49589  9999
  1923.49600  9999
  1923.49612  9999
  1923.49623  9999
  1923.49635  9999
  1923.49646  9999
  1923.49658  9999
  1923.49669  9999
  1923.49680  9999
  1923.49692  9999
  1923.49703  9999
  1923.49715  9999
  1923.49726  9999
  1923.49737  9999
  1923.49749  9999
  1923.49760  9999
  1923.49772  9999
  1923.49783  9999
  1923.49795  9999
  1923.49806  9999
  1923.49817  9999
  1923.49829  9999
  1923.49840  9999
  1923.49852  9999
  1923.49863  9999
  1923.49874  9999
  1923.49886  9999
  1923.49897  9999
  1923.49909  9999
  1923.49920  9999
  1923.49932  9999
  1923.49943  9999
  1923.49954  9999
  1923.49966  9999
  1923.49977  9999
  1923.49989  9999
  1923.50000  9999
  1923.50011  9999
  1923.50023  9999
  1923.50034  9999
  1923.50046  9999
  1923.50057  9999
  1923.50068  9999
  1923.50080  9999
  1923.50091  9999
  1923.50103  9999
  1923.50114  9999
  1923.50126  9999
  1923.50137  9999
  1923.50148  9999
  1923.50160  9999
  1923.50171  9999
  1923.50183  9999
  1923.50194  9999
  1923.50205  9999
  1923.50217  9999
  1923.50228  9999
  1923.50240  9999
  1923.50251  9999
  1923.50263  9999
  1923.50274  9999
  1923.50285  9999
  1923.50297  9999
  1923.50308  9999
  1923.50320  9999
  1923.50331  9999
  1923.50342  9999
  1923.50354  9999
  1923.50365  9999
  1923.50377  9999
  1923.50388  9999
  1923.50400  9999
  1923.50411  9999
  1923.50422  9999
  1923.50434  9999
  1923.50445  9999
  1923.50457  9999
  1923.50468  9999
  1923.50479  9999
  1923.50491  9999
  1923.50502  9999
  1923.50514  9999
  1923.50525  9999
  1923.50537  9999
  1923.50548  9999
  1923.50559  9999
  1923.50571  9999
  1923.50582  9999
  1923.50594  9999
  1923.50605  9999
  1923.50616  9999
  1923.50628  9999
  1923.50639  9999
  1923.50651  9999
  1923.50662  9999
  1923.50674  9999
  1923.50685  9999
  1923.50696  9999
  1923.50708  9999
  1923.50719  9999
  1923.50731  9999
  1923.50742  9999
  1923.50753  9999
  1923.50765  9999
  1923.50776  9999
  1923.50788  9999
  1923.50799  9999
  1923.50811  9999
  1923.50822  9999
  1923.50833  9999
  1923.50845  9999
  1923.50856  9999
  1923.50868  9999
  1923.50879  9999
  1923.50890  9999
  1923.50902  9999
  1923.50913  9999
  1923.50925  9999
  1923.50936  9999
  1923.50947  9999
  1923.50959  9999
  1923.50970  9999
  1923.50982  9999
  1923.50993  9999
  1923.51005  9999
  1923.51016  9999
  1923.51027  9999
  1923.51039  9999
  1923.51050  9999
  1923.51062  9999
  1923.51073  9999
  1923.51084  9999
  1923.51096  9999
  1923.51107  9999
  1923.51119  9999
  1923.51130  9999
  1923.51142  9999
  1923.51153  9999
  1923.51164  9999
  1923.51176  9999
  1923.51187  9999
  1923.51199  9999
  1923.51210  9999
  1923.51221  9999
  1923.51233  9999
  1923.51244  9999
  1923.51256  9999
  1923.51267  9999
  1923.51279  9999
  1923.51290  9999
  1923.51301  9999
  1923.51313  9999
  1923.51324  9999
  1923.51336  9999
  1923.51347  9999
  1923.51358  9999
  1923.51370  9999
  1923.51381  9999
  1923.51393  9999
  1923.51404  9999
  1923.51416  9999
  1923.51427  9999
  1923.51438  9999
  1923.51450  9999
  1923.51461  9999
  1923.51473  9999
  1923.51484  9999
  1923.51495  9999
  1923.51507  9999
  1923.51518  9999
  1923.51530  9999
  1923.51541  9999
  1923.51553  9999
  1923.51564  9999
  1923.51575  9999
  1923.51587  9999
  1923.51598  9999
  1923.51610  9999
  1923.51621  9999
  1923.51632  9999
  1923.51644  9999
  1923.51655  9999
  1923.51667  9999
  1923.51678  9999
  1923.51689  9999
  1923.51701  9999
  1923.51712  9999
  1923.51724  9999
  1923.51735  9999
  1923.51747  9999
  1923.51758  9999
  1923.51769  9999
  1923.51781  9999
  1923.51792  9999
  1923.51804  9999
  1923.51815  9999
  1923.51826  9999
  1923.51838  9999
  1923.51849  9999
  1923.51861  9999
  1923.51872  9999
  1923.51884  9999
  1923.51895  9999
  1923.51906  9999
  1923.51918  9999
  1923.51929  9999
  1923.51941  9999
  1923.51952  9999
  1923.51963  9999
  1923.51975  9999
  1923.51986  9999
  1923.51998  9999
  1923.52009  9999
  1923.52021  9999
  1923.52032  9999
  1923.52043  9999
  1923.52055  9999
  1923.52066  9999
  1923.52078  9999
  1923.52089  9999
  1923.52100  9999
  1923.52112  9999
  1923.52123  9999
  1923.52135  9999
  1923.52146  9999
  1923.52158  9999
  1923.52169  9999
  1923.52180  9999
  1923.52192  9999
  1923.52203  9999
  1923.52215  9999
  1923.52226  9999
  1923.52237  9999
  1923.52249  9999
  1923.52260  9999
  1923.52272  9999
  1923.52283  9999
  1923.52295  9999
  1923.52306  9999
  1923.52317  9999
  1923.52329  9999
  1923.52340  9999
  1923.52352  9999
  1923.52363  9999
  1923.52374  9999
  1923.52386  9999
  1923.52397  9999
  1923.52409  9999
  1923.52420  9999
  1923.52432  9999
  1923.52443  9999
  1923.52454  9999
  1923.52466  9999
  1923.52477  9999
  1923.52489  9999
  1923.52500  9999
  1923.52511  9999
  1923.52523  9999
  1923.52534  9999
  1923.52546  9999
  1923.52557  9999
  1923.52568  9999
  1923.52580  9999
  1923.52591  9999
  1923.52603  9999
  1923.52614  9999
  1923.52626  9999
  1923.52637  9999
  1923.52648  9999
  1923.52660  9999
  1923.52671  9999
  1923.52683  9999
  1923.52694  9999
  1923.52705  9999
  1923.52717  9999
  1923.52728  9999
  1923.52740  9999
  1923.52751  9999
  1923.52763  9999
  1923.52774  9999
  1923.52785  9999
  1923.52797  9999
  1923.52808  9999
  1923.52820  9999
  1923.52831  9999
  1923.52842  9999
  1923.52854  9999
  1923.52865  9999
  1923.52877  9999
  1923.52888  9999
  1923.52900  9999
  1923.52911  9999
  1923.52922  9999
  1923.52934  9999
  1923.52945  9999
  1923.52957  9999
  1923.52968  9999
  1923.52979  9999
  1923.52991  9999
  1923.53002  9999
  1923.53014  9999
  1923.53025  9999
  1923.53037  9999
  1923.53048  9999
  1923.53059  9999
  1923.53071  9999
  1923.53082  9999
  1923.53094  9999
  1923.53105  9999
  1923.53116  9999
  1923.53128  9999
  1923.53139  9999
  1923.53151  9999
  1923.53162  9999
  1923.53174  9999
  1923.53185  9999
  1923.53196  9999
  1923.53208  9999
  1923.53219  9999
  1923.53231  9999
  1923.53242  9999
  1923.53253  9999
  1923.53265  9999
  1923.53276  9999
  1923.53288  9999
  1923.53299  9999
  1923.53311  9999
  1923.53322  9999
  1923.53333  9999
  1923.53345  9999
  1923.53356  9999
  1923.53368  9999
  1923.53379  9999
  1923.53390  9999
  1923.53402  9999
  1923.53413  9999
  1923.53425  9999
  1923.53436  9999
  1923.53447  9999
  1923.53459  9999
  1923.53470  9999
  1923.53482  9999
  1923.53493  9999
  1923.53505  9999
  1923.53516  9999
  1923.53527  9999
  1923.53539  9999
  1923.53550  9999
  1923.53562  9999
  1923.53573  9999
  1923.53584  9999
  1923.53596  9999
  1923.53607  9999
  1923.53619  9999
  1923.53630  9999
  1923.53642  9999
  1923.53653  9999
  1923.53664  9999
  1923.53676  9999
  1923.53687  9999
  1923.53699  9999
  1923.53710  9999
  1923.53721  9999
  1923.53733  9999
  1923.53744  9999
  1923.53756  9999
  1923.53767  9999
  1923.53779  9999
  1923.53790  9999
  1923.53801  9999
  1923.53813  9999
  1923.53824  9999
  1923.53836  9999
  1923.53847  9999
  1923.53858  9999
  1923.53870  9999
  1923.53881  9999
  1923.53893  9999
  1923.53904  9999
  1923.53916  9999
  1923.53927  9999
  1923.53938  9999
  1923.53950  9999
  1923.53961  9999
  1923.53973  9999
  1923.53984  9999
  1923.53995  9999
  1923.54007  9999
  1923.54018  9999
  1923.54030  9999
  1923.54041  9999
  1923.54053  9999
  1923.54064  9999
  1923.54075  9999
  1923.54087  9999
  1923.54098  9999
  1923.54110  9999
  1923.54121  9999
  1923.54132  9999
  1923.54144  9999
  1923.54155  9999
  1923.54167  9999
  1923.54178  9999
  1923.54189  9999
  1923.54201  9999
  1923.54212  9999
  1923.54224  9999
  1923.54235  9999
  1923.54247  9999
  1923.54258  9999
  1923.54269  9999
  1923.54281  9999
  1923.54292  9999
  1923.54304  9999
  1923.54315  9999
  1923.54326  9999
  1923.54338  9999
  1923.54349  9999
  1923.54361  9999
  1923.54372  9999
  1923.54384  9999
  1923.54395  9999
  1923.54406  9999
  1923.54418  9999
  1923.54429  9999
  1923.54441  9999
  1923.54452  9999
  1923.54463  9999
  1923.54475  9999
  1923.54486  9999
  1923.54498  9999
  1923.54509  9999
  1923.54521  9999
  1923.54532  9999
  1923.54543  9999
  1923.54555  9999
  1923.54566  9999
  1923.54578  9999
  1923.54589  9999
  1923.54600  9999
  1923.54612  9999
  1923.54623  9999
  1923.54635  9999
  1923.54646  9999
  1923.54658  9999
  1923.54669  9999
  1923.54680  9999
  1923.54692  9999
  1923.54703  9999
  1923.54715  9999
  1923.54726  9999
  1923.54737  9999
  1923.54749  9999
  1923.54760  9999
  1923.54772  9999
  1923.54783  9999
  1923.54795  9999
  1923.54806  9999
  1923.54817  9999
  1923.54829  9999
  1923.54840  9999
  1923.54852  9999
  1923.54863  9999
  1923.54874  9999
  1923.54886  9999
  1923.54897  9999
  1923.54909  9999
  1923.54920  9999
  1923.54932  9999
  1923.54943  9999
  1923.54954  9999
  1923.54966  9999
  1923.54977  9999
  1923.54989  9999
  1923.55000  9999
  1923.55011  9999
  1923.55023  9999
  1923.55034  9999
  1923.55046  9999
  1923.55057  9999
  1923.55068  9999
  1923.55080  9999
  1923.55091  9999
  1923.55103  9999
  1923.55114  9999
  1923.55126  9999
  1923.55137  9999
  1923.55148  9999
  1923.55160  9999
  1923.55171  9999
  1923.55183  9999
  1923.55194  9999
  1923.55205  9999
  1923.55217  9999
  1923.55228  9999
  1923.55240  9999
  1923.55251  9999
  1923.55263  9999
  1923.55274  9999
  1923.55285  9999
  1923.55297  9999
  1923.55308  9999
  1923.55320  9999
  1923.55331  9999
  1923.55342  9999
  1923.55354  9999
  1923.55365  9999
  1923.55377  9999
  1923.55388  9999
  1923.55400  9999
  1923.55411  9999
  1923.55422  9999
  1923.55434  9999
  1923.55445  9999
  1923.55457  9999
  1923.55468  9999
  1923.55479  9999
  1923.55491  9999
  1923.55502  9999
  1923.55514  9999
  1923.55525  9999
  1923.55537  9999
  1923.55548  9999
  1923.55559  9999
  1923.55571  9999
  1923.55582  9999
  1923.55594  9999
  1923.55605  9999
  1923.55616  9999
  1923.55628  9999
  1923.55639  9999
  1923.55651  9999
  1923.55662  9999
  1923.55674  9999
  1923.55685  9999
  1923.55696  9999
  1923.55708  9999
  1923.55719  9999
  1923.55731  9999
  1923.55742  9999
  1923.55753  9999
  1923.55765  9999
  1923.55776  9999
  1923.55788  9999
  1923.55799  9999
  1923.55811  9999
  1923.55822  9999
  1923.55833  9999
  1923.55845  9999
  1923.55856  9999
  1923.55868  9999
  1923.55879  9999
  1923.55890  9999
  1923.55902  9999
  1923.55913  9999
  1923.55925  9999
  1923.55936  9999
  1923.55947  9999
  1923.55959  9999
  1923.55970  9999
  1923.55982  9999
  1923.55993  9999
  1923.56005  9999
  1923.56016  9999
  1923.56027  9999
  1923.56039  9999
  1923.56050  9999
  1923.56062  9999
  1923.56073  9999
  1923.56084  9999
  1923.56096  9999
  1923.56107  9999
  1923.56119  9999
  1923.56130  9999
  1923.56142  9999
  1923.56153  9999
  1923.56164  9999
  1923.56176  9999
  1923.56187  9999
  1923.56199  9999
  1923.56210  9999
  1923.56221  9999
  1923.56233  9999
  1923.56244  9999
  1923.56256  9999
  1923.56267  9999
  1923.56279  9999
  1923.56290  9999
  1923.56301  9999
  1923.56313  9999
  1923.56324  9999
  1923.56336  9999
  1923.56347  9999
  1923.56358  9999
  1923.56370  9999
  1923.56381  9999
  1923.56393  9999
  1923.56404  9999
  1923.56416  9999
  1923.56427  9999
  1923.56438  9999
  1923.56450  9999
  1923.56461  9999
  1923.56473  9999
  1923.56484  9999
  1923.56495  9999
  1923.56507  9999
  1923.56518  9999
  1923.56530  9999
  1923.56541  9999
  1923.56553  9999
  1923.56564  9999
  1923.56575  9999
  1923.56587  9999
  1923.56598  9999
  1923.56610  9999
  1923.56621  9999
  1923.56632  9999
  1923.56644  9999
  1923.56655  9999
  1923.56667  9999
  1923.56678  9999
  1923.56689  9999
  1923.56701  9999
  1923.56712  9999
  1923.56724  9999
  1923.56735  9999
  1923.56747  9999
  1923.56758  9999
  1923.56769  9999
  1923.56781  9999
  1923.56792  9999
  1923.56804  9999
  1923.56815  9999
  1923.56826  9999
  1923.56838  9999
  1923.56849  9999
  1923.56861  9999
  1923.56872  9999
  1923.56884  9999
  1923.56895  9999
  1923.56906  9999
  1923.56918  9999
  1923.56929  9999
  1923.56941  9999
  1923.56952  9999
  1923.56963  9999
  1923.56975  9999
  1923.56986  9999
  1923.56998  9999
  1923.57009  9999
  1923.57021  9999
  1923.57032  9999
  1923.57043  9999
  1923.57055  9999
  1923.57066  9999
  1923.57078  9999
  1923.57089  9999
  1923.57100  9999
  1923.57112  9999
  1923.57123  9999
  1923.57135  9999
  1923.57146  9999
  1923.57158  9999
  1923.57169  9999
  1923.57180  9999
  1923.57192  9999
  1923.57203  9999
  1923.57215  9999
  1923.57226  9999
  1923.57237  9999
  1923.57249  9999
  1923.57260  9999
  1923.57272  9999
  1923.57283  9999
  1923.57295  9999
  1923.57306  9999
  1923.57317  9999
  1923.57329  9999
  1923.57340  9999
  1923.57352  9999
  1923.57363  9999
  1923.57374  9999
  1923.57386  9999
  1923.57397  9999
  1923.57409  9999
  1923.57420  9999
  1923.57432  9999
  1923.57443  9999
  1923.57454  9999
  1923.57466  9999
  1923.57477  9999
  1923.57489  9999
  1923.57500  9999
  1923.57511  9999
  1923.57523  9999
  1923.57534  9999
  1923.57546  9999
  1923.57557  9999
  1923.57568  9999
  1923.57580  9999
  1923.57591  9999
  1923.57603  9999
  1923.57614  9999
  1923.57626  9999
  1923.57637  9999
  1923.57648  9999
  1923.57660  9999
  1923.57671  9999
  1923.57683  9999
  1923.57694  9999
  1923.57705  9999
  1923.57717  9999
  1923.57728  9999
  1923.57740  9999
  1923.57751  9999
  1923.57763  9999
  1923.57774  9999
  1923.57785  9999
  1923.57797  9999
  1923.57808  9999
  1923.57820  9999
  1923.57831  9999
  1923.57842  9999
  1923.57854  9999
  1923.57865  9999
  1923.57877  9999
  1923.57888  9999
  1923.57900  9999
  1923.57911  9999
  1923.57922  9999
  1923.57934  9999
  1923.57945  9999
  1923.57957  9999
  1923.57968  9999
  1923.57979  9999
  1923.57991  9999
  1923.58002  9999
  1923.58014  9999
  1923.58025  9999
  1923.58037  9999
  1923.58048  9999
  1923.58059  9999
  1923.58071  9999
  1923.58082  9999
  1923.58094  9999
  1923.58105  9999
  1923.58116  9999
  1923.58128  9999
  1923.58139  9999
  1923.58151  9999
  1923.58162  9999
  1923.58174  9999
  1923.58185  9999
  1923.58196  9999
  1923.58208  9999
  1923.58219  9999
  1923.58231  9999
  1923.58242  9999
  1923.58253  9999
  1923.58265  9999
  1923.58276  9999
  1923.58288  9999
  1923.58299  9999
  1923.58311  9999
  1923.58322  9999
  1923.58333  9999
  1923.58345  9999
  1923.58356  9999
  1923.58368  9999
  1923.58379  9999
  1923.58390  9999
  1923.58402  9999
  1923.58413  9999
  1923.58425  9999
  1923.58436  9999
  1923.58447  9999
  1923.58459  9999
  1923.58470  9999
  1923.58482  9999
  1923.58493  9999
  1923.58505  9999
  1923.58516  9999
  1923.58527  9999
  1923.58539  9999
  1923.58550  9999
  1923.58562  9999
  1923.58573  9999
  1923.58584  9999
  1923.58596  9999
  1923.58607  9999
  1923.58619  9999
  1923.58630  9999
  1923.58642  9999
  1923.58653  9999
  1923.58664  9999
  1923.58676  9999
  1923.58687  9999
  1923.58699  9999
  1923.58710  9999
  1923.58721  9999
  1923.58733  9999
  1923.58744  9999
  1923.58756  9999
  1923.58767  9999
  1923.58779  9999
  1923.58790  9999
  1923.58801  9999
  1923.58813  9999
  1923.58824  9999
  1923.58836  9999
  1923.58847  9999
  1923.58858  9999
  1923.58870  9999
  1923.58881  9999
  1923.58893  9999
  1923.58904  9999
  1923.58916  9999
  1923.58927  9999
  1923.58938  9999
  1923.58950  9999
  1923.58961  9999
  1923.58973  9999
  1923.58984  9999
  1923.58995  9999
  1923.59007  9999
  1923.59018  9999
  1923.59030  9999
  1923.59041  9999
  1923.59053  9999
  1923.59064  9999
  1923.59075  9999
  1923.59087  9999
  1923.59098  9999
  1923.59110  9999
  1923.59121  9999
  1923.59132  9999
  1923.59144  9999
  1923.59155  9999
  1923.59167  9999
  1923.59178  9999
  1923.59189  9999
  1923.59201  9999
  1923.59212  9999
  1923.59224  9999
  1923.59235  9999
  1923.59247  9999
  1923.59258  9999
  1923.59269  9999
  1923.59281  9999
  1923.59292  9999
  1923.59304  9999
  1923.59315  9999
  1923.59326  9999
  1923.59338  9999
  1923.59349  9999
  1923.59361  9999
  1923.59372  9999
  1923.59384  9999
  1923.59395  9999
  1923.59406  9999
  1923.59418  9999
  1923.59429  9999
  1923.59441  9999
  1923.59452  9999
  1923.59463  9999
  1923.59475  9999
  1923.59486  9999
  1923.59498  9999
  1923.59509  9999
  1923.59521  9999
  1923.59532  9999
  1923.59543  9999
  1923.59555  9999
  1923.59566  9999
  1923.59578  9999
  1923.59589  9999
  1923.59600  9999
  1923.59612  9999
  1923.59623  9999
  1923.59635  9999
  1923.59646  9999
  1923.59658  9999
  1923.59669  9999
  1923.59680  9999
  1923.59692  9999
  1923.59703  9999
  1923.59715  9999
  1923.59726  9999
  1923.59737  9999
  1923.59749  9999
  1923.59760  9999
  1923.59772  9999
  1923.59783  9999
  1923.59795  9999
  1923.59806  9999
  1923.59817  9999
  1923.59829  9999
  1923.59840  9999
  1923.59852  9999
  1923.59863  9999
  1923.59874  9999
  1923.59886  9999
  1923.59897  9999
  1923.59909  9999
  1923.59920  9999
  1923.59932  9999
  1923.59943  9999
  1923.59954  9999
  1923.59966  9999
  1923.59977  9999
  1923.59989  9999
  1923.60000  9999
  1923.60011  9999
  1923.60023  9999
  1923.60034  9999
  1923.60046  9999
  1923.60057  9999
  1923.60068  9999
  1923.60080  9999
  1923.60091  9999
  1923.60103  9999
  1923.60114  9999
  1923.60126  9999
  1923.60137  9999
  1923.60148  9999
  1923.60160  9999
  1923.60171  9999
  1923.60183  9999
  1923.60194  9999
  1923.60205  9999
  1923.60217  9999
  1923.60228  9999
  1923.60240  9999
  1923.60251  9999
  1923.60263  9999
  1923.60274  9999
  1923.60285  9999
  1923.60297  9999
  1923.60308  9999
  1923.60320  9999
  1923.60331  9999
  1923.60342  9999
  1923.60354  9999
  1923.60365  9999
  1923.60377  9999
  1923.60388  9999
  1923.60400  9999
  1923.60411  9999
  1923.60422  9999
  1923.60434  9999
  1923.60445  9999
  1923.60457  9999
  1923.60468  9999
  1923.60479  9999
  1923.60491  9999
  1923.60502  9999
  1923.60514  9999
  1923.60525  9999
  1923.60537  9999
  1923.60548  9999
  1923.60559  9999
  1923.60571  9999
  1923.60582  9999
  1923.60594  9999
  1923.60605  9999
  1923.60616  9999
  1923.60628  9999
  1923.60639  9999
  1923.60651  9999
  1923.60662  9999
  1923.60674  9999
  1923.60685  9999
  1923.60696  9999
  1923.60708  9999
  1923.60719  9999
  1923.60731  9999
  1923.60742  9999
  1923.60753  9999
  1923.60765  9999
  1923.60776  9999
  1923.60788  9999
  1923.60799  9999
  1923.60811  9999
  1923.60822  9999
  1923.60833  9999
  1923.60845  9999
  1923.60856  9999
  1923.60868  9999
  1923.60879  9999
  1923.60890  9999
  1923.60902  9999
  1923.60913  9999
  1923.60925  9999
  1923.60936  9999
  1923.60947  9999
  1923.60959  9999
  1923.60970  9999
  1923.60982  9999
  1923.60993  9999
  1923.61005  9999
  1923.61016  9999
  1923.61027  9999
  1923.61039  9999
  1923.61050  9999
  1923.61062  9999
  1923.61073  9999
  1923.61084  9999
  1923.61096  9999
  1923.61107  9999
  1923.61119  9999
  1923.61130  9999
  1923.61142  9999
  1923.61153  9999
  1923.61164  9999
  1923.61176  9999
  1923.61187  9999
  1923.61199  9999
  1923.61210  9999
  1923.61221  9999
  1923.61233  9999
  1923.61244  9999
  1923.61256  9999
  1923.61267  9999
  1923.61279  9999
  1923.61290  9999
  1923.61301  9999
  1923.61313  9999
  1923.61324  9999
  1923.61336  9999
  1923.61347  9999
  1923.61358  9999
  1923.61370  9999
  1923.61381  9999
  1923.61393  9999
  1923.61404  9999
  1923.61416  9999
  1923.61427  9999
  1923.61438  9999
  1923.61450  9999
  1923.61461  9999
  1923.61473  9999
  1923.61484  9999
  1923.61495  9999
  1923.61507  9999
  1923.61518  9999
  1923.61530  9999
  1923.61541  9999
  1923.61553  9999
  1923.61564  9999
  1923.61575  9999
  1923.61587  9999
  1923.61598  9999
  1923.61610  9999
  1923.61621  9999
  1923.61632  9999
  1923.61644  9999
  1923.61655  9999
  1923.61667  9999
  1923.61678  9999
  1923.61689  9999
  1923.61701  9999
  1923.61712  9999
  1923.61724  9999
  1923.61735  9999
  1923.61747  9999
  1923.61758  9999
  1923.61769  9999
  1923.61781  9999
  1923.61792  9999
  1923.61804  9999
  1923.61815  9999
  1923.61826  9999
  1923.61838  9999
  1923.61849  9999
  1923.61861  9999
  1923.61872  9999
  1923.61884  9999
  1923.61895  9999
  1923.61906  9999
  1923.61918  9999
  1923.61929  9999
  1923.61941  9999
  1923.61952  9999
  1923.61963  9999
  1923.61975  9999
  1923.61986  9999
  1923.61998  9999
  1923.62009  9999
  1923.62021  9999
  1923.62032  9999
  1923.62043  9999
  1923.62055  9999
  1923.62066  9999
  1923.62078  9999
  1923.62089  9999
  1923.62100  9999
  1923.62112  9999
  1923.62123  9999
  1923.62135  9999
  1923.62146  9999
  1923.62158  9999
  1923.62169  9999
  1923.62180  9999
  1923.62192  9999
  1923.62203  9999
  1923.62215  9999
  1923.62226  9999
  1923.62237  9999
  1923.62249  9999
  1923.62260  9999
  1923.62272  9999
  1923.62283  9999
  1923.62295  9999
  1923.62306  9999
  1923.62317  9999
  1923.62329  9999
  1923.62340  9999
  1923.62352  9999
  1923.62363  9999
  1923.62374  9999
  1923.62386  9999
  1923.62397  9999
  1923.62409  9999
  1923.62420  9999
  1923.62432  9999
  1923.62443  9999
  1923.62454  9999
  1923.62466  9999
  1923.62477  9999
  1923.62489  9999
  1923.62500  9999
  1923.62511  9999
  1923.62523  9999
  1923.62534  9999
  1923.62546  9999
  1923.62557  9999
  1923.62568  9999
  1923.62580  9999
  1923.62591  9999
  1923.62603  9999
  1923.62614  9999
  1923.62626  9999
  1923.62637  9999
  1923.62648  9999
  1923.62660  9999
  1923.62671  9999
  1923.62683  9999
  1923.62694  9999
  1923.62705  9999
  1923.62717  9999
  1923.62728  9999
  1923.62740  9999
  1923.62751  9999
  1923.62763  9999
  1923.62774  9999
  1923.62785  9999
  1923.62797  9999
  1923.62808  9999
  1923.62820  9999
  1923.62831  9999
  1923.62842  9999
  1923.62854  9999
  1923.62865  9999
  1923.62877  9999
  1923.62888  9999
  1923.62900  9999
  1923.62911  9999
  1923.62922  9999
  1923.62934  9999
  1923.62945  9999
  1923.62957  9999
  1923.62968  9999
  1923.62979  9999
  1923.62991  9999
  1923.63002  9999
  1923.63014  9999
  1923.63025  9999
  1923.63037  9999
  1923.63048  9999
  1923.63059  9999
  1923.63071  9999
  1923.63082  9999
  1923.63094  9999
  1923.63105  9999
  1923.63116  9999
  1923.63128  9999
  1923.63139  9999
  1923.63151  9999
  1923.63162  9999
  1923.63174  9999
  1923.63185  9999
  1923.63196  9999
  1923.63208  9999
  1923.63219  9999
  1923.63231  9999
  1923.63242  9999
  1923.63253  9999
  1923.63265  9999
  1923.63276  9999
  1923.63288  9999
  1923.63299  9999
  1923.63311  9999
  1923.63322  9999
  1923.63333  9999
  1923.63345  9999
  1923.63356  9999
  1923.63368  9999
  1923.63379  9999
  1923.63390  9999
  1923.63402  9999
  1923.63413  9999
  1923.63425  9999
  1923.63436  9999
  1923.63447  9999
  1923.63459  9999
  1923.63470  9999
  1923.63482  9999
  1923.63493  9999
  1923.63505  9999
  1923.63516  9999
  1923.63527  9999
  1923.63539  9999
  1923.63550  9999
  1923.63562  9999
  1923.63573  9999
  1923.63584  9999
  1923.63596  9999
  1923.63607  9999
  1923.63619  9999
  1923.63630  9999
  1923.63642  9999
  1923.63653  9999
  1923.63664  9999
  1923.63676  9999
  1923.63687  9999
  1923.63699  9999
  1923.63710  9999
  1923.63721  9999
  1923.63733  9999
  1923.63744  9999
  1923.63756  9999
  1923.63767  9999
  1923.63779  9999
  1923.63790  9999
  1923.63801  9999
  1923.63813  9999
  1923.63824  9999
  1923.63836  9999
  1923.63847  9999
  1923.63858  9999
  1923.63870  9999
  1923.63881  9999
  1923.63893  9999
  1923.63904  9999
  1923.63916  9999
  1923.63927  9999
  1923.63938  9999
  1923.63950  9999
  1923.63961  9999
  1923.63973  9999
  1923.63984  9999
  1923.63995  9999
  1923.64007  9999
  1923.64018  9999
  1923.64030  9999
  1923.64041  9999
  1923.64053  9999
  1923.64064  9999
  1923.64075  9999
  1923.64087  9999
  1923.64098  9999
  1923.64110  9999
  1923.64121  9999
  1923.64132  9999
  1923.64144  9999
  1923.64155  9999
  1923.64167  9999
  1923.64178  9999
  1923.64189  9999
  1923.64201  9999
  1923.64212  9999
  1923.64224  9999
  1923.64235  9999
  1923.64247  9999
  1923.64258  9999
  1923.64269  9999
  1923.64281  9999
  1923.64292  9999
  1923.64304  9999
  1923.64315  9999
  1923.64326  9999
  1923.64338  9999
  1923.64349  9999
  1923.64361  9999
  1923.64372  9999
  1923.64384  9999
  1923.64395  9999
  1923.64406  9999
  1923.64418  9999
  1923.64429  9999
  1923.64441  9999
  1923.64452  9999
  1923.64463  9999
  1923.64475  9999
  1923.64486  9999
  1923.64498  9999
  1923.64509  9999
  1923.64521  9999
  1923.64532  9999
  1923.64543  9999
  1923.64555  9999
  1923.64566  9999
  1923.64578  9999
  1923.64589  9999
  1923.64600  9999
  1923.64612  9999
  1923.64623  9999
  1923.64635  9999
  1923.64646  9999
  1923.64658  9999
  1923.64669  9999
  1923.64680  9999
  1923.64692  9999
  1923.64703  9999
  1923.64715  9999
  1923.64726  9999
  1923.64737  9999
  1923.64749  9999
  1923.64760  9999
  1923.64772  9999
  1923.64783  9999
  1923.64795  9999
  1923.64806  9999
  1923.64817  9999
  1923.64829  9999
  1923.64840  9999
  1923.64852  9999
  1923.64863  9999
  1923.64874  9999
  1923.64886  9999
  1923.64897  9999
  1923.64909  9999
  1923.64920  9999
  1923.64932  9999
  1923.64943  9999
  1923.64954  9999
  1923.64966  9999
  1923.64977  9999
  1923.64989  9999
  1923.65000  9999
  1923.65011  9999
  1923.65023  9999
  1923.65034  9999
  1923.65046  9999
  1923.65057  9999
  1923.65068  9999
  1923.65080  9999
  1923.65091  9999
  1923.65103  9999
  1923.65114  9999
  1923.65126  9999
  1923.65137  9999
  1923.65148  9999
  1923.65160  9999
  1923.65171  9999
  1923.65183  9999
  1923.65194  9999
  1923.65205  9999
  1923.65217  9999
  1923.65228  9999
  1923.65240  9999
  1923.65251  9999
  1923.65263  9999
  1923.65274  9999
  1923.65285  9999
  1923.65297  9999
  1923.65308  9999
  1923.65320  9999
  1923.65331  9999
  1923.65342  9999
  1923.65354  9999
  1923.65365  9999
  1923.65377  9999
  1923.65388  9999
  1923.65400  9999
  1923.65411  9999
  1923.65422  9999
  1923.65434  9999
  1923.65445  9999
  1923.65457  9999
  1923.65468  9999
  1923.65479  9999
  1923.65491  9999
  1923.65502  9999
  1923.65514  9999
  1923.65525  9999
  1923.65537  9999
  1923.65548  9999
  1923.65559  9999
  1923.65571  9999
  1923.65582  9999
  1923.65594  9999
  1923.65605  9999
  1923.65616  9999
  1923.65628  9999
  1923.65639  9999
  1923.65651  9999
  1923.65662  9999
  1923.65674  9999
  1923.65685  9999
  1923.65696  9999
  1923.65708  9999
  1923.65719  9999
  1923.65731  9999
  1923.65742  9999
  1923.65753  9999
  1923.65765  9999
  1923.65776  9999
  1923.65788  9999
  1923.65799  9999
  1923.65811  9999
  1923.65822  9999
  1923.65833  9999
  1923.65845  9999
  1923.65856  9999
  1923.65868  9999
  1923.65879  9999
  1923.65890  9999
  1923.65902  9999
  1923.65913  9999
  1923.65925  9999
  1923.65936  9999
  1923.65947  9999
  1923.65959  9999
  1923.65970  9999
  1923.65982  9999
  1923.65993  9999
  1923.66005  9999
  1923.66016  9999
  1923.66027  9999
  1923.66039  9999
  1923.66050  9999
  1923.66062  9999
  1923.66073  9999
  1923.66084  9999
  1923.66096  9999
  1923.66107  9999
  1923.66119  9999
  1923.66130  9999
  1923.66142  9999
  1923.66153  9999
  1923.66164  9999
  1923.66176  9999
  1923.66187  9999
  1923.66199  9999
  1923.66210  9999
  1923.66221  9999
  1923.66233  9999
  1923.66244  9999
  1923.66256  9999
  1923.66267  9999
  1923.66279  9999
  1923.66290  9999
  1923.66301  9999
  1923.66313  9999
  1923.66324  9999
  1923.66336  9999
  1923.66347  9999
  1923.66358  9999
  1923.66370  9999
  1923.66381  9999
  1923.66393  9999
  1923.66404  9999
  1923.66416  9999
  1923.66427  9999
  1923.66438  9999
  1923.66450  9999
  1923.66461  9999
  1923.66473  9999
  1923.66484  9999
  1923.66495  9999
  1923.66507  9999
  1923.66518  9999
  1923.66530  9999
  1923.66541  9999
  1923.66553  9999
  1923.66564  9999
  1923.66575  9999
  1923.66587  9999
  1923.66598  9999
  1923.66610  9999
  1923.66621  9999
  1923.66632  9999
  1923.66644  9999
  1923.66655  9999
  1923.66667  9999
  1923.66678  9999
  1923.66689  9999
  1923.66701  9999
  1923.66712  9999
  1923.66724  9999
  1923.66735  9999
  1923.66747  9999
  1923.66758  9999
  1923.66769  9999
  1923.66781  9999
  1923.66792  9999
  1923.66804  9999
  1923.66815  9999
  1923.66826  9999
  1923.66838  9999
  1923.66849  9999
  1923.66861  9999
  1923.66872  9999
  1923.66884  9999
  1923.66895  9999
  1923.66906  9999
  1923.66918  9999
  1923.66929  9999
  1923.66941  9999
  1923.66952  9999
  1923.66963  9999
  1923.66975  9999
  1923.66986  9999
  1923.66998  9999
  1923.67009  9999
  1923.67021  9999
  1923.67032  9999
  1923.67043  9999
  1923.67055  9999
  1923.67066  9999
  1923.67078  9999
  1923.67089  9999
  1923.67100  9999
  1923.67112  9999
  1923.67123  9999
  1923.67135  9999
  1923.67146  9999
  1923.67158  9999
  1923.67169  9999
  1923.67180  9999
  1923.67192  9999
  1923.67203  9999
  1923.67215  9999
  1923.67226  9999
  1923.67237  9999
  1923.67249  9999
  1923.67260  9999
  1923.67272  9999
  1923.67283  9999
  1923.67295  9999
  1923.67306  9999
  1923.67317  9999
  1923.67329  9999
  1923.67340  9999
  1923.67352  9999
  1923.67363  9999
  1923.67374  9999
  1923.67386  9999
  1923.67397  9999
  1923.67409  9999
  1923.67420  9999
  1923.67432  9999
  1923.67443  9999
  1923.67454  9999
  1923.67466  9999
  1923.67477  9999
  1923.67489  9999
  1923.67500  9999
  1923.67511  9999
  1923.67523  9999
  1923.67534  9999
  1923.67546  9999
  1923.67557  9999
  1923.67568  9999
  1923.67580  9999
  1923.67591  9999
  1923.67603  9999
  1923.67614  9999
  1923.67626  9999
  1923.67637  9999
  1923.67648  9999
  1923.67660  9999
  1923.67671  9999
  1923.67683  9999
  1923.67694  9999
  1923.67705  9999
  1923.67717  9999
  1923.67728  9999
  1923.67740  9999
  1923.67751  9999
  1923.67763  9999
  1923.67774  9999
  1923.67785  9999
  1923.67797  9999
  1923.67808  9999
  1923.67820  9999
  1923.67831  9999
  1923.67842  9999
  1923.67854  9999
  1923.67865  9999
  1923.67877  9999
  1923.67888  9999
  1923.67900  9999
  1923.67911  9999
  1923.67922  9999
  1923.67934  9999
  1923.67945  9999
  1923.67957  9999
  1923.67968  9999
  1923.67979  9999
  1923.67991  9999
  1923.68002  9999
  1923.68014  9999
  1923.68025  9999
  1923.68037  9999
  1923.68048  9999
  1923.68059  9999
  1923.68071  9999
  1923.68082  9999
  1923.68094  9999
  1923.68105  9999
  1923.68116  9999
  1923.68128  9999
  1923.68139  9999
  1923.68151  9999
  1923.68162  9999
  1923.68174  9999
  1923.68185  9999
  1923.68196  9999
  1923.68208  9999
  1923.68219  9999
  1923.68231  9999
  1923.68242  9999
  1923.68253  9999
  1923.68265  9999
  1923.68276  9999
  1923.68288  9999
  1923.68299  9999
  1923.68311  9999
  1923.68322  9999
  1923.68333  9999
  1923.68345  9999
  1923.68356  9999
  1923.68368  9999
  1923.68379  9999
  1923.68390  9999
  1923.68402  9999
  1923.68413  9999
  1923.68425  9999
  1923.68436  9999
  1923.68447  9999
  1923.68459  9999
  1923.68470  9999
  1923.68482  9999
  1923.68493  9999
  1923.68505  9999
  1923.68516  9999
  1923.68527  9999
  1923.68539  9999
  1923.68550  9999
  1923.68562  9999
  1923.68573  9999
  1923.68584  9999
  1923.68596  9999
  1923.68607  9999
  1923.68619  9999
  1923.68630  9999
  1923.68642  9999
  1923.68653  9999
  1923.68664  9999
  1923.68676  9999
  1923.68687  9999
  1923.68699  9999
  1923.68710  9999
  1923.68721  9999
  1923.68733  9999
  1923.68744  9999
  1923.68756  9999
  1923.68767  9999
  1923.68779  9999
  1923.68790  9999
  1923.68801  9999
  1923.68813  9999
  1923.68824  9999
  1923.68836  9999
  1923.68847  9999
  1923.68858  9999
  1923.68870  9999
  1923.68881  9999
  1923.68893  9999
  1923.68904  9999
  1923.68916  9999
  1923.68927  9999
  1923.68938  9999
  1923.68950  9999
  1923.68961  9999
  1923.68973  9999
  1923.68984  9999
  1923.68995  9999
  1923.69007  9999
  1923.69018  9999
  1923.69030  9999
  1923.69041  9999
  1923.69053  9999
  1923.69064  9999
  1923.69075  9999
  1923.69087  9999
  1923.69098  9999
  1923.69110  9999
  1923.69121  9999
  1923.69132  9999
  1923.69144  9999
  1923.69155  9999
  1923.69167  9999
  1923.69178  9999
  1923.69189  9999
  1923.69201  9999
  1923.69212  9999
  1923.69224  9999
  1923.69235  9999
  1923.69247  9999
  1923.69258  9999
  1923.69269  9999
  1923.69281  9999
  1923.69292  9999
  1923.69304  9999
  1923.69315  9999
  1923.69326  9999
  1923.69338  9999
  1923.69349  9999
  1923.69361  9999
  1923.69372  9999
  1923.69384  9999
  1923.69395  9999
  1923.69406  9999
  1923.69418  9999
  1923.69429  9999
  1923.69441  9999
  1923.69452  9999
  1923.69463  9999
  1923.69475  9999
  1923.69486  9999
  1923.69498  9999
  1923.69509  9999
  1923.69521  9999
  1923.69532  9999
  1923.69543  9999
  1923.69555  9999
  1923.69566  9999
  1923.69578  9999
  1923.69589  9999
  1923.69600  9999
  1923.69612  9999
  1923.69623  9999
  1923.69635  9999
  1923.69646  9999
  1923.69658  9999
  1923.69669  9999
  1923.69680  9999
  1923.69692  9999
  1923.69703  9999
  1923.69715  9999
  1923.69726  9999
  1923.69737  9999
  1923.69749  9999
  1923.69760  9999
  1923.69772  9999
  1923.69783  9999
  1923.69795  9999
  1923.69806  9999
  1923.69817  9999
  1923.69829  9999
  1923.69840  9999
  1923.69852  9999
  1923.69863  9999
  1923.69874  9999
  1923.69886  9999
  1923.69897  9999
  1923.69909  9999
  1923.69920  9999
  1923.69932  9999
  1923.69943  9999
  1923.69954  9999
  1923.69966  9999
  1923.69977  9999
  1923.69989  9999
  1923.70000  9999
  1923.70011  9999
  1923.70023  9999
  1923.70034  9999
  1923.70046  9999
  1923.70057  9999
  1923.70068  9999
  1923.70080  9999
  1923.70091  9999
  1923.70103  9999
  1923.70114  9999
  1923.70126  9999
  1923.70137  9999
  1923.70148  9999
  1923.70160  9999
  1923.70171  9999
  1923.70183  9999
  1923.70194  9999
  1923.70205  9999
  1923.70217  9999
  1923.70228  9999
  1923.70240  9999
  1923.70251  9999
  1923.70263  9999
  1923.70274  9999
  1923.70285  9999
  1923.70297  9999
  1923.70308  9999
  1923.70320  9999
  1923.70331  9999
  1923.70342  9999
  1923.70354  9999
  1923.70365  9999
  1923.70377  9999
  1923.70388  9999
  1923.70400  9999
  1923.70411  9999
  1923.70422  9999
  1923.70434  9999
  1923.70445  9999
  1923.70457  9999
  1923.70468  9999
  1923.70479  9999
  1923.70491  9999
  1923.70502  9999
  1923.70514  9999
  1923.70525  9999
  1923.70537  9999
  1923.70548  9999
  1923.70559  9999
  1923.70571  9999
  1923.70582  9999
  1923.70594  9999
  1923.70605  9999
  1923.70616  9999
  1923.70628  9999
  1923.70639  9999
  1923.70651  9999
  1923.70662  9999
  1923.70674  9999
  1923.70685  9999
  1923.70696  9999
  1923.70708  9999
  1923.70719  9999
  1923.70731  9999
  1923.70742  9999
  1923.70753  9999
  1923.70765  9999
  1923.70776  9999
  1923.70788  9999
  1923.70799  9999
  1923.70811  9999
  1923.70822  9999
  1923.70833  9999
  1923.70845  9999
  1923.70856  9999
  1923.70868  9999
  1923.70879  9999
  1923.70890  9999
  1923.70902  9999
  1923.70913  9999
  1923.70925  9999
  1923.70936  9999
  1923.70947  9999
  1923.70959  9999
  1923.70970  9999
  1923.70982  9999
  1923.70993  9999
  1923.71005  9999
  1923.71016  9999
  1923.71027  9999
  1923.71039  9999
  1923.71050  9999
  1923.71062  9999
  1923.71073  9999
  1923.71084  9999
  1923.71096  9999
  1923.71107  9999
  1923.71119  9999
  1923.71130  9999
  1923.71142  9999
  1923.71153  9999
  1923.71164  9999
  1923.71176  9999
  1923.71187  9999
  1923.71199  9999
  1923.71210  9999
  1923.71221  9999
  1923.71233  9999
  1923.71244  9999
  1923.71256  9999
  1923.71267  9999
  1923.71279  9999
  1923.71290  9999
  1923.71301  9999
  1923.71313  9999
  1923.71324  9999
  1923.71336  9999
  1923.71347  9999
  1923.71358  9999
  1923.71370  9999
  1923.71381  9999
  1923.71393  9999
  1923.71404  9999
  1923.71416  9999
  1923.71427  9999
  1923.71438  9999
  1923.71450  9999
  1923.71461  9999
  1923.71473  9999
  1923.71484  9999
  1923.71495  9999
  1923.71507  9999
  1923.71518  9999
  1923.71530  9999
  1923.71541  9999
  1923.71553  9999
  1923.71564  9999
  1923.71575  9999
  1923.71587  9999
  1923.71598  9999
  1923.71610  9999
  1923.71621  9999
  1923.71632  9999
  1923.71644  9999
  1923.71655  9999
  1923.71667  9999
  1923.71678  9999
  1923.71689  9999
  1923.71701  9999
  1923.71712  9999
  1923.71724  9999
  1923.71735  9999
  1923.71747  9999
  1923.71758  9999
  1923.71769  9999
  1923.71781  9999
  1923.71792  9999
  1923.71804  9999
  1923.71815  9999
  1923.71826  9999
  1923.71838  9999
  1923.71849  9999
  1923.71861  9999
  1923.71872  9999
  1923.71884  9999
  1923.71895  9999
  1923.71906  9999
  1923.71918  9999
  1923.71929  9999
  1923.71941  9999
  1923.71952  9999
  1923.71963  9999
  1923.71975  9999
  1923.71986  9999
  1923.71998  9999
  1923.72009  9999
  1923.72021  9999
  1923.72032  9999
  1923.72043  9999
  1923.72055  9999
  1923.72066  9999
  1923.72078  9999
  1923.72089  9999
  1923.72100  9999
  1923.72112  9999
  1923.72123  9999
  1923.72135  9999
  1923.72146  9999
  1923.72158  9999
  1923.72169  9999
  1923.72180  9999
  1923.72192  9999
  1923.72203  9999
  1923.72215  9999
  1923.72226  9999
  1923.72237  9999
  1923.72249  9999
  1923.72260  9999
  1923.72272  9999
  1923.72283  9999
  1923.72295  9999
  1923.72306  9999
  1923.72317  9999
  1923.72329  9999
  1923.72340  9999
  1923.72352  9999
  1923.72363  9999
  1923.72374  9999
  1923.72386  9999
  1923.72397  9999
  1923.72409  9999
  1923.72420  9999
  1923.72432  9999
  1923.72443  9999
  1923.72454  9999
  1923.72466  9999
  1923.72477  9999
  1923.72489  9999
  1923.72500  9999
  1923.72511  9999
  1923.72523  9999
  1923.72534  9999
  1923.72546  9999
  1923.72557  9999
  1923.72568  9999
  1923.72580  9999
  1923.72591  9999
  1923.72603  9999
  1923.72614  9999
  1923.72626  9999
  1923.72637  9999
  1923.72648  9999
  1923.72660  9999
  1923.72671  9999
  1923.72683  9999
  1923.72694  9999
  1923.72705  9999
  1923.72717  9999
  1923.72728  9999
  1923.72740  9999
  1923.72751  9999
  1923.72763  9999
  1923.72774  9999
  1923.72785  9999
  1923.72797  9999
  1923.72808  9999
  1923.72820  9999
  1923.72831  9999
  1923.72842  9999
  1923.72854  9999
  1923.72865  9999
  1923.72877  9999
  1923.72888  9999
  1923.72900  9999
  1923.72911  9999
  1923.72922  9999
  1923.72934  9999
  1923.72945  9999
  1923.72957  9999
  1923.72968  9999
  1923.72979  9999
  1923.72991  9999
  1923.73002  9999
  1923.73014  9999
  1923.73025  9999
  1923.73037  9999
  1923.73048  9999
  1923.73059  9999
  1923.73071  9999
  1923.73082  9999
  1923.73094  9999
  1923.73105  9999
  1923.73116  9999
  1923.73128  9999
  1923.73139  9999
  1923.73151  9999
  1923.73162  9999
  1923.73174  9999
  1923.73185  9999
  1923.73196  9999
  1923.73208  9999
  1923.73219  9999
  1923.73231  9999
  1923.73242  9999
  1923.73253  9999
  1923.73265  9999
  1923.73276  9999
  1923.73288  9999
  1923.73299  9999
  1923.73311  9999
  1923.73322  9999
  1923.73333  9999
  1923.73345  9999
  1923.73356  9999
  1923.73368  9999
  1923.73379  9999
  1923.73390  9999
  1923.73402  9999
  1923.73413  9999
  1923.73425  9999
  1923.73436  9999
  1923.73447  9999
  1923.73459  9999
  1923.73470  9999
  1923.73482  9999
  1923.73493  9999
  1923.73505  9999
  1923.73516  9999
  1923.73527  9999
  1923.73539  9999
  1923.73550  9999
  1923.73562  9999
  1923.73573  9999
  1923.73584  9999
  1923.73596  9999
  1923.73607  9999
  1923.73619  9999
  1923.73630  9999
  1923.73642  9999
  1923.73653  9999
  1923.73664  9999
  1923.73676  9999
  1923.73687  9999
  1923.73699  9999
  1923.73710  9999
  1923.73721  9999
  1923.73733  9999
  1923.73744  9999
  1923.73756  9999
  1923.73767  9999
  1923.73779  9999
  1923.73790  9999
  1923.73801  9999
  1923.73813  9999
  1923.73824  9999
  1923.73836  9999
  1923.73847  9999
  1923.73858  9999
  1923.73870  9999
  1923.73881  9999
  1923.73893  9999
  1923.73904  9999
  1923.73916  9999
  1923.73927  9999
  1923.73938  9999
  1923.73950  9999
  1923.73961  9999
  1923.73973  9999
  1923.73984  9999
  1923.73995  9999
  1923.74007  9999
  1923.74018  9999
  1923.74030  9999
  1923.74041  9999
  1923.74053  9999
  1923.74064  9999
  1923.74075  9999
  1923.74087  9999
  1923.74098  9999
  1923.74110  9999
  1923.74121  9999
  1923.74132  9999
  1923.74144  9999
  1923.74155  9999
  1923.74167  9999
  1923.74178  9999
  1923.74189  9999
  1923.74201  9999
  1923.74212  9999
  1923.74224  9999
  1923.74235  9999
  1923.74247  9999
  1923.74258  9999
  1923.74269  9999
  1923.74281  9999
  1923.74292  9999
  1923.74304  9999
  1923.74315  9999
  1923.74326  9999
  1923.74338  9999
  1923.74349  9999
  1923.74361  9999
  1923.74372  9999
  1923.74384  9999
  1923.74395  9999
  1923.74406  9999
  1923.74418  9999
  1923.74429  9999
  1923.74441  9999
  1923.74452  9999
  1923.74463  9999
  1923.74475  9999
  1923.74486  9999
  1923.74498  9999
  1923.74509  9999
  1923.74521  9999
  1923.74532  9999
  1923.74543  9999
  1923.74555  9999
  1923.74566  9999
  1923.74578  9999
  1923.74589  9999
  1923.74600  9999
  1923.74612  9999
  1923.74623  9999
  1923.74635  9999
  1923.74646  9999
  1923.74658  9999
  1923.74669  9999
  1923.74680  9999
  1923.74692  9999
  1923.74703  9999
  1923.74715  9999
  1923.74726  9999
  1923.74737  9999
  1923.74749  9999
  1923.74760  9999
  1923.74772  9999
  1923.74783  9999
  1923.74795  9999
  1923.74806  9999
  1923.74817  9999
  1923.74829  9999
  1923.74840  9999
  1923.74852  9999
  1923.74863  9999
  1923.74874  9999
  1923.74886  9999
  1923.74897  9999
  1923.74909  9999
  1923.74920  9999
  1923.74932  9999
  1923.74943  9999
  1923.74954  9999
  1923.74966  9999
  1923.74977  9999
  1923.74989  9999
  1923.75000  9999
  1923.75011  9999
  1923.75023  9999
  1923.75034  9999
  1923.75046  9999
  1923.75057  9999
  1923.75068  9999
  1923.75080  9999
  1923.75091  9999
  1923.75103  9999
  1923.75114  9999
  1923.75126  9999
  1923.75137  9999
  1923.75148  9999
  1923.75160  9999
  1923.75171  9999
  1923.75183  9999
  1923.75194  9999
  1923.75205  9999
  1923.75217  9999
  1923.75228  9999
  1923.75240  9999
  1923.75251  9999
  1923.75263  9999
  1923.75274  9999
  1923.75285  9999
  1923.75297  9999
  1923.75308  9999
  1923.75320  9999
  1923.75331  9999
  1923.75342  9999
  1923.75354  9999
  1923.75365  9999
  1923.75377  9999
  1923.75388  9999
  1923.75400  9999
  1923.75411  9999
  1923.75422  9999
  1923.75434  9999
  1923.75445  9999
  1923.75457  9999
  1923.75468  9999
  1923.75479  9999
  1923.75491  9999
  1923.75502  9999
  1923.75514  9999
  1923.75525  9999
  1923.75537  9999
  1923.75548  9999
  1923.75559  9999
  1923.75571  9999
  1923.75582  9999
  1923.75594  9999
  1923.75605  9999
  1923.75616  9999
  1923.75628  9999
  1923.75639  9999
  1923.75651  9999
  1923.75662  9999
  1923.75674  9999
  1923.75685  9999
  1923.75696  9999
  1923.75708  9999
  1923.75719  9999
  1923.75731  9999
  1923.75742  9999
  1923.75753  9999
  1923.75765  9999
  1923.75776  9999
  1923.75788  9999
  1923.75799  9999
  1923.75811  9999
  1923.75822  9999
  1923.75833  9999
  1923.75845  9999
  1923.75856  9999
  1923.75868  9999
  1923.75879  9999
  1923.75890  9999
  1923.75902  9999
  1923.75913  9999
  1923.75925  9999
  1923.75936  9999
  1923.75947  9999
  1923.75959  9999
  1923.75970  9999
  1923.75982  9999
  1923.75993  9999
  1923.76005  9999
  1923.76016  9999
  1923.76027  9999
  1923.76039  9999
  1923.76050  9999
  1923.76062  9999
  1923.76073  9999
  1923.76084  9999
  1923.76096  9999
  1923.76107  9999
  1923.76119  9999
  1923.76130  9999
  1923.76142  9999
  1923.76153  9999
  1923.76164  9999
  1923.76176  9999
  1923.76187  9999
  1923.76199  9999
  1923.76210  9999
  1923.76221  9999
  1923.76233  9999
  1923.76244  9999
  1923.76256  9999
  1923.76267  9999
  1923.76279  9999
  1923.76290  9999
  1923.76301  9999
  1923.76313  9999
  1923.76324  9999
  1923.76336  9999
  1923.76347  9999
  1923.76358  9999
  1923.76370  9999
  1923.76381  9999
  1923.76393  9999
  1923.76404  9999
  1923.76416  9999
  1923.76427  9999
  1923.76438  9999
  1923.76450  9999
  1923.76461  9999
  1923.76473  9999
  1923.76484  9999
  1923.76495  9999
  1923.76507  9999
  1923.76518  9999
  1923.76530  9999
  1923.76541  9999
  1923.76553  9999
  1923.76564  9999
  1923.76575  9999
  1923.76587  9999
  1923.76598  9999
  1923.76610  9999
  1923.76621  9999
  1923.76632  9999
  1923.76644  9999
  1923.76655  9999
  1923.76667  9999
  1923.76678  9999
  1923.76689  9999
  1923.76701  9999
  1923.76712  9999
  1923.76724  9999
  1923.76735  9999
  1923.76747  9999
  1923.76758  9999
  1923.76769  9999
  1923.76781  9999
  1923.76792  9999
  1923.76804  9999
  1923.76815  9999
  1923.76826  9999
  1923.76838  9999
  1923.76849  9999
  1923.76861  9999
  1923.76872  9999
  1923.76884  9999
  1923.76895  9999
  1923.76906  9999
  1923.76918  9999
  1923.76929  9999
  1923.76941  9999
  1923.76952  9999
  1923.76963  9999
  1923.76975  9999
  1923.76986  9999
  1923.76998  9999
  1923.77009  9999
  1923.77021  9999
  1923.77032  9999
  1923.77043  9999
  1923.77055  9999
  1923.77066  9999
  1923.77078  9999
  1923.77089  9999
  1923.77100  9999
  1923.77112  9999
  1923.77123  9999
  1923.77135  9999
  1923.77146  9999
  1923.77158  9999
  1923.77169  9999
  1923.77180  9999
  1923.77192  9999
  1923.77203  9999
  1923.77215  9999
  1923.77226  9999
  1923.77237  9999
  1923.77249  9999
  1923.77260  9999
  1923.77272  9999
  1923.77283  9999
  1923.77295  9999
  1923.77306  9999
  1923.77317  9999
  1923.77329  9999
  1923.77340  9999
  1923.77352  9999
  1923.77363  9999
  1923.77374  9999
  1923.77386  9999
  1923.77397  9999
  1923.77409  9999
  1923.77420  9999
  1923.77432  9999
  1923.77443  9999
  1923.77454  9999
  1923.77466  9999
  1923.77477  9999
  1923.77489  9999
  1923.77500  9999
  1923.77511  9999
  1923.77523  9999
  1923.77534  9999
  1923.77546  9999
  1923.77557  9999
  1923.77568  9999
  1923.77580  9999
  1923.77591  9999
  1923.77603  9999
  1923.77614  9999
  1923.77626  9999
  1923.77637  9999
  1923.77648  9999
  1923.77660  9999
  1923.77671  9999
  1923.77683  9999
  1923.77694  9999
  1923.77705  9999
  1923.77717  9999
  1923.77728  9999
  1923.77740  9999
  1923.77751  9999
  1923.77763  9999
  1923.77774  9999
  1923.77785  9999
  1923.77797  9999
  1923.77808  9999
  1923.77820  9999
  1923.77831  9999
  1923.77842  9999
  1923.77854  9999
  1923.77865  9999
  1923.77877  9999
  1923.77888  9999
  1923.77900  9999
  1923.77911  9999
  1923.77922  9999
  1923.77934  9999
  1923.77945  9999
  1923.77957  9999
  1923.77968  9999
  1923.77979  9999
  1923.77991  9999
  1923.78002  9999
  1923.78014  9999
  1923.78025  9999
  1923.78037  9999
  1923.78048  9999
  1923.78059  9999
  1923.78071  9999
  1923.78082  9999
  1923.78094  9999
  1923.78105  9999
  1923.78116  9999
  1923.78128  9999
  1923.78139  9999
  1923.78151  9999
  1923.78162  9999
  1923.78174  9999
  1923.78185  9999
  1923.78196  9999
  1923.78208  9999
  1923.78219  9999
  1923.78231  9999
  1923.78242  9999
  1923.78253  9999
  1923.78265  9999
  1923.78276  9999
  1923.78288  9999
  1923.78299  9999
  1923.78311  9999
  1923.78322  9999
  1923.78333  9999
  1923.78345  9999
  1923.78356  9999
  1923.78368  9999
  1923.78379  9999
  1923.78390  9999
  1923.78402  9999
  1923.78413  9999
  1923.78425  9999
  1923.78436  9999
  1923.78447  9999
  1923.78459  9999
  1923.78470  9999
  1923.78482  9999
  1923.78493  9999
  1923.78505  9999
  1923.78516  9999
  1923.78527  9999
  1923.78539  9999
  1923.78550  9999
  1923.78562  9999
  1923.78573  9999
  1923.78584  9999
  1923.78596  9999
  1923.78607  9999
  1923.78619  9999
  1923.78630  9999
  1923.78642  9999
  1923.78653  9999
  1923.78664  9999
  1923.78676  9999
  1923.78687  9999
  1923.78699  9999
  1923.78710  9999
  1923.78721  9999
  1923.78733  9999
  1923.78744  9999
  1923.78756  9999
  1923.78767  9999
  1923.78779  9999
  1923.78790  9999
  1923.78801  9999
  1923.78813  9999
  1923.78824  9999
  1923.78836  9999
  1923.78847  9999
  1923.78858  9999
  1923.78870  9999
  1923.78881  9999
  1923.78893  9999
  1923.78904  9999
  1923.78916  9999
  1923.78927  9999
  1923.78938  9999
  1923.78950  9999
  1923.78961  9999
  1923.78973  9999
  1923.78984  9999
  1923.78995  9999
  1923.79007  9999
  1923.79018  9999
  1923.79030  9999
  1923.79041  9999
  1923.79053  9999
  1923.79064  9999
  1923.79075  9999
  1923.79087  9999
  1923.79098  9999
  1923.79110  9999
  1923.79121  9999
  1923.79132  9999
  1923.79144  9999
  1923.79155  9999
  1923.79167  9999
  1923.79178  9999
  1923.79189  9999
  1923.79201  9999
  1923.79212  9999
  1923.79224  9999
  1923.79235  9999
  1923.79247  9999
  1923.79258  9999
  1923.79269  9999
  1923.79281  9999
  1923.79292  9999
  1923.79304  9999
  1923.79315  9999
  1923.79326  9999
  1923.79338  9999
  1923.79349  9999
  1923.79361  9999
  1923.79372  9999
  1923.79384  9999
  1923.79395  9999
  1923.79406  9999
  1923.79418  9999
  1923.79429  9999
  1923.79441  9999
  1923.79452  9999
  1923.79463  9999
  1923.79475  9999
  1923.79486  9999
  1923.79498  9999
  1923.79509  9999
  1923.79521  9999
  1923.79532  9999
  1923.79543  9999
  1923.79555  9999
  1923.79566  9999
  1923.79578  9999
  1923.79589  9999
  1923.79600  9999
  1923.79612  9999
  1923.79623  9999
  1923.79635  9999
  1923.79646  9999
  1923.79658  9999
  1923.79669  9999
  1923.79680  9999
  1923.79692  9999
  1923.79703  9999
  1923.79715  9999
  1923.79726  9999
  1923.79737  9999
  1923.79749  9999
  1923.79760  9999
  1923.79772  9999
  1923.79783  9999
  1923.79795  9999
  1923.79806  9999
  1923.79817  9999
  1923.79829  9999
  1923.79840  9999
  1923.79852  9999
  1923.79863  9999
  1923.79874  9999
  1923.79886  9999
  1923.79897  9999
  1923.79909  9999
  1923.79920  9999
  1923.79932  9999
  1923.79943  9999
  1923.79954  9999
  1923.79966  9999
  1923.79977  9999
  1923.79989  9999
  1923.80000  9999
  1923.80011  9999
  1923.80023  9999
  1923.80034  9999
  1923.80046  9999
  1923.80057  9999
  1923.80068  9999
  1923.80080  9999
  1923.80091  9999
  1923.80103  9999
  1923.80114  9999
  1923.80126  9999
  1923.80137  9999
  1923.80148  9999
  1923.80160  9999
  1923.80171  9999
  1923.80183  9999
  1923.80194  9999
  1923.80205  9999
  1923.80217  9999
  1923.80228  9999
  1923.80240  9999
  1923.80251  9999
  1923.80263  9999
  1923.80274  9999
  1923.80285  9999
  1923.80297  9999
  1923.80308  9999
  1923.80320  9999
  1923.80331  9999
  1923.80342  9999
  1923.80354  9999
  1923.80365  9999
  1923.80377  9999
  1923.80388  9999
  1923.80400  9999
  1923.80411  9999
  1923.80422  9999
  1923.80434  9999
  1923.80445  9999
  1923.80457  9999
  1923.80468  9999
  1923.80479  9999
  1923.80491  9999
  1923.80502  9999
  1923.80514  9999
  1923.80525  9999
  1923.80537  9999
  1923.80548  9999
  1923.80559  9999
  1923.80571  9999
  1923.80582  9999
  1923.80594  9999
  1923.80605  9999
  1923.80616  9999
  1923.80628  9999
  1923.80639  9999
  1923.80651  9999
  1923.80662  9999
  1923.80674  9999
  1923.80685  9999
  1923.80696  9999
  1923.80708  9999
  1923.80719  9999
  1923.80731  9999
  1923.80742  9999
  1923.80753  9999
  1923.80765  9999
  1923.80776  9999
  1923.80788  9999
  1923.80799  9999
  1923.80811  9999
  1923.80822  9999
  1923.80833  9999
  1923.80845  9999
  1923.80856  9999
  1923.80868  9999
  1923.80879  9999
  1923.80890  9999
  1923.80902  9999
  1923.80913  9999
  1923.80925  9999
  1923.80936  9999
  1923.80947  9999
  1923.80959  9999
  1923.80970  9999
  1923.80982  9999
  1923.80993  9999
  1923.81005  9999
  1923.81016  9999
  1923.81027  9999
  1923.81039  9999
  1923.81050  9999
  1923.81062  9999
  1923.81073  9999
  1923.81084  9999
  1923.81096  9999
  1923.81107  9999
  1923.81119  9999
  1923.81130  9999
  1923.81142  9999
  1923.81153  9999
  1923.81164  9999
  1923.81176  9999
  1923.81187  9999
  1923.81199  9999
  1923.81210  9999
  1923.81221  9999
  1923.81233  9999
  1923.81244  9999
  1923.81256  9999
  1923.81267  9999
  1923.81279  9999
  1923.81290  9999
  1923.81301  9999
  1923.81313  9999
  1923.81324  9999
  1923.81336  9999
  1923.81347  9999
  1923.81358  9999
  1923.81370  9999
  1923.81381  9999
  1923.81393  9999
  1923.81404  9999
  1923.81416  9999
  1923.81427  9999
  1923.81438  9999
  1923.81450  9999
  1923.81461  9999
  1923.81473  9999
  1923.81484  9999
  1923.81495  9999
  1923.81507  9999
  1923.81518  9999
  1923.81530  9999
  1923.81541  9999
  1923.81553  9999
  1923.81564  9999
  1923.81575  9999
  1923.81587  9999
  1923.81598  9999
  1923.81610  9999
  1923.81621  9999
  1923.81632  9999
  1923.81644  9999
  1923.81655  9999
  1923.81667  9999
  1923.81678  9999
  1923.81689  9999
  1923.81701  9999
  1923.81712  9999
  1923.81724  9999
  1923.81735  9999
  1923.81747  9999
  1923.81758  9999
  1923.81769  9999
  1923.81781  9999
  1923.81792  9999
  1923.81804  9999
  1923.81815  9999
  1923.81826  9999
  1923.81838  9999
  1923.81849  9999
  1923.81861  9999
  1923.81872  9999
  1923.81884  9999
  1923.81895  9999
  1923.81906  9999
  1923.81918  9999
  1923.81929  9999
  1923.81941  9999
  1923.81952  9999
  1923.81963  9999
  1923.81975  9999
  1923.81986  9999
  1923.81998  9999
  1923.82009  9999
  1923.82021  9999
  1923.82032  9999
  1923.82043  9999
  1923.82055  9999
  1923.82066  9999
  1923.82078  9999
  1923.82089  9999
  1923.82100  9999
  1923.82112  9999
  1923.82123  9999
  1923.82135  9999
  1923.82146  9999
  1923.82158  9999
  1923.82169  9999
  1923.82180  9999
  1923.82192  9999
  1923.82203  9999
  1923.82215  9999
  1923.82226  9999
  1923.82237  9999
  1923.82249  9999
  1923.82260  9999
  1923.82272  9999
  1923.82283  9999
  1923.82295  9999
  1923.82306  9999
  1923.82317  9999
  1923.82329  9999
  1923.82340  9999
  1923.82352  9999
  1923.82363  9999
  1923.82374  9999
  1923.82386  9999
  1923.82397  9999
  1923.82409  9999
  1923.82420  9999
  1923.82432  9999
  1923.82443  9999
  1923.82454  9999
  1923.82466  9999
  1923.82477  9999
  1923.82489  9999
  1923.82500  9999
  1923.82511  9999
  1923.82523  9999
  1923.82534  9999
  1923.82546  9999
  1923.82557  9999
  1923.82568  9999
  1923.82580  9999
  1923.82591  9999
  1923.82603  9999
  1923.82614  9999
  1923.82626  9999
  1923.82637  9999
  1923.82648  9999
  1923.82660  9999
  1923.82671  9999
  1923.82683  9999
  1923.82694  9999
  1923.82705  9999
  1923.82717  9999
  1923.82728  9999
  1923.82740  9999
  1923.82751  9999
  1923.82763  9999
  1923.82774  9999
  1923.82785  9999
  1923.82797  9999
  1923.82808  9999
  1923.82820  9999
  1923.82831  9999
  1923.82842  9999
  1923.82854  9999
  1923.82865  9999
  1923.82877  9999
  1923.82888  9999
  1923.82900  9999
  1923.82911  9999
  1923.82922  9999
  1923.82934  9999
  1923.82945  9999
  1923.82957  9999
  1923.82968  9999
  1923.82979  9999
  1923.82991  9999
  1923.83002  9999
  1923.83014  9999
  1923.83025  9999
  1923.83037  9999
  1923.83048  9999
  1923.83059  9999
  1923.83071  9999
  1923.83082  9999
  1923.83094  9999
  1923.83105  9999
  1923.83116  9999
  1923.83128  9999
  1923.83139  9999
  1923.83151  9999
  1923.83162  9999
  1923.83174  9999
  1923.83185  9999
  1923.83196  9999
  1923.83208  9999
  1923.83219  9999
  1923.83231  9999
  1923.83242  9999
  1923.83253  9999
  1923.83265  9999
  1923.83276  9999
  1923.83288  9999
  1923.83299  9999
  1923.83311  9999
  1923.83322  9999
  1923.83333  9999
  1923.83345  9999
  1923.83356  9999
  1923.83368  9999
  1923.83379  9999
  1923.83390  9999
  1923.83402  9999
  1923.83413  9999
  1923.83425  9999
  1923.83436  9999
  1923.83447  9999
  1923.83459  9999
  1923.83470  9999
  1923.83482  9999
  1923.83493  9999
  1923.83505  9999
  1923.83516  9999
  1923.83527  9999
  1923.83539  9999
  1923.83550  9999
  1923.83562  9999
  1923.83573  9999
  1923.83584  9999
  1923.83596  9999
  1923.83607  9999
  1923.83619  9999
  1923.83630  9999
  1923.83642  9999
  1923.83653  9999
  1923.83664  9999
  1923.83676  9999
  1923.83687  9999
  1923.83699  9999
  1923.83710  9999
  1923.83721  9999
  1923.83733  9999
  1923.83744  9999
  1923.83756  9999
  1923.83767  9999
  1923.83779  9999
  1923.83790  9999
  1923.83801  9999
  1923.83813  9999
  1923.83824  9999
  1923.83836  9999
  1923.83847  9999
  1923.83858  9999
  1923.83870  9999
  1923.83881  9999
  1923.83893  9999
  1923.83904  9999
  1923.83916  9999
  1923.83927  9999
  1923.83938  9999
  1923.83950  9999
  1923.83961  9999
  1923.83973  9999
  1923.83984  9999
  1923.83995  9999
  1923.84007  9999
  1923.84018  9999
  1923.84030  9999
  1923.84041  9999
  1923.84053  9999
  1923.84064  9999
  1923.84075  9999
  1923.84087  9999
  1923.84098  9999
  1923.84110  9999
  1923.84121  9999
  1923.84132  9999
  1923.84144  9999
  1923.84155  9999
  1923.84167  9999
  1923.84178  9999
  1923.84189  9999
  1923.84201  9999
  1923.84212  9999
  1923.84224  9999
  1923.84235  9999
  1923.84247  9999
  1923.84258  9999
  1923.84269  9999
  1923.84281  9999
  1923.84292  9999
  1923.84304  9999
  1923.84315  9999
  1923.84326  9999
  1923.84338  9999
  1923.84349  9999
  1923.84361  9999
  1923.84372  9999
  1923.84384  9999
  1923.84395  9999
  1923.84406  9999
  1923.84418  9999
  1923.84429  9999
  1923.84441  9999
  1923.84452  9999
  1923.84463  9999
  1923.84475  9999
  1923.84486  9999
  1923.84498  9999
  1923.84509  9999
  1923.84521  9999
  1923.84532  9999
  1923.84543  9999
  1923.84555  9999
  1923.84566  9999
  1923.84578  9999
  1923.84589  9999
  1923.84600  9999
  1923.84612  9999
  1923.84623  9999
  1923.84635  9999
  1923.84646  9999
  1923.84658  9999
  1923.84669  9999
  1923.84680  9999
  1923.84692  9999
  1923.84703  9999
  1923.84715  9999
  1923.84726  9999
  1923.84737  9999
  1923.84749  9999
  1923.84760  9999
  1923.84772  9999
  1923.84783  9999
  1923.84795  9999
  1923.84806  9999
  1923.84817  9999
  1923.84829  9999
  1923.84840  9999
  1923.84852  9999
  1923.84863  9999
  1923.84874  9999
  1923.84886  9999
  1923.84897  9999
  1923.84909  9999
  1923.84920  9999
  1923.84932  9999
  1923.84943  9999
  1923.84954  9999
  1923.84966  9999
  1923.84977  9999
  1923.84989  9999
  1923.85000  9999
  1923.85011  9999
  1923.85023  9999
  1923.85034  9999
  1923.85046  9999
  1923.85057  9999
  1923.85068  9999
  1923.85080  9999
  1923.85091  9999
  1923.85103  9999
  1923.85114  9999
  1923.85126  9999
  1923.85137  9999
  1923.85148  9999
  1923.85160  9999
  1923.85171  9999
  1923.85183  9999
  1923.85194  9999
  1923.85205  9999
  1923.85217  9999
  1923.85228  9999
  1923.85240  9999
  1923.85251  9999
  1923.85263  9999
  1923.85274  9999
  1923.85285  9999
  1923.85297  9999
  1923.85308  9999
  1923.85320  9999
  1923.85331  9999
  1923.85342  9999
  1923.85354  9999
  1923.85365  9999
  1923.85377  9999
  1923.85388  9999
  1923.85400  9999
  1923.85411  9999
  1923.85422  9999
  1923.85434  9999
  1923.85445  9999
  1923.85457  9999
  1923.85468  9999
  1923.85479  9999
  1923.85491  9999
  1923.85502  9999
  1923.85514  9999
  1923.85525  9999
  1923.85537  9999
  1923.85548  9999
  1923.85559  9999
  1923.85571  9999
  1923.85582  9999
  1923.85594  9999
  1923.85605  9999
  1923.85616  9999
  1923.85628  9999
  1923.85639  9999
  1923.85651  9999
  1923.85662  9999
  1923.85674  9999
  1923.85685  9999
  1923.85696  9999
  1923.85708  9999
  1923.85719  9999
  1923.85731  9999
  1923.85742  9999
  1923.85753  9999
  1923.85765  9999
  1923.85776  9999
  1923.85788  9999
  1923.85799  9999
  1923.85811  9999
  1923.85822  9999
  1923.85833  9999
  1923.85845  9999
  1923.85856  9999
  1923.85868  9999
  1923.85879  9999
  1923.85890  9999
  1923.85902  9999
  1923.85913  9999
  1923.85925  9999
  1923.85936  9999
  1923.85947  9999
  1923.85959  9999
  1923.85970  9999
  1923.85982  9999
  1923.85993  9999
  1923.86005  9999
  1923.86016  9999
  1923.86027  9999
  1923.86039  9999
  1923.86050  9999
  1923.86062  9999
  1923.86073  9999
  1923.86084  9999
  1923.86096  9999
  1923.86107  9999
  1923.86119  9999
  1923.86130  9999
  1923.86142  9999
  1923.86153  9999
  1923.86164  9999
  1923.86176  9999
  1923.86187  9999
  1923.86199  9999
  1923.86210  9999
  1923.86221  9999
  1923.86233  9999
  1923.86244  9999
  1923.86256  9999
  1923.86267  9999
  1923.86279  9999
  1923.86290  9999
  1923.86301  9999
  1923.86313  9999
  1923.86324  9999
  1923.86336  9999
  1923.86347  9999
  1923.86358  9999
  1923.86370  9999
  1923.86381  9999
  1923.86393  9999
  1923.86404  9999
  1923.86416  9999
  1923.86427  9999
  1923.86438  9999
  1923.86450  9999
  1923.86461  9999
  1923.86473  9999
  1923.86484  9999
  1923.86495  9999
  1923.86507  9999
  1923.86518  9999
  1923.86530  9999
  1923.86541  9999
  1923.86553  9999
  1923.86564  9999
  1923.86575  9999
  1923.86587  9999
  1923.86598  9999
  1923.86610  9999
  1923.86621  9999
  1923.86632  9999
  1923.86644  9999
  1923.86655  9999
  1923.86667  9999
  1923.86678  9999
  1923.86689  9999
  1923.86701  9999
  1923.86712  9999
  1923.86724  9999
  1923.86735  9999
  1923.86747  9999
  1923.86758  9999
  1923.86769  9999
  1923.86781  9999
  1923.86792  9999
  1923.86804  9999
  1923.86815  9999
  1923.86826  9999
  1923.86838  9999
  1923.86849  9999
  1923.86861  9999
  1923.86872  9999
  1923.86884  9999
  1923.86895  9999
  1923.86906  9999
  1923.86918  9999
  1923.86929  9999
  1923.86941  9999
  1923.86952  9999
  1923.86963  9999
  1923.86975  9999
  1923.86986  9999
  1923.86998  9999
  1923.87009  9999
  1923.87021  9999
  1923.87032  9999
  1923.87043  9999
  1923.87055  9999
  1923.87066  9999
  1923.87078  9999
  1923.87089  9999
  1923.87100  9999
  1923.87112  9999
  1923.87123  9999
  1923.87135  9999
  1923.87146  9999
  1923.87158  9999
  1923.87169  9999
  1923.87180  9999
  1923.87192  9999
  1923.87203  9999
  1923.87215  9999
  1923.87226  9999
  1923.87237  9999
  1923.87249  9999
  1923.87260  9999
  1923.87272  9999
  1923.87283  9999
  1923.87295  9999
  1923.87306  9999
  1923.87317  9999
  1923.87329  9999
  1923.87340  9999
  1923.87352  9999
  1923.87363  9999
  1923.87374  9999
  1923.87386  9999
  1923.87397  9999
  1923.87409  9999
  1923.87420  9999
  1923.87432  9999
  1923.87443  9999
  1923.87454  9999
  1923.87466  9999
  1923.87477  9999
  1923.87489  9999
  1923.87500  9999
  1923.87511  9999
  1923.87523  9999
  1923.87534  9999
  1923.87546  9999
  1923.87557  9999
  1923.87568  9999
  1923.87580  9999
  1923.87591  9999
  1923.87603  9999
  1923.87614  9999
  1923.87626  9999
  1923.87637  9999
  1923.87648  9999
  1923.87660  9999
  1923.87671  9999
  1923.87683  9999
  1923.87694  9999
  1923.87705  9999
  1923.87717  9999
  1923.87728  9999
  1923.87740  9999
  1923.87751  9999
  1923.87763  9999
  1923.87774  9999
  1923.87785  9999
  1923.87797  9999
  1923.87808  9999
  1923.87820  9999
  1923.87831  9999
  1923.87842  9999
  1923.87854  9999
  1923.87865  9999
  1923.87877  9999
  1923.87888  9999
  1923.87900  9999
  1923.87911  9999
  1923.87922  9999
  1923.87934  9999
  1923.87945  9999
  1923.87957  9999
  1923.87968  9999
  1923.87979  9999
  1923.87991  9999
  1923.88002  9999
  1923.88014  9999
  1923.88025  9999
  1923.88037  9999
  1923.88048  9999
  1923.88059  9999
  1923.88071  9999
  1923.88082  9999
  1923.88094  9999
  1923.88105  9999
  1923.88116  9999
  1923.88128  9999
  1923.88139  9999
  1923.88151  9999
  1923.88162  9999
  1923.88174  9999
  1923.88185  9999
  1923.88196  9999
  1923.88208  9999
  1923.88219  9999
  1923.88231  9999
  1923.88242  9999
  1923.88253  9999
  1923.88265  9999
  1923.88276  9999
  1923.88288  9999
  1923.88299  9999
  1923.88311  9999
  1923.88322  9999
  1923.88333  9999
  1923.88345  9999
  1923.88356  9999
  1923.88368  9999
  1923.88379  9999
  1923.88390  9999
  1923.88402  9999
  1923.88413  9999
  1923.88425  9999
  1923.88436  9999
  1923.88447  9999
  1923.88459  9999
  1923.88470  9999
  1923.88482  9999
  1923.88493  9999
  1923.88505  9999
  1923.88516  9999
  1923.88527  9999
  1923.88539  9999
  1923.88550  9999
  1923.88562  9999
  1923.88573  9999
  1923.88584  9999
  1923.88596  9999
  1923.88607  9999
  1923.88619  9999
  1923.88630  9999
  1923.88642  9999
  1923.88653  9999
  1923.88664  9999
  1923.88676  9999
  1923.88687  9999
  1923.88699  9999
  1923.88710  9999
  1923.88721  9999
  1923.88733  9999
  1923.88744  9999
  1923.88756  9999
  1923.88767  9999
  1923.88779  9999
  1923.88790  9999
  1923.88801  9999
  1923.88813  9999
  1923.88824  9999
  1923.88836  9999
  1923.88847  9999
  1923.88858  9999
  1923.88870  9999
  1923.88881  9999
  1923.88893  9999
  1923.88904  9999
  1923.88916  9999
  1923.88927  9999
  1923.88938  9999
  1923.88950  9999
  1923.88961  9999
  1923.88973  9999
  1923.88984  9999
  1923.88995  9999
  1923.89007  9999
  1923.89018  9999
  1923.89030  9999
  1923.89041  9999
  1923.89053  9999
  1923.89064  9999
  1923.89075  9999
  1923.89087  9999
  1923.89098  9999
  1923.89110  9999
  1923.89121  9999
  1923.89132  9999
  1923.89144  9999
  1923.89155  9999
  1923.89167  9999
  1923.89178  9999
  1923.89189  9999
  1923.89201  9999
  1923.89212  9999
  1923.89224  9999
  1923.89235  9999
  1923.89247  9999
  1923.89258  9999
  1923.89269  9999
  1923.89281  9999
  1923.89292  9999
  1923.89304  9999
  1923.89315  9999
  1923.89326  9999
  1923.89338  9999
  1923.89349  9999
  1923.89361  9999
  1923.89372  9999
  1923.89384  9999
  1923.89395  9999
  1923.89406  9999
  1923.89418  9999
  1923.89429  9999
  1923.89441  9999
  1923.89452  9999
  1923.89463  9999
  1923.89475  9999
  1923.89486  9999
  1923.89498  9999
  1923.89509  9999
  1923.89521  9999
  1923.89532  9999
  1923.89543  9999
  1923.89555  9999
  1923.89566  9999
  1923.89578  9999
  1923.89589  9999
  1923.89600  9999
  1923.89612  9999
  1923.89623  9999
  1923.89635  9999
  1923.89646  9999
  1923.89658  9999
  1923.89669  9999
  1923.89680  9999
  1923.89692  9999
  1923.89703  9999
  1923.89715  9999
  1923.89726  9999
  1923.89737  9999
  1923.89749  9999
  1923.89760  9999
  1923.89772  9999
  1923.89783  9999
  1923.89795  9999
  1923.89806  9999
  1923.89817  9999
  1923.89829  9999
  1923.89840  9999
  1923.89852  9999
  1923.89863  9999
  1923.89874  9999
  1923.89886  9999
  1923.89897  9999
  1923.89909  9999
  1923.89920  9999
  1923.89932  9999
  1923.89943  9999
  1923.89954  9999
  1923.89966  9999
  1923.89977  9999
  1923.89989  9999
  1923.90000  9999
  1923.90011  9999
  1923.90023  9999
  1923.90034  9999
  1923.90046  9999
  1923.90057  9999
  1923.90068  9999
  1923.90080  9999
  1923.90091  9999
  1923.90103  9999
  1923.90114  9999
  1923.90126  9999
  1923.90137  9999
  1923.90148  9999
  1923.90160  9999
  1923.90171  9999
  1923.90183  9999
  1923.90194  9999
  1923.90205  9999
  1923.90217  9999
  1923.90228  9999
  1923.90240  9999
  1923.90251  9999
  1923.90263  9999
  1923.90274  9999
  1923.90285  9999
  1923.90297  9999
  1923.90308  9999
  1923.90320  9999
  1923.90331  9999
  1923.90342  9999
  1923.90354  9999
  1923.90365  9999
  1923.90377  9999
  1923.90388  9999
  1923.90400  9999
  1923.90411  9999
  1923.90422  9999
  1923.90434  9999
  1923.90445  9999
  1923.90457  9999
  1923.90468  9999
  1923.90479  9999
  1923.90491  9999
  1923.90502  9999
  1923.90514  9999
  1923.90525  9999
  1923.90537  9999
  1923.90548  9999
  1923.90559  9999
  1923.90571  9999
  1923.90582  9999
  1923.90594  9999
  1923.90605  9999
  1923.90616  9999
  1923.90628  9999
  1923.90639  9999
  1923.90651  9999
  1923.90662  9999
  1923.90674  9999
  1923.90685  9999
  1923.90696  9999
  1923.90708  9999
  1923.90719  9999
  1923.90731  9999
  1923.90742  9999
  1923.90753  9999
  1923.90765  9999
  1923.90776  9999
  1923.90788  9999
  1923.90799  9999
  1923.90811  9999
  1923.90822  9999
  1923.90833  9999
  1923.90845  9999
  1923.90856  9999
  1923.90868  9999
  1923.90879  9999
  1923.90890  9999
  1923.90902  9999
  1923.90913  9999
  1923.90925  9999
  1923.90936  9999
  1923.90947  9999
  1923.90959  1737
  1923.90970  1494
  1923.90982  1372
  1923.90993  1341
  1923.91005  1402
  1923.91016  1554
  1923.91027  1737
  1923.91039  1951
  1923.91050  2164
  1923.91062  2256
  1923.91073  2301
  1923.91084  2279
  1923.91096  2218
  1923.91107  2156
  1923.91119  2121
  1923.91130  2137
  1923.91142  2209
  1923.91153  2318
  1923.91164  2435
  1923.91176  2530
  1923.91187  2621
  1923.91199  2560
  1923.91210  2469
  1923.91221  2286
  1923.91233  2042
  1923.91244  1859
  1923.91256  1646
  1923.91267  1524
  1923.91279  1433
  1923.91290  1463
  1923.91301  1585
  1923.91313  1798
  1923.91324  2042
  1923.91336  2256
  1923.91347  2377
  1923.91358  2438
  1923.91370  2438
  1923.91381  2377
  1923.91393  2316
  1923.91404  2225
  1923.91416  2195
  1923.91427  2225
  1923.91438  2286
  1923.91450  2316
  1923.91461  2438
  1923.91473  2499
  1923.91484  2469
  1923.91495  2377
  1923.91507  2195
  1923.91518  2012
  1923.91530  1798
  1923.91541  1615
  1923.91553  1494
  1923.91564  1463
  1923.91575  1554
  1923.91587  1707
  1923.91598  1920
  1923.91610  2134
  1923.91621  2377
  1923.91632  2530
  1923.91644  2591
  1923.91655  2591
  1923.91667  2499
  1923.91678  2347
  1923.91689  2225
  1923.91701  2134
  1923.91712  2073
  1923.91724  2134
  1923.91735  2256
  1923.91747  2408
  1923.91758  2469
  1923.91769  2499
  1923.91781  2408
  1923.91792  2256
  1923.91804  2073
  1923.91815  1829
  1923.91826  1615
  1923.91838  1494
  1923.91849  1463
  1923.91861  1524
  1923.91872  1768
  1923.91884  2012
  1923.91895  2256
  1923.91906  2469
  1923.91918  2621
  1923.91929  2621
  1923.91941  2560
  1923.91952  2408
  1923.91963  2225
  1923.91975  2042
  1923.91986  1890
  1923.91998  1798
  1923.92009  1829
  1923.92021  1951
  1923.92032  2134
  1923.92043  2286
  1923.92055  2438
  1923.92066  2438
  1923.92078  2286
  1923.92089  2103
  1923.92100  1859
  1923.92112  1646
  1923.92123  1494
  1923.92135  1433
  1923.92146  1524
  1923.92158  1829
  1923.92169  2164
  1923.92180  2469
  1923.92192  2713
  1923.92203  2804
  1923.92215  2774
  1923.92226  2591
  1923.92237  2347
  1923.92249  2073
  1923.92260  1707
  1923.92272  1554
  1923.92283  1524
  1923.92295  1646
  1923.92306  1859
  1923.92317  2103
  1923.92329  2316
  1923.92340  2438
  1923.92352  2438
  1923.92363  2286
  1923.92374  2073
  1923.92386  1829
  1923.92397  1615
  1923.92409  1433
  1923.92420  1433
  1923.92432  1676
  1923.92443  1951
  1923.92454  2256
  1923.92466  2560
  1923.92477  2835
  1923.92489  2926
  1923.92500  2865
  1923.92511  2591
  1923.92523  2195
  1923.92534  1737
  1923.92546  1402
  1923.92557  1250
  1923.92568  1250
  1923.92580  1463
  1923.92591  1768
  1923.92603  2073
  1923.92614  2347
  1923.92626  2469
  1923.92637  2469
  1923.92648  2256
  1923.92660  2012
  1923.92671  1707
  1923.92683  1554
  1923.92694  1463
  1923.92705  1646
  1923.92717  1890
  1923.92728  2256
  1923.92740  2621
  1923.92751  2957
  1923.92763  3109
  1923.92774  3078
  1923.92785  2835
  1923.92797  2438
  1923.92808  1981
  1923.92820  1463
  1923.92831  1158
  1923.92842  1036
  1923.92854  1158
  1923.92865  1341
  1923.92877  1707
  1923.92888  2073
  1923.92900  2377
  1923.92911  2499
  1923.92922  2469
  1923.92934  2256
  1923.92945  2042
  1923.92957  1798
  1923.92968  1554
  1923.92979  1524
  1923.92991  1646
  1923.93002  1951
  1923.93014  2347
  1923.93025  2743
  1923.93037  3048
  1923.93048  3200
  1923.93059  3139
  1923.93071  2804
  1923.93082  2256
  1923.93094  1737
  1923.93105  1250
  1923.93116   945
  1923.93128   853
  1923.93139   975
  1923.93151  1311
  1923.93162  1707
  1923.93174  2103
  1923.93185  2408
  1923.93196  2499
  1923.93208  2469
  1923.93219  2195
  1923.93231  1920
  1923.93242  1707
  1923.93253  1585
  1923.93265  1615
  1923.93276  1859
  1923.93288  2286
  1923.93299  2652
  1923.93311  3048
  1923.93322  3292
  1923.93333  3322
  1923.93345  3170
  1923.93356  2713
  1923.93368  2195
  1923.93379  1646
  1923.93390  1158
  1923.93402   884
  1923.93413   823
  1923.93425   975
  1923.93436  1341
  1923.93447  1798
  1923.93459  2195
  1923.93470  2438
  1923.93482  2591
  1923.93493  2560
  1923.93505  2377
  1923.93516  2134
  1923.93527  1859
  1923.93539  1646
  1923.93550  1646
  1923.93562  1829
  1923.93573  2134
  1923.93584  2560
  1923.93596  2926
  1923.93607  3200
  1923.93619  3231
  1923.93630  3018
  1923.93642  2682
  1923.93653  2164
  1923.93664  1585
  1923.93676  1067
  1923.93687   701
  1923.93699   610
  1923.93710   732
  1923.93721  1067
  1923.93733  1524
  1923.93744  1890
  1923.93756  2225
  1923.93767  2408
  1923.93779  2347
  1923.93790  2164
  1923.93801  1951
  1923.93813  1737
  1923.93824  1646
  1923.93836  1676
  1923.93847  1859
  1923.93858  2195
  1923.93870  2560
  1923.93881  2896
  1923.93893  3109
  1923.93904  3078
  1923.93916  2835
  1923.93927  2438
  1923.93938  1981
  1923.93950  1372
  1923.93961   914
  1923.93973   640
  1923.93984   610
  1923.93995   732
  1923.94007  1036
  1923.94018  1402
  1923.94030  1768
  1923.94041  2103
  1923.94053  2316
  1923.94064  2408
  1923.94075  2286
  1923.94087  1951
  1923.94098  1585
  1923.94110  1463
  1923.94121  1524
  1923.94132  1798
  1923.94144  2134
  1923.94155  2438
  1923.94167  2743
  1923.94178  2926
  1923.94189  2987
  1923.94201  2804
  1923.94212  2499
  1923.94224  2012
  1923.94235  1524
  1923.94247  1097
  1923.94258   792
  1923.94269   732
  1923.94281   853
  1923.94292  1158
  1923.94304  1494
  1923.94315  1859
  1923.94326  2134
  1923.94338  2286
  1923.94349  2286
  1923.94361  2164
  1923.94372  1981
  1923.94384  1829
  1923.94395  1737
  1923.94406  1737
  1923.94418  1890
  1923.94429  2134
  1923.94441  2377
  1923.94452  2743
  1923.94463  2804
  1923.94475  2652
  1923.94486  2377
  1923.94498  1981
  1923.94509  1554
  1923.94521  1189
  1923.94532   975
  1923.94543   853
  1923.94555   914
  1923.94566  1189
  1923.94578  1402
  1923.94589  1676
  1923.94600  2012
  1923.94612  2256
  1923.94623  2377
  1923.94635  2377
  1923.94646  2316
  1923.94658  2164
  1923.94669  2012
  1923.94680  1859
  1923.94692  1829
  1923.94703  1890
  1923.94715  2164
  1923.94726  2377
  1923.94737  2499
  1923.94749  2560
  1923.94760  2469
  1923.94772  2256
  1923.94783  1951
  1923.94795  1554
  1923.94806  1280
  1923.94817  1067
  1923.94829  1006
  1923.94840  1067
  1923.94852  1250
  1923.94863  1524
  1923.94874  1798
  1923.94886  2073
  1923.94897  2256
  1923.94909  2316
  1923.94920  2256
  1923.94932  2164
  1923.94943  2042
  1923.94954  1920
  1923.94966  1859
  1923.94977  1890
  1923.94989  1951
  1923.95000  2103
  1923.95011  2256
  1923.95023  2347
  1923.95034  2347
  1923.95046  2286
  1923.95057  2134
  1923.95068  1951
  1923.95080  1646
  1923.95091  1433
  1923.95103  1280
  1923.95114  1219
  1923.95126  1250
  1923.95137  1402
  1923.95148  1585
  1923.95160  1920
  1923.95171  2164
  1923.95183  2377
  1923.95194  2438
  1923.95205  2377
  1923.95217  2286
  1923.95228  2134
  1923.95240  2012
  1923.95251  1890
  1923.95263  1859
  1923.95274  1890
  1923.95285  1951
  1923.95297  2073
  1923.95308  2164
  1923.95320  2225
  1923.95331  2225
  1923.95342  2134
  1923.95354  1951
  1923.95365  1768
  1923.95377  1554
  1923.95388  1402
  1923.95400  1341
  1923.95411  1341
  1923.95422  1463
  1923.95434  1676
  1923.95445  1951
  1923.95457  2195
  1923.95468  2377
  1923.95479  2438
  1923.95491  2438
  1923.95502  2347
  1923.95514  2164
  1923.95525  2012
  1923.95537  1859
  1923.95548  1707
  1923.95559  1707
  1923.95571  1829
  1923.95582  1920
  1923.95594  2012
  1923.95605  2103
  1923.95616  2103
  1923.95628  2042
  1923.95639  1920
  1923.95651  1707
  1923.95662  1585
  1923.95674  1433
  1923.95685  1402
  1923.95696  1463
  1923.95708  1646
  1923.95719  1859
  1923.95731  2103
  1923.95742  2316
  1923.95753  2469
  1923.95765  2499
  1923.95776  2438
  1923.95788  2286
  1923.95799  2073
  1923.95811  1890
  1923.95822  1676
  1923.95833  1554
  1923.95845  1524
  1923.95856  1585
  1923.95868  1737
  1923.95879  1890
  1923.95890  2042
  1923.95902  2103
  1923.95913  2073
  1923.95925  1981
  1923.95936  1829
  1923.95947  1646
  1923.95959  1554
  1923.95970  1524
  1923.95982  1615
  1923.95993  1829
  1923.96005  2073
  1923.96016  2316
  1923.96027  2499
  1923.96039  2621
  1923.96050  2591
  1923.96062  2469
  1923.96073  2256
  1923.96084  1981
  1923.96096  1737
  1923.96107  1615
  1923.96119  1494
  1923.96130  1494
  1923.96142  1615
  1923.96153  1768
  1923.96164  1981
  1923.96176  2134
  1923.96187  2225
  1923.96199  2195
  1923.96210  2134
  1923.96221  1981
  1923.96233  1829
  1923.96244  1707
  1923.96256  1676
  1923.96267  1768
  1923.96279  1951
  1923.96290  2195
  1923.96301  2408
  1923.96313  2621
  1923.96324  2743
  1923.96336  2743
  1923.96347  2621
  1923.96358  2286
  1923.96370  2012
  1923.96381  1707
  1923.96393  1524
  1923.96404  1402
  1923.96416  1433
  1923.96427  1585
  1923.96438  1829
  1923.96450  2103
  1923.96461  2225
  1923.96473  2316
  1923.96484  2225
  1923.96495  2134
  1923.96507  1951
  1923.96518  1798
  1923.96530  1707
  1923.96541  1737
  1923.96553  1981
  1923.96564  2225
  1923.96575  2469
  1923.96587  2713
  1923.96598  2865
  1923.96610  2896
  1923.96621  2743
  1923.96632  2499
  1923.96644  2134
  1923.96655  1768
  1923.96667  1463
  1923.96678  1341
  1923.96689  1341
  1923.96701  1494
  1923.96712  1707
  1923.96724  1951
  1923.96735  2195
  1923.96747  2316
  1923.96758  2316
  1923.96769  2225
  1923.96781  2134
  1923.96792  1951
  1923.96804  1768
  1923.96815  1676
  1923.96826  1829
  1923.96838  2103
  1923.96849  2377
  1923.96861  2621
  1923.96872  2835
  1923.96884  2957
  1923.96895  2896
  1923.96906  2652
  1923.96918  2347
  1923.96929  2012
  1923.96941  1615
  1923.96952  1341
  1923.96963  1219
  1923.96975  1250
  1923.96986  1402
  1923.96998  1676
  1923.97009  1951
  1923.97021  2164
  1923.97032  2316
  1923.97043  2316
  1923.97055  2195
  1923.97066  2042
  1923.97078  1890
  1923.97089  1798
  1923.97100  1859
  1923.97112  2012
  1923.97123  2256
  1923.97135  2530
  1923.97146  2774
  1923.97158  2896
  1923.97169  2926
  1923.97180  2743
  1923.97192  2438
  1923.97203  1981
  1923.97215  1554
  1923.97226  1250
  1923.97237  1128
  1923.97249  1097
  1923.97260  1311
  1923.97272  1524
  1923.97283  1829
  1923.97295  2103
  1923.97306  2225
  1923.97317  2286
  1923.97329  2256
  1923.97340  2103
  1923.97352  1951
  1923.97363  1768
  1923.97374  1707
  1923.97386  1829
  1923.97397  2042
  1923.97409  2347
  1923.97420  2621
  1923.97432  2835
  1923.97443  2987
  1923.97454  2957
  1923.97466  2743
  1923.97477  2408
  1923.97489  1920
  1923.97500  1524
  1923.97511  1189
  1923.97523  1036
  1923.97534  1067
  1923.97546  1250
  1923.97557  1494
  1923.97568  1768
  1923.97580  2073
  1923.97591  2286
  1923.97603  2347
  1923.97614  2286
  1923.97626  2073
  1923.97637  1859
  1923.97648  1737
  1923.97660  1798
  1923.97671  1981
  1923.97683  2286
  1923.97694  2530
  1923.97705  2774
  1923.97717  2987
  1923.97728  3018
  1923.97740  2926
  1923.97751  2591
  1923.97763  2164
  1923.97774  1707
  1923.97785  1280
  1923.97797  1097
  1923.97808  1036
  1923.97820  1128
  1923.97831  1372
  1923.97842  1707
  1923.97854  1981
  1923.97865  2225
  1923.97877  2377
  1923.97888  2408
  1923.97900  2256
  1923.97911  2012
  1923.97922  1829
  1923.97934  1798
  1923.97945  1920
  1923.97957  2134
  1923.97968  2377
  1923.97979  2621
  1923.97991  2896
  1923.98002  3048
  1923.98014  3018
  1923.98025  2652
  1923.98037  2256
  1923.98048  1829
  1923.98059  1463
  1923.98071  1189
  1923.98082  1097
  1923.98094  1158
  1923.98105  1341
  1923.98116  1615
  1923.98128  1920
  1923.98139  2134
  1923.98151  2316
  1923.98162  2438
  1923.98174  2438
  1923.98185  2256
  1923.98196  1920
  1923.98208  1768
  1923.98219  1829
  1923.98231  2042
  1923.98242  2316
  1923.98253  2621
  1923.98265  2865
  1923.98276  3018
  1923.98288  3048
  1923.98299  2926
  1923.98311  2621
  1923.98322  2256
  1923.98333  1829
  1923.98345  1494
  1923.98356  1250
  1923.98368  1189
  1923.98379  1280
  1923.98390  1554
  1923.98402  1798
  1923.98413  2103
  1923.98425  2347
  1923.98436  2438
  1923.98447  2469
  1923.98459  2408
  1923.98470  2256
  1923.98482  2103
  1923.98493  2012
  1923.98505  2103
  1923.98516  2286
  1923.98527  2469
  1923.98539  2652
  1923.98550  2865
  1923.98562  2896
  1923.98573  2804
  1923.98584  2591
  1923.98596  2347
  1923.98607  1951
  1923.98619  1585
  1923.98630  1280
  1923.98642  1158
  1923.98653  1219
  1923.98664  1341
  1923.98676  1585
  1923.98687  1829
  1923.98699  2073
  1923.98710  2256
  1923.98721  2408
  1923.98733  2438
  1923.98744  2377
  1923.98756  2195
  1923.98767  2073
  1923.98779  1981
  1923.98790  2012
  1923.98801  2134
  1923.98813  2316
  1923.98824  2560
  1923.98836  2743
  1923.98847  2804
  1923.98858  2713
  1923.98870  2499
  1923.98881  2225
  1923.98893  1890
  1923.98904  1585
  1923.98916  1341
  1923.98927  1250
  1923.98938  1280
  1923.98950  1402
  1923.98961  1646
  1923.98973  1920
  1923.98984  2164
  1923.98995  2316
  1923.99007  2408
  1923.99018  2316
  1923.99030  2225
  1923.99041  2134
  1923.99053  2012
  1923.99064  1981
  1923.99075  2042
  1923.99087  2164
  1923.99098  2286
  1923.99110  2469
  1923.99121  2591
  1923.99132  2621
  1923.99144  2469
  1923.99155  2377
  1923.99167  2042
  1923.99178  1768
  1923.99189  1524
  1923.99201  1341
  1923.99212  1280
  1923.99224  1311
  1923.99235  1463
  1923.99247  1707
  1923.99258  1951
  1923.99269  2164
  1923.99281  2316
  1923.99292  2408
  1923.99304  2408
  1923.99315  2256
  1923.99326  2103
  1923.99338  1890
  1923.99349  1798
  1923.99361  1920
  1923.99372  2042
  1923.99384  2195
  1923.99395  2377
  1923.99406  2499
  1923.99418  2499
  1923.99429  2408
  1923.99441  2225
  1923.99452  2042
  1923.99463  1798
  1923.99475  1585
  1923.99486  1433
  1923.99498  1372
  1923.99509  1463
  1923.99521  1615
  1923.99532  1798
  1923.99543  2012
  1923.99555  2256
  1923.99566  2438
  1923.99578  2530
  1923.99589  2438
  1923.99600  2309
  1923.99612  2142
  1923.99623  1982
  1923.99635  1869
  1923.99646  1828
  1923.99658  1863
  1923.99669  1958
  1923.99680  2089
  1923.99692  2215
  1923.99703  2291
  1923.99715  2286
  1923.99726  2195
  1923.99737  2012
  1923.99749  1829
  1923.99760  1615
  1923.99772  1524
  1923.99783  1615
  1923.99795  1798
  1923.99806  1981
  1923.99817  2164
  1923.99829  2347
  1923.99840  2530
  1923.99852  2682
  1923.99863  2774
  1923.99874  2743
  1923.99886  2560
  1923.99897  2286
  1923.99909  2012
  1923.99920  1707
  1923.99932  1585
  1923.99943  1585
  1923.99954  1646
  1923.99966  1798
  1923.99977  1951
  1923.99989  2073
  1924.00000  2195
  1924.00011  2256
  1924.00023  2195
  1924.00034  1951
  1924.00046  1737
  1924.00057  1494
  1924.00068  1341
  1924.00080  1402
  1924.00091  1646
  1924.00102  1890
  1924.00114  2195
  1924.00125  2499
  1924.00137  2713
  1924.00148  2713
  1924.00159  2499
  1924.00171  2164
  1924.00182  1829
  1924.00194  1554
  1924.00205  1280
  1924.00216  1158
  1924.00228  1250
  1924.00239  1463
  1924.00250  1768
  1924.00262  2134
  1924.00273  2377
  1924.00285  2408
  1924.00296  2286
  1924.00307  2134
  1924.00319  1951
  1924.00330  1798
  1924.00342  1615
  1924.00353  1463
  1924.00364  1463
  1924.00376  1646
  1924.00387  1951
  1924.00398  2256
  1924.00410  2530
  1924.00421  2743
  1924.00433  2774
  1924.00444  2591
  1924.00455  2316
  1924.00467  1890
  1924.00478  1463
  1924.00490  1158
  1924.00501  1036
  1924.00512  1036
  1924.00524  1189
  1924.00535  1463
  1924.00546  1768
  1924.00558  1981
  1924.00569  2103
  1924.00581  2134
  1924.00592  1981
  1924.00603  1798
  1924.00615  1585
  1924.00626  1433
  1924.00638  1433
  1924.00649  1615
  1924.00660  1859
  1924.00672  2134
  1924.00683  2469
  1924.00694  2743
  1924.00706  2896
  1924.00717  2865
  1924.00729  2652
  1924.00740  2316
  1924.00751  1920
  1924.00763  1433
  1924.00774  1036
  1924.00786   823
  1924.00797   823
  1924.00808  1006
  1924.00820  1341
  1924.00831  1707
  1924.00842  1981
  1924.00854  2195
  1924.00865  2225
  1924.00877  2134
  1924.00888  1920
  1924.00899  1707
  1924.00911  1524
  1924.00922  1524
  1924.00934  1707
  1924.00945  2012
  1924.00956  2377
  1924.00968  2743
  1924.00979  3018
  1924.00990  3078
  1924.01002  2957
  1924.01013  2560
  1924.01025  2073
  1924.01036  1524
  1924.01047  1067
  1924.01059   792
  1924.01070   701
  1924.01082   823
  1924.01093  1067
  1924.01104  1402
  1924.01116  1768
  1924.01127  2073
  1924.01138  2256
  1924.01150  2225
  1924.01161  2103
  1924.01173  1890
  1924.01184  1676
  1924.01195  1524
  1924.01207  1524
  1924.01218  1676
  1924.01230  1981
  1924.01241  2347
  1924.01252  2713
  1924.01264  2987
  1924.01275  3109
  1924.01286  2987
  1924.01298  2469
  1924.01309  1859
  1924.01321  1311
  1924.01332   853
  1924.01343   610
  1924.01355   610
  1924.01366   792
  1924.01378  1158
  1924.01389  1585
  1924.01400  1951
  1924.01412  2225
  1924.01423  2316
  1924.01434  2256
  1924.01446  2042
  1924.01457  1829
  1924.01469  1615
  1924.01480  1524
  1924.01491  1585
  1924.01503  1798
  1924.01514  2103
  1924.01526  2499
  1924.01537  2865
  1924.01548  3078
  1924.01560  3170
  1924.01571  2957
  1924.01582  2591
  1924.01594  2012
  1924.01605  1402
  1924.01617   945
  1924.01628   640
  1924.01639   610
  1924.01651   792
  1924.01662  1128
  1924.01673  1585
  1924.01685  2012
  1924.01696  2286
  1924.01708  2377
  1924.01719  2316
  1924.01730  2103
  1924.01742  1798
  1924.01753  1615
  1924.01765  1585
  1924.01776  1707
  1924.01787  1981
  1924.01799  2286
  1924.01810  2713
  1924.01821  3018
  1924.01833  3139
  1924.01844  3048
  1924.01856  2743
  1924.01867  2286
  1924.01878  1707
  1924.01890  1250
  1924.01901   853
  1924.01913   671
  1924.01924   732
  1924.01935   914
  1924.01947  1280
  1924.01958  1676
  1924.01969  2073
  1924.01981  2316
  1924.01992  2408
  1924.02004  2316
  1924.02015  2134
  1924.02026  1920
  1924.02038  1768
  1924.02049  1646
  1924.02061  1707
  1924.02072  1951
  1924.02083  2256
  1924.02095  2560
  1924.02106  2865
  1924.02117  3018
  1924.02129  2926
  1924.02140  2652
  1924.02152  2195
  1924.02163  1707
  1924.02174  1219
  1924.02186   914
  1924.02197   732
  1924.02209   792
  1924.02220  1097
  1924.02231  1433
  1924.02243  1829
  1924.02254  2103
  1924.02265  2347
  1924.02277  2438
  1924.02288  2347
  1924.02300  2073
  1924.02311  1768
  1924.02322  1615
  1924.02334  1615
  1924.02345  1737
  1924.02357  2012
  1924.02368  2256
  1924.02379  2530
  1924.02391  2652
  1924.02402  2682
  1924.02413  2438
  1924.02425  2134
  1924.02436  1676
  1924.02448  1280
  1924.02459   975
  1924.02470   792
  1924.02482   792
  1924.02493   975
  1924.02505  1219
  1924.02516  1585
  1924.02527  1920
  1924.02539  2134
  1924.02550  2225
  1924.02561  2195
  1924.02573  2073
  1924.02584  1859
  1924.02596  1707
  1924.02607  1554
  1924.02618  1554
  1924.02630  1676
  1924.02641  1859
  1924.02653  2103
  1924.02664  2347
  1924.02675  2469
  1924.02687  2438
  1924.02698  2256
  1924.02709  2012
  1924.02721  1646
  1924.02732  1280
  1924.02744  1036
  1924.02755   914
  1924.02766   975
  1924.02778  1158
  1924.02789  1463
  1924.02801  1768
  1924.02812  2042
  1924.02823  2225
  1924.02835  2286
  1924.02846  2195
  1924.02857  2073
  1924.02869  1920
  1924.02880  1768
  1924.02892  1676
  1924.02903  1707
  1924.02914  1829
  1924.02926  2042
  1924.02937  2286
  1924.02949  2438
  1924.02960  2469
  1924.02971  2377
  1924.02983  2225
  1924.02994  2012
  1924.03005  1768
  1924.03017  1554
  1924.03028  1372
  1924.03040  1311
  1924.03051  1402
  1924.03062  1585
  1924.03074  1829
  1924.03085  2103
  1924.03097  2286
  1924.03108  2438
  1924.03119  2469
  1924.03131  2408
  1924.03142  2256
  1924.03153  2073
  1924.03165  1920
  1924.03176  1859
  1924.03188  1859
  1924.03199  1920
  1924.03210  2012
  1924.03222  2134
  1924.03233  2225
  1924.03245  2256
  1924.03256  2225
  1924.03267  2103
  1924.03279  1951
  1924.03290  1768
  1924.03301  1646
  1924.03313  1524
  1924.03324  1494
  1924.03336  1585
  1924.03347  1707
  1924.03358  1890
  1924.03370  2103
  1924.03381  2316
  1924.03393  2438
  1924.03404  2499
  1924.03415  2438
  1924.03427  2316
  1924.03438  2195
  1924.03449  2042
  1924.03461  1920
  1924.03472  1829
  1924.03484  1829
  1924.03495  1890
  1924.03506  1951
  1924.03518  2012
  1924.03529  2103
  1924.03541  2134
  1924.03552  2103
  1924.03563  2012
  1924.03575  1859
  1924.03586  1737
  1924.03597  1676
  1924.03609  1646
  1924.03620  1707
  1924.03632  1829
  1924.03643  2073
  1924.03654  2256
  1924.03666  2438
  1924.03677  2560
  1924.03689  2560
  1924.03700  2499
  1924.03711  2408
  1924.03723  2256
  1924.03734  2042
  1924.03745  1829
  1924.03757  1707
  1924.03768  1676
  1924.03780  1737
  1924.03791  1798
  1924.03802  1920
  1924.03814  2012
  1924.03825  2073
  1924.03837  2103
  1924.03848  2042
  1924.03859  1951
  1924.03871  1859
  1924.03882  1768
  1924.03893  1737
  1924.03905  1768
  1924.03916  1920
  1924.03928  2134
  1924.03939  2377
  1924.03950  2560
  1924.03962  2652
  1924.03973  2652
  1924.03985  2560
  1924.03996  2377
  1924.04007  2164
  1924.04019  1951
  1924.04030  1768
  1924.04041  1585
  1924.04053  1524
  1924.04064  1554
  1924.04076  1646
  1924.04087  1829
  1924.04098  1951
  1924.04110  2073
  1924.04121  2103
  1924.04133  2103
  1924.04144  2012
  1924.04155  1920
  1924.04167  1859
  1924.04178  1829
  1924.04189  1859
  1924.04201  1981
  1924.04212  2195
  1924.04224  2408
  1924.04235  2591
  1924.04246  2682
  1924.04258  2682
  1924.04269  2560
  1924.04281  2377
  1924.04292  2134
  1924.04303  1859
  1924.04315  1585
  1924.04326  1402
  1924.04337  1372
  1924.04349  1463
  1924.04360  1615
  1924.04372  1829
  1924.04383  2012
  1924.04394  2134
  1924.04406  2195
  1924.04417  2134
  1924.04429  2012
  1924.04440  1920
  1924.04451  1859
  1924.04463  1829
  1924.04474  1890
  1924.04485  2042
  1924.04497  2256
  1924.04508  2469
  1924.04520  2652
  1924.04531  2743
  1924.04542  2743
  1924.04554  2591
  1924.04565  2316
  1924.04577  2012
  1924.04588  1676
  1924.04599  1402
  1924.04611  1250
  1924.04622  1250
  1924.04633  1372
  1924.04645  1615
  1924.04656  1859
  1924.04668  2073
  1924.04679  2195
  1924.04690  2225
  1924.04702  2134
  1924.04713  2042
  1924.04724  1920
  1924.04736  1859
  1924.04747  1890
  1924.04759  2012
  1924.04770  2225
  1924.04781  2499
  1924.04793  2682
  1924.04804  2835
  1924.04816  2865
  1924.04827  2713
  1924.04838  2469
  1924.04850  2103
  1924.04861  1707
  1924.04872  1372
  1924.04884  1189
  1924.04895  1097
  1924.04907  1189
  1924.04918  1402
  1924.04929  1676
  1924.04941  1951
  1924.04952  2134
  1924.04964  2256
  1924.04975  2256
  1924.04986  2134
  1924.04998  1981
  1924.05009  1859
  1924.05020  1737
  1924.05032  1829
  1924.05043  1981
  1924.05055  2256
  1924.05066  2499
  1924.05077  2743
  1924.05089  2865
  1924.05100  2865
  1924.05112  2682
  1924.05123  2377
  1924.05134  1859
  1924.05146  1402
  1924.05157  1097
  1924.05168   975
  1924.05180  1006
  1924.05191  1189
  1924.05203  1463
  1924.05214  1768
  1924.05225  2012
  1924.05237  2195
  1924.05248  2256
  1924.05260  2195
  1924.05271  2042
  1924.05282  1890
  1924.05294  1768
  1924.05305  1707
  1924.05316  1829
  1924.05328  2042
  1924.05339  2286
  1924.05351  2591
  1924.05362  2835
  1924.05373  2926
  1924.05385  2865
  1924.05396  2652
  1924.05408  2286
  1924.05419  1829
  1924.05430  1402
  1924.05442  1097
  1924.05453   945
  1924.05464  1036
  1924.05476  1250
  1924.05487  1554
  1924.05499  1859
  1924.05510  2134
  1924.05521  2286
  1924.05533  2286
  1924.05544  2164
  1924.05556  1981
  1924.05567  1859
  1924.05578  1768
  1924.05590  1798
  1924.05601  2012
  1924.05612  2256
  1924.05624  2530
  1924.05635  2804
  1924.05647  2987
  1924.05658  2987
  1924.05669  2804
  1924.05681  2469
  1924.05692  2042
  1924.05704  1585
  1924.05715  1189
  1924.05726   975
  1924.05738   945
  1924.05749  1097
  1924.05760  1341
  1924.05772  1707
  1924.05783  2012
  1924.05795  2256
  1924.05806  2377
  1924.05817  2316
  1924.05829  2164
  1924.05840  2012
  1924.05852  1829
  1924.05863  1737
  1924.05874  1737
  1924.05886  1981
  1924.05897  2256
  1924.05908  2560
  1924.05920  2865
  1924.05931  3018
  1924.05943  3018
  1924.05954  2743
  1924.05965  2377
  1924.05977  1920
  1924.05988  1463
  1924.06000  1097
  1924.06011   975
  1924.06022   975
  1924.06034  1158
  1924.06045  1494
  1924.06056  1829
  1924.06068  2134
  1924.06079  2316
  1924.06091  2377
  1924.06102  2256
  1924.06113  2103
  1924.06125  1920
  1924.06136  1768
  1924.06148  1707
  1924.06159  1829
  1924.06170  2042
  1924.06182  2347
  1924.06193  2621
  1924.06204  2957
  1924.06216  2926
  1924.06227  2743
  1924.06239  2347
  1924.06250  1920
  1924.06261  1463
  1924.06273  1128
  1924.06284  1006
  1924.06296  1036
  1924.06307  1219
  1924.06318  1524
  1924.06330  1859
  1924.06341  2164
  1924.06352  2408
  1924.06364  2469
  1924.06375  2347
  1924.06387  2134
  1924.06398  1951
  1924.06409  1798
  1924.06421  1707
  1924.06432  1737
  1924.06444  1920
  1924.06455  2164
  1924.06466  2438
  1924.06478  2682
  1924.06489  2865
  1924.06500  2865
  1924.06512  2652
  1924.06523  2347
  1924.06535  1981
  1924.06546  1524
  1924.06557  1219
  1924.06569  1036
  1924.06580  1067
  1924.06592  1280
  1924.06603  1585
  1924.06614  1920
  1924.06626  2195
  1924.06637  2377
  1924.06648  2438
  1924.06660  2316
  1924.06671  2134
  1924.06683  1951
  1924.06694  1798
  1924.06705  1707
  1924.06717  1768
  1924.06728  1981
  1924.06740  2256
  1924.06751  2530
  1924.06762  2682
  1924.06774  2743
  1924.06785  2621
  1924.06796  2408
  1924.06808  2042
  1924.06819  1676
  1924.06831  1372
  1924.06842  1189
  1924.06853  1158
  1924.06865  1280
  1924.06876  1524
  1924.06888  1829
  1924.06899  2134
  1924.06910  2347
  1924.06922  2499
  1924.06933  2499
  1924.06944  2316
  1924.06956  2103
  1924.06967  1920
  1924.06979  1737
  1924.06990  1737
  1924.07001  1829
  1924.07013  2012
  1924.07024  2195
  1924.07036  2408
  1924.07047  2530
  1924.07058  2530
  1924.07070  2408
  1924.07081  2164
  1924.07092  1859
  1924.07104  1554
  1924.07115  1372
  1924.07127  1250
  1924.07138  1311
  1924.07149  1433
  1924.07161  1676
  1924.07172  1920
  1924.07184  2195
  1924.07195  2408
  1924.07206  2469
  1924.07218  2469
  1924.07229  2347
  1924.07240  2164
  1924.07252  1920
  1924.07263  1768
  1924.07275  1707
  1924.07286  1737
  1924.07297  1859
  1924.07309  2042
  1924.07320  2225
  1924.07332  2316
  1924.07343  2316
  1924.07354  2225
  1924.07366  2073
  1924.07377  1859
  1924.07388  1615
  1924.07400  1463
  1924.07411  1402
  1924.07423  1463
  1924.07434  1615
  1924.07445  1829
  1924.07457  2073
  1924.07468  2347
  1924.07480  2499
  1924.07491  2560
  1924.07502  2499
  1924.07514  2316
  1924.07525  2103
  1924.07536  1920
  1924.07548  1737
  1924.07559  1615
  1924.07571  1615
  1924.07582  1737
  1924.07593  1859
  1924.07605  2012
  1924.07616  2103
  1924.07628  2164
  1924.07639  2103
  1924.07650  2012
  1924.07662  1859
  1924.07673  1676
  1924.07684  1554
  1924.07696  1494
  1924.07707  1524
  1924.07719  1646
  1924.07730  1829
  1924.07741  2103
  1924.07753  2316
  1924.07764  2499
  1924.07776  2560
  1924.07787  2560
  1924.07798  2438
  1924.07810  2225
  1924.07821  1951
  1924.07832  1676
  1924.07844  1494
  1924.07855  1433
  1924.07867  1433
  1924.07878  1524
  1924.07889  1676
  1924.07901  1859
  1924.07912  1981
  1924.07923  2042
  1924.07935  2012
  1924.07946  1920
  1924.07958  1798
  1924.07969  1676
  1924.07980  1554
  1924.07992  1554
  1924.08003  1676
  1924.08015  1859
  1924.08026  2134
  1924.08037  2408
  1924.08049  2591
  1924.08060  2682
  1924.08071  2652
  1924.08083  2499
  1924.08094  2256
  1924.08106  1981
  1924.08117  1615
  1924.08128  1372
  1924.08140  1311
  1924.08151  1311
  1924.08163  1433
  1924.08174  1615
  1924.08185  1829
  1924.08197  2042
  1924.08208  2134
  1924.08219  2164
  1924.08231  1981
  1924.08242  1951
  1924.08254  1829
  1924.08265  1707
  1924.08276  1707
  1924.08288  1829
  1924.08299  1981
  1924.08311  2256
  1924.08322  2530
  1924.08333  2743
  1924.08345  2835
  1924.08356  2804
  1924.08367  2621
  1924.08379  2316
  1924.08390  1981
  1924.08402  1585
  1924.08413  1311
  1924.08424  1128
  1924.08436  1097
  1924.08447  1219
  1924.08459  1463
  1924.08470  1737
  1924.08481  2012
  1924.08493  2195
  1924.08504  2225
  1924.08515  2164
  1924.08527  2012
  1924.08538  1829
  1924.08550  1707
  1924.08561  1707
  1924.08572  1859
  1924.08584  2103
  1924.08595  2408
  1924.08607  2713
  1924.08618  2896
  1924.08629  2957
  1924.08641  2865
  1924.08652  2591
  1924.08663  2225
  1924.08675  1798
  1924.08686  1341
  1924.08698  1067
  1924.08709   945
  1924.08720  1006
  1924.08732  1158
  1924.08743  1494
  1924.08755  1798
  1924.08766  2103
  1924.08777  2286
  1924.08789  2347
  1924.08800  2256
  1924.08811  2073
  1924.08823  1890
  1924.08834  1707
  1924.08846  1676
  1924.08857  1798
  1924.08868  2073
  1924.08880  2408
  1924.08891  2713
  1924.08903  2987
  1924.08914  3109
  1924.08925  3018
  1924.08937  2743
  1924.08948  2164
  1924.08959  1554
  1924.08971  1128
  1924.08982   823
  1924.08994   792
  1924.09005   884
  1924.09016  1219
  1924.09028  1615
  1924.09039  2042
  1924.09051  2286
  1924.09062  2408
  1924.09073  2377
  1924.09085  2225
  1924.09096  2012
  1924.09107  1737
  1924.09119  1646
  1924.09130  1646
  1924.09142  1859
  1924.09153  2134
  1924.09164  2530
  1924.09176  2835
  1924.09187  3109
  1924.09199  3139
  1924.09210  2957
  1924.09221  2591
  1924.09233  2042
  1924.09244  1494
  1924.09255  1036
  1924.09267   762
  1924.09278   732
  1924.09290   975
  1924.09301  1280
  1924.09312  1768
  1924.09324  2134
  1924.09335  2377
  1924.09347  2499
  1924.09358  2347
  1924.09369  2164
  1924.09381  1890
  1924.09392  1676
  1924.09403  1585
  1924.09415  1676
  1924.09426  1920
  1924.09438  2286
  1924.09449  2652
  1924.09460  2987
  1924.09472  3139
  1924.09483  3078
  1924.09495  2804
  1924.09506  2347
  1924.09517  1829
  1924.09529  1311
  1924.09540   914
  1924.09551   732
  1924.09563   792
  1924.09574  1036
  1924.09586  1463
  1924.09597  1890
  1924.09608  2256
  1924.09620  2499
  1924.09631  2530
  1924.09643  2347
  1924.09654  2164
  1924.09665  1859
  1924.09677  1646
  1924.09688  1554
  1924.09699  1676
  1924.09711  1920
  1924.09722  2286
  1924.09734  2682
  1924.09745  2987
  1924.09756  3139
  1924.09768  3048
  1924.09779  2743
  1924.09791  2286
  1924.09802  1768
  1924.09813  1311
  1924.09825   975
  1924.09836   853
  1924.09847   975
  1924.09859  1280
  1924.09870  1707
  1924.09882  2103
  1924.09893  2438
  1924.09904  2591
  1924.09916  2530
  1924.09927  2377
  1924.09939  2134
  1924.09950  1829
  1924.09961  1646
  1924.09973  1615
  1924.09984  1768
  1924.09995  2042
  1924.10007  2408
  1924.10018  2774
  1924.10030  2926
  1924.10041  2957
  1924.10052  2774
  1924.10064  2408
  1924.10075  1920
  1924.10087  1433
  1924.10098  1097
  1924.10109   914
  1924.10121   975
  1924.10132  1158
  1924.10143  1524
  1924.10155  1890
  1924.10166  2256
  1924.10178  2438
  1924.10189  2499
  1924.10200  2408
  1924.10212  2195
  1924.10223  1920
  1924.10235  1676
  1924.10246  1554
  1924.10257  1585
  1924.10269  1737
  1924.10280  2073
  1924.10291  2377
  1924.10303  2621
  1924.10314  2804
  1924.10326  2774
  1924.10337  2530
  1924.10348  2195
  1924.10360  1768
  1924.10371  1372
  1924.10383  1128
  1924.10394  1036
  1924.10405  1158
  1924.10417  1372
  1924.10428  1737
  1924.10439  2103
  1924.10451  2347
  1924.10462  2499
  1924.10474  2438
  1924.10485  2286
  1924.10496  2103
  1924.10508  1859
  1924.10519  1646
  1924.10531  1585
  1924.10542  1646
  1924.10553  1798
  1924.10565  2073
  1924.10576  2316
  1924.10587  2530
  1924.10599  2560
  1924.10610  2469
  1924.10622  2225
  1924.10633  1981
  1924.10644  1615
  1924.10656  1341
  1924.10667  1250
  1924.10679  1250
  1924.10690  1341
  1924.10701  1615
  1924.10713  1890
  1924.10724  2195
  1924.10735  2377
  1924.10747  2469
  1924.10758  2408
  1924.10770  2256
  1924.10781  2073
  1924.10792  1859
  1924.10804  1676
  1924.10815  1646
  1924.10827  1707
  1924.10838  1859
  1924.10849  2012
  1924.10861  2256
  1924.10872  2347
  1924.10883  2347
  1924.10895  2256
  1924.10906  2103
  1924.10918  1890
  1924.10929  1646
  1924.10940  1463
  1924.10952  1372
  1924.10963  1402
  1924.10974  1585
  1924.10986  1768
  1924.10997  2012
  1924.11009  2256
  1924.11020  2408
  1924.11031  2438
  1924.11043  2377
  1924.11054  2256
  1924.11066  2042
  1924.11077  1859
  1924.11088  1676
  1924.11100  1646
  1924.11111  1676
  1924.11122  1768
  1924.11134  1890
  1924.11145  2042
  1924.11157  2195
  1924.11168  2225
  1924.11179  2164
  1924.11191  2012
  1924.11202  1829
  1924.11214  1676
  1924.11225  1585
  1924.11236  1554
  1924.11248  1615
  1924.11259  1737
  1924.11270  1890
  1924.11282  2073
  1924.11293  2225
  1924.11305  2377
  1924.11316  2408
  1924.11327  2347
  1924.11339  2195
  1924.11350  2042
  1924.11362  1859
  1924.11373  1737
  1924.11384  1646
  1924.11396  1615
  1924.11407  1707
  1924.11418  1829
  1924.11430  1951
  1924.11441  2073
  1924.11453  2103
  1924.11464  2073
  1924.11475  1951
  1924.11487  1859
  1924.11498  1768
  1924.11510  1676
  1924.11521  1676
  1924.11532  1737
  1924.11544  1798
  1924.11555  1951
  1924.11566  2103
  1924.11578  2225
  1924.11589  2377
  1924.11601  2438
  1924.11612  2377
  1924.11623  2225
  1924.11635  2103
  1924.11646  1920
  1924.11658  1798
  1924.11669  1646
  1924.11680  1615
  1924.11692  1615
  1924.11703  1676
  1924.11714  1737
  1924.11726  1829
  1924.11737  1920
  1924.11749  2012
  1924.11760  2073
  1924.11771  2042
  1924.11783  1951
  1924.11794  1859
  1924.11806  1768
  1924.11817  1768
  1924.11828  1890
  1924.11840  2042
  1924.11851  2225
  1924.11862  2347
  1924.11874  2469
  1924.11885  2499
  1924.11897  2469
  1924.11908  2347
  1924.11919  2195
  1924.11931  1981
  1924.11942  1737
  1924.11954  1646
  1924.11965  1554
  1924.11976  1554
  1924.11988  1646
  1924.11999  1737
  1924.12010  1859
  1924.12022  1981
  1924.12033  2042
  1924.12045  2073
  1924.12056  2073
  1924.12067  2012
  1924.12079  1920
  1924.12090  1829
  1924.12102  1798
  1924.12113  1890
  1924.12124  2073
  1924.12136  2286
  1924.12147  2438
  1924.12158  2530
  1924.12170  2560
  1924.12181  2499
  1924.12193  2347
  1924.12204  2134
  1924.12215  1920
  1924.12227  1646
  1924.12238  1494
  1924.12250  1372
  1924.12261  1402
  1924.12272  1524
  1924.12284  1676
  1924.12295  1859
  1924.12306  2012
  1924.12318  2073
  1924.12329  2103
  1924.12341  2073
  1924.12352  1981
  1924.12363  1890
  1924.12375  1829
  1924.12386  1829
  1924.12398  1920
  1924.12409  2134
  1924.12420  2347
  1924.12432  2499
  1924.12443  2591
  1924.12454  2591
  1924.12466  2469
  1924.12477  2256
  1924.12489  1981
  1924.12500  1707
  1924.12511  1433
  1924.12523  1280
  1924.12534  1219
  1924.12546  1311
  1924.12557  1463
  1924.12568  1646
  1924.12580  1829
  1924.12591  2012
  1924.12602  2134
  1924.12614  2164
  1924.12625  2103
  1924.12637  1981
  1924.12648  1859
  1924.12659  1798
  1924.12671  1829
  1924.12682  1981
  1924.12694  2195
  1924.12705  2408
  1924.12716  2591
  1924.12728  2713
  1924.12739  2682
  1924.12750  2560
  1924.12762  2225
  1924.12773  1859
  1924.12785  1524
  1924.12796  1219
  1924.12807  1067
  1924.12819  1067
  1924.12830  1219
  1924.12842  1433
  1924.12853  1707
  1924.12864  1981
  1924.12876  2134
  1924.12887  2195
  1924.12898  2195
  1924.12910  2103
  1924.12921  1920
  1924.12933  1829
  1924.12944  1737
  1924.12955  1768
  1924.12967  1951
  1924.12978  2195
  1924.12990  2499
  1924.13001  2682
  1924.13012  2774
  1924.13024  2682
  1924.13035  2499
  1924.13046  2195
  1924.13058  1798
  1924.13069  1402
  1924.13081  1158
  1924.13092  1036
  1924.13103  1036
  1924.13115  1280
  1924.13126  1585
  1924.13138  1890
  1924.13149  2134
  1924.13160  2286
  1924.13172  2316
  1924.13183  2225
  1924.13194  2073
  1924.13206  1859
  1924.13217  1737
  1924.13229  1707
  1924.13240  1798
  1924.13251  2073
  1924.13263  2377
  1924.13274  2621
  1924.13286  2804
  1924.13297  2835
  1924.13308  2682
  1924.13320  2408
  1924.13331  1920
  1924.13342  1524
  1924.13354  1158
  1924.13365   975
  1924.13377   945
  1924.13388  1097
  1924.13399  1372
  1924.13411  1707
  1924.13422  2042
  1924.13434  2256
  1924.13445  2377
  1924.13456  2316
  1924.13468  2164
  1924.13479  1951
  1924.13490  1737
  1924.13502  1615
  1924.13513  1646
  1924.13525  1829
  1924.13536  2134
  1924.13547  2438
  1924.13559  2713
  1924.13570  2865
  1924.13582  2835
  1924.13593  2621
  1924.13604  2256
  1924.13616  1737
  1924.13627  1280
  1924.13638  1006
  1924.13650   884
  1924.13661   975
  1924.13673  1250
  1924.13684  1646
  1924.13695  2012
  1924.13707  2256
  1924.13718  2438
  1924.13730  2438
  1924.13741  2256
  1924.13752  2012
  1924.13764  1768
  1924.13775  1585
  1924.13786  1524
  1924.13798  1585
  1924.13809  1859
  1924.13821  2225
  1924.13832  2591
  1924.13843  2865
  1924.13855  2926
  1924.13866  2804
  1924.13878  2408
  1924.13889  1890
  1924.13900  1463
  1924.13912  1067
  1924.13923   914
  1924.13934   914
  1924.13946  1097
  1924.13957  1463
  1924.13969  1829
  1924.13980  2134
  1924.13991  2377
  1924.14003  2469
  1924.14014  2377
  1924.14026  2134
  1924.14037  1890
  1924.14048  1585
  1924.14060  1463
  1924.14071  1463
  1924.14082  1676
  1924.14094  2012
  1924.14105  2377
  1924.14117  2743
  1924.14128  2896
  1924.14139  2865
  1924.14151  2621
  1924.14162  2256
  1924.14173  1768
  1924.14185  1341
  1924.14196  1067
  1924.14208   945
  1924.14219  1036
  1924.14230  1341
  1924.14242  1737
  1924.14253  2134
  1924.14265  2408
  1924.14276  2530
  1924.14287  2499
  1924.14299  2286
  1924.14310  2012
  1924.14321  1707
  1924.14333  1494
  1924.14344  1402
  1924.14356  1494
  1924.14367  1707
  1924.14378  2042
  1924.14390  2408
  1924.14401  2713
  1924.14413  2804
  1924.14424  2713
  1924.14435  2438
  1924.14447  2012
  1924.14458  1615
  1924.14469  1250
  1924.14481  1036
  1924.14492  1036
  1924.14504  1219
  1924.14515  1524
  1924.14526  1890
  1924.14538  2256
  1924.14549  2530
  1924.14561  2591
  1924.14572  2499
  1924.14583  2286
  1924.14595  1951
  1924.14606  1646
  1924.14617  1433
  1924.14629  1372
  1924.14640  1494
  1924.14652  1707
  1924.14663  2012
  1924.14674  2408
  1924.14686  2591
  1924.14697  2652
  1924.14709  2469
  1924.14720  2225
  1924.14731  1859
  1924.14743  1524
  1924.14754  1280
  1924.14765  1128
  1924.14777  1280
  1924.14788  1463
  1924.14800  1768
  1924.14811  2134
  1924.14822  2408
  1924.14834  2621
  1924.14845  2621
  1924.14857  2469
  1924.14868  2164
  1924.14879  1829
  1924.14891  1524
  1924.14902  1341
  1924.14913  1341
  1924.14925  1463
  1924.14936  1707
  1924.14948  1981
  1924.14959  2225
  1924.14970  2347
  1924.14982  2347
  1924.14993  2225
  1924.15005  1981
  1924.15016  1676
  1924.15027  1402
  1924.15039  1250
  1924.15050  1219
  1924.15061  1372
  1924.15073  1646
  1924.15084  1951
  1924.15096  2225
  1924.15107  2469
  1924.15118  2591
  1924.15130  2530
  1924.15141  2347
  1924.15153  2103
  1924.15164  1829
  1924.15175  1524
  1924.15187  1341
  1924.15198  1341
  1924.15209  1433
  1924.15221  1646
  1924.15232  1859
  1924.15244  2073
  1924.15255  2225
  1924.15266  2286
  1924.15278  2225
  1924.15289  2012
  1924.15301  1798
  1924.15312  1585
  1924.15323  1433
  1924.15335  1433
  1924.15346  1554
  1924.15357  1737
  1924.15369  1981
  1924.15380  2256
  1924.15392  2499
  1924.15403  2591
  1924.15414  2560
  1924.15426  2438
  1924.15437  2164
  1924.15449  1890
  1924.15460  1585
  1924.15471  1402
  1924.15483  1372
  1924.15494  1402
  1924.15505  1554
  1924.15517  1707
  1924.15528  1981
  1924.15540  2042
  1924.15551  2103
  1924.15562  2103
  1924.15574  2042
  1924.15585  1890
  1924.15597  1768
  1924.15608  1676
  1924.15619  1676
  1924.15631  1768
  1924.15642  1920
  1924.15653  2134
  1924.15665  2347
  1924.15676  2560
  1924.15688  2621
  1924.15699  2591
  1924.15710  2499
  1924.15722  2256
  1924.15733  2012
  1924.15745  1707
  1924.15756  1494
  1924.15767  1341
  1924.15779  1311
  1924.15790  1402
  1924.15801  1585
  1924.15813  1737
  1924.15824  1920
  1924.15836  2012
  1924.15847  2073
  1924.15858  2073
  1924.15870  2012
  1924.15881  1890
  1924.15893  1798
  1924.15904  1768
  1924.15915  1829
  1924.15927  1951
  1924.15938  2134
  1924.15949  2347
  1924.15961  2560
  1924.15972  2682
  1924.15984  2682
  1924.15995  2530
  1924.16006  2316
  1924.16018  2012
  1924.16029  1676
  1924.16041  1372
  1924.16052  1219
  1924.16063  1158
  1924.16075  1219
  1924.16086  1372
  1924.16097  1585
  1924.16109  1829
  1924.16120  1981
  1924.16132  2103
  1924.16143  2134
  1924.16154  2103
  1924.16166  2042
  1924.16177  1920
  1924.16189  1798
  1924.16200  1768
  1924.16211  1829
  1924.16223  2012
  1924.16234  2256
  1924.16245  2499
  1924.16257  2621
  1924.16268  2652
  1924.16280  2560
  1924.16291  2316
  1924.16302  1951
  1924.16314  1585
  1924.16325  1280
  1924.16337  1067
  1924.16348   975
  1924.16359  1006
  1924.16371  1189
  1924.16382  1463
  1924.16393  1768
  1924.16405  2012
  1924.16416  2164
  1924.16428  2195
  1924.16439  2134
  1924.16450  1981
  1924.16462  1859
  1924.16473  1737
  1924.16485  1676
  1924.16496  1737
  1924.16507  1951
  1924.16519  2225
  1924.16530  2499
  1924.16541  2713
  1924.16553  2774
  1924.16564  2682
  1924.16576  2408
  1924.16587  2012
  1924.16598  1585
  1924.16610  1250
  1924.16621   945
  1924.16633   884
  1924.16644   975
  1924.16655  1280
  1924.16667  1646
  1924.16678  1951
  1924.16689  2225
  1924.16701  2347
  1924.16712  2286
  1924.16724  2164
  1924.16735  1920
  1924.16746  1707
  1924.16758  1615
  1924.16769  1615
  1924.16781  1768
  1924.16792  2012
  1924.16803  2347
  1924.16815  2652
  1924.16826  2835
  1924.16837  2865
  1924.16849  2682
  1924.16860  2316
  1924.16872  1890
  1924.16883  1402
  1924.16894  1036
  1924.16906   823
  1924.16917   823
  1924.16929  1006
  1924.16940  1341
  1924.16951  1707
  1924.16963  2073
  1924.16974  2316
  1924.16985  2438
  1924.16997  2316
  1924.17008  2164
  1924.17020  1981
  1924.17031  1676
  1924.17042  1524
  1924.17054  1524
  1924.17065  1676
  1924.17077  1981
  1924.17088  2347
  1924.17099  2682
  1924.17111  2896
  1924.17122  2865
  1924.17133  2652
  1924.17145  2225
  1924.17156  1768
  1924.17168  1280
  1924.17179   975
  1924.17190   853
  1924.17202   914
  1924.17213  1250
  1924.17224  1646
  1924.17236  2042
  1924.17247  2347
  1924.17259  2499
  1924.17270  2499
  1924.17281  2286
  1924.17293  2012
  1924.17304  1737
  1924.17316  1524
  1924.17327  1402
  1924.17338  1494
  1924.17350  1768
  1924.17361  2134
  1924.17372  2499
  1924.17384  2774
  1924.17395  2896
  1924.17407  2804
  1924.17418  2530
  1924.17429  2134
  1924.17441  1615
  1924.17452  1250
  1924.17464  1006
  1924.17475   914
  1924.17486   975
  1924.17498  1189
  1924.17509  1615
  1924.17520  2042
  1924.17532  2377
  1924.17543  2530
  1924.17555  2499
  1924.17566  2256
  1924.17577  1951
  1924.17589  1737
  1924.17600  1402
  1924.17612  1341
  1924.17623  1402
  1924.17634  1768
  1924.17646  2103
  1924.17657  2469
  1924.17668  2682
  1924.17680  2743
  1924.17691  2682
  1924.17703  2438
  1924.17714  2134
  1924.17725  1646
  1924.17737  1311
  1924.17748  1097
  1924.17760   975
  1924.17771  1067
  1924.17782  1311
  1924.17794  1737
  1924.17805  2225
  1924.17816  2530
  1924.17828  2591
  1924.17839  2438
  1924.17851  2195
  1924.17862  1859
  1924.17873  1585
  1924.17885  1402
  1924.17896  1311
  1924.17908  1463
  1924.17919  1768
  1924.17930  2103
  1924.17942  2377
  1924.17953  2621
  1924.17964  2652
  1924.17976  2530
  1924.17987  2164
  1924.17999  1829
  1924.18010  1494
  1924.18021  1158
  1924.18033  1036
  1924.18044  1097
  1924.18056  1311
  1924.18067  1646
  1924.18078  2042
  1924.18090  2408
  1924.18101  2591
  1924.18112  2591
  1924.18124  2377
  1924.18135  2103
  1924.18147  1768
  1924.18158  1494
  1924.18169  1341
  1924.18181  1341
  1924.18192  1554
  1924.18204  1829
  1924.18215  2134
  1924.18226  2377
  1924.18238  2530
  1924.18249  2469
  1924.18260  2225
  1924.18272  1890
  1924.18283  1615
  1924.18295  1372
  1924.18306  1219
  1924.18317  1189
  1924.18329  1372
  1924.18340  1646
  1924.18352  1981
  1924.18363  2256
  1924.18374  2499
  1924.18386  2560
  1924.18397  2469
  1924.18408  2256
  1924.18420  2012
  1924.18431  1646
  1924.18443  1463
  1924.18454  1372
  1924.18465  1463
  1924.18477  1676
  1924.18488  1951
  1924.18500  2225
  1924.18511  2408
  1924.18522  2438
  1924.18534  2347
  1924.18545  2164
  1924.18556  1890
  1924.18568  1615
  1924.18579  1433
  1924.18591  1372
  1924.18602  1433
  1924.18613  1646
  1924.18625  1859
  1924.18636  2134
  1924.18648  2377
  1924.18659  2499
  1924.18670  2469
  1924.18682  2347
  1924.18693  2134
  1924.18704  1829
  1924.18716  1615
  1924.18727  1463
  1924.18739  1433
  1924.18750  1524
  1924.18761  1707
  1924.18773  1920
  1924.18784  2103
  1924.18796  2225
  1924.18807  2256
  1924.18818  2195
  1924.18830  2073
  1924.18841  1829
  1924.18852  1615
  1924.18864  1524
  1924.18875  1524
  1924.18887  1676
  1924.18898  1829
  1924.18909  2073
  1924.18921  2286
  1924.18932  2438
  1924.18944  2469
  1924.18955  2408
  1924.18966  2256
  1924.18978  2073
  1924.18989  1859
  1924.19000  1646
  1924.19012  1524
  1924.19023  1524
  1924.19035  1585
  1924.19046  1707
  1924.19057  1859
  1924.19069  1981
  1924.19080  2103
  1924.19092  2164
  1924.19103  2134
  1924.19114  2042
  1924.19126  1920
  1924.19137  1798
  1924.19148  1707
  1924.19160  1707
  1924.19171  1829
  1924.19183  1920
  1924.19194  2073
  1924.19205  2195
  1924.19217  2316
  1924.19228  2438
  1924.19240  2408
  1924.19251  2256
  1924.19262  2103
  1924.19274  1890
  1924.19285  1707
  1924.19296  1615
  1924.19308  1554
  1924.19319  1615
  1924.19331  1707
  1924.19342  1829
  1924.19353  1951
  1924.19365  2073
  1924.19376  2134
  1924.19388  2134
  1924.19399  2042
  1924.19410  1951
  1924.19422  1859
  1924.19433  1798
  1924.19444  1798
  1924.19456  1920
  1924.19467  2042
  1924.19479  2164
  1924.19490  2286
  1924.19501  2377
  1924.19513  2408
  1924.19524  2377
  1924.19536  2225
  1924.19547  2042
  1924.19558  1890
  1924.19570  1707
  1924.19581  1585
  1924.19592  1524
  1924.19604  1554
  1924.19615  1646
  1924.19627  1768
  1924.19638  1890
  1924.19649  2042
  1924.19661  2103
  1924.19672  2134
  1924.19684  2073
  1924.19695  2012
  1924.19706  1920
  1924.19718  1829
  1924.19729  1829
  1924.19740  1920
  1924.19752  2042
  1924.19763  2164
  1924.19775  2286
  1924.19786  2377
  1924.19797  2408
  1924.19809  2377
  1924.19820  2225
  1924.19832  2042
  1924.19843  1890
  1924.19854  1707
  1924.19866  1585
  1924.19877  1494
  1924.19888  1463
  1924.19900  1554
  1924.19911  1676
  1924.19923  1859
  1924.19934  2012
  1924.19945  2134
  1924.19957  2164
  1924.19968  2103
  1924.19980  2012
  1924.19991  1951
  1924.20002  1859
  1924.20014  1829
  1924.20025  1890
  1924.20036  2012
  1924.20048  2164
  1924.20059  2316
  1924.20071  2438
  1924.20082  2438
  1924.20093  2316
  1924.20105  2164
  1924.20116  1981
  1924.20128  1829
  1924.20139  1646
  1924.20150  1494
  1924.20162  1372
  1924.20173  1372
  1924.20184  1494
  1924.20196  1676
  1924.20207  1859
  1924.20219  2073
  1924.20230  2195
  1924.20241  2195
  1924.20253  2103
  1924.20264  1981
  1924.20276  1920
  1924.20287  1829
  1924.20298  1798
  1924.20310  1859
  1924.20321  2012
  1924.20332  2134
  1924.20344  2286
  1924.20355  2438
  1924.20367  2469
  1924.20378  2377
  1924.20389  2225
  1924.20401  2012
  1924.20412  1768
  1924.20423  1524
  1924.20435  1341
  1924.20446  1250
  1924.20458  1280
  1924.20469  1433
  1924.20480  1615
  1924.20492  1829
  1924.20503  2042
  1924.20515  2195
  1924.20526  2225
  1924.20537  2134
  1924.20549  2012
  1924.20560  1890
  1924.20571  1768
  1924.20583  1768
  1924.20594  1859
  1924.20606  2012
  1924.20617  2195
  1924.20628  2377
  1924.20640  2530
  1924.20651  2499
  1924.20663  2377
  1924.20674  2134
  1924.20685  1890
  1924.20697  1646
  1924.20708  1372
  1924.20719  1189
  1924.20731  1128
  1924.20742  1219
  1924.20754  1433
  1924.20765  1676
  1924.20776  1920
  1924.20788  2134
  1924.20799  2256
  1924.20811  2256
  1924.20822  2134
  1924.20833  1981
  1924.20845  1798
  1924.20856  1707
  1924.20867  1676
  1924.20879  1737
  1924.20890  1951
  1924.20902  2195
  1924.20913  2408
  1924.20924  2591
  1924.20936  2560
  1924.20947  2408
  1924.20959  2134
  1924.20970  1829
  1924.20981  1554
  1924.20993  1250
  1924.21004  1067
  1924.21015  1036
  1924.21027  1189
  1924.21038  1463
  1924.21050  1737
  1924.21061  2012
  1924.21072  2225
  1924.21084  2316
  1924.21095  2286
  1924.21107  2164
  1924.21118  1920
  1924.21129  1737
  1924.21141  1585
  1924.21152  1585
  1924.21163  1798
  1924.21175  2042
  1924.21186  2286
  1924.21198  2530
  1924.21209  2652
  1924.21220  2652
  1924.21232  2469
  1924.21243  2164
  1924.21255  1829
  1924.21266  1446
  1924.21277  1180
  1924.21289  1090
  1924.21300  1189
  1924.21311  1463
  1924.21323  1768
  1924.21334  2103
  1924.21346  2347
  1924.21357  2377
  1924.21368  2286
  1924.21380  2042
  1924.21391  1737
  1924.21403  1494
  1924.21414  1372
  1924.21425  1402
  1924.21437  1676
  1924.21448  2012
  1924.21459  2347
  1924.21471  2591
  1924.21482  2743
  1924.21494  2743
  1924.21505  2560
  1924.21516  2134
  1924.21528  1707
  1924.21539  1372
  1924.21551  1158
  1924.21562  1097
  1924.21573  1158
  1924.21585  1280
  1924.21596  1585
  1924.21607  1890
  1924.21619  2225
  1924.21630  2469
  1924.21642  2499
  1924.21653  2438
  1924.21664  2164
  1924.21676  1890
  1924.21687  1646
  1924.21699  1524
  1924.21710  1524
  1924.21721  1646
  1924.21733  1890
  1924.21744  2256
  1924.21755  2560
  1924.21767  2804
  1924.21778  2804
  1924.21790  2560
  1924.21801  2195
  1924.21812  1829
  1924.21824  1524
  1924.21835  1311
  1924.21847  1250
  1924.21858  1372
  1924.21869  1615
  1924.21881  1920
  1924.21892  2256
  1924.21903  2560
  1924.21915  2743
  1924.21926  2713
  1924.21938  2469
  1924.21949  2195
  1924.21960  1920
  1924.21972  1646
  1924.21983  1524
  1924.21995  1585
  1924.22006  1737
  1924.22017  2073
  1924.22029  2377
  1924.22040  2713
  1924.22051  2865
  1924.22063  2865
  1924.22074  2682
  1924.22086  2286
  1924.22097  1829
  1924.22108  1494
  1924.22120  1372
  1924.22131  1433
  1924.22143  1707
  1924.22154  1951
  1924.22165  2256
  1924.22177  2560
  1924.22188  2835
  1924.22199  2957
  1924.22211  2835
  1924.22222  2499
  1924.22234  2164
  1924.22245  1798
  1924.22256  1615
  1924.22268  1554
  1924.22279  1615
  1924.22291  1829
  1924.22302  2134
  1924.22313  2438
  1924.22325  2682
  1924.22336  2774
  1924.22347  2652
  1924.22359  2377
  1924.22370  2134
  1924.22382  1829
  1924.22393  1524
  1924.22404  1463
  1924.22416  1585
  1924.22427  1798
  1924.22439  2073
  1924.22450  2316
  1924.22461  2682
  1924.22473  2987
  1924.22484  3018
  1924.22495  2835
  1924.22507  2469
  1924.22518  2042
  1924.22530  1707
  1924.22541  1554
  1924.22552  1585
  1924.22564  1737
  1924.22575  2073
  1924.22587  2134
  1924.22598  2438
  1924.22609  2652
  1924.22621  2682
  1924.22632  2530
  1924.22643  2286
  1924.22655  1859
  1924.22666  1615
  1924.22678  1585
  1924.22689  1676
  1924.22700  1890
  1924.22712  2164
  1924.22723  2438
  1924.22735  2743
  1924.22746  2957
  1924.22757  3018
  1924.22769  2774
  1924.22780  2438
  1924.22791  2012
  1924.22803  1707
  1924.22814  1524
  1924.22826  1494
  1924.22837  1524
  1924.22848  1676
  1924.22860  1829
  1924.22871  2042
  1924.22883  2286
  1924.22894  2438
  1924.22905  2469
  1924.22917  2347
  1924.22928  2134
  1924.22939  1890
  1924.22951  1737
  1924.22962  1737
  1924.22974  1829
  1924.22985  1951
  1924.22996  2134
  1924.23008  2316
  1924.23019  2499
  1924.23031  2774
  1924.23042  2865
  1924.23053  2682
  1924.23065  2377
  1924.23076  2012
  1924.23087  1676
  1924.23099  1463
  1924.23110  1372
  1924.23122  1372
  1924.23133  1463
  1924.23144  1615
  1924.23156  1798
  1924.23167  1951
  1924.23179  2073
  1924.23190  2134
  1924.23201  2164
  1924.23213  2103
  1924.23224  1981
  1924.23235  1890
  1924.23247  1859
  1924.23258  1890
  1924.23270  1981
  1924.23281  2073
  1924.23292  2225
  1924.23304  2377
  1924.23315  2591
  1924.23327  2682
  1924.23338  2560
  1924.23349  2286
  1924.23361  2012
  1924.23372  1737
  1924.23383  1463
  1924.23395  1219
  1924.23406  1189
  1924.23418  1250
  1924.23429  1433
  1924.23440  1615
  1924.23452  1768
  1924.23463  1920
  1924.23474  2073
  1924.23486  2103
  1924.23497  2042
  1924.23509  1951
  1924.23520  1859
  1924.23531  1798
  1924.23543  1829
  1924.23554  1890
  1924.23566  2012
  1924.23577  2164
  1924.23588  2316
  1924.23600  2438
  1924.23611  2499
  1924.23622  2469
  1924.23634  2286
  1924.23645  2012
  1924.23657  1615
  1924.23668  1280
  1924.23679  1128
  1924.23691  1036
  1924.23702  1097
  1924.23714  1250
  1924.23725  1463
  1924.23736  1676
  1924.23748  1890
  1924.23759  2012
  1924.23770  2042
  1924.23782  2012
  1924.23793  1951
  1924.23805  1866
  1924.23816  1795
  1924.23827  1768
  1924.23839  1737
  1924.23850  1798
  1924.23862  1920
  1924.23873  2103
  1924.23884  2256
  1924.23896  2347
  1924.23907  2347
  1924.23918  2256
  1924.23930  2073
  1924.23941  1768
  1924.23953  1463
  1924.23964  1219
  1924.23975  1036
  1924.23987   884
  1924.23998   914
  1924.24010  1128
  1924.24021  1372
  1924.24032  1646
  1924.24044  1829
  1924.24055  1951
  1924.24066  1981
  1924.24078  1951
  1924.24089  1859
  1924.24101  1798
  1924.24112  1707
  1924.24123  1676
  1924.24135  1676
  1924.24146  1737
  1924.24158  1951
  1924.24169  2164
  1924.24180  2286
  1924.24192  2316
  1924.24203  2225
  1924.24214  2012
  1924.24226  1707
  1924.24237  1402
  1924.24249  1128
  1924.24260   914
  1924.24271   853
  1924.24283   914
  1924.24294  1128
  1924.24306  1433
  1924.24317  1707
  1924.24328  1981
  1924.24340  2103
  1924.24351  2164
  1924.24362  2073
  1924.24374  1951
  1924.24385  1829
  1924.24397  1676
  1924.24408  1554
  1924.24419  1554
  1924.24431  1676
  1924.24442  1920
  1924.24454  2164
  1924.24465  2347
  1924.24476  2438
  1924.24488  2347
  1924.24499  2103
  1924.24510  1768
  1924.24522  1372
  1924.24533  1067
  1924.24545   884
  1924.24556   853
  1924.24567   975
  1924.24579  1280
  1924.24590  1585
  1924.24602  1951
  1924.24613  2195
  1924.24624  2256
  1924.24636  2195
  1924.24647  2012
  1924.24658  1798
  1924.24670  1585
  1924.24681  1433
  1924.24693  1372
  1924.24704  1463
  1924.24715  1646
  1924.24727  1920
  1924.24738  2225
  1924.24750  2408
  1924.24761  2469
  1924.24772  2377
  1924.24784  2103
  1924.24795  1707
  1924.24806  1311
  1924.24818  1036
  1924.24829   853
  1924.24841   853
  1924.24852  1006
  1924.24863  1311
  1924.24875  1676
  1924.24886  2012
  1924.24898  2256
  1924.24909  2347
  1924.24920  2256
  1924.24932  2042
  1924.24943  1829
  1924.24954  1494
  1924.24966  1311
  1924.24977  1250
  1924.24989  1341
  1924.25000  1615
  1924.25011  1920
  1924.25023  2225
  1924.25034  2438
  1924.25046  2499
  1924.25057  2347
  1924.25068  2042
  1924.25080  1676
  1924.25091  1280
  1924.25102  1036
  1924.25114   884
  1924.25125   914
  1924.25137  1158
  1924.25148  1524
  1924.25159  1890
  1924.25171  2195
  1924.25182  2408
  1924.25194  2377
  1924.25205  2195
  1924.25216  1951
  1924.25228  1646
  1924.25239  1341
  1924.25250  1158
  1924.25262  1158
  1924.25273  1372
  1924.25285  1646
  1924.25296  1981
  1924.25307  2286
  1924.25319  2499
  1924.25330  2499
  1924.25342  2256
  1924.25353  1920
  1924.25364  1585
  1924.25376  1250
  1924.25387  1006
  1924.25398   975
  1924.25410  1189
  1924.25421  1463
  1924.25433  1798
  1924.25444  2134
  1924.25455  2469
  1924.25467  2499
  1924.25478  2377
  1924.25490  2103
  1924.25501  1798
  1924.25512  1463
  1924.25524  1219
  1924.25535  1097
  1924.25546  1189
  1924.25558  1524
  1924.25569  1920
  1924.25581  2316
  1924.25592  2499
  1924.25603  2530
  1924.25615  2408
  1924.25626  2134
  1924.25638  1798
  1924.25649  1433
  1924.25660  1158
  1924.25672  1067
  1924.25683  1128
  1924.25694  1402
  1924.25706  1737
  1924.25717  2103
  1924.25729  2408
  1924.25740  2591
  1924.25751  2591
  1924.25763  2377
  1924.25774  1981
  1924.25786  1615
  1924.25797  1280
  1924.25808  1067
  1924.25820  1067
  1924.25831  1311
  1924.25842  1646
  1924.25854  1951
  1924.25865  2256
  1924.25877  2469
  1924.25888  2499
  1924.25899  2316
  1924.25911  1981
  1924.25922  1676
  1924.25934  1402
  1924.25945  1219
  1924.25956  1189
  1924.25968  1341
  1924.25979  1615
  1924.25990  1920
  1924.26002  2195
  1924.26013  2530
  1924.26025  2652
  1924.26036  2530
  1924.26047  2134
  1924.26059  1707
  1924.26070  1341
  1924.26082  1128
  1924.26093  1036
  1924.26104  1097
  1924.26116  1311
  1924.26127  1615
  1924.26138  1951
  1924.26150  2256
  1924.26161  2408
  1924.26173  2438
  1924.26184  2286
  1924.26195  2042
  1924.26207  1798
  1924.26218  1615
  1924.26230  1524
  1924.26241  1585
  1924.26252  1737
  1924.26264  2012
  1924.26275  2256
  1924.26286  2530
  1924.26298  2652
  1924.26309  2652
  1924.26321  2438
  1924.26332  2073
  1924.26343  1737
  1924.26355  1372
  1924.26366  1128
  1924.26378  1097
  1924.26389  1311
  1924.26400  1615
  1924.26412  1859
  1924.26423  2103
  1924.26434  2286
  1924.26446  2377
  1924.26457  2286
  1924.26469  2103
  1924.26480  1951
  1924.26491  1829
  1924.26503  1737
  1924.26514  1737
  1924.26526  1829
  1924.26537  1981
  1924.26548  2225
  1924.26560  2469
  1924.26571  2682
  1924.26582  2743
  1924.26594  2682
  1924.26605  2225
  1924.26617  1890
  1924.26628  1585
  1924.26639  1341
  1924.26651  1189
  1924.26662  1219
  1924.26673  1372
  1924.26685  1615
  1924.26696  1920
  1924.26708  2134
  1924.26719  2286
  1924.26730  2316
  1924.26742  2286
  1924.26753  2195
  1924.26765  2042
  1924.26776  1890
  1924.26787  1859
  1924.26799  1890
  1924.26810  2042
  1924.26821  2256
  1924.26833  2438
  1924.26844  2621
  1924.26856  2713
  1924.26867  2713
  1924.26878  2621
  1924.26890  2316
  1924.26901  1981
  1924.26913  1676
  1924.26924  1463
  1924.26935  1311
  1924.26947  1341
  1924.26958  1524
  1924.26969  1737
  1924.26981  1981
  1924.26992  2134
  1924.27004  2225
  1924.27015  2256
  1924.27026  2225
  1924.27038  2134
  1924.27049  2012
  1924.27061  1920
  1924.27072  1920
  1924.27083  2012
  1924.27095  2164
  1924.27106  2347
  1924.27117  2499
  1924.27129  2621
  1924.27140  2682
  1924.27152  2591
  1924.27163  2438
  1924.27174  2256
  1924.27186  2073
  1924.27197  1768
  1924.27209  1524
  1924.27220  1372
  1924.27231  1402
  1924.27243  1524
  1924.27254  1737
  1924.27265  1920
  1924.27277  2042
  1924.27288  2164
  1924.27300  2195
  1924.27311  2164
  1924.27322  2073
  1924.27334  1981
  1924.27345  1920
  1924.27357  1951
  1924.27368  2073
  1924.27379  2256
  1924.27391  2377
  1924.27402  2530
  1924.27413  2591
  1924.27425  2591
  1924.27436  2469
  1924.27448  2256
  1924.27459  2042
  1924.27470  1829
  1924.27482  1646
  1924.27493  1494
  1924.27505  1402
  1924.27516  1402
  1924.27527  1463
  1924.27539  1585
  1924.27550  1737
  1924.27561  1890
  1924.27573  2042
  1924.27584  2134
  1924.27596  2103
  1924.27607  2042
  1924.27618  1981
  1924.27630  1890
  1924.27641  1920
  1924.27653  2042
  1924.27664  2134
  1924.27675  2256
  1924.27687  2377
  1924.27698  2469
  1924.27709  2438
  1924.27721  2286
  1924.27732  2103
  1924.27744  1951
  1924.27755  1768
  1924.27766  1646
  1924.27778  1494
  1924.27789  1372
  1924.27801  1372
  1924.27812  1433
  1924.27823  1554
  1924.27835  1676
  1924.27846  1829
  1924.27857  2012
  1924.27869  2134
  1924.27880  2073
  1924.27892  2012
  1924.27903  1951
  1924.27914  1890
  1924.27926  1859
  1924.27937  1890
  1924.27949  2042
  1924.27960  2134
  1924.27971  2256
  1924.27983  2377
  1924.27994  2408
  1924.28005  2286
  1924.28017  2103
  1924.28028  1951
  1924.28040  1768
  1924.28051  1615
  1924.28062  1433
  1924.28074  1341
  1924.28085  1341
  1924.28097  1433
  1924.28108  1585
  1924.28119  1737
  1924.28131  1920
  1924.28142  2042
  1924.28153  2164
  1924.28165  2134
  1924.28176  2073
  1924.28188  1981
  1924.28199  1890
  1924.28210  1829
  1924.28222  1829
  1924.28233  1890
  1924.28245  2042
  1924.28256  2164
  1924.28267  2286
  1924.28279  2347
  1924.28290  2286
  1924.28301  2134
  1924.28313  1981
  1924.28324  1768
  1924.28336  1524
  1924.28347  1341
  1924.28358  1250
  1924.28370  1250
  1924.28381  1341
  1924.28393  1554
  1924.28404  1768
  1924.28415  1981
  1924.28427  2134
  1924.28438  2225
  1924.28449  2225
  1924.28461  2134
  1924.28472  1981
  1924.28484  1829
  1924.28495  1707
  1924.28506  1737
  1924.28518  1829
  1924.28529  1981
  1924.28541  2164
  1924.28552  2286
  1924.28563  2347
  1924.28575  2316
  1924.28586  2164
  1924.28597  1951
  1924.28609  1707
  1924.28620  1402
  1924.28632  1219
  1924.28643  1158
  1924.28654  1189
  1924.28666  1372
  1924.28677  1646
  1924.28689  1920
  1924.28700  2134
  1924.28711  2286
  1924.28723  2316
  1924.28734  2225
  1924.28745  2042
  1924.28757  1829
  1924.28768  1646
  1924.28780  1554
  1924.28791  1615
  1924.28802  1768
  1924.28814  1951
  1924.28825  2195
  1924.28837  2347
  1924.28848  2408
  1924.28859  2347
  1924.28871  2164
  1924.28882  1859
  1924.28893  1524
  1924.28905  1250
  1924.28916  1097
  1924.28928  1097
  1924.28939  1189
  1924.28950  1494
  1924.28962  1798
  1924.28973  2103
  1924.28985  2347
  1924.28996  2438
  1924.29007  2316
  1924.29019  2134
  1924.29030  1859
  1924.29041  1615
  1924.29053  1402
  1924.29064  1341
  1924.29076  1433
  1924.29087  1676
  1924.29098  1951
  1924.29110  2256
  1924.29121  2408
  1924.29133  2438
  1924.29144  2286
  1924.29155  2073
  1924.29167  1676
  1924.29178  1341
  1924.29189  1067
  1924.29201  1006
  1924.29212  1067
  1924.29224  1311
  1924.29235  1676
  1924.29246  2042
  1924.29258  2347
  1924.29269  2560
  1924.29281  2560
  1924.29292  2347
  1924.29303  1981
  1924.29315  1615
  1924.29326  1372
  1924.29337  1219
  1924.29349  1189
  1924.29360  1341
  1924.29372  1585
  1924.29383  1920
  1924.29394  2256
  1924.29406  2469
  1924.29417  2499
  1924.29429  2316
  1924.29440  2042
  1924.29451  1676
  1924.29463  1250
  1924.29474  1067
  1924.29485  1006
  1924.29497  1158
  1924.29508  1494
  1924.29520  1859
  1924.29531  2286
  1924.29542  2591
  1924.29554  2682
  1924.29565  2560
  1924.29577  2256
  1924.29588  1859
  1924.29599  1463
  1924.29611  1128
  1924.29622  1036
  1924.29633  1067
  1924.29645  1341
  1924.29656  1707
  1924.29668  2073
  1924.29679  2408
  1924.29690  2560
  1924.29702  2499
  1924.29713  2256
  1924.29724  1981
  1924.29736  1524
  1924.29747  1219
  1924.29759  1097
  1924.29770  1189
  1924.29781  1463
  1924.29793  1829
  1924.29804  2286
  1924.29816  2652
  1924.29827  2835
  1924.29838  2804
  1924.29850  2591
  1924.29861  2164
  1924.29872  1737
  1924.29884  1341
  1924.29895  1036
  1924.29907   945
  1924.29918  1006
  1924.29929  1311
  1924.29941  1707
  1924.29952  2103
  1924.29964  2438
  1924.29975  2560
  1924.29986  2469
  1924.29998  2225
  1924.30009  1951
  1924.30020  1524
  1924.30032  1280
  1924.30043  1219
  1924.30055  1341
  1924.30066  1646
  1924.30077  2073
  1924.30089  2499
  1924.30100  2804
  1924.30112  2957
  1924.30123  2804
  1924.30134  2530
  1924.30146  2073
  1924.30157  1585
  1924.30168  1158
  1924.30180   884
  1924.30191   823
  1924.30203  1036
  1924.30214  1402
  1924.30225  1798
  1924.30237  2164
  1924.30248  2408
  1924.30260  2469
  1924.30271  2347
  1924.30282  2073
  1924.30294  1829
  1924.30305  1463
  1924.30316  1311
  1924.30328  1341
  1924.30339  1554
  1924.30351  1951
  1924.30362  2316
  1924.30373  2682
  1924.30385  2926
  1924.30396  2926
  1924.30408  2713
  1924.30419  2377
  1924.30430  1951
  1924.30442  1402
  1924.30453  1006
  1924.30464   792
  1924.30476   732
  1924.30487   975
  1924.30499  1311
  1924.30510  1707
  1924.30521  2042
  1924.30533  2286
  1924.30544  2377
  1924.30556  2256
  1924.30567  2042
  1924.30578  1737
  1924.30590  1524
  1924.30601  1402
  1924.30612  1494
  1924.30624  1707
  1924.30635  2073
  1924.30647  2438
  1924.30658  2743
  1924.30669  2926
  1924.30681  2896
  1924.30692  2652
  1924.30704  2286
  1924.30715  1829
  1924.30726  1341
  1924.30738   975
  1924.30749   853
  1924.30760   853
  1924.30772  1067
  1924.30783  1402
  1924.30795  1737
  1924.30806  2012
  1924.30817  2225
  1924.30829  2256
  1924.30840  2164
  1924.30852  1981
  1924.30863  1829
  1924.30874  1646
  1924.30886  1615
  1924.30897  1676
  1924.30908  1890
  1924.30920  2195
  1924.30931  2469
  1924.30943  2713
  1924.30954  2835
  1924.30965  2804
  1924.30977  2560
  1924.30988  2225
  1924.31000  1798
  1924.31011  1341
  1924.31022  1097
  1924.31034   975
  1924.31045   945
  1924.31056  1036
  1924.31068  1311
  1924.31079  1615
  1924.31091  1890
  1924.31102  2073
  1924.31113  2164
  1924.31125  2134
  1924.31136  2012
  1924.31148  1951
  1924.31159  1890
  1924.31170  1768
  1924.31182  1768
  1924.31193  1951
  1924.31204  2134
  1924.31216  2377
  1924.31227  2560
  1924.31239  2652
  1924.31250  2591
  1924.31261  2438
  1924.31273  2103
  1924.31284  1737
  1924.31296  1372
  1924.31307  1097
  1924.31318   975
  1924.31330   975
  1924.31341  1067
  1924.31352  1311
  1924.31364  1615
  1924.31375  1859
  1924.31387  2042
  1924.31398  2134
  1924.31409  2134
  1924.31421  2042
  1924.31432  1981
  1924.31444  1951
  1924.31455  1920
  1924.31466  1920
  1924.31478  1951
  1924.31489  2134
  1924.31500  2316
  1924.31512  2438
  1924.31523  2530
  1924.31535  2499
  1924.31546  2377
  1924.31557  2134
  1924.31569  1829
  1924.31580  1585
  1924.31592  1280
  1924.31603  1097
  1924.31614  1006
  1924.31626  1067
  1924.31637  1219
  1924.31648  1494
  1924.31660  1768
  1924.31671  1981
  1924.31683  2134
  1924.31694  2195
  1924.31705  2134
  1924.31717  2042
  1924.31728  1981
  1924.31740  1890
  1924.31751  1798
  1924.31762  1829
  1924.31774  1951
  1924.31785  2103
  1924.31796  2256
  1924.31808  2347
  1924.31819  2377
  1924.31831  2286
  1924.31842  2134
  1924.31853  1920
  1924.31865  1585
  1924.31876  1250
  1924.31888  1128
  1924.31899  1006
  1924.31910  1006
  1924.31922  1158
  1924.31933  1402
  1924.31944  1707
  1924.31956  1951
  1924.31967  2134
  1924.31979  2225
  1924.31990  2195
  1924.32001  2134
  1924.32013  1981
  1924.32024  1829
  1924.32036  1768
  1924.32047  1676
  1924.32058  1707
  1924.32070  1859
  1924.32081  2042
  1924.32092  2225
  1924.32104  2286
  1924.32115  2286
  1924.32127  2164
  1924.32138  1951
  1924.32149  1615
  1924.32161  1311
  1924.32172  1128
  1924.32184  1006
  1924.32195  1036
  1924.32206  1219
  1924.32218  1494
  1924.32229  1859
  1924.32240  2103
  1924.32252  2286
  1924.32263  2316
  1924.32275  2225
  1924.32286  2134
  1924.32297  1951
  1924.32309  1798
  1924.32320  1554
  1924.32332  1494
  1924.32343  1554
  1924.32354  1707
  1924.32366  1920
  1924.32377  2134
  1924.32388  2286
  1924.32400  2316
  1924.32411  2164
  1924.32423  1981
  1924.32434  1676
  1924.32445  1341
  1924.32457  1128
  1924.32468  1036
  1924.32480  1067
  1924.32491  1280
  1924.32502  1554
  1924.32514  1859
  1924.32525  2134
  1924.32536  2347
  1924.32548  2408
  1924.32559  2256
  1924.32571  2073
  1924.32582  1859
  1924.32593  1585
  1924.32605  1372
  1924.32616  1341
  1924.32628  1402
  1924.32639  1585
  1924.32650  1829
  1924.32662  2073
  1924.32673  2256
  1924.32684  2286
  1924.32696  2164
  1924.32707  1951
  1924.32719  1615
  1924.32730  1280
  1924.32741  1128
  1924.32753  1097
  1924.32764  1219
  1924.32776  1463
  1924.32787  1768
  1924.32798  2073
  1924.32810  2347
  1924.32821  2499
  1924.32832  2469
  1924.32844  2256
  1924.32855  1951
  1924.32867  1615
  1924.32878  1433
  1924.32889  1280
  1924.32901  1280
  1924.32912  1372
  1924.32923  1615
  1924.32935  1890
  1924.32946  2134
  1924.32958  2316
  1924.32969  2347
  1924.32980  2195
  1924.32992  1951
  1924.33003  1676
  1924.33015  1341
  1924.33026  1219
  1924.33037  1250
  1924.33049  1372
  1924.33060  1702
  1924.33071  2091
  1924.33083  2423
  1924.33094  2621
  1924.33106  2530
  1924.33117  2256
  1924.33128  1951
  1924.33140  1646
  1924.33151  1341
  1924.33163  1250
  1924.33174  1250
  1924.33185  1341
  1924.33197  1615
  1924.33208  1920
  1924.33219  2164
  1924.33231  2316
  1924.33242  2316
  1924.33254  2164
  1924.33265  1951
  1924.33276  1615
  1924.33288  1372
  1924.33299  1311
  1924.33311  1402
  1924.33322  1615
  1924.33333  1890
  1924.33345  2164
  1924.33356  2408
  1924.33367  2591
  1924.33379  2621
  1924.33390  2408
  1924.33402  2073
  1924.33413  1707
  1924.33424  1372
  1924.33436  1158
  1924.33447  1128
  1924.33459  1158
  1924.33470  1341
  1924.33481  1676
  1924.33493  2012
  1924.33504  2347
  1924.33515  2469
  1924.33527  2469
  1924.33538  2256
  1924.33550  2073
  1924.33561  1768
  1924.33572  1585
  1924.33584  1615
  1924.33595  1707
  1924.33607  1920
  1924.33618  2225
  1924.33629  2530
  1924.33641  2774
  1924.33652  2865
  1924.33663  2713
  1924.33675  2438
  1924.33686  2103
  1924.33698  1707
  1924.33709  1433
  1924.33720  1311
  1924.33732  1311
  1924.33743  1402
  1924.33755  1646
  1924.33766  1890
  1924.33777  2134
  1924.33789  2286
  1924.33800  2316
  1924.33811  2225
  1924.33823  2073
  1924.33834  1890
  1924.33846  1646
  1924.33857  1524
  1924.33868  1585
  1924.33880  1707
  1924.33891  1920
  1924.33903  2164
  1924.33914  2377
  1924.33925  2560
  1924.33937  2621
  1924.33948  2469
  1924.33959  2134
  1924.33971  1829
  1924.33982  1372
  1924.33994  1158
  1924.34005  1128
  1924.34016  1158
  1924.34028  1280
  1924.34039  1494
  1924.34051  1737
  1924.34062  1951
  1924.34073  2103
  1924.34085  2164
  1924.34096  2134
  1924.34107  2042
  1924.34119  1890
  1924.34130  1737
  1924.34142  1707
  1924.34153  1737
  1924.34164  1859
  1924.34176  2042
  1924.34187  2256
  1924.34199  2469
  1924.34210  2530
  1924.34221  2530
  1924.34233  2347
  1924.34244  2062
  1924.34255  1730
  1924.34267  1435
  1924.34278  1250
  1924.34290  1128
  1924.34301  1158
  1924.34312  1372
  1924.34324  1615
  1924.34335  1890
  1924.34347  2103
  1924.34358  2195
  1924.34369  2256
  1924.34381  2195
  1924.34392  2073
  1924.34403  1951
  1924.34415  1829
  1924.34426  1768
  1924.34438  1798
  1924.34449  2012
  1924.34460  2286
  1924.34472  2530
  1924.34483  2713
  1924.34495  2743
  1924.34506  2621
  1924.34517  2377
  1924.34529  2073
  1924.34540  1707
  1924.34551  1341
  1924.34563  1158
  1924.34574  1128
  1924.34586  1219
  1924.34597  1433
  1924.34608  1676
  1924.34620  1890
  1924.34631  2073
  1924.34643  2134
  1924.34654  2164
  1924.34665  2103
  1924.34677  1951
  1924.34688  1829
  1924.34699  1768
  1924.34711  1890
  1924.34722  2042
  1924.34734  2256
  1924.34745  2469
  1924.34756  2621
  1924.34768  2682
  1924.34779  2621
  1924.34791  2469
  1924.34802  2225
  1924.34813  1890
  1924.34825  1554
  1924.34836  1311
  1924.34847  1189
  1924.34859  1189
  1924.34870  1311
  1924.34882  1494
  1924.34893  1707
  1924.34904  1890
  1924.34916  2042
  1924.34927  2103
  1924.34939  2103
  1924.34950  2073
  1924.34961  2012
  1924.34973  1920
  1924.34984  1890
  1924.34995  1981
  1924.35007  2134
  1924.35018  2316
  1924.35030  2530
  1924.35041  2621
  1924.35052  2652
  1924.35064  2560
  1924.35075  2377
  1924.35087  2134
  1924.35098  1920
  1924.35109  1524
  1924.35121  1341
  1924.35132  1250
  1924.35143  1250
  1924.35155  1402
  1924.35166  1554
  1924.35178  1737
  1924.35189  1920
  1924.35200  2042
  1924.35212  2103
  1924.35223  2103
  1924.35235  2073
  1924.35246  2012
  1924.35257  1981
  1924.35269  1981
  1924.35280  2073
  1924.35291  2195
  1924.35303  2408
  1924.35314  2469
  1924.35326  2560
  1924.35337  2560
  1924.35348  2438
  1924.35360  2256
  1924.35371  1981
  1924.35383  1737
  1924.35394  1524
  1924.35405  1372
  1924.35417  1311
  1924.35428  1341
  1924.35439  1463
  1924.35451  1554
  1924.35462  1737
  1924.35474  1920
  1924.35485  2042
  1924.35496  2073
  1924.35508  2134
  1924.35519  2073
  1924.35531  2042
  1924.35542  2042
  1924.35553  2073
  1924.35565  2134
  1924.35576  2225
  1924.35587  2316
  1924.35599  2408
  1924.35610  2438
  1924.35622  2408
  1924.35633  2316
  1924.35644  2134
  1924.35656  1920
  1924.35667  1676
  1924.35679  1494
  1924.35690  1372
  1924.35701  1311
  1924.35713  1311
  1924.35724  1402
  1924.35735  1554
  1924.35747  1707
  1924.35758  1890
  1924.35770  2012
  1924.35781  2073
  1924.35792  2103
  1924.35804  2073
  1924.35815  2042
  1924.35827  2012
  1924.35838  2012
  1924.35849  2042
  1924.35861  2134
  1924.35872  2195
  1924.35883  2286
  1924.35895  2316
  1924.35906  2286
  1924.35918  2225
  1924.35929  2103
  1924.35940  1890
  1924.35952  1676
  1924.35963  1463
  1924.35974  1341
  1924.35986  1280
  1924.35997  1311
  1924.36009  1402
  1924.36020  1585
  1924.36031  1798
  1924.36043  1981
  1924.36054  2134
  1924.36066  2225
  1924.36077  2256
  1924.36088  2195
  1924.36100  2073
  1924.36111  2012
  1924.36122  1951
  1924.36134  1920
  1924.36145  1981
  1924.36157  2042
  1924.36168  2134
  1924.36179  2225
  1924.36191  2256
  1924.36202  2195
  1924.36214  2103
  1924.36225  1920
  1924.36236  1707
  1924.36248  1463
  1924.36259  1341
  1924.36270  1219
  1924.36282  1250
  1924.36293  1372
  1924.36305  1554
  1924.36316  1829
  1924.36327  2012
  1924.36339  2195
  1924.36350  2286
  1924.36362  2286
  1924.36373  2195
  1924.36384  2103
  1924.36396  1890
  1924.36407  1798
  1924.36418  1768
  1924.36430  1798
  1924.36441  1890
  1924.36453  2073
  1924.36464  2164
  1924.36475  2256
  1924.36487  2225
  1924.36498  2073
  1924.36510  1890
  1924.36521  1676
  1924.36532  1433
  1924.36544  1280
  1924.36555  1219
  1924.36566  1311
  1924.36578  1494
  1924.36589  1768
  1924.36601  2073
  1924.36612  2286
  1924.36623  2408
  1924.36635  2408
  1924.36646  2286
  1924.36658  2134
  1924.36669  2012
  1924.36680  1829
  1924.36692  1615
  1924.36703  1554
  1924.36714  1615
  1924.36726  1798
  1924.36737  2012
  1924.36749  2225
  1924.36760  2316
  1924.36771  2316
  1924.36783  2195
  1924.36794  1951
  1924.36806  1676
  1924.36817  1372
  1924.36828  1219
  1924.36840  1219
  1924.36851  1341
  1924.36862  1585
  1924.36874  1890
  1924.36885  2195
  1924.36897  2438
  1924.36908  2591
  1924.36919  2560
  1924.36931  2316
  1924.36942  2012
  1924.36954  1737
  1924.36965  1463
  1924.36976  1341
  1924.36988  1341
  1924.36999  1494
  1924.37010  1737
  1924.37022  2042
  1924.37033  2256
  1924.37045  2347
  1924.37056  2316
  1924.37067  2103
  1924.37079  1829
  1924.37090  1524
  1924.37102  1280
  1924.37113  1189
  1924.37124  1250
  1924.37136  1433
  1924.37147  1798
  1924.37158  2195
  1924.37170  2499
  1924.37181  2713
  1924.37193  2713
  1924.37204  2530
  1924.37215  2225
  1924.37227  1890
  1924.37238  1463
  1924.37250  1250
  1924.37261  1097
  1924.37272  1158
  1924.37284  1372
  1924.37295  1707
  1924.37306  2042
  1924.37318  2286
  1924.37329  2438
  1924.37341  2347
  1924.37352  2164
  1924.37363  1890
  1924.37375  1554
  1924.37386  1341
  1924.37398  1250
  1924.37409  1402
  1924.37420  1646
  1924.37432  2042
  1924.37443  2438
  1924.37454  2774
  1924.37466  2926
  1924.37477  2835
  1924.37489  2560
  1924.37500  2134
  1924.37511  1707
  1924.37523  1219
  1924.37534   945
  1924.37546   914
  1924.37557  1036
  1924.37568  1402
  1924.37580  1768
  1924.37591  2134
  1924.37602  2377
  1924.37614  2438
  1924.37625  2377
  1924.37637  2195
  1924.37648  1890
  1924.37659  1585
  1924.37671  1372
  1924.37682  1372
  1924.37694  1524
  1924.37705  1829
  1924.37716  2225
  1924.37728  2652
  1924.37739  2926
  1924.37750  3048
  1924.37762  2926
  1924.37773  2499
  1924.37785  2073
  1924.37796  1554
  1924.37807  1097
  1924.37819   853
  1924.37830   792
  1924.37842   884
  1924.37853  1311
  1924.37864  1707
  1924.37876  2103
  1924.37887  2377
  1924.37898  2408
  1924.37910  2256
  1924.37921  2103
  1924.37933  1829
  1924.37944  1494
  1924.37955  1372
  1924.37967  1494
  1924.37978  1768
  1924.37990  2134
  1924.38001  2560
  1924.38012  2896
  1924.38024  3109
  1924.38035  3048
  1924.38046  2743
  1924.38058  2286
  1924.38069  1798
  1924.38081  1311
  1924.38092   975
  1924.38103   732
  1924.38115   701
  1924.38126   853
  1924.38138  1219
  1924.38149  1676
  1924.38160  2073
  1924.38172  2347
  1924.38183  2408
  1924.38194  2286
  1924.38206  2042
  1924.38217  1768
  1924.38229  1554
  1924.38240  1463
  1924.38251  1554
  1924.38263  1768
  1924.38274  2225
  1924.38286  2621
  1924.38297  2926
  1924.38308  3048
  1924.38320  2987
  1924.38331  2682
  1924.38342  2225
  1924.38354  1676
  1924.38365  1158
  1924.38377   823
  1924.38388   701
  1924.38399   732
  1924.38411   914
  1924.38422  1341
  1924.38434  1768
  1924.38445  2073
  1924.38456  2256
  1924.38468  2256
  1924.38479  2134
  1924.38490  1951
  1924.38502  1768
  1924.38513  1585
  1924.38525  1585
  1924.38536  1737
  1924.38547  2042
  1924.38559  2377
  1924.38570  2743
  1924.38582  2926
  1924.38593  2957
  1924.38604  2774
  1924.38616  2438
  1924.38627  2042
  1924.38638  1554
  1924.38650  1036
  1924.38661   762
  1924.38673   671
  1924.38684   732
  1924.38695   975
  1924.38707  1341
  1924.38718  1707
  1924.38730  1951
  1924.38741  2012
  1924.38752  2073
  1924.38764  2012
  1924.38775  1859
  1924.38786  1707
  1924.38798  1615
  1924.38809  1585
  1924.38821  1615
  1924.38832  1829
  1924.38843  2164
  1924.38855  2438
  1924.38866  2652
  1924.38878  2743
  1924.38889  2621
  1924.38900  2316
  1924.38912  1920
  1924.38923  1494
  1924.38934   975
  1924.38946   701
  1924.38957   610
  1924.38969   671
  1924.38980   945
  1924.38991  1250
  1924.39003  1585
  1924.39014  1890
  1924.39026  2134
  1924.39037  2195
  1924.39048  2103
  1924.39060  1981
  1924.39071  1768
  1924.39082  1707
  1924.39094  1707
  1924.39105  1798
  1924.39117  2012
  1924.39128  2225
  1924.39139  2438
  1924.39151  2621
  1924.39162  2682
  1924.39173  2560
  1924.39185  2316
  1924.39196  2012
  1924.39208  1707
  1924.39219  1219
  1924.39230   914
  1924.39242   853
  1924.39253   914
  1924.39265  1158
  1924.39276  1372
  1924.39287  1707
  1924.39299  1981
  1924.39310  2256
  1924.39321  2316
  1924.39333  2256
  1924.39344  2134
  1924.39356  2012
  1924.39367  1890
  1924.39378  1859
  1924.39390  1890
  1924.39401  2042
  1924.39413  2195
  1924.39424  2377
  1924.39435  2530
  1924.39447  2560
  1924.39458  2499
  1924.39469  2286
  1924.39481  1981
  1924.39492  1676
  1924.39504  1341
  1924.39515  1158
  1924.39526  1067
  1924.39538  1067
  1924.39549  1219
  1924.39561  1433
  1924.39572  1737
  1924.39583  2042
  1924.39595  2225
  1924.39606  2347
  1924.39617  2347
  1924.39629  2225
  1924.39640  2134
  1924.39652  1981
  1924.39663  1890
  1924.39674  1890
  1924.39686  1920
  1924.39697  2042
  1924.39709  2195
  1924.39720  2316
  1924.39731  2438
  1924.39743  2377
  1924.39754  2256
  1924.39765  2042
  1924.39777  1798
  1924.39788  1494
  1924.39800  1280
  1924.39811  1189
  1924.39822  1219
  1924.39834  1372
  1924.39845  1646
  1924.39857  1920
  1924.39868  2195
  1924.39879  2377
  1924.39891  2469
  1924.39902  2438
  1924.39913  2316
  1924.39925  2164
  1924.39936  1981
  1924.39948  1859
  1924.39959  1798
  1924.39970  1798
  1924.39982  1859
  1924.39993  2012
  1924.40005  2164
  1924.40016  2286
  1924.40027  2316
  1924.40039  2256
  1924.40050  2134
  1924.40061  1951
  1924.40073  1646
  1924.40084  1402
  1924.40096  1280
  1924.40107  1280
  1924.40118  1433
  1924.40130  1676
  1924.40141  1951
  1924.40153  2256
  1924.40164  2469
  1924.40175  2560
  1924.40187  2530
  1924.40198  2377
  1924.40209  2164
  1924.40221  1981
  1924.40232  1829
  1924.40244  1676
  1924.40255  1707
  1924.40266  1768
  1924.40278  1890
  1924.40289  2073
  1924.40301  2256
  1924.40312  2316
  1924.40323  2256
  1924.40335  2134
  1924.40346  1981
  1924.40357  1676
  1924.40369  1402
  1924.40380  1311
  1924.40392  1341
  1924.40403  1554
  1924.40414  1798
  1924.40426  2134
  1924.40437  2408
  1924.40449  2560
  1924.40460  2621
  1924.40471  2530
  1924.40483  2316
  1924.40494  2042
  1924.40505  1768
  1924.40517  1554
  1924.40528  1463
  1924.40540  1433
  1924.40551  1554
  1924.40562  1737
  1924.40574  1981
  1924.40585  2164
  1924.40597  2256
  1924.40608  2225
  1924.40619  2103
  1924.40631  1859
  1924.40642  1615
  1924.40653  1402
  1924.40665  1372
  1924.40676  1433
  1924.40688  1615
  1924.40699  1890
  1924.40710  2195
  1924.40722  2469
  1924.40733  2652
  1924.40745  2652
  1924.40756  2469
  1924.40767  2195
  1924.40779  1890
  1924.40790  1585
  1924.40801  1372
  1924.40813  1280
  1924.40824  1341
  1924.40836  1494
  1924.40847  1768
  1924.40858  2012
  1924.40870  2195
  1924.40881  2256
  1924.40893  2195
  1924.40904  2042
  1924.40915  1829
  1924.40927  1646
  1924.40938  1524
  1924.40949  1524
  1924.40961  1646
  1924.40972  1890
  1924.40984  2195
  1924.40995  2469
  1924.41006  2682
  1924.41018  2713
  1924.41029  2621
  1924.41041  2316
  1924.41052  2073
  1924.41063  1707
  1924.41075  1402
  1924.41086  1219
  1924.41097  1158
  1924.41109  1250
  1924.41120  1463
  1924.41132  1737
  1924.41143  1951
  1924.41154  2164
  1924.41166  2225
  1924.41177  2134
  1924.41189  2012
  1924.41200  1768
  1924.41211  1585
  1924.41223  1524
  1924.41234  1524
  1924.41245  1707
  1924.41257  1951
  1924.41268  2256
  1924.41280  2530
  1924.41291  2713
  1924.41302  2713
  1924.41314  2530
  1924.41325  2256
  1924.41337  1890
  1924.41348  1524
  1924.41359  1219
  1924.41371  1097
  1924.41382  1097
  1924.41393  1250
  1924.41405  1554
  1924.41416  1859
  1924.41428  2103
  1924.41439  2286
  1924.41450  2256
  1924.41462  2103
  1924.41473  1951
  1924.41485  1768
  1924.41496  1646
  1924.41507  1585
  1924.41519  1676
  1924.41530  1920
  1924.41541  2195
  1924.41553  2499
  1924.41564  2774
  1924.41576  2804
  1924.41587  2652
  1924.41598  2316
  1924.41610  1951
  1924.41621  1585
  1924.41633  1311
  1924.41644  1097
  1924.41655  1036
  1924.41667  1128
  1924.41678  1372
  1924.41689  1676
  1924.41701  1981
  1924.41712  2195
  1924.41724  2256
  1924.41735  2195
  1924.41746  2042
  1924.41758  1890
  1924.41769  1737
  1924.41781  1676
  1924.41792  1798
  1924.41803  2012
  1924.41815  2256
  1924.41826  2469
  1924.41837  2652
  1924.41849  2865
  1924.41860  2804
  1924.41872  2560
  1924.41883  2256
  1924.41894  1829
  1924.41906  1463
  1924.41917  1189
  1924.41929  1006
  1924.41940  1036
  1924.41951  1189
  1924.41963  1402
  1924.41974  1707
  1924.41985  1981
  1924.41997  2195
  1924.42008  2225
  1924.42020  2164
  1924.42031  2042
  1924.42042  1859
  1924.42054  1707
  1924.42065  1737
  1924.42077  1920
  1924.42088  2103
  1924.42099  2408
  1924.42111  2652
  1924.42122  2835
  1924.42133  2804
  1924.42145  2591
  1924.42156  2286
  1924.42168  1981
  1924.42179  1646
  1924.42190  1311
  1924.42202  1067
  1924.42213  1006
  1924.42224  1128
  1924.42236  1372
  1924.42247  1646
  1924.42259  1890
  1924.42270  2073
  1924.42281  2256
  1924.42293  2195
  1924.42304  2042
  1924.42316  1890
  1924.42327  1768
  1924.42338  1707
  1924.42350  1829
  1924.42361  2073
  1924.42372  2316
  1924.42384  2560
  1924.42395  2774
  1924.42407  2865
  1924.42418  2804
  1924.42429  2560
  1924.42441  2256
  1924.42452  1890
  1924.42464  1554
  1924.42475  1189
  1924.42486  1006
  1924.42498  1036
  1924.42509  1280
  1924.42520  1494
  1924.42532  1768
  1924.42543  1981
  1924.42555  2103
  1924.42566  2195
  1924.42577  2134
  1924.42589  1981
  1924.42600  1829
  1924.42612  1768
  1924.42623  1859
  1924.42634  2012
  1924.42646  2195
  1924.42657  2377
  1924.42668  2560
  1924.42680  2713
  1924.42691  2774
  1924.42703  2713
  1924.42714  2530
  1924.42725  2256
  1924.42737  1890
  1924.42748  1463
  1924.42760  1189
  1924.42771  1067
  1924.42782  1158
  1924.42794  1372
  1924.42805  1615
  1924.42816  1798
  1924.42828  2012
  1924.42839  2134
  1924.42851  2195
  1924.42862  2134
  1924.42873  1951
  1924.42885  1859
  1924.42896  1829
  1924.42908  1890
  1924.42919  2042
  1924.42930  2225
  1924.42942  2438
  1924.42953  2591
  1924.42964  2682
  1924.42976  2621
  1924.42987  2438
  1924.42999  2225
  1924.43010  1981
  1924.43021  1707
  1924.43033  1463
  1924.43044  1189
  1924.43056  1067
  1924.43067  1219
  1924.43078  1402
  1924.43090  1646
  1924.43101  1798
  1924.43112  2042
  1924.43124  2195
  1924.43135  2164
  1924.43147  2073
  1924.43158  1951
  1924.43169  1890
  1924.43181  1920
  1924.43192  2042
  1924.43204  2195
  1924.43215  2347
  1924.43226  2499
  1924.43238  2621
  1924.43249  2652
  1924.43260  2591
  1924.43272  2438
  1924.43283  2195
  1924.43295  1920
  1924.43306  1585
  1924.43317  1341
  1924.43329  1219
  1924.43340  1280
  1924.43352  1433
  1924.43363  1585
  1924.43374  1768
  1924.43386  1951
  1924.43397  2103
  1924.43408  2256
  1924.43420  2225
  1924.43431  2134
  1924.43443  2073
  1924.43454  1981
  1924.43465  1951
  1924.43477  2012
  1924.43488  2073
  1924.43500  2164
  1924.43511  2377
  1924.43522  2499
  1924.43534  2560
  1924.43545  2499
  1924.43556  2347
  1924.43568  2134
  1924.43579  1859
  1924.43591  1524
  1924.43602  1311
  1924.43613  1219
  1924.43625  1280
  1924.43636  1463
  1924.43648  1615
  1924.43659  1798
  1924.43670  1951
  1924.43682  2103
  1924.43693  2195
  1924.43704  2164
  1924.43716  2103
  1924.43727  2042
  1924.43739  1981
  1924.43750  1951
  1924.43761  1981
  1924.43773  2073
  1924.43784  2164
  1924.43796  2256
  1924.43807  2316
  1924.43818  2347
  1924.43830  2286
  1924.43841  2164
  1924.43852  1981
  1924.43864  1768
  1924.43875  1524
  1924.43887  1311
  1924.43898  1250
  1924.43909  1311
  1924.43921  1463
  1924.43932  1646
  1924.43944  1890
  1924.43955  2073
  1924.43966  2225
  1924.43978  2316
  1924.43989  2316
  1924.44000  2225
  1924.44012  2073
  1924.44023  1951
  1924.44035  1859
  1924.44046  1859
  1924.44057  1920
  1924.44069  2012
  1924.44080  2103
  1924.44092  2164
  1924.44103  2195
  1924.44114  2164
  1924.44126  2073
  1924.44137  1890
  1924.44148  1707
  1924.44160  1524
  1924.44171  1341
  1924.44183  1250
  1924.44194  1311
  1924.44205  1494
  1924.44217  1676
  1924.44228  1890
  1924.44240  2103
  1924.44251  2316
  1924.44262  2377
  1924.44274  2316
  1924.44285  2164
  1924.44296  2012
  1924.44308  1829
  1924.44319  1707
  1924.44331  1676
  1924.44342  1707
  1924.44353  1798
  1924.44365  1920
  1924.44376  2042
  1924.44388  2134
  1924.44399  2164
  1924.44410  2103
  1924.44422  1920
  1924.44433  1707
  1924.44444  1494
  1924.44456  1280
  1924.44467  1189
  1924.44479  1219
  1924.44490  1402
  1924.44501  1737
  1924.44513  1981
  1924.44524  2256
  1924.44536  2469
  1924.44547  2530
  1924.44558  2438
  1924.44570  2225
  1924.44581  1981
  1924.44592  1798
  1924.44604  1646
  1924.44615  1524
  1924.44627  1494
  1924.44638  1615
  1924.44649  1798
  1924.44661  1981
  1924.44672  2134
  1924.44684  2225
  1924.44695  2134
  1924.44706  1981
  1924.44718  1798
  1924.44729  1646
  1924.44740  1524
  1924.44752  1463
  1924.44763  1524
  1924.44775  1707
  1924.44786  1951
  1924.44797  2256
  1924.44809  2560
  1924.44820  2713
  1924.44832  2713
  1924.44843  2499
  1924.44854  2225
  1924.44866  1890
  1924.44877  1615
  1924.44888  1402
  1924.44900  1280
  1924.44911  1250
  1924.44923  1433
  1924.44934  1707
  1924.44945  1951
  1924.44957  2164
  1924.44968  2256
  1924.44980  2195
  1924.44991  2012
  1924.45002  1768
  1924.45014  1524
  1924.45025  1372
  1924.45036  1402
  1924.45048  1554
  1924.45059  1768
  1924.45071  2103
  1924.45082  2408
  1924.45093  2713
  1924.45105  2865
  1924.45116  2774
  1924.45128  2499
  1924.45139  2164
  1924.45150  1768
  1924.45162  1372
  1924.45173  1128
  1924.45184  1006
  1924.45196  1067
  1924.45207  1372
  1924.45219  1676
  1924.45230  2012
  1924.45241  2225
  1924.45253  2286
  1924.45264  2225
  1924.45276  2042
  1924.45287  1798
  1924.45298  1524
  1924.45310  1372
  1924.45321  1402
  1924.45332  1646
  1924.45344  1920
  1924.45355  2316
  1924.45367  2621
  1924.45378  2896
  1924.45389  2987
  1924.45401  2804
  1924.45412  2438
  1924.45423  2012
  1924.45435  1524
  1924.45446  1158
  1924.45458   884
  1924.45469   792
  1924.45480   975
  1924.45492  1341
  1924.45503  1707
  1924.45515  2012
  1924.45526  2256
  1924.45537  2347
  1924.45549  2256
  1924.45560  2073
  1924.45571  1829
  1924.45583  1554
  1924.45594  1433
  1924.45606  1524
  1924.45617  1768
  1924.45628  2042
  1924.45640  2438
  1924.45651  2835
  1924.45663  3109
  1924.45674  3109
  1924.45685  2896
  1924.45697  2438
  1924.45708  1920
  1924.45719  1402
  1924.45731   975
  1924.45742   732
  1924.45754   671
  1924.45765   914
  1924.45776  1311
  1924.45788  1737
  1924.45799  2073
  1924.45811  2286
  1924.45822  2347
  1924.45833  2225
  1924.45845  2012
  1924.45856  1768
  1924.45867  1494
  1924.45879  1463
  1924.45890  1646
  1924.45902  1920
  1924.45913  2286
  1924.45924  2682
  1924.45936  3018
  1924.45947  3170
  1924.45959  3048
  1924.45970  2682
  1924.45981  2195
  1924.45993  1646
  1924.46004  1158
  1924.46015   792
  1924.46027   610
  1924.46038   610
  1924.46050   914
  1924.46061  1311
  1924.46072  1676
  1924.46084  2042
  1924.46095  2286
  1924.46107  2347
  1924.46118  2225
  1924.46129  2012
  1924.46141  1798
  1924.46152  1585
  1924.46163  1524
  1924.46175  1646
  1924.46186  1890
  1924.46198  2316
  1924.46209  2713
  1924.46220  2987
  1924.46232  3109
  1924.46243  2987
  1924.46255  2682
  1924.46266  2195
  1924.46277  1615
  1924.46289  1097
  1924.46300   762
  1924.46311   579
  1924.46323   640
  1924.46334  1006
  1924.46346  1433
  1924.46357  1829
  1924.46368  2134
  1924.46380  2316
  1924.46391  2347
  1924.46403  2225
  1924.46414  1981
  1924.46425  1737
  1924.46437  1554
  1924.46448  1554
  1924.46459  1798
  1924.46471  2134
  1924.46482  2469
  1924.46494  2804
  1924.46505  3078
  1924.46516  3139
  1924.46528  2957
  1924.46539  2469
  1924.46551  2012
  1924.46562  1463
  1924.46573  1097
  1924.46585   823
  1924.46596   671
  1924.46607   762
  1924.46619  1097
  1924.46630  1524
  1924.46642  1859
  1924.46653  2134
  1924.46664  2377
  1924.46676  2408
  1924.46687  2256
  1924.46699  2012
  1924.46710  1829
  1924.46721  1707
  1924.46733  1676
  1924.46744  1768
  1924.46755  1981
  1924.46767  2316
  1924.46778  2621
  1924.46790  2896
  1924.46801  2987
  1924.46812  2804
  1924.46824  2469
  1924.46835  1981
  1924.46847  1524
  1924.46858  1128
  1924.46869   884
  1924.46881   823
  1924.46892   884
  1924.46903  1189
  1924.46915  1524
  1924.46926  1859
  1924.46938  2195
  1924.46949  2408
  1924.46960  2377
  1924.46972  2195
  1924.46983  2042
  1924.46995  1859
  1924.47006  1768
  1924.47017  1798
  1924.47029  1951
  1924.47040  2134
  1924.47051  2377
  1924.47063  2591
  1924.47074  2774
  1924.47086  2743
  1924.47097  2499
  1924.47108  2225
  1924.47120  1859
  1924.47131  1524
  1924.47143  1189
  1924.47154  1006
  1924.47165   945
  1924.47177  1128
  1924.47188  1433
  1924.47199  1676
  1924.47211  1981
  1924.47222  2256
  1924.47234  2408
  1924.47245  2408
  1924.47256  2256
  1924.47268  2073
  1924.47279  1890
  1924.47291  1798
  1924.47302  1768
  1924.47313  1951
  1924.47325  2042
  1924.47336  2225
  1924.47347  2408
  1924.47359  2530
  1924.47370  2560
  1924.47382  2377
  1924.47393  2134
  1924.47404  1890
  1924.47416  1615
  1924.47427  1341
  1924.47439  1158
  1924.47450  1128
  1924.47461  1250
  1924.47473  1463
  1924.47484  1737
  1924.47495  1981
  1924.47507  2195
  1924.47518  2408
  1924.47530  2377
  1924.47541  2225
  1924.47552  2073
  1924.47564  1920
  1924.47575  1798
  1924.47587  1768
  1924.47598  1829
  1924.47609  1951
  1924.47621  2073
  1924.47632  2195
  1924.47643  2316
  1924.47655  2347
  1924.47666  2225
  1924.47678  2042
  1924.47689  1829
  1924.47700  1585
  1924.47712  1372
  1924.47723  1280
  1924.47735  1280
  1924.47746  1402
  1924.47757  1585
  1924.47769  1859
  1924.47780  2073
  1924.47791  2286
  1924.47803  2469
  1924.47814  2438
  1924.47826  2316
  1924.47837  2134
  1924.47848  1981
  1924.47860  1829
  1924.47871  1707
  1924.47883  1676
  1924.47894  1768
  1924.47905  1890
  1924.47917  2012
  1924.47928  2134
  1924.47939  2195
  1924.47951  2134
  1924.47962  1981
  1924.47974  1798
  1924.47985  1646
  1924.47996  1494
  1924.48008  1402
  1924.48019  1372
  1924.48031  1524
  1924.48042  1707
  1924.48053  1951
  1924.48065  2164
  1924.48076  2377
  1924.48087  2499
  1924.48099  2469
  1924.48110  2347
  1924.48122  2164
  1924.48133  1951
  1924.48144  1768
  1924.48156  1615
  1924.48167  1554
  1924.48179  1615
  1924.48190  1737
  1924.48201  1890
  1924.48213  2012
  1924.48224  2134
  1924.48235  2134
  1924.48247  2012
  1924.48258  1890
  1924.48270  1737
  1924.48281  1615
  1924.48292  1494
  1924.48304  1524
  1924.48315  1646
  1924.48327  1829
  1924.48338  2073
  1924.48349  2286
  1924.48361  2469
  1924.48372  2530
  1924.48383  2438
  1924.48395  2286
  1924.48406  2073
  1924.48418  1859
  1924.48429  1615
  1924.48440  1463
  1924.48452  1402
  1924.48463  1463
  1924.48474  1615
  1924.48486  1768
  1924.48497  1920
  1924.48509  2073
  1924.48520  2103
  1924.48531  2042
  1924.48543  1920
  1924.48554  1798
  1924.48566  1646
  1924.48577  1524
  1924.48588  1554
  1924.48600  1707
  1924.48611  1890
  1924.48622  2134
  1924.48634  2316
  1924.48645  2499
  1924.48657  2560
  1924.48668  2438
  1924.48679  2256
  1924.48691  2042
  1924.48702  1829
  1924.48714  1646
  1924.48725  1463
  1924.48736  1341
  1924.48748  1280
  1924.48759  1402
  1924.48770  1646
  1924.48782  1859
  1924.48793  2073
  1924.48805  2134
  1924.48816  2073
  1924.48827  1951
  1924.48839  1798
  1924.48850  1646
  1924.48862  1615
  1924.48873  1707
  1924.48884  1859
  1924.48896  2073
  1924.48907  2316
  1924.48918  2530
  1924.48930  2713
  1924.48941  2682
  1924.48953  2469
  1924.48964  2225
  1924.48975  1920
  1924.48987  1585
  1924.48998  1311
  1924.49010  1158
  1924.49021  1189
  1924.49032  1341
  1924.49044  1554
  1924.49055  1768
  1924.49066  1981
  1924.49078  2134
  1924.49089  2164
  1924.49101  2073
  1924.49112  1920
  1924.49123  1798
  1924.49135  1707
  1924.49146  1676
  1924.49158  1829
  1924.49169  2012
  1924.49180  2256
  1924.49192  2499
  1924.49203  2682
  1924.49214  2774
  1924.49226  2682
  1924.49237  2438
  1924.49249  2073
  1924.49260  1707
  1924.49271  1372
  1924.49283  1158
  1924.49294  1067
  1924.49306  1128
  1924.49317  1341
  1924.49328  1615
  1924.49340  1859
  1924.49351  2103
  1924.49362  2164
  1924.49374  2164
  1924.49385  2042
  1924.49397  1890
  1924.49408  1768
  1924.49419  1707
  1924.49431  1798
  1924.49442  1920
  1924.49454  2195
  1924.49465  2438
  1924.49476  2682
  1924.49488  2804
  1924.49499  2743
  1924.49510  2560
  1924.49522  2195
  1924.49533  1829
  1924.49545  1463
  1924.49556  1219
  1924.49567  1036
  1924.49579  1006
  1924.49590  1158
  1924.49602  1402
  1924.49613  1676
  1924.49624  1981
  1924.49636  2134
  1924.49647  2195
  1924.49658  2134
  1924.49670  1981
  1924.49681  1859
  1924.49693  1768
  1924.49704  1707
  1924.49715  1829
  1924.49727  2073
  1924.49738  2286
  1924.49750  2530
  1924.49761  2743
  1924.49772  2835
  1924.49784  2743
  1924.49795  2438
  1924.49806  2073
  1924.49818  1676
  1924.49829  1250
  1924.49841  1067
  1924.49852   975
  1924.49863  1097
  1924.49875  1280
  1924.49886  1615
  1924.49898  1890
  1924.49909  2134
  1924.49920  2195
  1924.49932  2256
  1924.49943  2134
  1924.49954  1981
  1924.49966  1859
  1924.49977  1768
  1924.49989  1829
  1924.50000  1951
  1924.50011  2195
  1924.50023  2469
  1924.50034  2713
  1924.50046  2865
  1924.50057  2865
  1924.50068  2621
  1924.50080  2316
  1924.50091  1920
  1924.50102  1524
  1924.50114  1189
  1924.50125  1036
  1924.50137  1006
  1924.50148  1158
  1924.50159  1433
  1924.50171  1737
  1924.50182  2042
  1924.50194  2225
  1924.50205  2286
  1924.50216  2225
  1924.50228  2103
  1924.50239  1981
  1924.50250  1859
  1924.50262  1829
  1924.50273  1951
  1924.50285  2134
  1924.50296  2438
  1924.50307  2682
  1924.50319  2835
  1924.50330  2896
  1924.50342  2743
  1924.50353  2499
  1924.50364  2134
  1924.50376  1737
  1924.50387  1311
  1924.50398  1067
  1924.50410   975
  1924.50421  1097
  1924.50433  1311
  1924.50444  1615
  1924.50455  1890
  1924.50467  2134
  1924.50478  2225
  1924.50490  2256
  1924.50501  2164
  1924.50512  2012
  1924.50524  1890
  1924.50535  1829
  1924.50546  1859
  1924.50558  1981
  1924.50569  2225
  1924.50581  2499
  1924.50592  2713
  1924.50603  2804
  1924.50615  2804
  1924.50626  2621
  1924.50638  2286
  1924.50649  1920
  1924.50660  1554
  1924.50672  1250
  1924.50683  1067
  1924.50694  1067
  1924.50706  1219
  1924.50717  1463
  1924.50729  1768
  1924.50740  2012
  1924.50751  2195
  1924.50763  2256
  1924.50774  2225
  1924.50786  2134
  1924.50797  1981
  1924.50808  1859
  1924.50820  1829
  1924.50831  1951
  1924.50842  2134
  1924.50854  2377
  1924.50865  2591
  1924.50877  2743
  1924.50888  2804
  1924.50899  2682
  1924.50911  2438
  1924.50922  2103
  1924.50934  1768
  1924.50945  1402
  1924.50956  1158
  1924.50968  1097
  1924.50979  1158
  1924.50990  1341
  1924.51002  1585
  1924.51013  1890
  1924.51025  2103
  1924.51036  2225
  1924.51047  2286
  1924.51059  2225
  1924.51070  2134
  1924.51082  2012
  1924.51093  1890
  1924.51104  1859
  1924.51116  1951
  1924.51127  2134
  1924.51138  2316
  1924.51150  2530
  1924.51161  2682
  1924.51173  2743
  1924.51184  2591
  1924.51195  2377
  1924.51207  2073
  1924.51218  1737
  1924.51230  1433
  1924.51241  1250
  1924.51252  1219
  1924.51264  1250
  1924.51275  1463
  1924.51286  1707
  1924.51298  1981
  1924.51309  2195
  1924.51321  2316
  1924.51332  2347
  1924.51343  2316
  1924.51355  2134
  1924.51366  2042
  1924.51378  1920
  1924.51389  1951
  1924.51400  2073
  1924.51412  2225
  1924.51423  2377
  1924.51434  2530
  1924.51446  2652
  1924.51457  2591
  1924.51469  2438
  1924.51480  2225
  1924.51491  1951
  1924.51503  1676
  1924.51514  1433
  1924.51526  1311
  1924.51537  1280
  1924.51548  1402
  1924.51560  1585
  1924.51571  1829
  1924.51582  2042
  1924.51594  2225
  1924.51605  2316
  1924.51617  2316
  1924.51628  2225
  1924.51639  2103
  1924.51651  1981
  1924.51662  1890
  1924.51673  1859
  1924.51685  1920
  1924.51696  2012
  1924.51708  2225
  1924.51719  2316
  1924.51730  2408
  1924.51742  2377
  1924.51753  2286
  1924.51765  2103
  1924.51776  1829
  1924.51787  1615
  1924.51799  1372
  1924.51810  1280
  1924.51821  1311
  1924.51833  1463
  1924.51844  1646
  1924.51856  1890
  1924.51867  2164
  1924.51878  2316
  1924.51890  2438
  1924.51901  2438
  1924.51913  2316
  1924.51924  2164
  1924.51935  1981
  1924.51947  1890
  1924.51958  1829
  1924.51969  1859
  1924.51981  1951
  1924.51992  2073
  1924.52004  2134
  1924.52015  2225
  1924.52026  2225
  1924.52038  2134
  1924.52049  1981
  1924.52061  1829
  1924.52072  1585
  1924.52083  1433
  1924.52095  1372
  1924.52106  1372
  1924.52117  1494
  1924.52129  1707
  1924.52140  1981
  1924.52152  2195
  1924.52163  2408
  1924.52174  2469
  1924.52186  2438
  1924.52197  2286
  1924.52209  2103
  1924.52220  1920
  1924.52231  1768
  1924.52243  1646
  1924.52254  1615
  1924.52265  1646
  1924.52277  1768
  1924.52288  1920
  1924.52300  2042
  1924.52311  2103
  1924.52322  2073
  1924.52334  1981
  1924.52345  1798
  1924.52357  1646
  1924.52368  1524
  1924.52379  1433
  1924.52391  1494
  1924.52402  1615
  1924.52413  1859
  1924.52425  2134
  1924.52436  2377
  1924.52448  2499
  1924.52459  2560
  1924.52470  2469
  1924.52482  2316
  1924.52493  2073
  1924.52505  1829
  1924.52516  1585
  1924.52527  1433
  1924.52539  1402
  1924.52550  1463
  1924.52561  1615
  1924.52573  1798
  1924.52584  1981
  1924.52596  2103
  1924.52607  2103
  1924.52618  2012
  1924.52630  1829
  1924.52641  1707
  1924.52653  1554
  1924.52664  1494
  1924.52675  1524
  1924.52687  1676
  1924.52698  1951
  1924.52709  2256
  1924.52721  2469
  1924.52732  2652
  1924.52744  2713
  1924.52755  2621
  1924.52766  2408
  1924.52778  2103
  1924.52789  1798
  1924.52801  1494
  1924.52812  1250
  1924.52823  1158
  1924.52835  1250
  1924.52846  1433
  1924.52857  1676
  1924.52869  1890
  1924.52880  2073
  1924.52892  2134
  1924.52903  2073
  1924.52914  1920
  1924.52926  1798
  1924.52937  1676
  1924.52949  1585
  1924.52960  1676
  1924.52971  1829
  1924.52983  2103
  1924.52994  2377
  1924.53005  2652
  1924.53017  2865
  1924.53028  2896
  1924.53040  2743
  1924.53051  2438
  1924.53062  2073
  1924.53074  1646
  1924.53085  1250
  1924.53097  1036
  1924.53108   945
  1924.53119  1036
  1924.53131  1372
  1924.53142  1646
  1924.53153  1951
  1924.53165  2134
  1924.53176  2164
  1924.53188  2134
  1924.53199  1981
  1924.53210  1798
  1924.53222  1646
  1924.53233  1585
  1924.53245  1646
  1924.53256  1890
  1924.53267  2195
  1924.53279  2560
  1924.53290  2804
  1924.53301  3018
  1924.53313  2987
  1924.53324  2736
  1924.53336  2316
  1924.53347  1859
  1924.53358  1341
  1924.53370   975
  1924.53381   823
  1924.53393   823
  1924.53404  1006
  1924.53415  1311
  1924.53427  1676
  1924.53438  1951
  1924.53449  2225
  1924.53461  2286
  1924.53472  2195
  1924.53484  2012
  1924.53495  1798
  1924.53506  1646
  1924.53518  1615
  1924.53529  1737
  1924.53541  1981
  1924.53552  2286
  1924.53563  2652
  1924.53575  2987
  1924.53586  3139
  1924.53597  3048
  1924.53609  2743
  1924.53620  2256
  1924.53632  1768
  1924.53643  1219
  1924.53654   853
  1924.53666   671
  1924.53677   701
  1924.53689   975
  1924.53700  1402
  1924.53711  1798
  1924.53723  2134
  1924.53734  2316
  1924.53745  2347
  1924.53757  2195
  1924.53768  1981
  1924.53780  1798
  1924.53791  1615
  1924.53802  1615
  1924.53814  1768
  1924.53825  2103
  1924.53837  2499
  1924.53848  2865
  1924.53859  3109
  1924.53871  3231
  1924.53882  3018
  1924.53893  2621
  1924.53905  2073
  1924.53916  1524
  1924.53928  1036
  1924.53939   732
  1924.53950   640
  1924.53962   762
  1924.53973  1067
  1924.53985  1494
  1924.53996  1920
  1924.54007  2225
  1924.54019  2377
  1924.54030  2408
  1924.54041  2286
  1924.54053  2073
  1924.54064  1829
  1924.54076  1615
  1924.54087  1585
  1924.54098  1768
  1924.54110  2042
  1924.54121  2438
  1924.54133  2804
  1924.54144  3109
  1924.54155  3170
  1924.54167  3048
  1924.54178  2682
  1924.54189  2134
  1924.54201  1554
  1924.54212  1036
  1924.54224   701
  1924.54235   671
  1924.54246   823
  1924.54258  1128
  1924.54269  1524
  1924.54281  1981
  1924.54292  2286
  1924.54303  2438
  1924.54315  2377
  1924.54326  2195
  1924.54337  1981
  1924.54349  1737
  1924.54360  1615
  1924.54372  1646
  1924.54383  1859
  1924.54394  2195
  1924.54406  2530
  1924.54417  2835
  1924.54429  3048
  1924.54440  3018
  1924.54451  2713
  1924.54463  2286
  1924.54474  1798
  1924.54485  1402
  1924.54497   945
  1924.54508   762
  1924.54520   762
  1924.54531  1006
  1924.54542  1341
  1924.54554  1676
  1924.54565  2012
  1924.54577  2316
  1924.54588  2438
  1924.54599  2316
  1924.54611  2134
  1924.54622  1890
  1924.54633  1646
  1924.54645  1524
  1924.54656  1585
  1924.54668  1798
  1924.54679  2103
  1924.54690  2408
  1924.54702  2713
  1924.54713  2896
  1924.54724  2804
  1924.54736  2591
  1924.54747  2225
  1924.54759  1768
  1924.54770  1280
  1924.54781   975
  1924.54793   792
  1924.54804   853
  1924.54816  1067
  1924.54827  1433
  1924.54838  1798
  1924.54850  2103
  1924.54861  2347
  1924.54872  2408
  1924.54884  2347
  1924.54895  2134
  1924.54907  1920
  1924.54918  1707
  1924.54929  1585
  1924.54941  1615
  1924.54952  1798
  1924.54964  2073
  1924.54975  2347
  1924.54986  2560
  1924.54998  2652
  1924.55009  2621
  1924.55020  2408
  1924.55032  2103
  1924.55043  1676
  1924.55055  1311
  1924.55066  1067
  1924.55077   975
  1924.55089  1097
  1924.55100  1341
  1924.55112  1646
  1924.55123  1951
  1924.55134  2225
  1924.55146  2408
  1924.55157  2408
  1924.55168  2286
  1924.55180  2103
  1924.55191  1859
  1924.55203  1676
  1924.55214  1615
  1924.55225  1676
  1924.55237  1859
  1924.55248  2042
  1924.55260  2256
  1924.55271  2408
  1924.55282  2469
  1924.55294  2256
  1924.55305  2134
  1924.55316  1859
  1924.55328  1554
  1924.55339  1311
  1924.55351  1128
  1924.55362  1097
  1924.55373  1219
  1924.55385  1402
  1924.55396  1707
  1924.55408  2012
  1924.55419  2225
  1924.55430  2347
  1924.55442  2377
  1924.55453  2286
  1924.55464  2073
  1924.55476  1890
  1924.55487  1737
  1924.55499  1615
  1924.55510  1646
  1924.55521  1737
  1924.55533  1829
  1924.55544  1981
  1924.55556  2103
  1924.55567  2164
  1924.55578  2134
  1924.55590  2012
  1924.55601  1829
  1924.55612  1585
  1924.55624  1402
  1924.55635  1341
  1924.55647  1341
  1924.55658  1433
  1924.55669  1615
  1924.55681  1829
  1924.55692  2073
  1924.55704  2256
  1924.55715  2377
  1924.55726  2377
  1924.55738  2256
  1924.55749  2103
  1924.55760  1920
  1924.55772  1737
  1924.55783  1646
  1924.55795  1615
  1924.55806  1676
  1924.55817  1768
  1924.55829  1829
  1924.55840  1920
  1924.55852  2012
  1924.55863  2012
  1924.55874  1920
  1924.55886  1798
  1924.55897  1676
  1924.55908  1554
  1924.55920  1463
  1924.55931  1494
  1924.55943  1646
  1924.55954  1768
  1924.55965  1981
  1924.55977  2195
  1924.55988  2377
  1924.56000  2469
  1924.56011  2438
  1924.56022  2316
  1924.56034  2164
  1924.56045  1951
  1924.56056  1768
  1924.56068  1646
  1924.56079  1554
  1924.56091  1554
  1924.56102  1646
  1924.56113  1768
  1924.56125  1859
  1924.56136  1951
  1924.56148  2012
  1924.56159  1951
  1924.56170  1859
  1924.56182  1768
  1924.56193  1676
  1924.56204  1646
  1924.56216  1646
  1924.56227  1737
  1924.56239  1920
  1924.56250  2103
  1924.56261  2316
  1924.56273  2438
  1924.56284  2499
  1924.56296  2469
  1924.56307  2347
  1924.56318  2134
  1924.56330  1890
  1924.56341  1676
  1924.56352  1524
  1924.56364  1402
  1924.56375  1402
  1924.56387  1494
  1924.56398  1615
  1924.56409  1768
  1924.56421  1890
  1924.56432  1981
  1924.56444  2012
  1924.56455  1951
  1924.56466  1859
  1924.56478  1768
  1924.56489  1707
  1924.56500  1707
  1924.56512  1768
  1924.56523  1951
  1924.56535  2134
  1924.56546  2347
  1924.56557  2469
  1924.56569  2530
  1924.56580  2499
  1924.56592  2316
  1924.56603  2134
  1924.56614  1859
  1924.56626  1585
  1924.56637  1402
  1924.56648  1280
  1924.56660  1280
  1924.56671  1402
  1924.56683  1585
  1924.56694  1768
  1924.56705  1920
  1924.56717  2042
  1924.56728  2073
  1924.56740  1981
  1924.56751  1920
  1924.56762  1829
  1924.56774  1737
  1924.56785  1798
  1924.56796  1890
  1924.56808  2042
  1924.56819  2286
  1924.56831  2469
  1924.56842  2621
  1924.56853  2652
  1924.56865  2560
  1924.56876  2347
  1924.56888  2073
  1924.56899  1768
  1924.56910  1463
  1924.56922  1250
  1924.56933  1189
  1924.56944  1250
  1924.56956  1463
  1924.56967  1676
  1924.56979  1890
  1924.56990  2073
  1924.57001  2134
  1924.57013  2134
  1924.57024  2042
  1924.57036  1920
  1924.57047  1798
  1924.57058  1768
  1924.57070  1829
  1924.57081  2012
  1924.57092  2195
  1924.57104  2438
  1924.57115  2621
  1924.57127  2713
  1924.57138  2682
  1924.57149  2469
  1924.57161  2164
  1924.57172  1829
  1924.57184  1494
  1924.57195  1250
  1924.57206  1158
  1924.57218  1097
  1924.57229  1219
  1924.57240  1433
  1924.57252  1707
  1924.57263  1951
  1924.57275  2103
  1924.57286  2164
  1924.57297  2134
  1924.57309  2073
  1924.57320  1920
  1924.57332  1798
  1924.57343  1768
  1924.57354  1890
  1924.57366  2042
  1924.57377  2286
  1924.57388  2530
  1924.57400  2713
  1924.57411  2774
  1924.57423  2713
  1924.57434  2469
  1924.57445  2134
  1924.57457  1768
  1924.57468  1372
  1924.57480  1097
  1924.57491  1006
  1924.57502  1067
  1924.57514  1250
  1924.57525  1585
  1924.57536  1829
  1924.57548  2042
  1924.57559  2164
  1924.57571  2195
  1924.57582  2103
  1924.57593  1951
  1924.57605  1829
  1924.57616  1707
  1924.57628  1798
  1924.57639  1920
  1924.57650  2134
  1924.57662  2408
  1924.57673  2652
  1924.57684  2804
  1924.57696  2774
  1924.57707  2591
  1924.57719  2256
  1924.57730  1890
  1924.57741  1494
  1924.57753  1158
  1924.57764   975
  1924.57776   914
  1924.57787  1006
  1924.57798  1250
  1924.57810  1554
  1924.57821  1829
  1924.57832  2103
  1924.57844  2164
  1924.57855  2164
  1924.57867  2042
  1924.57878  1859
  1924.57889  1707
  1924.57901  1676
  1924.57912  1768
  1924.57923  1951
  1924.57935  2195
  1924.57946  2469
  1924.57958  2713
  1924.57969  2835
  1924.57980  2743
  1924.57992  2469
  1924.58003  2103
  1924.58015  1676
  1924.58026  1280
  1924.58037  1036
  1924.58049   914
  1924.58060   975
  1924.58071  1219
  1924.58083  1524
  1924.58094  1829
  1924.58106  2103
  1924.58117  2256
  1924.58128  2286
  1924.58140  2164
  1924.58151  1981
  1924.58163  1829
  1924.58174  1707
  1924.58185  1737
  1924.58197  1859
  1924.58208  2134
  1924.58219  2438
  1924.58231  2682
  1924.58242  2865
  1924.58254  2865
  1924.58265  2682
  1924.58276  2316
  1924.58288  1951
  1924.58299  1615
  1924.58311  1219
  1924.58322  1006
  1924.58333   975
  1924.58345  1097
  1924.58356  1341
  1924.58367  1707
  1924.58379  2012
  1924.58390  2195
  1924.58402  2316
  1924.58413  2286
  1924.58424  2134
  1924.58436  1951
  1924.58447  1798
  1924.58459  1707
  1924.58470  1737
  1924.58481  1890
  1924.58493  2195
  1924.58504  2469
  1924.58515  2743
  1924.58527  2865
  1924.58538  2774
  1924.58550  2560
  1924.58561  2164
  1924.58572  1768
  1924.58584  1341
  1924.58595  1097
  1924.58607   975
  1924.58618  1036
  1924.58629  1280
  1924.58641  1585
  1924.58652  1951
  1924.58663  2134
  1924.58675  2316
  1924.58686  2347
  1924.58698  2225
  1924.58709  2042
  1924.58720  1859
  1924.58732  1737
  1924.58743  1676
  1924.58755  1768
  1924.58766  1981
  1924.58777  2286
  1924.58789  2560
  1924.58800  2743
  1924.58811  2774
  1924.58823  2682
  1924.58834  2347
  1924.58846  1951
  1924.58857  1585
  1924.58868  1250
  1924.58880  1097
  1924.58891  1036
  1924.58903  1158
  1924.58914  1433
  1924.58925  1768
  1924.58937  2042
  1924.58948  2286
  1924.58959  2408
  1924.58971  2316
  1924.58982  2164
  1924.58994  1951
  1924.59005  1768
  1924.59016  1646
  1924.59028  1676
  1924.59039  1829
  1924.59051  2073
  1924.59062  2347
  1924.59073  2560
  1924.59085  2682
  1924.59096  2591
  1924.59107  2408
  1924.59119  2164
  1924.59130  1829
  1924.59142  1494
  1924.59153  1219
  1924.59164  1097
  1924.59176  1158
  1924.59187  1341
  1924.59199  1615
  1924.59210  1890
  1924.59221  2164
  1924.59233  2316
  1924.59244  2377
  1924.59255  2286
  1924.59267  2103
  1924.59278  1890
  1924.59290  1707
  1924.59301  1615
  1924.59312  1646
  1924.59324  1798
  1924.59335  2012
  1924.59347  2195
  1924.59358  2377
  1924.59369  2499
  1924.59381  2438
  1924.59392  2256
  1924.59403  2012
  1924.59415  1707
  1924.59426  1402
  1924.59438  1250
  1924.59449  1219
  1924.59460  1311
  1924.59472  1524
  1924.59483  1829
  1924.59495  2103
  1924.59506  2347
  1924.59517  2438
  1924.59529  2438
  1924.59540  2316
  1924.59551  2103
  1924.59563  1890
  1924.59574  1707
  1924.59586  1646
  1924.59597  1707
  1924.59608  1798
  1924.59620  2012
  1924.59631  2164
  1924.59643  2316
  1924.59654  2377
  1924.59665  2316
  1924.59677  2164
  1924.59688  1951
  1924.59699  1707
  1924.59711  1463
  1924.59722  1372
  1924.59734  1372
  1924.59745  1494
  1924.59756  1707
  1924.59768  1951
  1924.59779  2195
  1924.59791  2408
  1924.59802  2499
  1924.59813  2499
  1924.59825  2347
  1924.59836  2134
  1924.59847  1890
  1924.59859  1737
  1924.59870  1615
  1924.59882  1615
  1924.59893  1707
  1924.59904  1829
  1924.59916  1981
  1924.59927  2134
  1924.59939  2195
  1924.59950  2164
  1924.59961  2042
  1924.59973  1859
  1924.59984  1707
  1924.59995  1554
  1924.60007  1494
  1924.60018  1524
  1924.60030  1676
  1924.60041  1890
  1924.60052  2103
  1924.60064  2347
  1924.60075  2530
  1924.60087  2591
  1924.60098  2560
  1924.60109  2408
  1924.60121  2164
  1924.60132  1951
  1924.60143  1707
  1924.60155  1554
  1924.60166  1524
  1924.60178  1554
  1924.60189  1676
  1924.60200  1829
  1924.60212  1951
  1924.60223  2073
  1924.60235  2103
  1924.60246  2073
  1924.60257  1951
  1924.60269  1829
  1924.60280  1707
  1924.60291  1646
  1924.60303  1646
  1924.60314  1737
  1924.60326  1890
  1924.60337  2103
  1924.60348  2347
  1924.60360  2560
  1924.60371  2682
  1924.60383  2621
  1924.60394  2469
  1924.60405  2286
  1924.60417  1981
  1924.60428  1707
  1924.60439  1463
  1924.60451  1311
  1924.60462  1341
  1924.60474  1433
  1924.60485  1615
  1924.60496  1768
  1924.60508  1981
  1924.60519  2073
  1924.60531  2103
  1924.60542  2012
  1924.60553  1890
  1924.60565  1798
  1924.60576  1707
  1924.60587  1707
  1924.60599  1768
  1924.60610  1920
  1924.60622  2164
  1924.60633  2438
  1924.60644  2621
  1924.60656  2774
  1924.60667  2743
  1924.60679  2591
  1924.60690  2316
  1924.60701  1951
  1924.60713  1585
  1924.60724  1341
  1924.60735  1158
  1924.60747  1128
  1924.60758  1219
  1924.60770  1402
  1924.60781  1646
  1924.60792  1920
  1924.60804  2103
  1924.60815  2164
  1924.60827  2134
  1924.60838  2012
  1924.60849  1859
  1924.60861  1737
  1924.60872  1676
  1924.60883  1768
  1924.60895  1981
  1924.60906  2225
  1924.60918  2530
  1924.60929  2774
  1924.60940  2926
  1924.60952  2865
  1924.60963  2682
  1924.60974  2377
  1924.60986  1920
  1924.60997  1494
  1924.61009  1158
  1924.61020   975
  1924.61031   914
  1924.61043  1097
  1924.61054  1372
  1924.61066  1707
  1924.61077  1981
  1924.61088  2225
  1924.61100  2286
  1924.61111  2195
  1924.61122  2042
  1924.61134  1829
  1924.61145  1676
  1924.61157  1676
  1924.61168  1768
  1924.61179  2012
  1924.61191  2286
  1924.61202  2621
  1924.61214  2896
  1924.61225  3018
  1924.61236  2926
  1924.61248  2652
  1924.61259  2195
  1924.61270  1707
  1924.61282  1280
  1924.61293   975
  1924.61305   823
  1924.61316   853
  1924.61327  1036
  1924.61339  1402
  1924.61350  1768
  1924.61362  2103
  1924.61373  2316
  1924.61384  2377
  1924.61396  2256
  1924.61407  2103
  1924.61418  1859
  1924.61430  1707
  1924.61441  1615
  1924.61453  1768
  1924.61464  1981
  1924.61475  2316
  1924.61487  2682
  1924.61498  2987
  1924.61510  3109
  1924.61521  3018
  1924.61532  2713
  1924.61544  2195
  1924.61555  1707
  1924.61566  1219
  1924.61578   853
  1924.61589   732
  1924.61601   823
  1924.61612  1097
  1924.61623  1524
  1924.61635  1920
  1924.61646  2256
  1924.61658  2438
  1924.61669  2469
  1924.61680  2286
  1924.61692  2012
  1924.61703  1768
  1924.61714  1615
  1924.61726  1585
  1924.61737  1768
  1924.61749  2073
  1924.61760  2438
  1924.61771  2804
  1924.61783  3078
  1924.61794  3170
  1924.61806  2987
  1924.61817  2560
  1924.61828  2073
  1924.61840  1524
  1924.61851  1036
  1924.61862   823
  1924.61874   792
  1924.61885   975
  1924.61897  1341
  1924.61908  1798
  1924.61919  2195
  1924.61931  2469
  1924.61942  2591
  1924.61954  2438
  1924.61965  2256
  1924.61976  1951
  1924.61988  1707
  1924.61999  1554
  1924.62010  1615
  1924.62022  1859
  1924.62033  2225
  1924.62045  2621
  1924.62056  2987
  1924.62067  3139
  1924.62079  3109
  1924.62090  2804
  1924.62102  2408
  1924.62113  1890
  1924.62124  1433
  1924.62136  1036
  1924.62147   884
  1924.62158   884
  1924.62170  1128
  1924.62181  1494
  1924.62193  1951
  1924.62204  2316
  1924.62215  2469
  1924.62227  2560
  1924.62238  2438
  1924.62250  2164
  1924.62261  1859
  1924.62272  1585
  1924.62284  1463
  1924.62295  1524
  1924.62306  1768
  1924.62318  2134
  1924.62329  2469
  1924.62341  2835
  1924.62352  2987
  1924.62363  2926
  1924.62375  2652
  1924.62386  2164
  1924.62398  1707
  1924.62409  1250
  1924.62420   945
  1924.62432   853
  1924.62443  1006
  1924.62454  1311
  1924.62466  1707
  1924.62477  2042
  1924.62489  2377
  1924.62500  2499
  1924.62511  2499
  1924.62523  2347
  1924.62534  2012
  1924.62546  1768
  1924.62557  1524
  1924.62568  1433
  1924.62580  1585
  1924.62591  1829
  1924.62602  2103
  1924.62614  2469
  1924.62625  2713
  1924.62637  2804
  1924.62648  2682
  1924.62659  2377
  1924.62671  2012
  1924.62682  1554
  1924.62694  1189
  1924.62705  1036
  1924.62716  1036
  1924.62728  1219
  1924.62739  1524
  1924.62750  1859
  1924.62762  2225
  1924.62773  2438
  1924.62785  2530
  1924.62796  2438
  1924.62807  2195
  1924.62819  1890
  1924.62830  1646
  1924.62842  1494
  1924.62853  1494
  1924.62864  1646
  1924.62876  1890
  1924.62887  2195
  1924.62898  2438
  1924.62910  2591
  1924.62921  2591
  1924.62933  2438
  1924.62944  2195
  1924.62955  1859
  1924.62967  1554
  1924.62978  1280
  1924.62990  1189
  1924.63001  1250
  1924.63012  1433
  1924.63024  1737
  1924.63035  2042
  1924.63046  2347
  1924.63058  2530
  1924.63069  2591
  1924.63081  2469
  1924.63092  2225
  1924.63103  1981
  1924.63115  1707
  1924.63126  1615
  1924.63138  1585
  1924.63149  1676
  1924.63160  1859
  1924.63172  2103
  1924.63183  2316
  1924.63194  2438
  1924.63206  2438
  1924.63217  2286
  1924.63229  2103
  1924.63240  1829
  1924.63251  1585
  1924.63263  1463
  1924.63274  1402
  1924.63286  1524
  1924.63297  1707
  1924.63308  1951
  1924.63320  2195
  1924.63331  2438
  1924.63342  2530
  1924.63354  2499
  1924.63365  2377
  1924.63377  2164
  1924.63388  1920
  1924.63399  1737
  1924.63411  1615
  1924.63422  1646
  1924.63434  1737
  1924.63445  1859
  1924.63456  2073
  1924.63468  2195
  1924.63479  2256
  1924.63490  2195
  1924.63502  2134
  1924.63513  2012
  1924.63525  1798
  1924.63536  1676
  1924.63547  1585
  1924.63559  1585
  1924.63570  1737
  1924.63582  1890
  1924.63593  2073
  1924.63604  2286
  1924.63616  2438
  1924.63627  2499
  1924.63638  2469
  1924.63650  2377
  1924.63661  2195
  1924.63673  2012
  1924.63684  1829
  1924.63695  1707
  1924.63707  1676
  1924.63718  1707
  1924.63730  1798
  1924.63741  1920
  1924.63752  2012
  1924.63764  2073
  1924.63775  2103
  1924.63786  2073
  1924.63798  1981
  1924.63809  1890
  1924.63821  1829
  1924.63832  1768
  1924.63843  1829
  1924.63855  1920
  1924.63866  2042
  1924.63878  2195
  1924.63889  2377
  1924.63900  2469
  1924.63912  2530
  1924.63923  2499
  1924.63934  2377
  1924.63946  2195
  1924.63957  2012
  1924.63969  1859
  1924.63980  1737
  1924.63991  1676
  1924.64003  1646
  1924.64014  1707
  1924.64026  1798
  1924.64037  1890
  1924.64048  1981
  1924.64060  2042
  1924.64071  2073
  1924.64082  2042
  1924.64094  1981
  1924.64105  1920
  1924.64117  1890
  1924.64128  1920
  1924.64139  1981
  1924.64151  2103
  1924.64162  2225
  1924.64173  2347
  1924.64185  2469
  1924.64196  2499
  1924.64208  2469
  1924.64219  2377
  1924.64230  2195
  1924.64242  2012
  1924.64253  1829
  1924.64265  1676
  1924.64276  1585
  1924.64287  1554
  1924.64299  1585
  1924.64310  1676
  1924.64321  1829
  1924.64333  1951
  1924.64344  2073
  1924.64356  2103
  1924.64367  2103
  1924.64378  2073
  1924.64390  1981
  1924.64401  1890
  1924.64413  1890
  1924.64424  1920
  1924.64435  2012
  1924.64447  2134
  1924.64458  2286
  1924.64469  2408
  1924.64481  2469
  1924.64492  2438
  1924.64504  2316
  1924.64515  2134
  1924.64526  1920
  1924.64538  1707
  1924.64549  1494
  1924.64561  1372
  1924.64572  1341
  1924.64583  1402
  1924.64595  1524
  1924.64606  1707
  1924.64617  1859
  1924.64629  2012
  1924.64640  2103
  1924.64652  2103
  1924.64663  2042
  1924.64674  1951
  1924.64686  1890
  1924.64697  1890
  1924.64709  1920
  1924.64720  2042
  1924.64731  2195
  1924.64743  2377
  1924.64754  2499
  1924.64765  2591
  1924.64777  2499
  1924.64788  2347
  1924.64800  2134
  1924.64811  1798
  1924.64822  1524
  1924.64834  1341
  1924.64845  1219
  1924.64857  1189
  1924.64868  1311
  1924.64879  1494
  1924.64891  1707
  1924.64902  1920
  1924.64913  2073
  1924.64925  2134
  1924.64936  2103
  1924.64948  2012
  1924.64959  1890
  1924.64970  1829
  1924.64982  1798
  1924.64993  1859
  1924.65005  2073
  1924.65016  2225
  1924.65027  2438
  1924.65039  2591
  1924.65050  2621
  1924.65061  2530
  1924.65073  2316
  1924.65084  2012
  1924.65096  1646
  1924.65107  1372
  1924.65118  1158
  1924.65130  1097
  1924.65141  1189
  1924.65153  1402
  1924.65164  1646
  1924.65175  1920
  1924.65187  2103
  1924.65198  2225
  1924.65209  2225
  1924.65221  2103
  1924.65232  1951
  1924.65244  1829
  1924.65255  1768
  1924.65266  1829
  1924.65278  1951
  1924.65289  2195
  1924.65301  2438
  1924.65312  2621
  1924.65323  2743
  1924.65335  2682
  1924.65346  2530
  1924.65357  2195
  1924.65369  1768
  1924.65380  1433
  1924.65392  1219
  1924.65403  1067
  1924.65414  1067
  1924.65426  1219
  1924.65437  1494
  1924.65449  1798
  1924.65460  2042
  1924.65471  2195
  1924.65483  2256
  1924.65494  2195
  1924.65505  2073
  1924.65517  1920
  1924.65528  1798
  1924.65540  1707
  1924.65551  1829
  1924.65562  1981
  1924.65574  2225
  1924.65585  2499
  1924.65597  2733
  1924.65608  2835
  1924.65619  2804
  1924.65631  2530
  1924.65642  2195
  1924.65653  1768
  1924.65665  1433
  1924.65676  1158
  1924.65688  1067
  1924.65699  1189
  1924.65710  1433
  1924.65722  1737
  1924.65733  2042
  1924.65745  2316
  1924.65756  2408
  1924.65767  2408
  1924.65779  2225
  1924.65790  2012
  1924.65801  1798
  1924.65813  1676
  1924.65824  1676
  1924.65836  1829
  1924.65847  2134
  1924.65858  2469
  1924.65870  2743
  1924.65881  2896
  1924.65893  2865
  1924.65904  2682
  1924.65915  2316
  1924.65927  1920
  1924.65938  1585
  1924.65949  1250
  1924.65961  1097
  1924.65972  1097
  1924.65984  1280
  1924.65995  1554
  1924.66006  1890
  1924.66018  2225
  1924.66029  2438
  1924.66041  2469
  1924.66052  2377
  1924.66063  2164
  1924.66075  1920
  1924.66086  1737
  1924.66097  1646
  1924.66109  1707
  1924.66120  1890
  1924.66132  2164
  1924.66143  2499
  1924.66154  2804
  1924.66166  2926
  1924.66177  2896
  1924.66189  2652
  1924.66200  2286
  1924.66211  1829
  1924.66223  1402
  1924.66234  1128
  1924.66245  1067
  1924.66257  1189
  1924.66268  1463
  1924.66280  1859
  1924.66291  2164
  1924.66302  2438
  1924.66314  2560
  1924.66325  2560
  1924.66337  2438
  1924.66348  2164
  1924.66359  1890
  1924.66371  1676
  1924.66382  1615
  1924.66393  1707
  1924.66405  1981
  1924.66416  2316
  1924.66428  2652
  1924.66439  2896
  1924.66450  2987
  1924.66462  2865
  1924.66473  2560
  1924.66485  2164
  1924.66496  1737
  1924.66507  1402
  1924.66519  1219
  1924.66530  1219
  1924.66541  1402
  1924.66553  1737
  1924.66564  2103
  1924.66576  2438
  1924.66587  2652
  1924.66598  2682
  1924.66610  2560
  1924.66621  2286
  1924.66633  1981
  1924.66644  1737
  1924.66655  1585
  1924.66667  1615
  1924.66678  1829
  1924.66689  2134
  1924.66701  2438
  1924.66712  2743
  1924.66724  2896
  1924.66735  2865
  1924.66746  2621
  1924.66758  2286
  1924.66769  1951
  1924.66781  1585
  1924.66792  1341
  1924.66803  1250
  1924.66815  1341
  1924.66826  1585
  1924.66837  1951
  1924.66849  2286
  1924.66860  2591
  1924.66872  2713
  1924.66883  2682
  1924.66894  2469
  1924.66906  2195
  1924.66917  1890
  1924.66929  1646
  1924.66940  1524
  1924.66951  1585
  1924.66963  1798
  1924.66974  2134
  1924.66985  2438
  1924.66997  2652
  1924.67008  2774
  1924.67020  2713
  1924.67031  2469
  1924.67042  2164
  1924.67054  1829
  1924.67065  1524
  1924.67077  1372
  1924.67088  1402
  1924.67099  1585
  1924.67111  1890
  1924.67122  2225
  1924.67133  2499
  1924.67145  2713
  1924.67156  2743
  1924.67168  2591
  1924.67179  2347
  1924.67190  2042
  1924.67202  1768
  1924.67213  1554
  1924.67224  1524
  1924.67236  1615
  1924.67247  1859
  1924.67259  2134
  1924.67270  2408
  1924.67281  2560
  1924.67293  2591
  1924.67304  2560
  1924.67316  2316
  1924.67327  2042
  1924.67338  1768
  1924.67350  1554
  1924.67361  1494
  1924.67372  1585
  1924.67384  1798
  1924.67395  2042
  1924.67407  2164
  1924.67418  2469
  1924.67429  2621
  1924.67441  2652
  1924.67452  2591
  1924.67464  2347
  1924.67475  2042
  1924.67486  1737
  1924.67498  1524
  1924.67509  1433
  1924.67520  1494
  1924.67532  1646
  1924.67543  1859
  1924.67555  2103
  1924.67566  2286
  1924.67577  2347
  1924.67589  2286
  1924.67600  2134
  1924.67612  1920
  1924.67623  1737
  1924.67634  1585
  1924.67646  1585
  1924.67657  1646
  1924.67668  1829
  1924.67680  2103
  1924.67691  2316
  1924.67703  2560
  1924.67714  2652
  1924.67725  2652
  1924.67737  2530
  1924.67748  2286
  1924.67760  1981
  1924.67771  1707
  1924.67782  1524
  1924.67794  1433
  1924.67805  1463
  1924.67816  1585
  1924.67828  1768
  1924.67839  1981
  1924.67851  2103
  1924.67862  2164
  1924.67873  2164
  1924.67885  2103
  1924.67896  1951
  1924.67908  1829
  1924.67919  1737
  1924.67930  1707
  1924.67942  1798
  1924.67953  1920
  1924.67964  2073
  1924.67976  2286
  1924.67987  2469
  1924.67999  2591
  1924.68010  2621
  1924.68021  2499
  1924.68033  2286
  1924.68044  2042
  1924.68056  1737
  1924.68067  1494
  1924.68078  1372
  1924.68090  1341
  1924.68101  1402
  1924.68112  1494
  1924.68124  1737
  1924.68135  1890
  1924.68147  2042
  1924.68158  2103
  1924.68169  2073
  1924.68181  1981
  1924.68192  1890
  1924.68204  1768
  1924.68215  1768
  1924.68226  1829
  1924.68238  1981
  1924.68249  2134
  1924.68260  2347
  1924.68272  2499
  1924.68283  2621
  1924.68295  2652
  1924.68306  2591
  1924.68317  2408
  1924.68329  2103
  1924.68340  1798
  1924.68352  1524
  1924.68363  1311
  1924.68374  1250
  1924.68386  1250
  1924.68397  1402
  1924.68408  1585
  1924.68420  1798
  1924.68431  2012
  1924.68443  2103
  1924.68454  2134
  1924.68465  2103
  1924.68477  2012
  1924.68488  1859
  1924.68500  1829
  1924.68511  1829
  1924.68522  1920
  1924.68534  2103
  1924.68545  2316
  1924.68556  2499
  1924.68568  2682
  1924.68579  2713
  1924.68591  2621
  1924.68602  2408
  1924.68613  2103
  1924.68625  1737
  1924.68636  1402
  1924.68648  1158
  1924.68659  1097
  1924.68670  1158
  1924.68682  1250
  1924.68693  1524
  1924.68704  1798
  1924.68716  2012
  1924.68727  2195
  1924.68739  2256
  1924.68750  2195
  1924.68761  2073
  1924.68773  1981
  1924.68784  1829
  1924.68796  1798
  1924.68807  1859
  1924.68818  2042
  1924.68830  2286
  1924.68841  2560
  1924.68852  2713
  1924.68864  2835
  1924.68875  2743
  1924.68887  2469
  1924.68898  2134
  1924.68909  1737
  1924.68921  1341
  1924.68932  1097
  1924.68944   975
  1924.68955  1006
  1924.68966  1250
  1924.68978  1615
  1924.68989  1951
  1924.69000  2225
  1924.69012  2377
  1924.69023  2377
  1924.69035  2256
  1924.69046  2073
  1924.69057  1890
  1924.69069  1737
  1924.69080  1707
  1924.69092  1829
  1924.69103  2073
  1924.69114  2377
  1924.69126  2682
  1924.69137  2896
  1924.69148  2926
  1924.69160  2774
  1924.69171  2469
  1924.69183  2012
  1924.69194  1615
  1924.69205  1189
  1924.69217   945
  1924.69228   914
  1924.69240  1036
  1924.69251  1341
  1924.69262  1737
  1924.69274  2103
  1924.69285  2408
  1924.69296  2530
  1924.69308  2499
  1924.69319  2286
  1924.69331  2073
  1924.69342  1829
  1924.69353  1646
  1924.69365  1615
  1924.69376  1676
  1924.69388  1981
  1924.69399  2316
  1924.69410  2682
  1924.69422  2896
  1924.69433  2957
  1924.69444  2835
  1924.69456  2499
  1924.69467  2042
  1924.69479  1554
  1924.69490  1158
  1924.69501   975
  1924.69513   914
  1924.69524  1128
  1924.69536  1463
  1924.69547  1890
  1924.69558  2256
  1924.69570  2530
  1924.69581  2591
  1924.69592  2469
  1924.69604  2225
  1924.69615  1920
  1924.69627  1676
  1924.69638  1524
  1924.69649  1524
  1924.69661  1707
  1924.69672  2103
  1924.69684  2438
  1924.69695  2774
  1924.69706  2987
  1924.69718  2957
  1924.69729  2713
  1924.69740  2286
  1924.69752  1829
  1924.69763  1402
  1924.69775  1067
  1924.69786   914
  1924.69797   975
  1924.69809  1250
  1924.69820  1646
  1924.69832  2073
  1924.69843  2438
  1924.69854  2621
  1924.69866  2621
  1924.69877  2408
  1924.69888  2103
  1924.69900  1798
  1924.69911  1494
  1924.69923  1402
  1924.69934  1463
  1924.69945  1707
  1924.69957  2103
  1924.69968  2469
  1924.69980  2774
  1924.69991  2957
  1924.70002  2926
  1924.70014  2621
  1924.70025  2195
  1924.70036  1676
  1924.70048  1250
  1924.70059  1067
  1924.70071  1036
  1924.70082  1219
  1924.70093  1585
  1924.70105  2012
  1924.70116  2377
  1924.70128  2621
  1924.70139  2713
  1924.70150  2621
  1924.70162  2316
  1924.70173  2012
  1924.70184  1676
  1924.70196  1402
  1924.70207  1311
  1924.70219  1433
  1924.70230  1707
  1924.70241  2073
  1924.70253  2438
  1924.70264  2713
  1924.70276  2804
  1924.70287  2713
  1924.70298  2438
  1924.70310  2012
  1924.70321  1615
  1924.70332  1280
  1924.70344  1128
  1924.70355  1189
  1924.70367  1433
  1924.70378  1737
  1924.70389  2134
  1924.70401  2469
  1924.70412  2682
  1924.70423  2682
  1924.70435  2499
  1924.70446  2195
  1924.70458  1829
  1924.70469  1554
  1924.70480  1372
  1924.70492  1372
  1924.70503  1554
  1924.70515  1859
  1924.70526  2225
  1924.70537  2530
  1924.70549  2682
  1924.70560  2682
  1924.70571  2469
  1924.70583  2164
  1924.70594  1829
  1924.70606  1524
  1924.70617  1311
  1924.70628  1219
  1924.70640  1372
  1924.70651  1676
  1924.70663  1981
  1924.70674  2316
  1924.70685  2530
  1924.70697  2652
  1924.70708  2560
  1924.70719  2316
  1924.70731  2012
  1924.70742  1676
  1924.70754  1433
  1924.70765  1341
  1924.70776  1402
  1924.70788  1554
  1924.70799  1859
  1924.70811  2134
  1924.70822  2377
  1924.70833  2469
  1924.70845  2377
  1924.70856  2286
  1924.70867  1981
  1924.70879  1707
  1924.70890  1494
  1924.70902  1402
  1924.70913  1433
  1924.70924  1646
  1924.70936  1890
  1924.70947  2164
  1924.70959  2438
  1924.70970  2591
  1924.70981  2591
  1924.70993  2408
  1924.71004  2164
  1924.71015  1859
  1924.71027  1585
  1924.71038  1402
  1924.71050  1372
  1924.71061  1463
  1924.71072  1676
  1924.71084  1890
  1924.71095  2134
  1924.71107  2286
  1924.71118  2286
  1924.71129  2225
  1924.71141  2073
  1924.71152  1890
  1924.71163  1707
  1924.71175  1585
  1924.71186  1554
  1924.71198  1676
  1924.71209  1859
  1924.71220  2103
  1924.71232  2316
  1924.71243  2499
  1924.71255  2560
  1924.71266  2469
  1924.71277  2286
  1924.71289  2073
  1924.71300  1829
  1924.71311  1615
  1924.71323  1494
  1924.71334  1463
  1924.71346  1585
  1924.71357  1707
  1924.71368  1890
  1924.71380  2042
  1924.71391  2134
  1924.71403  2164
  1924.71414  2103
  1924.71425  1981
  1924.71437  1890
  1924.71448  1768
  1924.71459  1737
  1924.71471  1798
  1924.71482  1890
  1924.71494  2073
  1924.71505  2225
  1924.71516  2408
  1924.71528  2499
  1924.71539  2530
  1924.71551  2408
  1924.71562  2225
  1924.71573  2012
  1924.71585  1768
  1924.71596  1615
  1924.71607  1554
  1924.71619  1524
  1924.71630  1585
  1924.71642  1737
  1924.71653  1859
  1924.71664  1981
  1924.71676  2073
  1924.71687  2103
  1924.71699  2073
  1924.71710  1981
  1924.71721  1920
  1924.71733  1890
  1924.71744  1920
  1924.71755  1981
  1924.71767  2042
  1924.71778  2134
  1924.71790  2256
  1924.71801  2377
  1924.71812  2438
  1924.71824  2438
  1924.71835  2408
  1924.71847  2225
  1924.71858  2073
  1924.71869  1920
  1924.71881  1737
  1924.71892  1615
  1924.71903  1554
  1924.71915  1585
  1924.71926  1646
  1924.71938  1737
  1924.71949  1829
  1924.71960  1920
  1924.71972  2042
  1924.71983  2073
  1924.71995  2073
  1924.72006  2012
  1924.72017  1981
  1924.72029  1951
  1924.72040  1981
  1924.72051  2042
  1924.72063  2134
  1924.72074  2225
  1924.72086  2256
  1924.72097  2256
  1924.72108  2225
  1924.72120  2195
  1924.72131  2073
  1924.72143  1920
  1924.72154  1737
  1924.72165  1615
  1924.72177  1433
  1924.72188  1341
  1924.72199  1280
  1924.72211  1311
  1924.72222  1402
  1924.72234  1554
  1924.72245  1676
  1924.72256  1798
  1924.72268  1859
  1924.72279  1890
  1924.72291  1890
  1924.72302  1890
  1924.72313  1829
  1924.72325  1829
  1924.72336  1859
  1924.72347  1920
  1924.72359  1981
  1924.72370  2073
  1924.72382  2164
  1924.72393  2225
  1924.72404  2195
  1924.72416  2073
  1924.72427  1951
  1924.72439  1707
  1924.72450  1494
  1924.72461  1311
  1924.72473  1219
  1924.72484  1158
  1924.72495  1219
  1924.72507  1341
  1924.72518  1524
  1924.72530  1737
  1924.72541  1890
  1924.72552  1981
  1924.72564  2012
  1924.72575  1981
  1924.72587  1951
  1924.72598  1859
  1924.72609  1798
  1924.72621  1798
  1924.72632  1829
  1924.72643  1951
  1924.72655  2073
  1924.72666  2195
  1924.72678  2256
  1924.72689  2225
  1924.72700  2134
  1924.72712  1951
  1924.72723  1707
  1924.72735  1463
  1924.72746  1219
  1924.72757  1097
  1924.72769  1097
  1924.72780  1158
  1924.72791  1341
  1924.72803  1585
  1924.72814  1829
  1924.72826  1920
  1924.72837  2073
  1924.72848  2042
  1924.72860  1951
  1924.72871  1829
  1924.72883  1737
  1924.72894  1676
  1924.72905  1676
  1924.72917  1768
  1924.72928  1920
  1924.72939  2103
  1924.72951  2286
  1924.72962  2347
  1924.72974  2286
  1924.72985  2134
  1924.72996  1890
  1924.73008  1585
  1924.73019  1311
  1924.73031  1067
  1924.73042  1006
  1924.73053  1067
  1924.73065  1219
  1924.73076  1463
  1924.73087  1737
  1924.73099  1981
  1924.73110  2103
  1924.73122  2195
  1924.73133  2134
  1924.73144  2073
  1924.73156  1981
  1924.73167  1920
  1924.73179  1859
  1924.73190  1829
  1924.73201  1829
  1924.73213  1951
  1924.73224  2195
  1924.73235  2438
  1924.73247  2621
  1924.73258  2621
  1924.73270  2469
  1924.73281  2134
  1924.73292  1798
  1924.73304  1463
  1924.73315  1219
  1924.73327  1128
  1924.73338  1219
  1924.73349  1463
  1924.73361  1737
  1924.73372  1981
  1924.73383  2256
  1924.73395  2438
  1924.73406  2438
  1924.73418  2286
  1924.73429  2073
  1924.73440  1859
  1924.73452  1676
  1924.73463  1615
  1924.73474  1707
  1924.73486  1859
  1924.73497  2225
  1924.73509  2469
  1924.73520  2682
  1924.73531  2713
  1924.73543  2591
  1924.73554  2347
  1924.73566  2012
  1924.73577  1615
  1924.73588  1372
  1924.73600  1128
  1924.73611  1128
  1924.73622  1311
  1924.73634  1615
  1924.73645  1951
  1924.73657  2256
  1924.73668  2438
  1924.73679  2499
  1924.73691  2408
  1924.73702  2134
  1924.73714  1859
  1924.73725  1646
  1924.73736  1463
  1924.73748  1494
  1924.73759  1676
  1924.73770  1951
  1924.73782  2256
  1924.73793  2530
  1924.73805  2713
  1924.73816  2713
  1924.73827  2499
  1924.73839  2164
  1924.73850  1737
  1924.73862  1341
  1924.73873  1097
  1924.73884  1067
  1924.73896  1189
  1924.73907  1463
  1924.73918  1798
  1924.73930  2134
  1924.73941  2438
  1924.73953  2560
  1924.73964  2469
  1924.73975  2256
  1924.73987  1951
  1924.73998  1615
  1924.74010  1372
  1924.74021  1250
  1924.74032  1372
  1924.74044  1615
  1924.74055  1951
  1924.74066  2286
  1924.74078  2591
  1924.74089  2713
  1924.74101  2621
  1924.74112  2377
  1924.74123  1981
  1924.74135  1585
  1924.74146  1219
  1924.74158  1067
  1924.74169  1067
  1924.74180  1311
  1924.74192  1646
  1924.74203  2012
  1924.74214  2347
  1924.74226  2560
  1924.74237  2621
  1924.74249  2469
  1924.74260  2164
  1924.74271  1798
  1924.74283  1463
  1924.74294  1219
  1924.74306  1189
  1924.74317  1372
  1924.74328  1676
  1924.74340  2073
  1924.74351  2438
  1924.74362  2652
  1924.74374  2713
  1924.74385  2560
  1924.74397  2213
  1924.74408  1798
  1924.74419  1463
  1924.74431  1189
  1924.74442  1158
  1924.74454  1250
  1924.74465  1554
  1924.74476  1951
  1924.74488  2316
  1924.74499  2591
  1924.74510  2743
  1924.74522  2682
  1924.74533  2438
  1924.74545  2042
  1924.74556  1676
  1924.74567  1311
  1924.74579  1158
  1924.74590  1189
  1924.74602  1402
  1924.74613  1737
  1924.74624  2134
  1924.74636  2438
  1924.74647  2682
  1924.74658  2621
  1924.74670  2408
  1924.74681  2103
  1924.74693  1737
  1924.74704  1402
  1924.74715  1250
  1924.74727  1280
  1924.74738  1494
  1924.74750  1798
  1924.74761  2195
  1924.74772  2530
  1924.74784  2743
  1924.74795  2774
  1924.74806  2621
  1924.74818  2316
  1924.74829  1859
  1924.74841  1524
  1924.74852  1219
  1924.74863  1097
  1924.74875  1189
  1924.74886  1402
  1924.74898  1737
  1924.74909  2134
  1924.74920  2408
  1924.74932  2530
  1924.74943  2469
  1924.74954  2225
  1924.74966  1951
  1924.74977  1646
  1924.74989  1463
  1924.75000  1372
  1924.75011  1463
  1924.75023  1707
  1924.75034  2042
  1924.75046  2408
  1924.75057  2682
  1924.75068  2835
  1924.75080  2804
  1924.75091  2621
  1924.75102  2256
  1924.75114  1859
  1924.75125  1524
  1924.75137  1250
  1924.75148  1158
  1924.75159  1250
  1924.75171  1494
  1924.75182  1798
  1924.75194  2103
  1924.75205  2377
  1924.75216  2438
  1924.75228  2408
  1924.75239  2195
  1924.75250  1981
  1924.75262  1768
  1924.75273  1615
  1924.75285  1615
  1924.75296  1737
  1924.75307  1981
  1924.75319  2286
  1924.75330  2591
  1924.75342  2835
  1924.75353  2896
  1924.75364  2835
  1924.75376  2621
  1924.75387  2286
  1924.75398  1920
  1924.75410  1585
  1924.75421  1341
  1924.75433  1250
  1924.75444  1341
  1924.75455  1524
  1924.75467  1829
  1924.75478  2103
  1924.75490  2286
  1924.75501  2408
  1924.75512  2316
  1924.75524  2225
  1924.75535  2042
  1924.75546  1890
  1924.75558  1798
  1924.75569  1829
  1924.75581  1981
  1924.75592  2164
  1924.75603  2438
  1924.75615  2682
  1924.75626  2804
  1924.75638  2896
  1924.75649  2743
  1924.75660  2560
  1924.75672  2256
  1924.75683  1920
  1924.75694  1646
  1924.75706  1433
  1924.75717  1341
  1924.75729  1372
  1924.75740  1524
  1924.75751  1768
  1924.75763  1981
  1924.75774  2195
  1924.75786  2286
  1924.75797  2286
  1924.75808  2256
  1924.75820  2134
  1924.75831  2042
  1924.75842  2012
  1924.75854  2012
  1924.75865  2103
  1924.75877  2195
  1924.75888  2377
  1924.75899  2560
  1924.75911  2713
  1924.75922  2743
  1924.75934  2713
  1924.75945  2591
  1924.75956  2316
  1924.75968  2012
  1924.75979  1707
  1924.75990  1494
  1924.76002  1372
  1924.76013  1311
  1924.76025  1433
  1924.76036  1615
  1924.76047  1841
  1924.76059  2059
  1924.76070  2225
  1924.76082  2377
  1924.76093  2377
  1924.76104  2316
  1924.76116  2225
  1924.76127  2134
  1924.76138  2012
  1924.76150  1890
  1924.76161  1951
  1924.76173  2103
  1924.76184  2286
  1924.76195  2469
  1924.76207  2591
  1924.76218  2621
  1924.76230  2530
  1924.76241  2316
  1924.76252  2042
  1924.76264  1676
  1924.76275  1372
  1924.76286  1189
  1924.76298  1097
  1924.76309  1219
  1924.76321  1433
  1924.76332  1707
  1924.76343  2012
  1924.76355  2225
  1924.76366  2377
  1924.76378  2408
  1924.76389  2316
  1924.76400  2134
  1924.76412  1981
  1924.76423  1829
  1924.76434  1737
  1924.76446  1768
  1924.76457  1920
  1924.76469  2134
  1924.76480  2347
  1924.76491  2560
  1924.76503  2621
  1924.76514  2560
  1924.76526  2347
  1924.76537  2012
  1924.76548  1686
  1924.76560  1385
  1924.76571  1174
  1924.76582  1097
  1924.76594  1219
  1924.76605  1433
  1924.76617  1707
  1924.76628  2012
  1924.76639  2225
  1924.76651  2347
  1924.76662  2408
  1924.76673  2316
  1924.76685  2134
  1924.76696  1981
  1924.76708  1829
  1924.76719  1737
  1924.76730  1768
  1924.76742  1920
  1924.76753  2134
  1924.76765  2316
  1924.76776  2560
  1924.76787  2621
  1924.76799  2560
  1924.76810  2347
  1924.76821  2012
  1924.76833  1646
  1924.76844  1311
  1924.76856  1097
  1924.76867  1006
  1924.76878  1128
  1924.76890  1372
  1924.76901  1737
  1924.76913  2103
  1924.76924  2377
  1924.76935  2499
  1924.76947  2469
  1924.76958  2316
  1924.76969  2103
  1924.76981  1829
  1924.76992  1707
  1924.77004  1615
  1924.77015  1676
  1924.77026  1829
  1924.77038  2134
  1924.77049  2438
  1924.77061  2652
  1924.77072  2743
  1924.77083  2682
  1924.77095  2438
  1924.77106  2042
  1924.77117  1646
  1924.77129  1280
  1924.77140  1097
  1924.77152  1097
  1924.77163  1280
  1924.77174  1585
  1924.77186  1981
  1924.77197  2347
  1924.77209  2591
  1924.77220  2652
  1924.77231  2560
  1924.77243  2347
  1924.77254  2042
  1924.77265  1768
  1924.77277  1554
  1924.77288  1463
  1924.77300  1585
  1924.77311  1829
  1924.77322  2164
  1924.77334  2499
  1924.77345  2713
  1924.77357  2774
  1924.77368  2652
  1924.77379  2316
  1924.77391  1890
  1924.77402  1494
  1924.77413  1219
  1924.77425  1128
  1924.77436  1158
  1924.77448  1433
  1924.77459  1798
  1924.77470  2225
  1924.77482  2499
  1924.77493  2652
  1924.77505  2682
  1924.77516  2499
  1924.77527  2195
  1924.77539  1859
  1924.77550  1524
  1924.77561  1341
  1924.77573  1341
  1924.77584  1494
  1924.77596  1798
  1924.77607  2134
  1924.77618  2499
  1924.77630  2713
  1924.77641  2713
  1924.77653  2499
  1924.77664  2195
  1924.77675  1798
  1924.77687  1402
  1924.77698  1158
  1924.77709  1128
  1924.77721  1280
  1924.77732  1585
  1924.77744  1981
  1924.77755  2377
  1924.77766  2652
  1924.77778  2713
  1924.77789  2682
  1924.77801  2408
  1924.77812  2042
  1924.77823  1676
  1924.77835  1341
  1924.77846  1189
  1924.77857  1250
  1924.77869  1463
  1924.77880  1798
  1924.77892  2164
  1924.77903  2499
  1924.77914  2682
  1924.77926  2591
  1924.77937  2408
  1924.77949  2042
  1924.77960  1676
  1924.77971  1402
  1924.77983  1219
  1924.77994  1250
  1924.78005  1524
  1924.78017  1829
  1924.78028  2195
  1924.78040  2560
  1924.78051  2743
  1924.78062  2804
  1924.78074  2560
  1924.78085  2256
  1924.78097  1859
  1924.78108  1494
  1924.78119  1219
  1924.78131  1189
  1924.78142  1311
  1924.78153  1585
  1924.78165  1951
  1924.78176  2286
  1924.78188  2499
  1924.78199  2591
  1924.78210  2499
  1924.78222  2256
  1924.78233  1890
  1924.78245  1615
  1924.78256  1372
  1924.78267  1372
  1924.78279  1494
  1924.78290  1798
  1924.78301  2073
  1924.78313  2438
  1924.78324  2682
  1924.78336  2774
  1924.78347  2652
  1924.78358  2377
  1924.78370  2012
  1924.78381  1615
  1924.78393  1311
  1924.78404  1128
  1924.78415  1128
  1924.78427  1341
  1924.78438  1615
  1924.78449  1981
  1924.78461  2256
  1924.78472  2438
  1924.78484  2438
  1924.78495  2286
  1924.78506  2042
  1924.78518  1768
  1924.78529  1554
  1924.78541  1463
  1924.78552  1494
  1924.78563  1737
  1924.78575  2042
  1924.78586  2316
  1924.78597  2591
  1924.78609  2743
  1924.78620  2743
  1924.78632  2560
  1924.78643  2225
  1924.78654  1859
  1924.78666  1494
  1924.78677  1280
  1924.78689  1158
  1924.78700  1250
  1924.78711  1463
  1924.78723  1768
  1924.78734  2042
  1924.78745  2256
  1924.78757  2377
  1924.78768  2316
  1924.78780  2195
  1924.78791  1951
  1924.78802  1737
  1924.78814  1646
  1924.78825  1615
  1924.78837  1737
  1924.78848  1951
  1924.78859  2225
  1924.78871  2469
  1924.78882  2652
  1924.78893  2713
  1924.78905  2652
  1924.78916  2408
  1924.78928  2042
  1924.78939  1768
  1924.78950  1494
  1924.78962  1280
  1924.78973  1250
  1924.78985  1372
  1924.78996  1554
  1924.79007  1798
  1924.79019  2073
  1924.79030  2225
  1924.79041  2256
  1924.79053  2225
  1924.79064  2103
  1924.79076  1920
  1924.79087  1829
  1924.79098  1768
  1924.79110  1798
  1924.79121  1951
  1924.79133  2164
  1924.79144  2408
  1924.79155  2560
  1924.79167  2652
  1924.79178  2652
  1924.79189  2469
  1924.79201  2225
  1924.79212  1951
  1924.79224  1676
  1924.79235  1433
  1924.79246  1311
  1924.79258  1341
  1924.79269  1433
  1924.79281  1646
  1924.79292  1829
  1924.79303  2073
  1924.79315  2134
  1924.79326  2164
  1924.79337  2134
  1924.79349  2042
  1924.79360  1951
  1924.79372  1890
  1924.79383  1859
  1924.79394  1981
  1924.79406  2103
  1924.79417  2286
  1924.79429  2408
  1924.79440  2560
  1924.79451  2591
  1924.79463  2530
  1924.79474  2377
  1924.79485  2134
  1924.79497  1890
  1924.79508  1707
  1924.79520  1463
  1924.79531  1402
  1924.79542  1433
  1924.79554  1524
  1924.79565  1676
  1924.79577  1859
  1924.79588  1981
  1924.79599  2103
  1924.79611  2134
  1924.79622  2134
  1924.79633  2073
  1924.79645  2042
  1924.79656  2012
  1924.79668  2042
  1924.79679  2103
  1924.79690  2225
  1924.79702  2256
  1924.79713  2377
  1924.79724  2408
  1924.79736  2438
  1924.79747  2316
  1924.79759  2225
  1924.79770  2012
  1924.79781  1798
  1924.79793  1646
  1924.79804  1463
  1924.79816  1402
  1924.79827  1402
  1924.79838  1463
  1924.79850  1554
  1924.79861  1707
  1924.79872  1859
  1924.79884  1981
  1924.79895  2012
  1924.79907  2042
  1924.79918  2012
  1924.79929  2012
  1924.79941  2042
  1924.79952  2042
  1924.79964  2103
  1924.79975  2164
  1924.79986  2256
  1924.79998  2316
  1924.80009  2347
  1924.80020  2347
  1924.80032  2286
  1924.80043  2164
  1924.80055  1981
  1924.80066  1829
  1924.80077  1676
  1924.80089  1524
  1924.80100  1433
  1924.80112  1433
  1924.80123  1494
  1924.80134  1585
  1924.80146  1707
  1924.80157  1859
  1924.80168  1981
  1924.80180  2073
  1924.80191  2134
  1924.80203  2134
  1924.80214  2134
  1924.80225  2134
  1924.80237  2103
  1924.80248  2103
  1924.80260  2134
  1924.80271  2164
  1924.80282  2225
  1924.80294  2286
  1924.80305  2286
  1924.80316  2286
  1924.80328  2195
  1924.80339  2042
  1924.80351  1920
  1924.80362  1707
  1924.80373  1554
  1924.80385  1402
  1924.80396  1372
  1924.80408  1372
  1924.80419  1524
  1924.80430  1707
  1924.80442  1859
  1924.80453  2042
  1924.80464  2164
  1924.80476  2225
  1924.80487  2195
  1924.80499  2164
  1924.80510  2073
  1924.80521  2012
  1924.80533  1981
  1924.80544  1981
  1924.80556  2042
  1924.80567  2134
  1924.80578  2225
  1924.80590  2256
  1924.80601  2256
  1924.80612  2195
  1924.80624  2042
  1924.80635  1829
  1924.80647  1646
  1924.80658  1433
  1924.80669  1311
  1924.80681  1280
  1924.80692  1341
  1924.80704  1524
  1924.80715  1737
  1924.80726  1981
  1924.80738  2164
  1924.80749  2286
  1924.80760  2316
  1924.80772  2256
  1924.80783  2134
  1924.80795  2073
  1924.80806  1920
  1924.80817  1859
  1924.80829  1829
  1924.80840  1890
  1924.80852  2073
  1924.80863  2195
  1924.80874  2316
  1924.80886  2377
  1924.80897  2286
  1924.80908  2134
  1924.80920  1899
  1924.80931  1646
  1924.80943  1372
  1924.80954  1250
  1924.80965  1250
  1924.80977  1372
  1924.80988  1615
  1924.81000  1890
  1924.81011  2134
  1924.81022  2347
  1924.81034  2408
  1924.81045  2377
  1924.81056  2256
  1924.81068  2073
  1924.81079  1890
  1924.81091  1768
  1924.81102  1707
  1924.81113  1768
  1924.81125  1920
  1924.81136  2164
  1924.81148  2377
  1924.81159  2469
  1924.81170  2499
  1924.81182  2316
  1924.81193  2134
  1924.81204  1798
  1924.81216  1524
  1924.81227  1311
  1924.81239  1219
  1924.81250  1280
  1924.81261  1494
  1924.81273  1768
  1924.81284  2073
  1924.81296  2377
  1924.81307  2530
  1924.81318  2560
  1924.81330  2438
  1924.81341  2195
  1924.81352  1981
  1924.81364  1768
  1924.81375  1585
  1924.81387  1554
  1924.81398  1707
  1924.81409  1951
  1924.81421  2195
  1924.81432  2469
  1924.81444  2591
  1924.81455  2560
  1924.81466  2377
  1924.81478  2103
  1924.81489  1707
  1924.81500  1463
  1924.81512  1280
  1924.81523  1250
  1924.81535  1433
  1924.81546  1707
  1924.81557  2073
  1924.81569  2438
  1924.81580  2652
  1924.81592  2713
  1924.81603  2621
  1924.81614  2408
  1924.81626  2073
  1924.81637  1737
  1924.81648  1433
  1924.81660  1341
  1924.81671  1402
  1924.81683  1585
  1924.81694  1890
  1924.81705  2225
  1924.81717  2499
  1924.81728  2621
  1924.81740  2530
  1924.81751  2316
  1924.81762  1951
  1924.81774  1615
  1924.81785  1341
  1924.81796  1219
  1924.81808  1280
  1924.81819  1554
  1924.81831  1890
  1924.81842  2316
  1924.81853  2591
  1924.81865  2774
  1924.81876  2743
  1924.81888  2530
  1924.81899  2195
  1924.81910  1798
  1924.81922  1433
  1924.81933  1189
  1924.81944  1189
  1924.81956  1341
  1924.81967  1707
  1924.81979  2103
  1924.81990  2408
  1924.82001  2591
  1924.82013  2621
  1924.82024  2469
  1924.82036  2134
  1924.82047  1768
  1924.82058  1524
  1924.82070  1280
  1924.82081  1280
  1924.82092  1463
  1924.82104  1768
  1924.82115  2164
  1924.82127  2560
  1924.82138  2835
  1924.82149  2926
  1924.82161  2804
  1924.82172  2499
  1924.82184  2012
  1924.82195  1554
  1924.82206  1189
  1924.82218  1006
  1924.82229  1006
  1924.82240  1250
  1924.82252  1585
  1924.82263  2012
  1924.82275  2316
  1924.82286  2560
  1924.82297  2560
  1924.82309  2377
  1924.82320  2012
  1924.82332  1707
  1924.82343  1433
  1924.82354  1311
  1924.82366  1402
  1924.82377  1646
  1924.82388  2042
  1924.82400  2438
  1924.82411  2743
  1924.82423  2957
  1924.82434  2926
  1924.82445  2652
  1924.82457  2256
  1924.82468  1768
  1924.82480  1280
  1924.82491   945
  1924.82502   853
  1924.82514   945
  1924.82525  1250
  1924.82536  1676
  1924.82548  2073
  1924.82559  2377
  1924.82571  2469
  1924.82582  2408
  1924.82593  2225
  1924.82605  1890
  1924.82616  1707
  1924.82628  1433
  1924.82639  1402
  1924.82650  1524
  1924.82662  1829
  1924.82673  2256
  1924.82684  2621
  1924.82696  2896
  1924.82707  3048
  1924.82719  2957
  1924.82730  2682
  1924.82741  2195
  1924.82753  1707
  1924.82764  1219
  1924.82776   914
  1924.82787   823
  1924.82798   914
  1924.82810  1219
  1924.82821  1615
  1924.82832  1981
  1924.82844  2286
  1924.82855  2408
  1924.82867  2347
  1924.82878  2164
  1924.82889  1890
  1924.82901  1646
  1924.82912  1524
  1924.82923  1524
  1924.82935  1707
  1924.82946  2073
  1924.82958  2377
  1924.82969  2713
  1924.82980  2926
  1924.82992  2957
  1924.83003  2774
  1924.83015  2438
  1924.83026  1920
  1924.83037  1463
  1924.83049  1067
  1924.83060   853
  1924.83071   823
  1924.83083   975
  1924.83094  1250
  1924.83106  1646
  1924.83117  1951
  1924.83128  2164
  1924.83140  2286
  1924.83151  2256
  1924.83163  2042
  1924.83174  1859
  1924.83185  1707
  1924.83197  1646
  1924.83208  1676
  1924.83219  1890
  1924.83231  2164
  1924.83242  2469
  1924.83254  2743
  1924.83265  2865
  1924.83276  2835
  1924.83288  2682
  1924.83299  2377
  1924.83311  1920
  1924.83322  1524
  1924.83333  1128
  1924.83345   945
  1924.83356   884
  1924.83367   975
  1924.83379  1250
  1924.83390  1554
  1924.83402  1829
  1924.83413  2103
  1924.83424  2195
  1924.83436  2164
  1924.83447  2073
  1924.83459  1951
  1924.83470  1829
  1924.83481  1798
  1924.83493  1859
  1924.83504  2012
  1924.83515  2225
  1924.83527  2438
  1924.83538  2621
  1924.83550  2774
  1924.83561  2774
  1924.83572  2621
  1924.83584  2347
  1924.83595  1981
  1924.83607  1646
  1924.83618  1250
  1924.83629  1067
  1924.83641   975
  1924.83652  1036
  1924.83663  1250
  1924.83675  1494
  1924.83686  1798
  1924.83698  2042
  1924.83709  2164
  1924.83720  2195
  1924.83732  2134
  1924.83743  2042
  1924.83755  1951
  1924.83766  1890
  1924.83777  1920
  1924.83789  2012
  1924.83800  2134
  1924.83811  2316
  1924.83823  2499
  1924.83834  2621
  1924.83846  2591
  1924.83857  2469
  1924.83868  2225
  1924.83880  1951
  1924.83891  1646
  1924.83903  1311
  1924.83914  1128
  1924.83925  1036
  1924.83937  1067
  1924.83948  1250
  1924.83959  1524
  1924.83971  1768
  1924.83982  2012
  1924.83994  2195
  1924.84005  2256
  1924.84016  2225
  1924.84028  2164
  1924.84039  2042
  1924.84051  1981
  1924.84062  1920
  1924.84073  1920
  1924.84085  2012
  1924.84096  2134
  1924.84107  2256
  1924.84119  2377
  1924.84130  2438
  1924.84142  2408
  1924.84153  2256
  1924.84164  2012
  1924.84176  1707
  1924.84187  1402
  1924.84199  1189
  1924.84210  1097
  1924.84221  1067
  1924.84233  1219
  1924.84244  1494
  1924.84255  1798
  1924.84267  2073
  1924.84278  2256
  1924.84290  2347
  1924.84301  2316
  1924.84312  2225
  1924.84324  2073
  1924.84335  1951
  1924.84347  1859
  1924.84358  1829
  1924.84369  1859
  1924.84381  2012
  1924.84392  2164
  1924.84403  2347
  1924.84415  2408
  1924.84426  2438
  1924.84438  2286
  1924.84449  2073
  1924.84460  1768
  1924.84472  1463
  1924.84483  1219
  1924.84495  1158
  1924.84506  1158
  1924.84517  1341
  1924.84529  1585
  1924.84540  1920
  1924.84551  2256
  1924.84563  2408
  1924.84574  2499
  1924.84586  2469
  1924.84597  2286
  1924.84608  2103
  1924.84620  1920
  1924.84631  1798
  1924.84643  1676
  1924.84654  1676
  1924.84665  1798
  1924.84677  1981
  1924.84688  2195
  1924.84699  2408
  1924.84711  2438
  1924.84722  2377
  1924.84734  2134
  1924.84745  1890
  1924.84756  1554
  1924.84768  1280
  1924.84779  1158
  1924.84791  1128
  1924.84802  1311
  1924.84813  1615
  1924.84825  1981
  1924.84836  2286
  1924.84847  2499
  1924.84859  2560
  1924.84870  2438
  1924.84882  2225
  1924.84893  1981
  1924.84904  1737
  1924.84916  1524
  1924.84927  1402
  1924.84939  1494
  1924.84950  1676
  1924.84961  1951
  1924.84973  2195
  1924.84984  2377
  1924.84995  2408
  1924.85007  2286
  1924.85018  2042
  1924.85030  1768
  1924.85041  1402
  1924.85052  1189
  1924.85064  1128
  1924.85075  1158
  1924.85087  1402
  1924.85098  1707
  1924.85109  2103
  1924.85121  2438
  1924.85132  2560
  1924.85143  2560
  1924.85155  2408
  1924.85166  2134
  1924.85178  1829
  1924.85189  1463
  1924.85200  1250
  1924.85212  1189
  1924.85223  1250
  1924.85235  1494
  1924.85246  1798
  1924.85257  2103
  1924.85269  2316
  1924.85280  2377
  1924.85291  2225
  1924.85303  2012
  1924.85314  1707
  1924.85326  1402
  1924.85337  1219
  1924.85348  1189
  1924.85360  1341
  1924.85371  1646
  1924.85383  2042
  1924.85394  2377
  1924.85405  2621
  1924.85417  2652
  1924.85428  2560
  1924.85439  2316
  1924.85451  2073
  1924.85462  1707
  1924.85474  1372
  1924.85485  1250
  1924.85496  1219
  1924.85508  1433
  1924.85519  1676
  1924.85531  2042
  1924.85542  2286
  1924.85553  2469
  1924.85565  2438
  1924.85576  2286
  1924.85587  2012
  1924.85599  1737
  1924.85610  1524
  1924.85622  1402
  1924.85633  1463
  1924.85644  1676
  1924.85656  2012
  1924.85667  2408
  1924.85679  2682
  1924.85690  2835
  1924.85701  2804
  1924.85713  2621
  1924.85724  2256
  1924.85735  1859
  1924.85747  1524
  1924.85758  1219
  1924.85770  1189
  1924.85781  1250
  1924.85792  1524
  1924.85804  1829
  1924.85815  2164
  1924.85827  2408
  1924.85838  2469
  1924.85849  2408
  1924.85861  2195
  1924.85872  1951
  1924.85883  1768
  1924.85895  1554
  1924.85906  1585
  1924.85918  1676
  1924.85929  1951
  1924.85940  2316
  1924.85952  2621
  1924.85963  2835
  1924.85974  2926
  1924.85986  2774
  1924.85997  2469
  1924.86009  2042
  1924.86020  1707
  1924.86031  1311
  1924.86043  1158
  1924.86054  1067
  1924.86066  1219
  1924.86077  1494
  1924.86088  1829
  1924.86100  2134
  1924.86111  2377
  1924.86122  2408
  1924.86134  2408
  1924.86145  2073
  1924.86157  1859
  1924.86168  1676
  1924.86179  1585
  1924.86191  1646
  1924.86202  1859
  1924.86214  2164
  1924.86225  2499
  1924.86236  2743
  1924.86248  2835
  1924.86259  2774
  1924.86270  2530
  1924.86282  2195
  1924.86293  1768
  1924.86305  1341
  1924.86316  1128
  1924.86327  1036
  1924.86339  1128
  1924.86350  1372
  1924.86362  1646
  1924.86373  1981
  1924.86384  2225
  1924.86396  2347
  1924.86407  2286
  1924.86418  2134
  1924.86430  1951
  1924.86441  1829
  1924.86453  1707
  1924.86464  1707
  1924.86475  1829
  1924.86487  2103
  1924.86498  2377
  1924.86510  2652
  1924.86521  2804
  1924.86532  2804
  1924.86544  2743
  1924.86555  2438
  1924.86566  2073
  1924.86578  1707
  1924.86589  1280
  1924.86601  1128
  1924.86612  1067
  1924.86623  1189
  1924.86635  1433
  1924.86646  1707
  1924.86658  1951
  1924.86669  2195
  1924.86680  2256
  1924.86692  2195
  1924.86703  2103
  1924.86714  1920
  1924.86726  1798
  1924.86737  1737
  1924.86749  1798
  1924.86760  1981
  1924.86771  2225
  1924.86783  2499
  1924.86794  2713
  1924.86806  2743
  1924.86817  2713
  1924.86828  2469
  1924.86840  2164
  1924.86851  1798
  1924.86862  1402
  1924.86874  1158
  1924.86885  1036
  1924.86897  1067
  1924.86908  1219
  1924.86919  1463
  1924.86931  1707
  1924.86942  1951
  1924.86954  2073
  1924.86965  2103
  1924.86976  2103
  1924.86988  1981
  1924.86999  1859
  1924.87010  1798
  1924.87022  1768
  1924.87033  1859
  1924.87045  2073
  1924.87056  2316
  1924.87067  2499
  1924.87079  2621
  1924.87090  2621
  1924.87102  2499
  1924.87113  2286
  1924.87124  1981
  1924.87136  1646
  1924.87147  1311
  1924.87158  1128
  1924.87170  1067
  1924.87181  1128
  1924.87193  1280
  1924.87204  1524
  1924.87215  1768
  1924.87227  1951
  1924.87238  2073
  1924.87250  2103
  1924.87261  2073
  1924.87272  2012
  1924.87284  1920
  1924.87295  1920
  1924.87306  1951
  1924.87318  2103
  1924.87329  2286
  1924.87341  2438
  1924.87352  2560
  1924.87363  2560
  1924.87375  2560
  1924.87386  2408
  1924.87398  2195
  1924.87409  1890
  1924.87420  1585
  1924.87432  1311
  1924.87443  1158
  1924.87454  1128
  1924.87466  1189
  1924.87477  1372
  1924.87489  1524
  1924.87500  1707
  1924.87511  1890
  1924.87523  2012
  1924.87534  2042
  1924.87546  1981
  1924.87557  1951
  1924.87568  1890
  1924.87580  1890
  1924.87591  1951
  1924.87602  2073
  1924.87614  2225
  1924.87625  2347
  1924.87637  2438
  1924.87648  2438
  1924.87659  2377
  1924.87671  2195
  1924.87682  1981
  1924.87694  1707
  1924.87705  1494
  1924.87716  1280
  1924.87728  1189
  1924.87739  1158
  1924.87750  1280
  1924.87762  1433
  1924.87773  1585
  1924.87785  1737
  1924.87796  1890
  1924.87807  1981
  1924.87819  2012
  1924.87830  2012
  1924.87842  1981
  1924.87853  1981
  1924.87864  1981
  1924.87876  2042
  1924.87887  2103
  1924.87898  2195
  1924.87910  2286
  1924.87921  2347
  1924.87933  2347
  1924.87944  2256
  1924.87955  2134
  1924.87967  1951
  1924.87978  1737
  1924.87990  1554
  1924.88001  1341
  1924.88012  1250
  1924.88024  1250
  1924.88035  1280
  1924.88046  1433
  1924.88058  1585
  1924.88069  1768
  1924.88081  1951
  1924.88092  2042
  1924.88103  2073
  1924.88115  2073
  1924.88126  2073
  1924.88138  2042
  1924.88149  2042
  1924.88160  2073
  1924.88172  2073
  1924.88183  2134
  1924.88194  2195
  1924.88206  2256
  1924.88217  2225
  1924.88229  2195
  1924.88240  2073
  1924.88251  1890
  1924.88263  1737
  1924.88274  1554
  1924.88286  1372
  1924.88297  1280
  1924.88308  1280
  1924.88320  1311
  1924.88331  1494
  1924.88342  1707
  1924.88354  1829
  1924.88365  2042
  1924.88377  2134
  1924.88388  2195
  1924.88399  2195
  1924.88411  2164
  1924.88422  2073
  1924.88434  2012
  1924.88445  1951
  1924.88456  1951
  1924.88468  1981
  1924.88479  2042
  1924.88490  2103
  1924.88502  2134
  1924.88513  2134
  1924.88525  2073
  1924.88536  1951
  1924.88547  1768
  1924.88559  1585
  1924.88570  1372
  1924.88582  1280
  1924.88593  1250
  1924.88604  1311
  1924.88616  1524
  1924.88627  1707
  1924.88638  1951
  1924.88650  2134
  1924.88661  2256
  1924.88673  2286
  1924.88684  2225
  1924.88695  2103
  1924.88707  1981
  1924.88718  1859
  1924.88730  1798
  1924.88741  1798
  1924.88752  1829
  1924.88764  1951
  1924.88775  2042
  1924.88786  2164
  1924.88798  2164
  1924.88809  2134
  1924.88821  2012
  1924.88832  1798
  1924.88843  1585
  1924.88855  1372
  1924.88866  1280
  1924.88878  1341
  1924.88889  1463
  1924.88900  1585
  1924.88912  1890
  1924.88923  2134
  1924.88934  2377
  1924.88946  2438
  1924.88957  2438
  1924.88969  2316
  1924.88980  2103
  1924.88991  1920
  1924.89003  1737
  1924.89014  1646
  1924.89026  1615
  1924.89037  1676
  1924.89048  1859
  1924.89060  2073
  1924.89071  2195
  1924.89082  2256
  1924.89094  2195
  1924.89105  2042
  1924.89117  1829
  1924.89128  1585
  1924.89139  1402
  1924.89151  1341
  1924.89162  1402
  1924.89173  1524
  1924.89185  1829
  1924.89196  2164
  1924.89208  2438
  1924.89219  2621
  1924.89230  2621
  1924.89242  2499
  1924.89253  2256
  1924.89265  1981
  1924.89276  1768
  1924.89287  1554
  1924.89299  1402
  1924.89310  1494
  1924.89321  1585
  1924.89333  1890
  1924.89344  2134
  1924.89356  2316
  1924.89367  2377
  1924.89378  2316
  1924.89390  2073
  1924.89401  1859
  1924.89413  1554
  1924.89424  1402
  1924.89435  1341
  1924.89447  1463
  1924.89458  1707
  1924.89469  2073
  1924.89481  2408
  1924.89492  2652
  1924.89504  2774
  1924.89515  2682
  1924.89526  2469
  1924.89538  2164
  1924.89549  1798
  1924.89561  1524
  1924.89572  1250
  1924.89583  1219
  1924.89595  1341
  1924.89606  1585
  1924.89617  1890
  1924.89629  2195
  1924.89640  2377
  1924.89652  2408
  1924.89663  2286
  1924.89674  2012
  1924.89686  1768
  1924.89697  1524
  1924.89709  1341
  1924.89720  1402
  1924.89731  1585
  1924.89743  1920
  1924.89754  2316
  1924.89765  2652
  1924.89777  2865
  1924.89788  2926
  1924.89800  2743
  1924.89811  2438
  1924.89822  2012
  1924.89834  1646
  1924.89845  1219
  1924.89857  1036
  1924.89868  1006
  1924.89879  1189
  1924.89891  1494
  1924.89902  1859
  1924.89913  2195
  1924.89925  2408
  1924.89936  2438
  1924.89948  2286
  1924.89959  1981
  1924.89970  1707
  1924.89982  1494
  1924.89993  1402
  1924.90005  1463
  1924.90016  1707
  1924.90027  2134
  1924.90039  2560
  1924.90050  2926
  1924.90061  3078
  1924.90073  3018
  1924.90084  2774
  1924.90096  2347
  1924.90107  1829
  1924.90118  1341
  1924.90130  1006
  1924.90141   853
  1924.90153   914
  1924.90164  1189
  1924.90175  1554
  1924.90187  1951
  1924.90198  2286
  1924.90209  2438
  1924.90221  2408
  1924.90232  2195
  1924.90244  1920
  1924.90255  1646
  1924.90266  1494
  1924.90278  1494
  1924.90289  1646
  1924.90301  2012
  1924.90312  2377
  1924.90323  2774
  1924.90335  3078
  1924.90346  3170
  1924.90357  3048
  1924.90369  2774
  1924.90380  2256
  1924.90392  1707
  1924.90403  1189
  1924.90414   853
  1924.90426   762
  1924.90437   792
  1924.90449  1097
  1924.90460  1524
  1924.90471  1951
  1924.90483  2256
  1924.90494  2408
  1924.90505  2377
  1924.90517  2164
  1924.90528  1920
  1924.90540  1707
  1924.90551  1585
  1924.90562  1585
  1924.90574  1829
  1924.90585  2164
  1924.90597  2591
  1924.90608  2957
  1924.90619  3170
  1924.90631  3200
  1924.90642  3018
  1924.90653  2591
  1924.90665  2012
  1924.90676  1463
  1924.90688  1036
  1924.90699   792
  1924.90710   701
  1924.90722   884
  1924.90733  1219
  1924.90745  1646
  1924.90756  2042
  1924.90767  2347
  1924.90779  2408
  1924.90790  2377
  1924.90801  2195
  1924.90813  1981
  1924.90824  1798
  1924.90836  1707
  1924.90847  1798
  1924.90858  2012
  1924.90870  2377
  1924.90881  2743
  1924.90893  3048
  1924.90904  3231
  1924.90915  3170
  1924.90927  2987
  1924.90938  2499
  1924.90949  1981
  1924.90961  1463
  1924.90972  1036
  1924.90984   853
  1924.90995   853
  1924.91006   975
  1924.91018  1341
  1924.91029  1737
  1924.91041  2114
  1924.91052  2377
  1924.91063  2469
  1924.91075  2377
  1924.91086  2195
  1924.91097  2012
  1924.91109  1890
  1924.91120  1859
  1924.91132  1951
  1924.91143  2195
  1924.91154  2499
  1924.91166  2835
  1924.91177  2987
  1924.91189  3109
  1924.91200  3048
  1924.91211  2804
  1924.91223  2438
  1924.91234  1890
  1924.91245  1402
  1924.91257  1036
  1924.91268   853
  1924.91280   853
  1924.91291  1006
  1924.91302  1280
  1924.91314  1676
  1924.91325  1981
  1924.91337  2195
  1924.91348  2377
  1924.91359  2316
  1924.91371  2195
  1924.91382  2042
  1924.91393  1890
  1924.91405  1859
  1924.91416  1951
  1924.91428  2103
  1924.91439  2377
  1924.91450  2621
  1924.91462  2804
  1924.91473  2896
  1924.91485  2804
  1924.91496  2530
  1924.91507  2225
  1924.91519  1768
  1924.91530  1372
  1924.91541  1067
  1924.91553   914
  1924.91564   914
  1924.91576  1097
  1924.91587  1372
  1924.91598  1707
  1924.91610  2073
  1924.91621  2256
  1924.91633  2347
  1924.91644  2316
  1924.91655  2195
  1924.91667  2073
  1924.91678  1951
  1924.91689  1890
  1924.91701  1890
  1924.91712  2073
  1924.91724  2256
  1924.91735  2408
  1924.91746  2530
  1924.91758  2621
  1924.91769  2560
  1924.91781  2408
  1924.91792  2134
  1924.91803  1798
  1924.91815  1463
  1924.91826  1158
  1924.91837  1006
  1924.91849   975
  1924.91860  1128
  1924.91872  1372
  1924.91883  1707
  1924.91894  1981
  1924.91906  2225
  1924.91917  2377
  1924.91929  2377
  1924.91940  2256
  1924.91951  2134
  1924.91963  1981
  1924.91974  1890
  1924.91985  1920
  1924.91997  1981
  1924.92008  2103
  1924.92020  2256
  1924.92031  2438
  1924.92042  2469
  1924.92054  2499
  1924.92065  2377
  1924.92077  2134
  1924.92088  1890
  1924.92099  1615
  1924.92111  1341
  1924.92122  1189
  1924.92133  1189
  1924.92145  1250
  1924.92156  1494
  1924.92168  1829
  1924.92179  2103
  1924.92190  2316
  1924.92202  2469
  1924.92213  2469
  1924.92224  2377
  1924.92236  2286
  1924.92247  2042
  1924.92259  1920
  1924.92270  1829
  1924.92281  1768
  1924.92293  1829
  1924.92304  1951
  1924.92316  2073
  1924.92327  2225
  1924.92338  2286
  1924.92350  2256
  1924.92361  2134
  1924.92372  1859
  1924.92384  1615
  1924.92395  1372
  1924.92407  1250
  1924.92418  1158
  1924.92429  1280
  1924.92441  1524
  1924.92452  1829
  1924.92464  2134
  1924.92475  2377
  1924.92486  2499
  1924.92498  2499
  1924.92509  2377
  1924.92520  2195
  1924.92532  2012
  1924.92543  1768
  1924.92555  1676
  1924.92566  1615
  1924.92577  1615
  1924.92589  1798
  1924.92600  1951
  1924.92612  2103
  1924.92623  2225
  1924.92634  2225
  1924.92646  2103
  1924.92657  1951
  1924.92668  1707
  1924.92680  1494
  1924.92691  1341
  1924.92703  1341
  1924.92714  1463
  1924.92725  1646
  1924.92737  1981
  1924.92748  2316
  1924.92760  2530
  1924.92771  2682
  1924.92782  2682
  1924.92794  2469
  1924.92805  2256
  1924.92816  1981
  1924.92828  1737
  1924.92839  1554
  1924.92851  1494
  1924.92862  1554
  1924.92873  1737
  1924.92885  1920
  1924.92896  2134
  1924.92908  2286
  1924.92919  2316
  1924.92930  2164
  1924.92942  2012
  1924.92953  1798
  1924.92964  1585
  1924.92976  1554
  1924.92987  1554
  1924.92999  1707
  1924.93010  1981
  1924.93021  2316
  1924.93033  2560
  1924.93044  2743
  1924.93056  2804
  1924.93067  2682
  1924.93078  2438
  1924.93090  2195
  1924.93101  1890
  1924.93112  1585
  1924.93124  1372
  1924.93135  1280
  1924.93147  1402
  1924.93158  1585
  1924.93169  1859
  1924.93181  2073
  1924.93192  2225
  1924.93204  2256
  1924.93215  2195
  1924.93226  1981
  1924.93238  1768
  1924.93249  1585
  1924.93260  1524
  1924.93272  1554
  1924.93283  1768
  1924.93295  2012
  1924.93306  2316
  1924.93317  2591
  1924.93329  2743
  1924.93340  2743
  1924.93352  2621
  1924.93363  2256
  1924.93374  1890
  1924.93386  1585
  1924.93397  1250
  1924.93408  1128
  1924.93420  1128
  1924.93431  1280
  1924.93443  1554
  1924.93454  1829
  1924.93465  2103
  1924.93477  2195
  1924.93488  2195
  1924.93500  2073
  1924.93511  1890
  1924.93522  1707
  1924.93534  1554
  1924.93545  1554
  1924.93556  1615
  1924.93568  1920
  1924.93579  2225
  1924.93591  2530
  1924.93602  2713
  1924.93613  2774
  1924.93625  2713
  1924.93636  2438
  1924.93648  2134
  1924.93659  1707
  1924.93670  1311
  1924.93682  1097
  1924.93693  1128
  1924.93704  1097
  1924.93716  1402
  1924.93727  1615
  1924.93739  1920
  1924.93750  2134
  1924.93761  2225
  1924.93773  2195
  1924.93784  2012
  1924.93796  1859
  1924.93807  1707
  1924.93818  1585
  1924.93830  1615
  1924.93841  1798
  1924.93852  2042
  1924.93864  2377
  1924.93875  2652
  1924.93887  2804
  1924.93898  2774
  1924.93909  2621
  1924.93921  2316
  1924.93932  1890
  1924.93944  1524
  1924.93955  1128
  1924.93966  1006
  1924.93978   975
  1924.93989  1097
  1924.94000  1402
  1924.94012  1707
  1924.94023  1981
  1924.94035  2134
  1924.94046  2195
  1924.94057  2103
  1924.94069  1951
  1924.94080  1829
  1924.94092  1676
  1924.94103  1646
  1924.94114  1707
  1924.94126  1981
  1924.94137  2286
  1924.94148  2530
  1924.94160  2713
  1924.94171  2804
  1924.94183  2713
  1924.94194  2438
  1924.94205  2103
  1924.94217  1737
  1924.94228  1311
  1924.94240  1036
  1924.94251   945
  1924.94262   975
  1924.94274  1219
  1924.94285  1494
  1924.94296  1798
  1924.94308  2073
  1924.94319  2164
  1924.94331  2195
  1924.94342  2103
  1924.94353  1951
  1924.94365  1829
  1924.94376  1768
  1924.94388  1768
  1924.94399  1951
  1924.94410  2195
  1924.94422  2499
  1924.94433  2743
  1924.94444  2865
  1924.94456  2804
  1924.94467  2652
  1924.94479  2316
  1924.94490  1951
  1924.94501  1494
  1924.94513  1158
  1924.94524  1006
  1924.94536   975
  1924.94547  1128
  1924.94558  1372
  1924.94570  1676
  1924.94581  1920
  1924.94592  2134
  1924.94604  2195
  1924.94615  2164
  1924.94627  2073
  1924.94638  1951
  1924.94649  1859
  1924.94661  1829
  1924.94672  1890
  1924.94684  2134
  1924.94695  2347
  1924.94706  2621
  1924.94718  2774
  1924.94729  2865
  1924.94740  2743
  1924.94752  2499
  1924.94763  2164
  1924.94775  1768
  1924.94786  1341
  1924.94797  1097
  1924.94809  1006
  1924.94820  1067
  1924.94832  1250
  1924.94843  1524
  1924.94854  1829
  1924.94866  2012
  1924.94877  2195
  1924.94888  2195
  1924.94900  2134
  1924.94911  2012
  1924.94923  1890
  1924.94934  1829
  1924.94945  1890
  1924.94957  2012
  1924.94968  2256
  1924.94980  2499
  1924.94991  2682
  1924.95002  2804
  1924.95014  2804
  1924.95025  2621
  1924.95036  2347
  1924.95048  2012
  1924.95059  1615
  1924.95071  1311
  1924.95082  1128
  1924.95093  1036
  1924.95105  1128
  1924.95116  1311
  1924.95128  1615
  1924.95139  1859
  1924.95150  2073
  1924.95162  2164
  1924.95173  2134
  1924.95184  2103
  1924.95196  2012
  1924.95207  1920
  1924.95219  1890
  1924.95230  1981
  1924.95241  2134
  1924.95253  2347
  1924.95264  2499
  1924.95276  2713
  1924.95287  2743
  1924.95298  2621
  1924.95310  2408
  1924.95321  2073
  1924.95332  1798
  1924.95344  1463
  1924.95355  1250
  1924.95367  1158
  1924.95378  1158
  1924.95389  1341
  1924.95401  1554
  1924.95412  1798
  1924.95423  2012
  1924.95435  2134
  1924.95446  2134
  1924.95458  2164
  1924.95469  2134
  1924.95480  2012
  1924.95492  2012
  1924.95503  2012
  1924.95515  2103
  1924.95526  2256
  1924.95537  2438
  1924.95549  2621
  1924.95560  2713
  1924.95571  2682
  1924.95583  2560
  1924.95594  2316
  1924.95606  2073
  1924.95617  1798
  1924.95628  1524
  1924.95640  1311
  1924.95651  1250
  1924.95663  1280
  1924.95674  1494
  1924.95685  1646
  1924.95697  1920
  1924.95708  2134
  1924.95719  2256
  1924.95731  2316
  1924.95742  2286
  1924.95754  2195
  1924.95765  2134
  1924.95776  2103
  1924.95788  2164
  1924.95799  2225
  1924.95811  2377
  1924.95822  2530
  1924.95833  2652
  1924.95845  2682
  1924.95856  2621
  1924.95867  2469
  1924.95879  2225
  1924.95890  1951
  1924.95902  1768
  1924.95913  1524
  1924.95924  1372
  1924.95936  1341
  1924.95947  1433
  1924.95959  1615
  1924.95970  1798
  1924.95981  1951
  1924.95993  2134
  1924.96004  2225
  1924.96015  2256
  1924.96027  2256
  1924.96038  2164
  1924.96050  2134
  1924.96061  2073
  1924.96072  2073
  1924.96084  2134
  1924.96095  2195
  1924.96107  2316
  1924.96118  2408
  1924.96129  2438
  1924.96141  2408
  1924.96152  2286
  1924.96163  2134
  1924.96175  1920
  1924.96186  1707
  1924.96198  1463
  1924.96209  1372
  1924.96220  1341
  1924.96232  1402
  1924.96243  1554
  1924.96255  1768
  1924.96266  1951
  1924.96277  2134
  1924.96289  2286
  1924.96300  2316
  1924.96311  2286
  1924.96323  2195
  1924.96334  2103
  1924.96346  2042
  1924.96357  2012
  1924.96368  2012
  1924.96380  2073
  1924.96391  2134
  1924.96403  2195
  1924.96414  2225
  1924.96425  2195
  1924.96437  2164
  1924.96448  2012
  1924.96459  1829
  1924.96471  1646
  1924.96482  1433
  1924.96494  1372
  1924.96505  1341
  1924.96516  1494
  1924.96528  1646
  1924.96539  1829
  1924.96551  2073
  1924.96562  2256
  1924.96573  2377
  1924.96585  2438
  1924.96596  2377
  1924.96607  2256
  1924.96619  2103
  1924.96630  1981
  1924.96642  1920
  1924.96653  1890
  1924.96664  1890
  1924.96676  1920
  1924.96687  2042
  1924.96699  2134
  1924.96710  2164
  1924.96721  2164
  1924.96733  2042
  1924.96744  1890
  1924.96755  1707
  1924.96767  1554
  1924.96778  1463
  1924.96790  1433
  1924.96801  1554
  1924.96812  1768
  1924.96824  2012
  1924.96835  2256
  1924.96847  2469
  1924.96858  2560
  1924.96869  2530
  1924.96881  2438
  1924.96892  2225
  1924.96903  2042
  1924.96915  1829
  1924.96926  1737
  1924.96938  1707
  1924.96949  1707
  1924.96960  1829
  1924.96972  1951
  1924.96983  2103
  1924.96995  2195
  1924.97006  2195
  1924.97017  2073
  1924.97029  1920
  1924.97040  1707
  1924.97051  1554
  1924.97063  1494
  1924.97074  1524
  1924.97086  1707
  1924.97097  1920
  1924.97108  2225
  1924.97120  2469
  1924.97131  2652
  1924.97143  2713
  1924.97154  2652
  1924.97165  2469
  1924.97177  2225
  1924.97188  1920
  1924.97199  1646
  1924.97211  1433
  1924.97222  1402
  1924.97234  1463
  1924.97245  1676
  1924.97256  1890
  1924.97268  2103
  1924.97279  2195
  1924.97291  2225
  1924.97302  2134
  1924.97313  1951
  1924.97325  1768
  1924.97336  1615
  1924.97347  1554
  1924.97359  1615
  1924.97370  1798
  1924.97382  2134
  1924.97393  2499
  1924.97404  2743
  1924.97416  2896
  1924.97427  2865
  1924.97439  2682
  1924.97450  2377
  1924.97461  2012
  1924.97473  1707
  1924.97484  1341
  1924.97495  1158
  1924.97507  1097
  1924.97518  1219
  1924.97530  1463
  1924.97541  1737
  1924.97552  2012
  1924.97564  2204
  1924.97575  2256
  1924.97587  2164
  1924.97598  1951
  1924.97609  1768
  1924.97621  1554
  1924.97632  1524
  1924.97643  1585
  1924.97655  1829
  1924.97666  2195
  1924.97678  2591
  1924.97689  2835
  1924.97700  2987
  1924.97712  2926
  1924.97723  2713
  1924.97735  2316
  1924.97746  1829
  1924.97757  1372
  1924.97769  1067
  1924.97780   914
  1924.97791   945
  1924.97803  1158
  1924.97814  1494
  1924.97826  1859
  1924.97837  2134
  1924.97848  2286
  1924.97860  2225
  1924.97871  2103
  1924.97883  1859
  1924.97894  1676
  1924.97905  1554
  1924.97917  1554
  1924.97928  1615
  1924.97939  1890
  1924.97951  2377
  1924.97962  2713
  1924.97974  2987
  1924.97985  3078
  1924.97996  2987
  1924.98008  2743
  1924.98019  2286
  1924.98031  1798
  1924.98042  1219
  1924.98053   914
  1924.98065   732
  1924.98076   762
  1924.98087   975
  1924.98099  1341
  1924.98110  1768
  1924.98122  2103
  1924.98133  2256
  1924.98144  2256
  1924.98156  2103
  1924.98167  1890
  1924.98179  1676
  1924.98190  1554
  1924.98201  1554
  1924.98213  1768
  1924.98224  2134
  1924.98235  2499
  1924.98247  2896
  1924.98258  3109
  1924.98270  3139
  1924.98281  2957
  1924.98292  2499
  1924.98304  1951
  1924.98315  1372
  1924.98327   884
  1924.98338   610
  1924.98349   549
  1924.98361   732
  1924.98372  1067
  1924.98383  1524
  1924.98395  1890
  1924.98406  2164
  1924.98418  2286
  1924.98429  2256
  1924.98440  2012
  1924.98452  1829
  1924.98463  1615
  1924.98474  1524
  1924.98486  1615
  1924.98497  1859
  1924.98509  2256
  1924.98520  2652
  1924.98531  3018
  1924.98543  3200
  1924.98554  3200
  1924.98566  2957
  1924.98577  2560
  1924.98588  1890
  1924.98600  1280
  1924.98611   823
  1924.98622   579
  1924.98634   549
  1924.98645   732
  1924.98657  1128
  1924.98668  1524
  1924.98679  1951
  1924.98691  2225
  1924.98702  2347
  1924.98714  2256
  1924.98725  2012
  1924.98736  1798
  1924.98748  1646
  1924.98759  1585
  1924.98770  1707
  1924.98782  1981
  1924.98793  2377
  1924.98805  2713
  1924.98816  3078
  1924.98827  3231
  1924.98839  3200
  1924.98850  2896
  1924.98862  2438
  1924.98873  1829
  1924.98884  1280
  1924.98896   853
  1924.98907   610
  1924.98918   610
  1924.98930   823
  1924.98941  1219
  1924.98953  1646
  1924.98964  2012
  1924.98975  2256
  1924.98987  2408
  1924.98998  2316
  1924.99010  2103
  1924.99021  1890
  1924.99032  1737
  1924.99044  1646
  1924.99055  1798
  1924.99066  2073
  1924.99078  2408
  1924.99089  2743
  1924.99101  3018
  1924.99112  3139
  1924.99123  3048
  1924.99135  2743
  1924.99146  2134
  1924.99158  1615
  1924.99169  1189
  1924.99180   853
  1924.99192   732
  1924.99203   823
  1924.99214  1128
  1924.99226  1463
  1924.99237  1890
  1924.99249  2225
  1924.99260  2438
  1924.99271  2438
  1924.99283  2377
  1924.99294  2195
  1924.99306  1951
  1924.99317  1829
  1924.99328  1737
  1924.99340  1859
  1924.99351  2073
  1924.99362  2316
  1924.99374  2652
  1924.99385  2832
  1924.99397  2865
  1924.99408  2804
  1924.99419  2499
  1924.99431  2164
  1924.99442  1737
  1924.99454  1280
  1924.99465   975
  1924.99476   884
  1924.99488   914
  1924.99499  1158
  1924.99510  1524
  1924.99522  1890
  1924.99533  2225
  1924.99545  2438
  1924.99556  2438
  1924.99567  2377
  1924.99579  2195
  1924.99590  2012
  1924.99602  1859
  1924.99613  1829
  1924.99624  1890
  1924.99636  2073
  1924.99647  2286
  1924.99658  2499
  1924.99670  2682
  1924.99681  2682
  1924.99693  2530
  1924.99704  2286
  1924.99715  1981
  1924.99727  1646
  1924.99738  1280
  1924.99750  1097
  1924.99761  1067
  1924.99772  1219
  1924.99784  1463
  1924.99795  1768
  1924.99806  2073
  1924.99818  2438
  1924.99829  2438
  1924.99841  2499
  1924.99852  2438
  1924.99863  2256
  1924.99875  2073
  1924.99886  1890
  1924.99898  1859
  1924.99909  1859
  1924.99920  1951
  1924.99932  2134
  1924.99943  2286
  1924.99954  2377
  1924.99966  2438
  1924.99977  2377
  1924.99989  2225
  1925.00000  1951
  1925.00011  1768
  1925.00023  1463
  1925.00034  1311
  1925.00046  1219
  1925.00057  1311
  1925.00068  1524
  1925.00080  1798
  1925.00091  2103
  1925.00103  2316
  1925.00114  2499
  1925.00126  2530
  1925.00137  2438
  1925.00148  2256
  1925.00160  2073
  1925.00171  1951
  1925.00183  1829
  1925.00194  1829
  1925.00205  1859
  1925.00217  1951
  1925.00228  2134
  1925.00240  2195
  1925.00251  2256
  1925.00263  2195
  1925.00274  2103
  1925.00285  1890
  1925.00297  1707
  1925.00308  1524
  1925.00320  1402
  1925.00331  1402
  1925.00342  1524
  1925.00354  1707
  1925.00365  1890
  1925.00377  2195
  1925.00388  2438
  1925.00400  2530
  1925.00411  2560
  1925.00422  2438
  1925.00434  2316
  1925.00445  2073
  1925.00457  1890
  1925.00468  1737
  1925.00479  1676
  1925.00491  1646
  1925.00502  1707
  1925.00514  1829
  1925.00525  1951
  1925.00537  2073
  1925.00548  2103
  1925.00559  2073
  1925.00571  1981
  1925.00582  1829
  1925.00594  1676
  1925.00605  1524
  1925.00616  1524
  1925.00628  1585
  1925.00639  1798
  1925.00651  2012
  1925.00662  2286
  1925.00674  2438
  1925.00685  2621
  1925.00696  2621
  1925.00708  2469
  1925.00719  2286
  1925.00731  2042
  1925.00742  1829
  1925.00753  1615
  1925.00765  1463
  1925.00776  1463
  1925.00788  1524
  1925.00799  1646
  1925.00811  1829
  1925.00822  2012
  1925.00833  2103
  1925.00845  2073
  1925.00856  2012
  1925.00868  1859
  1925.00879  1707
  1925.00890  1646
  1925.00902  1585
  1925.00913  1707
  1925.00925  1859
  1925.00936  2134
  1925.00947  2408
  1925.00959  2560
  1925.00970  2682
  1925.00982  2652
  1925.00993  2499
  1925.01005  2256
  1925.01016  1981
  1925.01027  1707
  1925.01039  1463
  1925.01050  1311
  1925.01062  1280
  1925.01073  1402
  1925.01084  1585
  1925.01096  1798
  1925.01107  2012
  1925.01119  2103
  1925.01130  2134
  1925.01142  2042
  1925.01153  1890
  1925.01164  1768
  1925.01176  1707
  1925.01187  1646
  1925.01199  1768
  1925.01210  1981
  1925.01221  2225
  1925.01233  2469
  1925.01244  2682
  1925.01256  2743
  1925.01267  2682
  1925.01279  2499
  1925.01290  2195
  1925.01301  1890
  1925.01313  1585
  1925.01324  1280
  1925.01336  1158
  1925.01347  1158
  1925.01358  1341
  1925.01370  1585
  1925.01381  1829
  1925.01393  2073
  1925.01404  2164
  1925.01416  2164
  1925.01427  2073
  1925.01438  1951
  1925.01450  1829
  1925.01461  1737
  1925.01473  1768
  1925.01484  1890
  1925.01495  2134
  1925.01507  2438
  1925.01518  2652
  1925.01530  2804
  1925.01541  2804
  1925.01553  2652
  1925.01564  2377
  1925.01575  2012
  1925.01587  1646
  1925.01598  1311
  1925.01610  1097
  1925.01621  1036
  1925.01632  1128
  1925.01644  1372
  1925.01655  1676
  1925.01667  1920
  1925.01678  2134
  1925.01689  2195
  1925.01701  2164
  1925.01712  2012
  1925.01724  1890
  1925.01735  1829
  1925.01747  1737
  1925.01758  1768
  1925.01769  1951
  1925.01781  2225
  1925.01792  2499
  1925.01804  2743
  1925.01815  2865
  1925.01826  2804
  1925.01838  2621
  1925.01849  2256
  1925.01861  1890
  1925.01872  1524
  1925.01884  1219
  1925.01895  1067
  1925.01906  1067
  1925.01918  1219
  1925.01929  1524
  1925.01941  1829
  1925.01952  2073
  1925.01963  2225
  1925.01975  2256
  1925.01986  2225
  1925.01998  2134
  1925.02009  2012
  1925.02021  1829
  1925.02032  1768
  1925.02043  2012
  1925.02055  2195
  1925.02066  2438
  1925.02078  2743
  1925.02089  2865
  1925.02100  2896
  1925.02112  2743
  1925.02123  2438
  1925.02135  2012
  1925.02146  1646
  1925.02158  1219
  1925.02169  1036
  1925.02180   975
  1925.02192  1158
  1925.02203  1402
  1925.02215  1707
  1925.02226  2012
  1925.02237  2225
  1925.02249  2286
  1925.02260  2256
  1925.02272  2134
  1925.02283  2073
  1925.02295  1890
  1925.02306  1829
  1925.02317  1890
  1925.02329  2073
  1925.02340  2316
  1925.02352  2621
  1925.02363  2835
  1925.02374  2926
  1925.02386  2865
  1925.02397  2621
  1925.02409  2256
  1925.02420  1859
  1925.02432  1402
  1925.02443  1158
  1925.02454  1006
  1925.02466  1006
  1925.02477  1189
  1925.02489  1494
  1925.02500  1829
  1925.02511  2073
  1925.02523  2225
  1925.02534  2164
  1925.02546  2012
  1925.02557  1890
  1925.02568  1829
  1925.02580  1798
  1925.02591  1768
  1925.02603  1890
  1925.02614  2164
  1925.02626  2438
  1925.02637  2713
  1925.02648  2835
  1925.02660  2835
  1925.02671  2713
  1925.02683  2438
  1925.02694  2073
  1925.02705  1646
  1925.02717  1219
  1925.02728  1006
  1925.02740   945
  1925.02751   945
  1925.02763  1219
  1925.02774  1524
  1925.02785  1829
  1925.02797  2073
  1925.02808  2195
  1925.02820  2164
  1925.02831  2073
  1925.02842  1951
  1925.02854  1829
  1925.02865  1798
  1925.02877  1829
  1925.02888  2012
  1925.02900  2256
  1925.02911  2560
  1925.02922  2774
  1925.02934  2865
  1925.02945  2804
  1925.02957  2560
  1925.02968  2195
  1925.02979  1829
  1925.02991  1402
  1925.03002  1097
  1925.03014   975
  1925.03025   975
  1925.03037  1189
  1925.03048  1494
  1925.03059  1768
  1925.03071  2042
  1925.03082  2195
  1925.03094  2195
  1925.03105  2134
  1925.03116  2012
  1925.03128  1890
  1925.03139  1829
  1925.03151  1798
  1925.03162  1829
  1925.03174  2073
  1925.03185  2347
  1925.03196  2560
  1925.03208  2743
  1925.03219  2743
  1925.03231  2621
  1925.03242  2377
  1925.03253  1981
  1925.03265  1585
  1925.03276  1280
  1925.03288  1067
  1925.03299  1006
  1925.03311  1067
  1925.03322  1280
  1925.03333  1585
  1925.03345  1890
  1925.03356  2134
  1925.03368  2225
  1925.03379  2225
  1925.03390  2134
  1925.03402  2012
  1925.03413  1890
  1925.03425  1829
  1925.03436  1829
  1925.03447  2012
  1925.03459  2225
  1925.03470  2438
  1925.03482  2621
  1925.03493  2682
  1925.03505  2591
  1925.03516  2408
  1925.03527  2103
  1925.03539  1798
  1925.03550  1433
  1925.03562  1219
  1925.03573  1128
  1925.03584  1158
  1925.03596  1311
  1925.03607  1554
  1925.03619  1829
  1925.03630  2073
  1925.03642  2195
  1925.03653  2256
  1925.03664  2195
  1925.03676  2103
  1925.03687  1951
  1925.03699  1890
  1925.03710  1829
  1925.03721  1829
  1925.03733  1981
  1925.03744  2134
  1925.03756  2316
  1925.03767  2499
  1925.03779  2560
  1925.03790  2499
  1925.03801  2316
  1925.03813  2073
  1925.03824  1768
  1925.03836  1524
  1925.03847  1280
  1925.03858  1158
  1925.03870  1219
  1925.03881  1372
  1925.03893  1585
  1925.03904  1829
  1925.03916  2073
  1925.03927  2225
  1925.03938  2286
  1925.03950  2195
  1925.03961  2103
  1925.03973  2012
  1925.03984  1890
  1925.03995  1829
  1925.04007  1859
  1925.04018  2012
  1925.04030  2134
  1925.04041  2256
  1925.04053  2377
  1925.04064  2377
  1925.04075  2316
  1925.04087  2073
  1925.04098  1859
  1925.04110  1646
  1925.04121  1402
  1925.04132  1280
  1925.04144  1250
  1925.04155  1341
  1925.04167  1524
  1925.04178  1707
  1925.04189  1981
  1925.04201  2134
  1925.04212  2286
  1925.04224  2316
  1925.04235  2256
  1925.04247  2134
  1925.04258  2012
  1925.04269  1859
  1925.04281  1768
  1925.04292  1768
  1925.04304  1798
  1925.04315  1920
  1925.04326  2073
  1925.04338  2164
  1925.04349  2195
  1925.04361  2103
  1925.04372  2012
  1925.04384  1829
  1925.04395  1646
  1925.04406  1463
  1925.04418  1311
  1925.04429  1280
  1925.04441  1341
  1925.04452  1554
  1925.04463  1798
  1925.04475  2042
  1925.04486  2195
  1925.04498  2316
  1925.04509  2347
  1925.04521  2256
  1925.04532  2103
  1925.04543  1920
  1925.04555  1798
  1925.04566  1707
  1925.04578  1676
  1925.04589  1676
  1925.04600  1707
  1925.04612  1829
  1925.04623  1951
  1925.04635  2012
  1925.04646  2012
  1925.04658  1951
  1925.04669  1829
  1925.04680  1676
  1925.04692  1554
  1925.04703  1402
  1925.04715  1402
  1925.04726  1494
  1925.04737  1646
  1925.04749  1920
  1925.04760  2134
  1925.04772  2347
  1925.04783  2438
  1925.04795  2438
  1925.04806  2316
  1925.04817  2134
  1925.04829  1951
  1925.04840  1768
  1925.04852  1646
  1925.04863  1524
  1925.04874  1494
  1925.04886  1554
  1925.04897  1676
  1925.04909  1798
  1925.04920  1920
  1925.04932  1951
  1925.04943  1951
  1925.04954  1859
  1925.04966  1737
  1925.04977  1646
  1925.04989  1585
  1925.05000  1554
  1925.05011  1646
  1925.05023  1829
  1925.05034  2073
  1925.05046  2316
  1925.05057  2530
  1925.05068  2652
  1925.05080  2621
  1925.05091  2499
  1925.05103  2225
  1925.05114  2012
  1925.05126  1707
  1925.05137  1463
  1925.05148  1311
  1925.05160  1280
  1925.05171  1372
  1925.05183  1524
  1925.05194  1737
  1925.05205  1920
  1925.05217  2012
  1925.05228  2073
  1925.05240  1981
  1925.05251  1859
  1925.05263  1768
  1925.05274  1646
  1925.05285  1646
  1925.05297  1707
  1925.05308  1951
  1925.05320  2225
  1925.05331  2499
  1925.05342  2713
  1925.05354  2804
  1925.05365  2682
  1925.05377  2469
  1925.05388  2195
  1925.05400  1829
  1925.05411  1463
  1925.05422  1158
  1925.05434  1036
  1925.05445  1036
  1925.05457  1219
  1925.05468  1463
  1925.05479  1737
  1925.05491  1951
  1925.05502  2134
  1925.05514  2103
  1925.05525  2042
  1925.05537  1890
  1925.05548  1737
  1925.05559  1646
  1925.05571  1585
  1925.05582  1707
  1925.05594  1981
  1925.05605  2316
  1925.05616  2652
  1925.05628  2865
  1925.05639  2957
  1925.05651  2865
  1925.05662  2560
  1925.05674  2195
  1925.05685  1829
  1925.05696  1341
  1925.05708  1006
  1925.05719   884
  1925.05731   884
  1925.05742  1097
  1925.05753  1463
  1925.05765  1768
  1925.05776  2073
  1925.05788  2195
  1925.05799  2225
  1925.05811  2134
  1925.05822  1951
  1925.05833  1798
  1925.05845  1646
  1925.05856  1646
  1925.05868  1829
  1925.05879  2134
  1925.05890  2530
  1925.05902  2804
  1925.05913  3048
  1925.05925  3078
  1925.05936  2926
  1925.05947  2621
  1925.05959  2134
  1925.05970  1524
  1925.05982  1097
  1925.05993   853
  1925.06005   732
  1925.06016   792
  1925.06027  1097
  1925.06039  1524
  1925.06050  1859
  1925.06062  2195
  1925.06073  2316
  1925.06084  2316
  1925.06096  2134
  1925.06107  1920
  1925.06119  1798
  1925.06130  1676
  1925.06142  1676
  1925.06153  1829
  1925.06164  2195
  1925.06176  2621
  1925.06187  2957
  1925.06199  3170
  1925.06210  3231
  1925.06221  3018
  1925.06233  2621
  1925.06244  2073
  1925.06256  1463
  1925.06267   914
  1925.06279   610
  1925.06290   549
  1925.06301   671
  1925.06313  1097
  1925.06324  1524
  1925.06336  1890
  1925.06347  2256
  1925.06358  2316
  1925.06370  2256
  1925.06381  2073
  1925.06393  1829
  1925.06404  1615
  1925.06416  1524
  1925.06427  1585
  1925.06438  1890
  1925.06450  2256
  1925.06461  2682
  1925.06473  3048
  1925.06484  3200
  1925.06495  3139
  1925.06507  2804
  1925.06518  2438
  1925.06530  1859
  1925.06541  1219
  1925.06553   853
  1925.06564   610
  1925.06575   579
  1925.06587   762
  1925.06598  1219
  1925.06610  1707
  1925.06621  2073
  1925.06632  2377
  1925.06644  2438
  1925.06655  2316
  1925.06667  2073
  1925.06678  1768
  1925.06689  1585
  1925.06701  1524
  1925.06712  1585
  1925.06724  1890
  1925.06735  2316
  1925.06747  2743
  1925.06758  3048
  1925.06769  3170
  1925.06781  3018
  1925.06792  2682
  1925.06804  2134
  1925.06815  1646
  1925.06826  1036
  1925.06838   732
  1925.06849   579
  1925.06861   671
  1925.06872  1036
  1925.06884  1463
  1925.06895  1951
  1925.06906  2286
  1925.06918  2438
  1925.06929  2438
  1925.06941  2256
  1925.06952  2012
  1925.06963  1768
  1925.06975  1615
  1925.06986  1554
  1925.06998  1585
  1925.07009  1890
  1925.07021  2286
  1925.07032  2682
  1925.07043  2926
  1925.07055  2987
  1925.07066  2804
  1925.07078  2438
  1925.07089  1951
  1925.07100  1524
  1925.07112  1036
  1925.07123   792
  1925.07135   732
  1925.07146   823
  1925.07158  1219
  1925.07169  1646
  1925.07180  2073
  1925.07192  2316
  1925.07203  2469
  1925.07215  2377
  1925.07226  2134
  1925.07237  1920
  1925.07249  1676
  1925.07260  1585
  1925.07272  1524
  1925.07283  1585
  1925.07295  2012
  1925.07306  2316
  1925.07317  2621
  1925.07329  2774
  1925.07340  2743
  1925.07352  2499
  1925.07363  2164
  1925.07374  1768
  1925.07386  1280
  1925.07397   975
  1925.07409   884
  1925.07420   914
  1925.07432  1189
  1925.07443  1554
  1925.07454  1920
  1925.07466  2225
  1925.07477  2438
  1925.07489  2499
  1925.07500  2408
  1925.07511  2225
  1925.07523  1951
  1925.07534  1768
  1925.07546  1646
  1925.07557  1585
  1925.07568  1707
  1925.07580  1951
  1925.07591  2225
  1925.07603  2408
  1925.07614  2560
  1925.07626  2530
  1925.07637  2316
  1925.07648  2042
  1925.07660  1768
  1925.07671  1524
  1925.07683  1219
  1925.07694  1097
  1925.07705  1097
  1925.07717  1280
  1925.07728  1585
  1925.07740  1920
  1925.07751  2225
  1925.07763  2438
  1925.07774  2499
  1925.07785  2408
  1925.07797  2195
  1925.07808  1981
  1925.07820  1768
  1925.07831  1646
  1925.07842  1615
  1925.07854  1676
  1925.07865  1859
  1925.07877  2042
  1925.07888  2195
  1925.07900  2286
  1925.07911  2256
  1925.07922  2134
  1925.07934  1951
  1925.07945  1707
  1925.07957  1494
  1925.07968  1311
  1925.07979  1250
  1925.07991  1341
  1925.08002  1524
  1925.08014  1737
  1925.08025  2042
  1925.08037  2164
  1925.08048  2377
  1925.08059  2408
  1925.08071  2347
  1925.08082  2195
  1925.08094  1951
  1925.08105  1768
  1925.08116  1676
  1925.08128  1646
  1925.08139  1615
  1925.08151  1615
  1925.08162  1768
  1925.08174  1890
  1925.08185  1951
  1925.08196  2012
  1925.08208  1981
  1925.08219  1890
  1925.08231  1768
  1925.08242  1646
  1925.08253  1524
  1925.08265  1402
  1925.08276  1463
  1925.08288  1585
  1925.08299  1829
  1925.08311  2073
  1925.08322  2256
  1925.08333  2377
  1925.08345  2408
  1925.08356  2316
  1925.08368  2134
  1925.08379  1951
  1925.08390  1768
  1925.08402  1676
  1925.08413  1522
  1925.08425  1433
  1925.08436  1463
  1925.08447  1494
  1925.08459  1676
  1925.08470  1737
  1925.08482  1829
  1925.08493  1859
  1925.08505  1798
  1925.08516  1737
  1925.08527  1646
  1925.08539  1585
  1925.08550  1554
  1925.08562  1585
  1925.08573  1646
  1925.08584  1859
  1925.08596  2073
  1925.08607  2256
  1925.08619  2377
  1925.08630  2408
  1925.08642  2316
  1925.08653  2164
  1925.08664  1951
  1925.08676  1737
  1925.08687  1554
  1925.08699  1402
  1925.08710  1311
  1925.08721  1341
  1925.08733  1433
  1925.08744  1554
  1925.08756  1707
  1925.08767  1829
  1925.08779  1859
  1925.08790  1859
  1925.08801  1768
  1925.08813  1707
  1925.08824  1646
  1925.08836  1615
  1925.08847  1646
  1925.08858  1707
  1925.08870  1890
  1925.08881  2103
  1925.08893  2256
  1925.08904  2408
  1925.08916  2408
  1925.08927  2377
  1925.08938  2134
  1925.08950  1890
  1925.08961  1676
  1925.08973  1463
  1925.08984  1250
  1925.08995  1189
  1925.09007  1219
  1925.09018  1341
  1925.09030  1494
  1925.09041  1707
  1925.09053  1859
  1925.09064  1951
  1925.09075  1981
  1925.09087  1890
  1925.09098  1768
  1925.09110  1707
  1925.09121  1676
  1925.09132  1707
  1925.09144  1798
  1925.09155  1981
  1925.09167  2225
  1925.09178  2438
  1925.09189  2499
  1925.09201  2499
  1925.09212  2377
  1925.09224  2134
  1925.09235  1890
  1925.09247  1615
  1925.09258  1311
  1925.09269  1158
  1925.09281  1097
  1925.09292  1189
  1925.09304  1402
  1925.09315  1615
  1925.09326  1829
  1925.09338  2012
  1925.09349  2073
  1925.09361  2012
  1925.09372  1951
  1925.09384  1829
  1925.09395  1737
  1925.09406  1707
  1925.09418  1737
  1925.09429  1890
  1925.09441  2103
  1925.09452  2347
  1925.09463  2530
  1925.09475  2621
  1925.09486  2530
  1925.09498  2377
  1925.09509  2134
  1925.09521  1829
  1925.09532  1524
  1925.09543  1189
  1925.09555  1036
  1925.09566   975
  1925.09578  1097
  1925.09589  1372
  1925.09600  1615
  1925.09612  1829
  1925.09623  2012
  1925.09635  2073
  1925.09646  2012
  1925.09658  1920
  1925.09669  1768
  1925.09680  1676
  1925.09692  1646
  1925.09703  1737
  1925.09715  1951
  1925.09726  2195
  1925.09737  2438
  1925.09749  2591
  1925.09760  2652
  1925.09772  2530
  1925.09783  2256
  1925.09795  1951
  1925.09806  1585
  1925.09817  1219
  1925.09829   975
  1925.09840   853
  1925.09852   914
  1925.09863  1189
  1925.09874  1494
  1925.09886  1768
  1925.09897  2012
  1925.09909  2134
  1925.09920  2073
  1925.09932  1981
  1925.09943  1829
  1925.09954  1737
  1925.09966  1676
  1925.09977  1646
  1925.09989  1768
  1925.10000  2042
  1925.10011  2316
  1925.10023  2560
  1925.10034  2682
  1925.10046  2682
  1925.10057  2499
  1925.10068  2225
  1925.10080  1829
  1925.10091  1372
  1925.10103  1097
  1925.10114   914
  1925.10126   914
  1925.10137  1097
  1925.10148  1402
  1925.10160  1676
  1925.10171  1951
  1925.10183  2164
  1925.10194  2195
  1925.10205  2134
  1925.10217  1951
  1925.10228  1768
  1925.10240  1676
  1925.10251  1646
  1925.10263  1768
  1925.10274  2012
  1925.10285  2286
  1925.10297  2560
  1925.10308  2743
  1925.10320  2774
  1925.10331  2682
  1925.10342  2438
  1925.10354  2073
  1925.10365  1615
  1925.10377  1219
  1925.10388   975
  1925.10400   853
  1925.10411   884
  1925.10422  1097
  1925.10434  1463
  1925.10445  1768
  1925.10457  2012
  1925.10468  2195
  1925.10479  2134
  1925.10491  2012
  1925.10502  1829
  1925.10514  1676
  1925.10525  1585
  1925.10537  1585
  1925.10548  1707
  1925.10559  2012
  1925.10571  2316
  1925.10582  2591
  1925.10594  2743
  1925.10605  2682
  1925.10616  2469
  1925.10628  2134
  1925.10639  1737
  1925.10651  1280
  1925.10662   975
  1925.10674   884
  1925.10685   853
  1925.10696  1097
  1925.10708  1402
  1925.10719  1768
  1925.10731  2012
  1925.10742  2195
  1925.10753  2195
  1925.10765  2073
  1925.10776  1951
  1925.10788  1768
  1925.10799  1646
  1925.10811  1524
  1925.10822  1585
  1925.10833  1768
  1925.10845  2103
  1925.10856  2408
  1925.10868  2621
  1925.10879  2743
  1925.10890  2621
  1925.10902  2408
  1925.10913  2012
  1925.10925  1554
  1925.10936  1158
  1925.10947   975
  1925.10959   853
  1925.10970   975
  1925.10982  1280
  1925.10993  1585
  1925.11005  1890
  1925.11016  2164
  1925.11027  2256
  1925.11039  2195
  1925.11050  2073
  1925.11062  1829
  1925.11073  1676
  1925.11084  1524
  1925.11096  1524
  1925.11107  1707
  1925.11119  1951
  1925.11130  2256
  1925.11142  2530
  1925.11153  2652
  1925.11164  2682
  1925.11176  2438
  1925.11187  2134
  1925.11199  1707
  1925.11210  1311
  1925.11221  1067
  1925.11233   975
  1925.11244  1006
  1925.11256  1219
  1925.11267  1524
  1925.11279  1829
  1925.11290  2134
  1925.11301  2286
  1925.11313  2256
  1925.11324  2195
  1925.11336  2012
  1925.11347  1798
  1925.11358  1646
  1925.11370  1524
  1925.11381  1554
  1925.11393  1737
  1925.11404  2012
  1925.11416  2316
  1925.11427  2560
  1925.11438  2499
  1925.11450  2469
  1925.11461  2256
  1925.11473  1920
  1925.11484  1524
  1925.11495  1219
  1925.11507   975
  1925.11518   884
  1925.11530  1006
  1925.11541  1219
  1925.11553  1524
  1925.11564  1859
  1925.11575  2073
  1925.11587  2195
  1925.11598  2195
  1925.11610  2012
  1925.11621  1829
  1925.11632  1585
  1925.11644  1402
  1925.11655  1280
  1925.11667  1463
  1925.11678  1646
  1925.11689  1951
  1925.11701  2134
  1925.11712  2316
  1925.11724  2347
  1925.11735  2195
  1925.11747  1951
  1925.11758  1615
  1925.11769  1280
  1925.11781  1036
  1925.11792   975
  1925.11804  1036
  1925.11815  1219
  1925.11826  1524
  1925.11838  1829
  1925.11849  2012
  1925.11861  2195
  1925.11872  2256
  1925.11884  2134
  1925.11895  1951
  1925.11906  1707
  1925.11918  1524
  1925.11929  1402
  1925.11941  1372
  1925.11952  1463
  1925.11963  1646
  1925.11975  1829
  1925.11986  2012
  1925.11998  2134
  1925.12009  2134
  1925.12021  2012
  1925.12032  1768
  1925.12043  1524
  1925.12055  1280
  1925.12066  1158
  1925.12078  1097
  1925.12089  1219
  1925.12100  1402
  1925.12112  1676
  1925.12123  1951
  1925.12135  2164
  1925.12146  2256
  1925.12158  2225
  1925.12169  2103
  1925.12180  1890
  1925.12192  1676
  1925.12203  1524
  1925.12215  1402
  1925.12226  1372
  1925.12237  1463
  1925.12249  1707
  1925.12260  1829
  1925.12272  1981
  1925.12283  2103
  1925.12295  2073
  1925.12306  2012
  1925.12317  1890
  1925.12329  1707
  1925.12340  1524
  1925.12352  1463
  1925.12363  1402
  1925.12374  1524
  1925.12386  1676
  1925.12397  1890
  1925.12409  2103
  1925.12420  2316
  1925.12432  2408
  1925.12443  2408
  1925.12454  2286
  1925.12466  2103
  1925.12477  1890
  1925.12489  1676
  1925.12500  1585
  1925.12511  1433
  1925.12523  1494
  1925.12534  1585
  1925.12546  1707
  1925.12557  1829
  1925.12568  1920
  1925.12580  1951
  1925.12591  1920
  1925.12603  1798
  1925.12614  1737
  1925.12626  1646
  1925.12637  1585
  1925.12648  1554
  1925.12660  1646
  1925.12671  1798
  1925.12683  1981
  1925.12694  2164
  1925.12705  2316
  1925.12717  2438
  1925.12728  2438
  1925.12740  2316
  1925.12751  2134
  1925.12763  1890
  1925.12774  1676
  1925.12785  1463
  1925.12797  1311
  1925.12808  1280
  1925.12820  1341
  1925.12831  1433
  1925.12842  1585
  1925.12854  1707
  1925.12865  1829
  1925.12877  1890
  1925.12888  1829
  1925.12900  1768
  1925.12911  1707
  1925.12922  1615
  1925.12934  1615
  1925.12945  1646
  1925.12957  1768
  1925.12968  2012
  1925.12979  2164
  1925.12991  2377
  1925.13002  2499
  1925.13014  2499
  1925.13025  2377
  1925.13037  2134
  1925.13048  1890
  1925.13059  1646
  1925.13071  1341
  1925.13082  1158
  1925.13094  1097
  1925.13105  1158
  1925.13116  1341
  1925.13128  1524
  1925.13139  1707
  1925.13151  1890
  1925.13162  1951
  1925.13174  1951
  1925.13185  1890
  1925.13196  1768
  1925.13208  1676
  1925.13219  1646
  1925.13231  1707
  1925.13242  1829
  1925.13253  1981
  1925.13265  2256
  1925.13276  2469
  1925.13288  2621
  1925.13299  2682
  1925.13311  2499
  1925.13322  2256
  1925.13333  1920
  1925.13345  1524
  1925.13356  1219
  1925.13368  1006
  1925.13379   914
  1925.13390   975
  1925.13402  1158
  1925.13413  1402
  1925.13425  1707
  1925.13436  1981
  1925.13447  2134
  1925.13459  2134
  1925.13470  2042
  1925.13482  1890
  1925.13493  1768
  1925.13505  1646
  1925.13516  1707
  1925.13527  1829
  1925.13539  2103
  1925.13550  2408
  1925.13562  2652
  1925.13573  2804
  1925.13584  2804
  1925.13596  2682
  1925.13607  2316
  1925.13619  1951
  1925.13630  1524
  1925.13642  1128
  1925.13653   884
  1925.13664   823
  1925.13676   975
  1925.13687  1250
  1925.13699  1615
  1925.13710  1951
  1925.13721  2195
  1925.13733  2316
  1925.13744  2256
  1925.13756  2103
  1925.13767  1890
  1925.13779  1737
  1925.13790  1646
  1925.13801  1707
  1925.13813  1890
  1925.13824  2134
  1925.13836  2499
  1925.13847  2804
  1925.13858  3018
  1925.13870  3048
  1925.13881  2804
  1925.13893  2499
  1925.13904  2012
  1925.13916  1463
  1925.13927  1036
  1925.13938   792
  1925.13950   732
  1925.13961   914
  1925.13973  1219
  1925.13984  1707
  1925.13995  2103
  1925.14007  2316
  1925.14018  2438
  1925.14030  2316
  1925.14041  2134
  1925.14053  1829
  1925.14064  1646
  1925.14075  1524
  1925.14087  1585
  1925.14098  1829
  1925.14110  2134
  1925.14121  2560
  1925.14132  2865
  1925.14144  3048
  1925.14155  2987
  1925.14167  2774
  1925.14178  2377
  1925.14189  1829
  1925.14201  1280
  1925.14212   853
  1925.14224   610
  1925.14235   671
  1925.14247   914
  1925.14258  1311
  1925.14269  1768
  1925.14281  2134
  1925.14292  2377
  1925.14304  2469
  1925.14315  2316
  1925.14326  2042
  1925.14338  1768
  1925.14349  1494
  1925.14361  1372
  1925.14372  1463
  1925.14384  1768
  1925.14395  2134
  1925.14406  2560
  1925.14418  2865
  1925.14429  3048
  1925.14441  2926
  1925.14452  2621
  1925.14463  2134
  1925.14475  1524
  1925.14486  1036
  1925.14498   732
  1925.14509   610
  1925.14521   792
  1925.14532  1219
  1925.14543  1615
  1925.14555  2073
  1925.14566  2377
  1925.14578  2560
  1925.14589  2438
  1925.14600  2164
  1925.14612  1920
  1925.14623  1646
  1925.14635  1372
  1925.14646  1280
  1925.14658  1494
  1925.14669  1798
  1925.14680  2195
  1925.14692  2621
  1925.14703  2865
  1925.14715  2987
  1925.14726  2865
  1925.14737  2499
  1925.14749  1981
  1925.14760  1402
  1925.14772  1006
  1925.14783   762
  1925.14795   762
  1925.14806   975
  1925.14817  1372
  1925.14829  1829
  1925.14840  2195
  1925.14852  2499
  1925.14863  2560
  1925.14874  2438
  1925.14886  2195
  1925.14897  1829
  1925.14909  1524
  1925.14920  1341
  1925.14932  1341
  1925.14943  1524
  1925.14954  1890
  1925.14966  2286
  1925.14977  2621
  1925.14989  2835
  1925.15000  2835
  1925.15011  2560
  1925.15023  2195
  1925.15034  1707
  1925.15046  1280
  1925.15057   975
  1925.15068   853
  1925.15080   975
  1925.15091  1280
  1925.15103  1707
  1925.15114  2103
  1925.15126  2438
  1925.15137  2621
  1925.15148  2560
  1925.15160  2377
  1925.15171  2073
  1925.15183  1707
  1925.15194  1463
  1925.15205  1341
  1925.15217  1341
  1925.15228  1585
  1925.15240  1890
  1925.15251  2195
  1925.15263  2438
  1925.15274  2621
  1925.15285  2652
  1925.15297  2438
  1925.15308  2134
  1925.15320  1707
  1925.15331  1402
  1925.15342  1097
  1925.15354  1097
  1925.15365  1189
  1925.15377  1433
  1925.15388  1798
  1925.15400  2164
  1925.15411  2438
  1925.15422  2591
  1925.15434  2560
  1925.15445  2377
  1925.15457  2073
  1925.15468  1768
  1925.15479  1524
  1925.15491  1402
  1925.15502  1463
  1925.15514  1646
  1925.15525  1890
  1925.15537  2164
  1925.15548  2377
  1925.15559  2499
  1925.15571  2438
  1925.15582  2195
  1925.15594  1951
  1925.15605  1676
  1925.15616  1402
  1925.15628  1280
  1925.15639  1341
  1925.15651  1494
  1925.15662  1768
  1925.15674  2073
  1925.15685  2377
  1925.15696  2499
  1925.15708  2621
  1925.15719  2469
  1925.15731  2195
  1925.15742  2012
  1925.15753  1707
  1925.15765  1524
  1925.15776  1433
  1925.15788  1463
  1925.15799  1646
  1925.15811  1829
  1925.15822  2073
  1925.15833  2195
  1925.15845  2256
  1925.15856  2195
  1925.15868  2073
  1925.15879  1859
  1925.15890  1676
  1925.15902  1554
  1925.15913  1494
  1925.15925  1554
  1925.15936  1707
  1925.15947  1951
  1925.15959  2195
  1925.15970  2377
  1925.15982  2499
  1925.15993  2499
  1925.16005  2377
  1925.16016  2195
  1925.16027  1951
  1925.16039  1737
  1925.16050  1585
  1925.16062  1524
  1925.16073  1554
  1925.16084  1615
  1925.16096  1768
  1925.16107  1920
  1925.16119  2012
  1925.16130  2073
  1925.16142  2073
  1925.16153  1981
  1925.16164  1890
  1925.16176  1798
  1925.16187  1737
  1925.16199  1707
  1925.16210  1768
  1925.16221  1890
  1925.16233  2073
  1925.16244  2316
  1925.16256  2377
  1925.16267  2438
  1925.16279  2438
  1925.16290  2347
  1925.16301  2164
  1925.16313  1981
  1925.16324  1768
  1925.16336  1615
  1925.16347  1524
  1925.16358  1494
  1925.16370  1524
  1925.16381  1646
  1925.16393  1707
  1925.16404  1829
  1925.16416  1890
  1925.16427  1920
  1925.16438  1951
  1925.16450  1890
  1925.16461  1829
  1925.16473  1829
  1925.16484  1829
  1925.16495  1890
  1925.16507  1951
  1925.16518  2073
  1925.16530  2256
  1925.16541  2316
  1925.16553  2377
  1925.16564  2408
  1925.16575  2316
  1925.16587  2134
  1925.16598  2012
  1925.16610  1768
  1925.16621  1615
  1925.16632  1463
  1925.16644  1433
  1925.16655  1433
  1925.16667  1524
  1925.16678  1585
  1925.16689  1707
  1925.16701  1829
  1925.16712  1951
  1925.16724  2012
  1925.16735  2012
  1925.16747  1981
  1925.16758  1920
  1925.16769  1859
  1925.16781  1890
  1925.16792  1951
  1925.16804  2042
  1925.16815  2164
  1925.16826  2316
  1925.16838  2377
  1925.16849  2408
  1925.16861  2316
  1925.16872  2195
  1925.16884  2012
  1925.16895  1798
  1925.16906  1615
  1925.16918  1433
  1925.16929  1341
  1925.16941  1311
  1925.16952  1433
  1925.16963  1615
  1925.16975  1768
  1925.16986  1951
  1925.16998  2073
  1925.17009  2134
  1925.17021  2103
  1925.17032  2073
  1925.17043  2012
  1925.17055  1951
  1925.17066  1920
  1925.17078  1951
  1925.17089  2073
  1925.17100  2225
  1925.17112  2286
  1925.17123  2469
  1925.17135  2499
  1925.17146  2438
  1925.17158  2256
  1925.17169  2012
  1925.17180  1829
  1925.17192  1615
  1925.17203  1402
  1925.17215  1280
  1925.17226  1311
  1925.17237  1402
  1925.17249  1585
  1925.17260  1829
  1925.17272  2042
  1925.17283  2195
  1925.17295  2256
  1925.17306  2225
  1925.17317  2134
  1925.17329  2073
  1925.17340  1951
  1925.17352  1890
  1925.17363  1951
  1925.17374  2103
  1925.17386  2286
  1925.17397  2438
  1925.17409  2621
  1925.17420  2621
  1925.17432  2530
  1925.17443  2316
  1925.17454  2012
  1925.17466  1737
  1925.17477  1463
  1925.17489  1280
  1925.17500  1158
  1925.17511  1280
  1925.17523  1524
  1925.17534  1768
  1925.17546  2012
  1925.17557  2225
  1925.17568  2316
  1925.17580  2286
  1925.17591  2195
  1925.17603  2073
  1925.17614  1890
  1925.17626  1829
  1925.17637  1890
  1925.17648  1981
  1925.17660  2164
  1925.17671  2408
  1925.17683  2560
  1925.17694  2713
  1925.17705  2682
  1925.17717  2560
  1925.17728  2256
  1925.17740  1920
  1925.17751  1585
  1925.17763  1280
  1925.17774  1158
  1925.17785  1158
  1925.17797  1341
  1925.17808  1585
  1925.17820  1951
  1925.17831  2225
  1925.17842  2377
  1925.17854  2438
  1925.17865  2377
  1925.17877  2195
  1925.17888  1981
  1925.17900  1829
  1925.17911  1798
  1925.17922  1829
  1925.17934  2042
  1925.17945  2316
  1925.17957  2591
  1925.17968  2743
  1925.17979  2804
  1925.17991  2682
  1925.18002  2530
  1925.18014  2195
  1925.18025  1829
  1925.18037  1402
  1925.18048  1219
  1925.18059  1097
  1925.18071  1219
  1925.18082  1463
  1925.18094  1798
  1925.18105  2073
  1925.18116  2316
  1925.18128  2438
  1925.18139  2408
  1925.18151  2256
  1925.18162  2073
  1925.18174  1829
  1925.18185  1707
  1925.18196  1707
  1925.18208  1829
  1925.18219  2073
  1925.18231  2408
  1925.18242  2682
  1925.18253  2804
  1925.18265  2804
  1925.18276  2621
  1925.18288  2286
  1925.18299  1890
  1925.18311  1494
  1925.18322  1189
  1925.18333  1067
  1925.18345  1097
  1925.18356  1311
  1925.18368  1646
  1925.18379  1981
  1925.18390  2286
  1925.18402  2438
  1925.18413  2408
  1925.18425  2286
  1925.18436  2012
  1925.18447  1951
  1925.18459  1676
  1925.18470  1463
  1925.18482  1433
  1925.18493  1615
  1925.18505  1829
  1925.18516  2195
  1925.18527  2530
  1925.18539  2743
  1925.18550  2774
  1925.18562  2591
  1925.18573  2286
  1925.18584  1890
  1925.18596  1463
  1925.18607  1219
  1925.18619  1067
  1925.18630  1097
  1925.18642  1372
  1925.18653  1707
  1925.18664  2134
  1925.18676  2377
  1925.18687  2530
  1925.18699  2530
  1925.18710  2316
  1925.18721  1951
  1925.18733  1676
  1925.18744  1463
  1925.18756  1433
  1925.18767  1615
  1925.18779  1829
  1925.18790  2195
  1925.18801  2530
  1925.18813  2743
  1925.18824  2774
  1925.18836  2591
  1925.18847  2286
  1925.18858  1890
  1925.18870  1463
  1925.18881  1219
  1925.18893  1067
  1925.18904  1097
  1925.18916  1372
  1925.18927  1707
  1925.18938  2134
  1925.18950  2377
  1925.18961  2530
  1925.18973  2530
  1925.18984  2316
  1925.18995  2073
  1925.19007  1829
  1925.19018  1524
  1925.19030  1372
  1925.19041  1402
  1925.19053  1615
  1925.19064  1920
  1925.19075  2256
  1925.19087  2530
  1925.19098  2682
  1925.19110  2682
  1925.19121  2499
  1925.19132  2164
  1925.19144  1768
  1925.19155  1372
  1925.19167  1219
  1925.19178  1158
  1925.19189  1280
  1925.19201  1585
  1925.19212  1951
  1925.19224  2256
  1925.19235  2530
  1925.19247  2621
  1925.19258  2530
  1925.19269  2286
  1925.19281  2012
  1925.19292  1646
  1925.19304  1402
  1925.19315  1341
  1925.19326  1433
  1925.19338  1707
  1925.19349  2012
  1925.19361  2316
  1925.19372  2560
  1925.19384  2621
  1925.19395  2530
  1925.19406  2256
  1925.19418  1920
  1925.19429  1585
  1925.19441  1341
  1925.19452  1250
  1925.19463  1311
  1925.19475  1585
  1925.19486  1890
  1925.19498  2256
  1925.19509  2499
  1925.19521  2621
  1925.19532  2621
  1925.19543  2438
  1925.19555  2195
  1925.19566  1829
  1925.19578  1524
  1925.19589  1341
  1925.19600  1311
  1925.19612  1433
  1925.19623  1676
  1925.19635  1829
  1925.19646  2073
  1925.19658  2195
  1925.19669  2286
  1925.19680  2195
  1925.19692  1951
  1925.19703  1646
  1925.19715  1402
  1925.19726  1219
  1925.19737  1189
  1925.19749  1341
  1925.19760  1524
  1925.19772  1859
  1925.19783  2134
  1925.19795  2377
  1925.19806  2438
  1925.19817  2377
  1925.19829  2134
  1925.19840  1859
  1925.19852  1524
  1925.19863  1280
  1925.19874  1097
  1925.19886  1128
  1925.19897  1219
  1925.19909  1463
  1925.19920  1737
  1925.19932  1951
  1925.19943  2103
  1925.19954  2073
  1925.19966  1920
  1925.19977  1768
  1925.19989  1585
  1925.20000  1463
  1925.20011  1341
  1925.20023  1372
  1925.20034  1524
  1925.20046  1768
  1925.20057  2012
  1925.20068  2256
  1925.20080  2438
  1925.20091  2499
  1925.20103  2377
  1925.20114  2134
  1925.20126  1890
  1925.20137  1615
  1925.20148  1341
  1925.20160  1189
  1925.20171  1189
  1925.20183  1311
  1925.20194  1494
  1925.20205  1707
  1925.20217  1890
  1925.20228  2012
  1925.20240  2012
  1925.20251  1981
  1925.20263  1829
  1925.20274  1707
  1925.20285  1585
  1925.20297  1554
  1925.20308  1615
  1925.20320  1768
  1925.20331  1951
  1925.20342  2195
  1925.20354  2377
  1925.20365  2499
  1925.20377  2499
  1925.20388  2408
  1925.20400  2195
  1925.20411  1951
  1925.20422  1676
  1925.20434  1433
  1925.20445  1280
  1925.20457  1219
  1925.20468  1250
  1925.20479  1402
  1925.20491  1585
  1925.20502  1768
  1925.20514  1890
  1925.20525  1951
  1925.20537  1951
  1925.20548  1920
  1925.20559  1829
  1925.20571  1737
  1925.20582  1707
  1925.20594  1768
  1925.20605  1859
  1925.20616  2073
  1925.20628  2225
  1925.20639  2408
  1925.20651  2499
  1925.20662  2499
  1925.20674  2408
  1925.20685  2195
  1925.20696  1951
  1925.20708  1707
  1925.20719  1463
  1925.20731  1280
  1925.20742  1189
  1925.20753  1189
  1925.20765  1280
  1925.20776  1463
  1925.20788  1646
  1925.20799  1829
  1925.20811  1951
  1925.20822  2012
  1925.20833  2012
  1925.20845  1951
  1925.20856  1920
  1925.20868  1859
  1925.20879  1829
  1925.20890  1890
  1925.20902  2012
  1925.20913  2134
  1925.20925  2316
  1925.20936  2499
  1925.20947  2560
  1925.20959  2499
  1925.20970  2347
  1925.20982  2134
  1925.20993  1829
  1925.21005  1524
  1925.21016  1311
  1925.21027  1097
  1925.21039  1067
  1925.21050  1097
  1925.21062  1341
  1925.21073  1524
  1925.21084  1798
  1925.21096  2012
  1925.21107  2103
  1925.21119  2134
  1925.21130  2103
  1925.21142  2012
  1925.21153  1920
  1925.21164  1829
  1925.21176  1829
  1925.21187  1859
  1925.21199  2073
  1925.21210  2256
  1925.21221  2499
  1925.21233  2621
  1925.21244  2591
  1925.21256  2438
  1925.21267  2195
  1925.21279  1859
  1925.21290  1494
  1925.21301  1158
  1925.21313   975
  1925.21324   945
  1925.21336  1036
  1925.21347  1341
  1925.21358  1615
  1925.21370  1951
  1925.21381  2134
  1925.21393  2256
  1925.21404  2225
  1925.21416  2134
  1925.21427  1951
  1925.21438  1829
  1925.21450  1707
  1925.21461  1646
  1925.21473  1829
  1925.21484  2012
  1925.21495  2316
  1925.21507  2560
  1925.21518  2682
  1925.21530  2713
  1925.21541  2560
  1925.21553  2256
  1925.21564  1951
  1925.21575  1524
  1925.21587  1158
  1925.21598   945
  1925.21610   884
  1925.21621  1036
  1925.21632  1341
  1925.21644  1707
  1925.21655  2073
  1925.21667  2316
  1925.21678  2438
  1925.21689  2377
  1925.21701  2164
  1925.21712  2042
  1925.21724  1768
  1925.21735  1646
  1925.21747  1615
  1925.21758  1768
  1925.21769  2073
  1925.21781  2408
  1925.21792  2682
  1925.21804  2865
  1925.21815  2804
  1925.21826  2621
  1925.21838  2316
  1925.21849  1890
  1925.21861  1402
  1925.21872  1097
  1925.21884   914
  1925.21895   914
  1925.21906  1128
  1925.21918  1524
  1925.21929  1951
  1925.21941  2316
  1925.21952  2530
  1925.21963  2591
  1925.21975  2438
  1925.21986  2134
  1925.21998  1859
  1925.22009  1646
  1925.22021  1494
  1925.22032  1494
  1925.22043  1737
  1925.22055  2073
  1925.22066  2438
  1925.22078  2774
  1925.22089  2957
  1925.22100  2865
  1925.22112  2591
  1925.22123  2134
  1925.22135  1707
  1925.22146  1219
  1925.22158   975
  1925.22169   914
  1925.22180  1036
  1925.22192  1402
  1925.22203  1829
  1925.22215  2256
  1925.22226  2621
  1925.22237  2682
  1925.22249  2560
  1925.22260  2256
  1925.22272  1951
  1925.22283  1676
  1925.22295  1463
  1925.22306  1372
  1925.22317  1463
  1925.22329  1768
  1925.22340  2134
  1925.22352  2530
  1925.22363  2804
  1925.22374  2926
  1925.22386  2804
  1925.22397  2499
  1925.22409  2103
  1925.22420  1646
  1925.22432  1219
  1925.22443  1006
  1925.22454   975
  1925.22466  1219
  1925.22477  1646
  1925.22489  2073
  1925.22500  2469
  1925.22511  2682
  1925.22523  2743
  1925.22534  2560
  1925.22546  2256
  1925.22557  1859
  1925.22568  1524
  1925.22580  1280
  1925.22591  1250
  1925.22603  1463
  1925.22614  1768
  1925.22626  2195
  1925.22637  2560
  1925.22648  2774
  1925.22660  2774
  1925.22671  2621
  1925.22683  2225
  1925.22694  1829
  1925.22705  1402
  1925.22717  1097
  1925.22728  1006
  1925.22740  1158
  1925.22751  1494
  1925.22763  1920
  1925.22774  2377
  1925.22785  2621
  1925.22797  2743
  1925.22808  2682
  1925.22820  2316
  1925.22831  1951
  1925.22842  1707
  1925.22854  1402
  1925.22865  1158
  1925.22877  1158
  1925.22888  1402
  1925.22900  1737
  1925.22911  2134
  1925.22922  2438
  1925.22934  2621
  1925.22945  2621
  1925.22957  2408
  1925.22968  2073
  1925.22979  1829
  1925.22991  1463
  1925.23002  1219
  1925.23014  1158
  1925.23025  1311
  1925.23037  1646
  1925.23048  2012
  1925.23059  2377
  1925.23071  2652
  1925.23082  2743
  1925.23094  2621
  1925.23105  2316
  1925.23116  2012
  1925.23128  1646
  1925.23139  1341
  1925.23151  1189
  1925.23162  1219
  1925.23174  1463
  1925.23185  1768
  1925.23196  2134
  1925.23208  2438
  1925.23219  2469
  1925.23231  2438
  1925.23242  2256
  1925.23253  2012
  1925.23265  1707
  1925.23276  1494
  1925.23288  1402
  1925.23299  1463
  1925.23311  1707
  1925.23322  2073
  1925.23333  2408
  1925.23345  2652
  1925.23356  2774
  1925.23368  2682
  1925.23379  2499
  1925.23390  2256
  1925.23402  1920
  1925.23413  1615
  1925.23425  1341
  1925.23436  1219
  1925.23447  1341
  1925.23459  1524
  1925.23470  1829
  1925.23482  2103
  1925.23493  2256
  1925.23505  2377
  1925.23516  2286
  1925.23527  2134
  1925.23539  1920
  1925.23550  1707
  1925.23562  1524
  1925.23573  1494
  1925.23584  1646
  1925.23596  1890
  1925.23607  2164
  1925.23619  2408
  1925.23630  2652
  1925.23642  2652
  1925.23653  2530
  1925.23664  2316
  1925.23676  2012
  1925.23687  1768
  1925.23699  1494
  1925.23710  1341
  1925.23721  1280
  1925.23733  1402
  1925.23744  1524
  1925.23756  1768
  1925.23767  1951
  1925.23779  2103
  1925.23790  2195
  1925.23801  2164
  1925.23813  2073
  1925.23824  1890
  1925.23836  1768
  1925.23847  1707
  1925.23858  1707
  1925.23870  1859
  1925.23881  2073
  1925.23893  2286
  1925.23904  2499
  1925.23916  2621
  1925.23927  2591
  1925.23938  2499
  1925.23950  2316
  1925.23961  2103
  1925.23973  1859
  1925.23984  1676
  1925.23995  1524
  1925.24007  1494
  1925.24018  1585
  1925.24030  1707
  1925.24041  1829
  1925.24053  1981
  1925.24064  2073
  1925.24075  2103
  1925.24087  2073
  1925.24098  1981
  1925.24110  1890
  1925.24121  1829
  1925.24132  1829
  1925.24144  1920
  1925.24155  2012
  1925.24167  2134
  1925.24178  2316
  1925.24189  2438
  1925.24201  2438
  1925.24212  2408
  1925.24224  2347
  1925.24235  2134
  1925.24247  1981
  1925.24258  1768
  1925.24269  1585
  1925.24281  1463
  1925.24292  1433
  1925.24304  1433
  1925.24315  1524
  1925.24326  1646
  1925.24338  1829
  1925.24349  1920
  1925.24361  1981
  1925.24372  2012
  1925.24384  2073
  1925.24395  2042
  1925.24406  1981
  1925.24418  1981
  1925.24429  2012
  1925.24441  2073
  1925.24452  2195
  1925.24463  2286
  1925.24475  2377
  1925.24486  2408
  1925.24498  2408
  1925.24509  2316
  1925.24521  2164
  1925.24532  2012
  1925.24543  1829
  1925.24555  1676
  1925.24566  1554
  1925.24578  1524
  1925.24589  1463
  1925.24600  1524
  1925.24612  1585
  1925.24623  1707
  1925.24635  1829
  1925.24646  1951
  1925.24658  2042
  1925.24669  2073
  1925.24680  2073
  1925.24692  2103
  1925.24703  2073
  1925.24715  2073
  1925.24726  2073
  1925.24737  2073
  1925.24749  2195
  1925.24760  2225
  1925.24772  2316
  1925.24783  2316
  1925.24795  2256
  1925.24806  2134
  1925.24817  2012
  1925.24829  1829
  1925.24840  1554
  1925.24852  1402
  1925.24863  1280
  1925.24874  1219
  1925.24886  1280
  1925.24897  1372
  1925.24909  1554
  1925.24920  1737
  1925.24932  1859
  1925.24943  1981
  1925.24954  2012
  1925.24966  2012
  1925.24977  1981
  1925.24989  1920
  1925.25000  1890
  1925.25011  1859
  1925.25023  1890
  1925.25034  1951
  1925.25046  2073
  1925.25057  2134
  1925.25068  2225
  1925.25080  2225
  1925.25091  2134
  1925.25103  2012
  1925.25114  1829
  1925.25126  1646
  1925.25137  1463
  1925.25148  1280
  1925.25160  1189
  1925.25171  1189
  1925.25183  1341
  1925.25194  1585
  1925.25205  1829
  1925.25217  1951
  1925.25228  2073
  1925.25240  2134
  1925.25251  2073
  1925.25263  2012
  1925.25274  1890
  1925.25285  1829
  1925.25297  1768
  1925.25308  1798
  1925.25320  1951
  1925.25331  2073
  1925.25342  2225
  1925.25354  2286
  1925.25365  2256
  1925.25377  2164
  1925.25388  1981
  1925.25400  1768
  1925.25411  1524
  1925.25422  1311
  1925.25434  1128
  1925.25445  1158
  1925.25457  1280
  1925.25468  1524
  1925.25479  1768
  1925.25491  2042
  1925.25502  2134
  1925.25514  2195
  1925.25525  2164
  1925.25537  2012
  1925.25548  1890
  1925.25559  1768
  1925.25571  1707
  1925.25582  1676
  1925.25594  1768
  1925.25605  1981
  1925.25616  2195
  1925.25628  2377
  1925.25639  2438
  1925.25651  2408
  1925.25662  2225
  1925.25674  2012
  1925.25685  1646
  1925.25696  1341
  1925.25708  1158
  1925.25719  1097
  1925.25731  1219
  1925.25742  1402
  1925.25753  1737
  1925.25765  2012
  1925.25776  2225
  1925.25788  2316
  1925.25799  2316
  1925.25811  2164
  1925.25822  2012
  1925.25833  1768
  1925.25845  1676
  1925.25856  1585
  1925.25868  1676
  1925.25879  1829
  1925.25890  2134
  1925.25902  2316
  1925.25913  2499
  1925.25925  2499
  1925.25936  2316
  1925.25947  2073
  1925.25959  1707
  1925.25970  1402
  1925.25982  1158
  1925.25993  1067
  1925.26005  1158
  1925.26016  1402
  1925.26027  1676
  1925.26039  2012
  1925.26050  2256
  1925.26062  2377
  1925.26073  2377
  1925.26084  2195
  1925.26096  1951
  1925.26107  1707
  1925.26119  1524
  1925.26130  1402
  1925.26142  1402
  1925.26153  1524
  1925.26164  1829
  1925.26176  2134
  1925.26187  2377
  1925.26199  2499
  1925.26210  2438
  1925.26221  2256
  1925.26233  1951
  1925.26244  1585
  1925.26256  1280
  1925.26267  1067
  1925.26279  1036
  1925.26290  1189
  1925.26301  1524
  1925.26313  1829
  1925.26324  2225
  1925.26336  2408
  1925.26347  2469
  1925.26358  2377
  1925.26370  2134
  1925.26381  1829
  1925.26393  1524
  1925.26404  1341
  1925.26416  1280
  1925.26427  1402
  1925.26438  1707
  1925.26450  2073
  1925.26461  2316
  1925.26473  2530
  1925.26484  2530
  1925.26495  2438
  1925.26507  2134
  1925.26518  1768
  1925.26530  1463
  1925.26541  1219
  1925.26553  1097
  1925.26564  1219
  1925.26575  1524
  1925.26587  1890
  1925.26598  2256
  1925.26610  2499
  1925.26621  2591
  1925.26632  2499
  1925.26644  2286
  1925.26655  1981
  1925.26667  1707
  1925.26678  1463
  1925.26689  1280
  1925.26701  1219
  1925.26712  1402
  1925.26724  1737
  1925.26735  2073
  1925.26747  2377
  1925.26758  2530
  1925.26769  2560
  1925.26781  2408
  1925.26792  2134
  1925.26804  1829
  1925.26815  1494
  1925.26826  1250
  1925.26838  1189
  1925.26849  1280
  1925.26861  1615
  1925.26872  2012
  1925.26884  2377
  1925.26895  2621
  1925.26906  2682
  1925.26918  2560
  1925.26929  2286
  1925.26941  1951
  1925.26952  1585
  1925.26963  1280
  1925.26975  1097
  1925.26986  1158
  1925.26998  1402
  1925.27009  1768
  1925.27021  2134
  1925.27032  2408
  1925.27043  2499
  1925.27055  2438
  1925.27066  2195
  1925.27078  1890
  1925.27089  1615
  1925.27100  1372
  1925.27112  1219
  1925.27123  1280
  1925.27135  1585
  1925.27146  1890
  1925.27158  2316
  1925.27169  2621
  1925.27180  2713
  1925.27192  2652
  1925.27203  2408
  1925.27215  2134
  1925.27226  1829
  1925.27237  1433
  1925.27249  1158
  1925.27260  1006
  1925.27272  1036
  1925.27283  1402
  1925.27295  1768
  1925.27306  2103
  1925.27317  2316
  1925.27329  2408
  1925.27340  2316
  1925.27352  2134
  1925.27363  1859
  1925.27374  1524
  1925.27386  1402
  1925.27397  1341
  1925.27409  1463
  1925.27420  1768
  1925.27432  2134
  1925.27443  2469
  1925.27454  2682
  1925.27466  2774
  1925.27477  2652
  1925.27489  2377
  1925.27500  2012
  1925.27511  1646
  1925.27523  1280
  1925.27534  1036
  1925.27546   975
  1925.27557  1097
  1925.27568  1433
  1925.27580  1798
  1925.27591  1951
  1925.27603  2195
  1925.27614  2225
  1925.27626  2134
  1925.27637  1951
  1925.27648  1707
  1925.27660  1494
  1925.27671  1372
  1925.27683  1402
  1925.27694  1585
  1925.27705  1920
  1925.27717  2256
  1925.27728  2530
  1925.27740  2682
  1925.27751  2652
  1925.27763  2469
  1925.27774  2164
  1925.27785  1798
  1925.27797  1463
  1925.27808  1128
  1925.27820   945
  1925.27831   914
  1925.27842  1097
  1925.27854  1402
  1925.27865  1707
  1925.27877  1951
  1925.27888  2073
  1925.27900  2073
  1925.27911  2012
  1925.27922  1859
  1925.27934  1707
  1925.27945  1585
  1925.27957  1554
  1925.27968  1646
  1925.27979  1890
  1925.27991  2195
  1925.28002  2408
  1925.28014  2621
  1925.28025  2652
  1925.28037  2591
  1925.28048  2408
  1925.28059  2103
  1925.28071  1798
  1925.28082  1463
  1925.28094  1189
  1925.28105  1036
  1925.28116   945
  1925.28128  1097
  1925.28139  1341
  1925.28151  1585
  1925.28162  1829
  1925.28174  1981
  1925.28185  2042
  1925.28196  1981
  1925.28208  1890
  1925.28219  1798
  1925.28231  1707
  1925.28242  1737
  1925.28253  1829
  1925.28265  2012
  1925.28276  2225
  1925.28288  2408
  1925.28299  2560
  1925.28311  2621
  1925.28322  2530
  1925.28333  2316
  1925.28345  2073
  1925.28356  1707
  1925.28368  1433
  1925.28379  1219
  1925.28390  1067
  1925.28402  1036
  1925.28413  1158
  1925.28425  1341
  1925.28436  1585
  1925.28447  1829
  1925.28459  1981
  1925.28470  2042
  1925.28482  2042
  1925.28493  1981
  1925.28505  1951
  1925.28516  1890
  1925.28527  1859
  1925.28539  1890
  1925.28550  2012
  1925.28562  2195
  1925.28573  2377
  1925.28584  2438
  1925.28596  2499
  1925.28607  2499
  1925.28619  2377
  1925.28630  2103
  1925.28642  1829
  1925.28653  1585
  1925.28664  1280
  1925.28676  1097
  1925.28687  1036
  1925.28699  1097
  1925.28710  1158
  1925.28721  1463
  1925.28733  1676
  1925.28744  1890
  1925.28756  2042
  1925.28767  2134
  1925.28779  2134
  1925.28790  2073
  1925.28801  1981
  1925.28813  1920
  1925.28824  1890
  1925.28836  1890
  1925.28847  1981
  1925.28858  2134
  1925.28870  2316
  1925.28881  2438
  1925.28893  2469
  1925.28904  2408
  1925.28916  2225
  1925.28927  2012
  1925.28938  1707
  1925.28950  1402
  1925.28961  1158
  1925.28973  1036
  1925.28984  1006
  1925.28995  1128
  1925.29007  1402
  1925.29018  1676
  1925.29030  1951
  1925.29041  2134
  1925.29053  2195
  1925.29064  2195
  1925.29075  2103
  1925.29087  1981
  1925.29098  1859
  1925.29110  1768
  1925.29121  1737
  1925.29132  1798
  1925.29144  1951
  1925.29155  2134
  1925.29167  2316
  1925.29178  2438
  1925.29189  2438
  1925.29201  2286
  1925.29212  2073
  1925.29224  1768
  1925.29235  1463
  1925.29247  1097
  1925.29258   914
  1925.29269   853
  1925.29281  1006
  1925.29292  1341
  1925.29304  1676
  1925.29315  1951
  1925.29326  2225
  1925.29338  2286
  1925.29349  2225
  1925.29361  2073
  1925.29372  1890
  1925.29384  1676
  1925.29395  1554
  1925.29406  1463
  1925.29418  1585
  1925.29429  1768
  1925.29441  2073
  1925.29452  2286
  1925.29463  2438
  1925.29475  2408
  1925.29486  2256
  1925.29498  1981
  1925.29509  1768
  1925.29521  1372
  1925.29532  1097
  1925.29543   914
  1925.29555   975
  1925.29566  1219
  1925.29578  1524
  1925.29589  1951
  1925.29600  2256
  1925.29612  2438
  1925.29623  2499
  1925.29635  2377
  1925.29646  2103
  1925.29658  1890
  1925.29669  1646
  1925.29680  1463
  1925.29692  1402
  1925.29703  1554
  1925.29715  1829
  1925.29726  2134
  1925.29737  2438
  1925.29749  2591
  1925.29760  2560
  1925.29772  2377
  1925.29783  2012
  1925.29795  1646
  1925.29806  1280
  1925.29817  1067
  1925.29829   975
  1925.29840  1158
  1925.29852  1494
  1925.29863  1920
  1925.29874  2286
  1925.29886  2560
  1925.29897  2652
  1925.29909  2560
  1925.29920  2286
  1925.29932  1981
  1925.29943  1676
  1925.29954  1463
  1925.29966  1311
  1925.29977  1280
  1925.29989  1494
  1925.30000  1829
  1925.30011  2225
  1925.30023  2469
  1925.30034  2621
  1925.30046  2560
  1925.30057  2347
  1925.30068  2012
  1925.30080  1646
  1925.30091  1280
  1925.30103  1128
  1925.30114  1097
  1925.30126  1311
  1925.30137  1707
  1925.30148  2134
  1925.30160  2499
  1925.30171  2743
  1925.30183  2774
  1925.30194  2621
  1925.30205  2316
  1925.30217  1981
  1925.30228  1646
  1925.30240  1341
  1925.30251  1219
  1925.30263  1311
  1925.30274  1615
  1925.30285  2012
  1925.30297  2316
  1925.30308  2560
  1925.30320  2652
  1925.30331  2499
  1925.30342  2256
  1925.30354  1890
  1925.30365  1646
  1925.30377  1341
  1925.30388  1250
  1925.30400  1402
  1925.30411  1707
  1925.30422  2134
  1925.30434  2499
  1925.30445  2743
  1925.30457  2865
  1925.30468  2743
  1925.30479  2438
  1925.30491  2134
  1925.30502  1829
  1925.30514  1524
  1925.30525  1280
  1925.30537  1158
  1925.30548  1280
  1925.30559  1615
  1925.30571  1981
  1925.30582  2286
  1925.30594  2499
  1925.30605  2499
  1925.30616  2377
  1925.30628  2195
  1925.30639  1890
  1925.30651  1585
  1925.30662  1372
  1925.30674  1311
  1925.30685  1463
  1925.30696  1768
  1925.30708  2134
  1925.30719  2530
  1925.30731  2774
  1925.30742  2835
  1925.30753  2713
  1925.30765  2438
  1925.30776  2103
  1925.30788  1798
  1925.30799  1402
  1925.30811  1189
  1925.30822  1097
  1925.30833  1280
  1925.30845  1585
  1925.30856  1951
  1925.30868  2256
  1925.30879  2438
  1925.30890  2408
  1925.30902  2225
  1925.30913  1981
  1925.30925  1707
  1925.30936  1524
  1925.30947  1433
  1925.30959  1494
  1925.30970  1768
  1925.30982  2103
  1925.30993  2438
  1925.31005  2713
  1925.31016  2804
  1925.31027  2682
  1925.31039  2438
  1925.31050  2134
  1925.31062  1890
  1925.31073  1585
  1925.31084  1280
  1925.31096  1097
  1925.31107  1067
  1925.31119  1280
  1925.31130  1646
  1925.31142  1951
  1925.31153  2134
  1925.31164  2103
  1925.31176  2073
  1925.31187  1890
  1925.31199  1676
  1925.31210  1463
  1925.31221  1341
  1925.31233  1341
  1925.31244  1524
  1925.31256  1829
  1925.31267  2134
  1925.31279  2438
  1925.31290  2530
  1925.31301  2530
  1925.31313  2347
  1925.31324  2012
  1925.31336  1676
  1925.31347  1280
  1925.31358  1006
  1925.31370   853
  1925.31381   884
  1925.31393  1067
  1925.31404  1341
  1925.31416  1585
  1925.31427  1890
  1925.31438  1951
  1925.31450  2012
  1925.31461  1951
  1925.31473  1829
  1925.31484  1646
  1925.31495  1524
  1925.31507  1463
  1925.31518  1524
  1925.31530  1707
  1925.31541  1981
  1925.31553  2225
  1925.31564  2438
  1925.31575  2499
  1925.31587  2438
  1925.31598  2256
  1925.31610  1951
  1925.31621  1585
  1925.31632  1250
  1925.31644  1006
  1925.31655   914
  1925.31667   975
  1925.31678  1158
  1925.31689  1372
  1925.31701  1615
  1925.31712  1798
  1925.31724  1890
  1925.31735  1890
  1925.31747  1859
  1925.31758  1768
  1925.31769  1646
  1925.31781  1615
  1925.31792  1676
  1925.31804  1768
  1925.31815  1981
  1925.31826  2195
  1925.31838  2316
  1925.31849  2438
  1925.31861  2377
  1925.31872  2316
  1925.31884  2103
  1925.31895  1829
  1925.31906  1524
  1925.31918  1250
  1925.31929  1036
  1925.31941  1006
  1925.31952  1036
  1925.31963  1219
  1925.31975  1433
  1925.31986  1585
  1925.31998  1768
  1925.32009  1890
  1925.32021  1951
  1925.32032  1890
  1925.32043  1829
  1925.32055  1798
  1925.32066  1768
  1925.32078  1829
  1925.32089  1951
  1925.32100  2073
  1925.32112  2195
  1925.32123  2316
  1925.32135  2377
  1925.32146  2377
  1925.32158  2225
  1925.32169  1981
  1925.32180  1768
  1925.32192  1524
  1925.32203  1341
  1925.32215  1158
  1925.32226  1128
  1925.32237  1189
  1925.32249  1341
  1925.32260  1463
  1925.32272  1676
  1925.32283  1768
  1925.32295  1890
  1925.32306  1920
  1925.32317  1951
  1925.32329  1890
  1925.32340  1859
  1925.32352  1829
  1925.32363  1951
  1925.32374  2012
  1925.32386  2073
  1925.32397  2195
  1925.32409  2256
  1925.32420  2256
  1925.32432  2225
  1925.32443  2134
  1925.32454  1951
  1925.32466  1707
  1925.32477  1524
  1925.32489  1341
  1925.32500  1219
  1925.32511  1158
  1925.32523  1280
  1925.32534  1311
  1925.32546  1494
  1925.32557  1676
  1925.32568  1829
  1925.32580  1951
  1925.32591  2012
  1925.32603  2073
  1925.32614  2012
  1925.32626  2012
  1925.32637  2012
  1925.32648  2012
  1925.32660  2042
  1925.32671  2073
  1925.32683  2164
  1925.32694  2225
  1925.32705  2256
  1925.32717  2225
  1925.32728  2134
  1925.32740  1981
  1925.32751  1829
  1925.32763  1615
  1925.32774  1463
  1925.32785  1341
  1925.32797  1280
  1925.32808  1311
  1925.32820  1341
  1925.32831  1524
  1925.32842  1707
  1925.32854  1890
  1925.32865  2012
  1925.32877  2103
  1925.32888  2134
  1925.32900  2103
  1925.32911  2042
  1925.32922  2012
  1925.32934  1951
  1925.32945  1951
  1925.32957  1981
  1925.32968  2012
  1925.32979  2073
  1925.32991  2164
  1925.33002  2195
  1925.33014  2134
  1925.33025  2012
  1925.33037  1829
  1925.33048  1676
  1925.33059  1524
  1925.33071  1341
  1925.33082  1250
  1925.33094  1280
  1925.33105  1372
  1925.33116  1524
  1925.33128  1768
  1925.33139  1951
  1925.33151  2134
  1925.33162  2225
  1925.33174  2256
  1925.33185  2134
  1925.33196  2073
  1925.33208  1920
  1925.33219  1859
  1925.33231  1829
  1925.33242  1859
  1925.33253  1951
  1925.33265  2073
  1925.33276  2164
  1925.33288  2195
  1925.33299  2164
  1925.33311  2012
  1925.33322  1829
  1925.33333  1615
  1925.33345  1463
  1925.33356  1372
  1925.33368  1250
  1925.33379  1219
  1925.33390  1341
  1925.33402  1585
  1925.33413  1829
  1925.33425  2073
  1925.33436  2256
  1925.33447  2316
  1925.33459  2316
  1925.33470  2195
  1925.33482  2012
  1925.33493  1859
  1925.33505  1768
  1925.33516  1737
  1925.33527  1768
  1925.33539  1920
  1925.33550  2073
  1925.33562  2225
  1925.33573  2316
  1925.33584  2286
  1925.33596  2195
  1925.33607  1951
  1925.33619  1707
  1925.33630  1463
  1925.33642  1311
  1925.33653  1250
  1925.33664  1311
  1925.33676  1554
  1925.33687  1829
  1925.33699  2103
  1925.33710  2316
  1925.33721  2469
  1925.33733  2438
  1925.33744  2286
  1925.33756  2103
  1925.33767  1859
  1925.33779  1646
  1925.33790  1585
  1925.33801  1554
  1925.33813  1676
  1925.33824  1890
  1925.33836  2103
  1925.33847  2286
  1925.33858  2377
  1925.33870  2347
  1925.33881  2164
  1925.33893  1920
  1925.33904  1646
  1925.33916  1372
  1925.33927  1219
  1925.33938  1280
  1925.33950  1463
  1925.33961  1768
  1925.33973  2073
  1925.33984  2316
  1925.33995  2560
  1925.34007  2591
  1925.34018  2499
  1925.34030  2256
  1925.34041  1951
  1925.34053  1646
  1925.34064  1463
  1925.34075  1402
  1925.34087  1463
  1925.34098  1676
  1925.34110  1951
  1925.34121  2225
  1925.34132  2408
  1925.34144  2438
  1925.34155  2316
  1925.34167  2073
  1925.34178  1768
  1925.34189  1524
  1925.34201  1311
  1925.34212  1311
  1925.34224  1463
  1925.34235  1707
  1925.34247  2103
  1925.34258  2408
  1925.34269  2652
  1925.34281  2743
  1925.34292  2621
  1925.34304  2438
  1925.34315  2012
  1925.34326  1707
  1925.34338  1433
  1925.34349  1280
  1925.34361  1250
  1925.34372  1402
  1925.34384  1707
  1925.34395  2012
  1925.34406  2286
  1925.34418  2499
  1925.34429  2499
  1925.34441  2316
  1925.34452  1981
  1925.34463  1707
  1925.34475  1433
  1925.34486  1280
  1925.34498  1219
  1925.34509  1372
  1925.34521  1646
  1925.34532  2073
  1925.34543  2438
  1925.34555  2682
  1925.34566  2713
  1925.34578  2560
  1925.34589  2256
  1925.34600  1829
  1925.34612  1463
  1925.34623  1097
  1925.34635   975
  1925.34646   975
  1925.34658  1158
  1925.34669  1554
  1925.34680  1951
  1925.34692  2225
  1925.34703  2377
  1925.34715  2316
  1925.34726  2134
  1925.34737  1829
  1925.34749  1524
  1925.34760  1341
  1925.34772  1280
  1925.34783  1463
  1925.34795  1768
  1925.34806  2134
  1925.34817  2530
  1925.34829  2804
  1925.34840  2926
  1925.34852  2743
  1925.34863  2438
  1925.34874  1981
  1925.34886  1585
  1925.34897  1219
  1925.34909   975
  1925.34920   884
  1925.34932  1006
  1925.34943  1311
  1925.34954  1615
  1925.34966  2073
  1925.34977  2316
  1925.34989  2438
  1925.35000  2316
  1925.35011  2103
  1925.35023  1829
  1925.35034  1585
  1925.35046  1402
  1925.35057  1402
  1925.35068  1646
  1925.35080  1951
  1925.35091  2377
  1925.35103  2713
  1925.35114  2926
  1925.35126  2957
  1925.35137  2743
  1925.35148  2408
  1925.35160  1890
  1925.35171  1463
  1925.35183  1036
  1925.35194   792
  1925.35205   823
  1925.35217  1006
  1925.35228  1402
  1925.35240  1768
  1925.35251  2073
  1925.35263  2256
  1925.35274  2377
  1925.35285  2316
  1925.35297  2073
  1925.35308  1829
  1925.35320  1615
  1925.35331  1524
  1925.35342  1585
  1925.35354  1829
  1925.35365  2134
  1925.35377  2530
  1925.35388  2865
  1925.35400  3018
  1925.35411  2987
  1925.35422  2743
  1925.35434  2286
  1925.35445  1829
  1925.35457  1341
  1925.35468   975
  1925.35479   762
  1925.35491   792
  1925.35502  1006
  1925.35514  1341
  1925.35525  1737
  1925.35537  1981
  1925.35548  2256
  1925.35559  2256
  1925.35571  2134
  1925.35582  1951
  1925.35594  1768
  1925.35605  1615
  1925.35616  1585
  1925.35628  1737
  1925.35639  2012
  1925.35651  2347
  1925.35662  2682
  1925.35674  2926
  1925.35685  2957
  1925.35696  2835
  1925.35708  2499
  1925.35719  2164
  1925.35731  1768
  1925.35742  1219
  1925.35753   914
  1925.35765   762
  1925.35776   762
  1925.35788   914
  1925.35799  1280
  1925.35811  1646
  1925.35822  1951
  1925.35833  2164
  1925.35845  2195
  1925.35856  2073
  1925.35868  1951
  1925.35879  1768
  1925.35890  1707
  1925.35902  1707
  1925.35913  1829
  1925.35925  2073
  1925.35936  2377
  1925.35947  2652
  1925.35959  2804
  1925.35970  2804
  1925.35982  2682
  1925.35993  2377
  1925.36005  2012
  1925.36016  1585
  1925.36027  1219
  1925.36039   975
  1925.36050   853
  1925.36062   884
  1925.36073  1097
  1925.36084  1433
  1925.36096  1707
  1925.36107  1981
  1925.36119  2164
  1925.36130  2195
  1925.36142  2164
  1925.36153  2012
  1925.36164  1890
  1925.36176  1829
  1925.36187  1890
  1925.36199  1981
  1925.36210  2195
  1925.36221  2408
  1925.36233  2621
  1925.36244  2713
  1925.36256  2743
  1925.36267  2682
  1925.36279  2408
  1925.36290  2073
  1925.36301  1707
  1925.36313  1341
  1925.36324  1097
  1925.36336   975
  1925.36347   975
  1925.36358  1158
  1925.36370  1402
  1925.36381  1707
  1925.36393  1951
  1925.36404  2134
  1925.36416  2225
  1925.36427  2195
  1925.36438  2134
  1925.36450  2012
  1925.36461  1920
  1925.36473  1890
  1925.36484  1890
  1925.36495  1981
  1925.36507  2134
  1925.36518  2316
  1925.36530  2469
  1925.36541  2560
  1925.36553  2499
  1925.36564  2347
  1925.36575  2103
  1925.36587  1798
  1925.36598  1463
  1925.36610  1158
  1925.36621  1006
  1925.36632   945
  1925.36644  1067
  1925.36655  1280
  1925.36667  1554
  1925.36678  1829
  1925.36689  2103
  1925.36701  2256
  1925.36712  2256
  1925.36724  2195
  1925.36735  2103
  1925.36747  1981
  1925.36758  1890
  1925.36769  1829
  1925.36781  1890
  1925.36792  1981
  1925.36804  2134
  1925.36815  2286
  1925.36826  2377
  1925.36838  2438
  1925.36849  2347
  1925.36861  2164
  1925.36872  1920
  1925.36884  1615
  1925.36895  1311
  1925.36906  1097
  1925.36918  1006
  1925.36929  1097
  1925.36941  1341
  1925.36952  1646
  1925.36963  1981
  1925.36975  2225
  1925.36986  2347
  1925.36998  2408
  1925.37009  2316
  1925.37021  2164
  1925.37032  1981
  1925.37043  1798
  1925.37055  1707
  1925.37066  1707
  1925.37078  1829
  1925.37089  2012
  1925.37100  2225
  1925.37112  2347
  1925.37123  2408
  1925.37135  2316
  1925.37146  2134
  1925.37158  1890
  1925.37169  1585
  1925.37180  1280
  1925.37192  1097
  1925.37203  1067
  1925.37215  1219
  1925.37226  1524
  1925.37237  1829
  1925.37249  2134
  1925.37260  2377
  1925.37272  2530
  1925.37283  2499
  1925.37295  2438
  1925.37306  2195
  1925.37317  1951
  1925.37329  1768
  1925.37340  1646
  1925.37352  1585
  1925.37363  1646
  1925.37374  1859
  1925.37386  2103
  1925.37397  2256
  1925.37409  2408
  1925.37420  2377
  1925.37432  2225
  1925.37443  1981
  1925.37454  1707
  1925.37466  1402
  1925.37477  1219
  1925.37489  1219
  1925.37500  1341
  1925.37511  1646
  1925.37523  1981
  1925.37534  2316
  1925.37546  2560
  1925.37557  2682
  1925.37568  2621
  1925.37580  2438
  1925.37591  2134
  1925.37603  1829
  1925.37614  1585
  1925.37626  1402
  1925.37637  1372
  1925.37648  1524
  1925.37660  1768
  1925.37671  2012
  1925.37683  2286
  1925.37694  2408
  1925.37705  2438
  1925.37717  2256
  1925.37728  2012
  1925.37740  1707
  1925.37751  1463
  1925.37763  1311
  1925.37774  1341
  1925.37785  1524
  1925.37797  1829
  1925.37808  2195
  1925.37820  2530
  1925.37831  2743
  1925.37842  2743
  1925.37854  2621
  1925.37865  2377
  1925.37877  2012
  1925.37888  1707
  1925.37900  1402
  1925.37911  1250
  1925.37922  1280
  1925.37934  1463
  1925.37945  1798
  1925.37957  2073
  1925.37968  2316
  1925.37979  2438
  1925.37991  2408
  1925.38002  2164
  1925.38014  1890
  1925.38025  1585
  1925.38037  1402
  1925.38048  1372
  1925.38059  1524
  1925.38071  1798
  1925.38082  2134
  1925.38094  2438
  1925.38105  2774
  1925.38116  2865
  1925.38128  2743
  1925.38139  2438
  1925.38151  2134
  1925.38162  1707
  1925.38174  1402
  1925.38185  1158
  1925.38196  1097
  1925.38208  1219
  1925.38219  1463
  1925.38231  1829
  1925.38242  2134
  1925.38253  2347
  1925.38265  2408
  1925.38276  2316
  1925.38288  2073
  1925.38299  1829
  1925.38311  1707
  1925.38322  1524
  1925.38333  1463
  1925.38345  1585
  1925.38356  1829
  1925.38368  2195
  1925.38379  2560
  1925.38390  2804
  1925.38402  2896
  1925.38413  2743
  1925.38425  2438
  1925.38436  2012
  1925.38447  1646
  1925.38459  1250
  1925.38470  1067
  1925.38482  1036
  1925.38493  1189
  1925.38505  1463
  1925.38516  1829
  1925.38527  2134
  1925.38539  2316
  1925.38550  2377
  1925.38562  2316
  1925.38573  2134
  1925.38584  1829
  1925.38596  1707
  1925.38607  1646
  1925.38619  1707
  1925.38630  1920
  1925.38642  2225
  1925.38653  2560
  1925.38664  2804
  1925.38676  2926
  1925.38687  2896
  1925.38699  2682
  1925.38710  2256
  1925.38721  1829
  1925.38733  1524
  1925.38744  1219
  1925.38756  1036
  1925.38767  1097
  1925.38779  1250
  1925.38790  1554
  1925.38801  1890
  1925.38813  2164
  1925.38824  2316
  1925.38836  2347
  1925.38847  2256
  1925.38858  2073
  1925.38870  1890
  1925.38881  1768
  1925.38893  1768
  1925.38904  1859
  1925.38916  2073
  1925.38927  2408
  1925.38938  2682
  1925.38950  2865
  1925.38961  2957
  1925.38973  2804
  1925.38984  2530
  1925.38995  2164
  1925.39007  1707
  1925.39018  1341
  1925.39030  1158
  1925.39041  1067
  1925.39053  1158
  1925.39064  1402
  1925.39075  1707
  1925.39087  2012
  1925.39098  2164
  1925.39110  2256
  1925.39121  2256
  1925.39132  2134
  1925.39144  1951
  1925.39155  1829
  1925.39167  1768
  1925.39178  1829
  1925.39189  1981
  1925.39201  2256
  1925.39212  2530
  1925.39224  2713
  1925.39235  2835
  1925.39247  2804
  1925.39258  2560
  1925.39269  2225
  1925.39281  1829
  1925.39292  1463
  1925.39304  1158
  1925.39315  1006
  1925.39326  1036
  1925.39338  1219
  1925.39349  1463
  1925.39361  1768
  1925.39372  2012
  1925.39384  2164
  1925.39395  2195
  1925.39406  2164
  1925.39418  2073
  1925.39429  1951
  1925.39441  1890
  1925.39452  1859
  1925.39463  2012
  1925.39475  2195
  1925.39486  2438
  1925.39498  2682
  1925.39509  2804
  1925.39521  2804
  1925.39532  2682
  1925.39543  2438
  1925.39555  2134
  1925.39566  1768
  1925.39578  1463
  1925.39589  1219
  1925.39600  1128
  1925.39612  1189
  1925.39623  1372
  1925.39635  1585
  1925.39646  1859
  1925.39658  2073
  1925.39669  2195
  1925.39680  2225
  1925.39692  2164
  1925.39703  2103
  1925.39715  2012
  1925.39726  1951
  1925.39737  1981
  1925.39749  2134
  1925.39760  2316
  1925.39772  2499
  1925.39783  2652
  1925.39795  2743
  1925.39806  2682
  1925.39817  2499
  1925.39829  2256
  1925.39840  1890
  1925.39852  1585
  1925.39863  1311
  1925.39874  1189
  1925.39886  1158
  1925.39897  1219
  1925.39909  1433
  1925.39920  1676
  1925.39932  1890
  1925.39943  2042
  1925.39954  2103
  1925.39966  2134
  1925.39977  2073
  1925.39989  2012
  1925.40000  1951
  1925.40011  1951
  1925.40023  2042
  1925.40034  2195
[truncated: 13,923,885 more chars]
