# Supplementary material for: Characterizing uncertain sea-level rise projections to support investment decisions
Source: PLoS One. 2018 Feb 7;13(2):e0190641. doi: 10.1371/journal.pone.0190641 (PMC5802450; doi:10.1371/journal.pone.0190641)
Supplement: S1 File — (ZIP) [file pone.0190641.s002.zip › pola_package_2017.12.02/slr_analysis/Figure_6_tail/hourly_SLanom.ascii]

  1924.00000  2.577608e+02
  1924.00011  3.187608e+02
  1924.00023  2.577608e+02
  1924.00034  1.376082e+01
  1924.00046  -2.002392e+02
  1924.00057  -4.432392e+02
  1924.00068  -5.962392e+02
  1924.00080  -5.352392e+02
  1924.00091  -2.912392e+02
  1924.00102  -4.723918e+01
  1924.00114  2.577608e+02
  1924.00125  5.617608e+02
  1924.00137  7.757608e+02
  1924.00148  7.757608e+02
  1924.00159  5.617608e+02
  1924.00171  2.267608e+02
  1924.00182  -1.082392e+02
  1924.00194  -3.832392e+02
  1924.00205  -6.572392e+02
  1924.00216  -7.792392e+02
  1924.00228  -6.872392e+02
  1924.00239  -4.742392e+02
  1924.00250  -1.692392e+02
  1924.00262  1.967608e+02
  1924.00273  4.397608e+02
  1924.00285  4.707608e+02
  1924.00296  3.487608e+02
  1924.00307  1.967608e+02
  1924.00319  1.376082e+01
  1924.00330  -1.392392e+02
  1924.00342  -3.222392e+02
  1924.00353  -4.742392e+02
  1924.00364  -4.742392e+02
  1924.00376  -2.912392e+02
  1924.00387  1.376082e+01
  1924.00398  3.187608e+02
  1924.00410  5.927608e+02
  1924.00421  8.057608e+02
  1924.00433  8.367608e+02
  1924.00444  6.537608e+02
  1924.00455  3.787608e+02
  1924.00467  -4.723918e+01
  1924.00478  -4.742392e+02
  1924.00490  -7.792392e+02
  1924.00501  -9.012392e+02
  1924.00512  -9.012392e+02
  1924.00524  -7.482392e+02
  1924.00535  -4.742392e+02
  1924.00546  -1.692392e+02
  1924.00558  4.376082e+01
  1924.00569  1.657608e+02
  1924.00581  1.967608e+02
  1924.00592  4.376082e+01
  1924.00603  -1.392392e+02
  1924.00615  -3.522392e+02
  1924.00626  -5.042392e+02
  1924.00638  -5.042392e+02
  1924.00649  -3.222392e+02
  1924.00660  -7.823918e+01
  1924.00672  1.967608e+02
  1924.00683  5.317608e+02
  1924.00694  8.057608e+02
  1924.00706  9.587608e+02
  1924.00717  9.277608e+02
  1924.00729  7.147608e+02
  1924.00740  3.787608e+02
  1924.00751  -1.723918e+01
  1924.00763  -5.042392e+02
  1924.00774  -9.012392e+02
  1924.00786  -1.114239e+03
  1924.00797  -1.114239e+03
  1924.00808  -9.312392e+02
  1924.00820  -5.962392e+02
  1924.00831  -2.302392e+02
  1924.00842  4.376082e+01
  1924.00854  2.577608e+02
  1924.00865  2.877608e+02
  1924.00877  1.967608e+02
  1924.00888  -1.723918e+01
  1924.00899  -2.302392e+02
  1924.00911  -4.132392e+02
  1924.00922  -4.132392e+02
  1924.00934  -2.302392e+02
  1924.00945  7.476082e+01
  1924.00956  4.397608e+02
  1924.00968  8.057608e+02
  1924.00979  1.080761e+03
  1924.00990  1.140761e+03
  1924.01002  1.019761e+03
  1924.01013  6.227608e+02
  1924.01025  1.357608e+02
  1924.01036  -4.132392e+02
  1924.01047  -8.702392e+02
  1924.01059  -1.145239e+03
  1924.01070  -1.236239e+03
  1924.01082  -1.114239e+03
  1924.01093  -8.702392e+02
  1924.01104  -5.352392e+02
  1924.01116  -1.692392e+02
  1924.01127  1.357608e+02
  1924.01138  3.187608e+02
  1924.01150  2.877608e+02
  1924.01161  1.657608e+02
  1924.01173  -4.723918e+01
  1924.01184  -2.612392e+02
  1924.01195  -4.132392e+02
  1924.01207  -4.132392e+02
  1924.01218  -2.612392e+02
  1924.01230  4.376082e+01
  1924.01241  4.097608e+02
  1924.01252  7.757608e+02
  1924.01264  1.049761e+03
  1924.01275  1.171761e+03
  1924.01286  1.049761e+03
  1924.01298  5.317608e+02
  1924.01309  -7.823918e+01
  1924.01321  -6.262392e+02
  1924.01332  -1.084239e+03
  1924.01343  -1.327239e+03
  1924.01355  -1.327239e+03
  1924.01366  -1.145239e+03
  1924.01378  -7.792392e+02
  1924.01389  -3.522392e+02
  1924.01400  1.376082e+01
  1924.01412  2.877608e+02
  1924.01423  3.787608e+02
  1924.01434  3.187608e+02
  1924.01446  1.047608e+02
  1924.01457  -1.082392e+02
  1924.01469  -3.222392e+02
  1924.01480  -4.132392e+02
  1924.01491  -3.522392e+02
  1924.01503  -1.392392e+02
  1924.01514  1.657608e+02
  1924.01526  5.617608e+02
  1924.01537  9.277608e+02
  1924.01548  1.140761e+03
  1924.01560  1.232761e+03
  1924.01571  1.019761e+03
  1924.01582  6.537608e+02
  1924.01594  7.476082e+01
  1924.01605  -5.352392e+02
  1924.01617  -9.922392e+02
  1924.01628  -1.297239e+03
  1924.01639  -1.327239e+03
  1924.01651  -1.145239e+03
  1924.01662  -8.092392e+02
  1924.01673  -3.522392e+02
  1924.01685  7.476082e+01
  1924.01696  3.487608e+02
  1924.01708  4.397608e+02
  1924.01719  3.787608e+02
  1924.01730  1.657608e+02
  1924.01742  -1.392392e+02
  1924.01753  -3.222392e+02
  1924.01765  -3.522392e+02
  1924.01776  -2.302392e+02
  1924.01787  4.376082e+01
  1924.01799  3.487608e+02
  1924.01810  7.757608e+02
  1924.01821  1.080761e+03
  1924.01833  1.201761e+03
  1924.01844  1.110761e+03
  1924.01856  8.057608e+02
  1924.01867  3.487608e+02
  1924.01878  -2.302392e+02
  1924.01890  -6.872392e+02
  1924.01901  -1.084239e+03
  1924.01913  -1.266239e+03
  1924.01924  -1.205239e+03
  1924.01935  -1.023239e+03
  1924.01947  -6.572392e+02
  1924.01958  -2.612392e+02
  1924.01969  1.357608e+02
  1924.01981  3.787608e+02
  1924.01992  4.707608e+02
  1924.02004  3.787608e+02
  1924.02015  1.967608e+02
  1924.02026  -1.723918e+01
  1924.02038  -1.692392e+02
  1924.02049  -2.912392e+02
  1924.02061  -2.302392e+02
  1924.02072  1.376082e+01
  1924.02083  3.187608e+02
  1924.02095  6.227608e+02
  1924.02106  9.277608e+02
  1924.02117  1.080761e+03
  1924.02129  9.887608e+02
  1924.02140  7.147608e+02
  1924.02152  2.577608e+02
  1924.02163  -2.302392e+02
  1924.02174  -7.182392e+02
  1924.02186  -1.023239e+03
  1924.02197  -1.205239e+03
  1924.02209  -1.145239e+03
  1924.02220  -8.402392e+02
  1924.02231  -5.042392e+02
  1924.02243  -1.082392e+02
  1924.02254  1.657608e+02
  1924.02265  4.097608e+02
  1924.02277  5.007608e+02
  1924.02288  4.097608e+02
  1924.02300  1.357608e+02
  1924.02311  -1.692392e+02
  1924.02322  -3.222392e+02
  1924.02334  -3.222392e+02
  1924.02345  -2.002392e+02
  1924.02357  7.476082e+01
  1924.02368  3.187608e+02
  1924.02379  5.927608e+02
  1924.02391  7.147608e+02
  1924.02402  7.447608e+02
  1924.02413  5.007608e+02
  1924.02425  1.967608e+02
  1924.02436  -2.612392e+02
  1924.02448  -6.572392e+02
  1924.02459  -9.622392e+02
  1924.02470  -1.145239e+03
  1924.02482  -1.145239e+03
  1924.02493  -9.622392e+02
  1924.02505  -7.182392e+02
  1924.02516  -3.522392e+02
  1924.02527  -1.723918e+01
  1924.02539  1.967608e+02
  1924.02550  2.877608e+02
  1924.02561  2.577608e+02
  1924.02573  1.357608e+02
  1924.02584  -7.823918e+01
  1924.02596  -2.302392e+02
  1924.02607  -3.832392e+02
  1924.02618  -3.832392e+02
  1924.02630  -2.612392e+02
  1924.02641  -7.823918e+01
  1924.02653  1.657608e+02
  1924.02664  4.097608e+02
  1924.02675  5.317608e+02
  1924.02687  5.007608e+02
  1924.02698  3.187608e+02
  1924.02709  7.476082e+01
  1924.02721  -2.912392e+02
  1924.02732  -6.572392e+02
  1924.02744  -9.012392e+02
  1924.02755  -1.023239e+03
  1924.02766  -9.622392e+02
  1924.02778  -7.792392e+02
  1924.02789  -4.742392e+02
  1924.02801  -1.692392e+02
  1924.02812  1.047608e+02
  1924.02823  2.877608e+02
  1924.02835  3.487608e+02
  1924.02846  2.577608e+02
  1924.02857  1.357608e+02
  1924.02869  -1.723918e+01
  1924.02880  -1.692392e+02
  1924.02892  -2.612392e+02
  1924.02903  -2.302392e+02
  1924.02914  -1.082392e+02
  1924.02926  1.047608e+02
  1924.02937  3.487608e+02
  1924.02949  5.007608e+02
  1924.02960  5.317608e+02
  1924.02971  4.397608e+02
  1924.02983  2.877608e+02
  1924.02994  7.476082e+01
  1924.03005  -1.692392e+02
  1924.03017  -3.832392e+02
  1924.03028  -5.652392e+02
  1924.03040  -6.262392e+02
  1924.03051  -5.352392e+02
  1924.03062  -3.522392e+02
  1924.03074  -1.082392e+02
  1924.03085  1.657608e+02
  1924.03097  3.487608e+02
  1924.03108  5.007608e+02
  1924.03119  5.317608e+02
  1924.03131  4.707608e+02
  1924.03142  3.187608e+02
  1924.03153  1.357608e+02
  1924.03165  -1.723918e+01
  1924.03176  -7.823918e+01
  1924.03188  -7.823918e+01
  1924.03199  -1.723918e+01
  1924.03210  7.476082e+01
  1924.03222  1.967608e+02
  1924.03233  2.877608e+02
  1924.03245  3.187608e+02
  1924.03256  2.877608e+02
  1924.03267  1.657608e+02
  1924.03279  1.376082e+01
  1924.03290  -1.692392e+02
  1924.03301  -2.912392e+02
  1924.03313  -4.132392e+02
  1924.03324  -4.432392e+02
  1924.03336  -3.522392e+02
  1924.03347  -2.302392e+02
  1924.03358  -4.723918e+01
  1924.03370  1.657608e+02
  1924.03381  3.787608e+02
  1924.03393  5.007608e+02
  1924.03404  5.617608e+02
  1924.03415  5.007608e+02
  1924.03427  3.787608e+02
  1924.03438  2.577608e+02
  1924.03449  1.047608e+02
  1924.03461  -1.723918e+01
  1924.03472  -1.082392e+02
  1924.03484  -1.082392e+02
  1924.03495  -4.723918e+01
  1924.03506  1.376082e+01
  1924.03518  7.476082e+01
  1924.03529  1.657608e+02
  1924.03541  1.967608e+02
  1924.03552  1.657608e+02
  1924.03563  7.476082e+01
  1924.03575  -7.823918e+01
  1924.03586  -2.002392e+02
  1924.03597  -2.612392e+02
  1924.03609  -2.912392e+02
  1924.03620  -2.302392e+02
  1924.03632  -1.082392e+02
  1924.03643  1.357608e+02
  1924.03654  3.187608e+02
  1924.03666  5.007608e+02
  1924.03677  6.227608e+02
  1924.03689  6.227608e+02
  1924.03700  5.617608e+02
  1924.03711  4.707608e+02
  1924.03723  3.187608e+02
  1924.03734  1.047608e+02
  1924.03745  -1.082392e+02
  1924.03757  -2.302392e+02
  1924.03768  -2.612392e+02
  1924.03780  -2.002392e+02
  1924.03791  -1.392392e+02
  1924.03802  -1.723918e+01
  1924.03814  7.476082e+01
  1924.03825  1.357608e+02
  1924.03837  1.657608e+02
  1924.03848  1.047608e+02
  1924.03859  1.376082e+01
  1924.03871  -7.823918e+01
  1924.03882  -1.692392e+02
  1924.03893  -2.002392e+02
  1924.03905  -1.692392e+02
  1924.03916  -1.723918e+01
  1924.03928  1.967608e+02
  1924.03939  4.397608e+02
  1924.03950  6.227608e+02
  1924.03962  7.147608e+02
  1924.03973  7.147608e+02
  1924.03985  6.227608e+02
  1924.03996  4.397608e+02
  1924.04007  2.267608e+02
  1924.04019  1.376082e+01
  1924.04030  -1.692392e+02
  1924.04041  -3.522392e+02
  1924.04053  -4.132392e+02
  1924.04064  -3.832392e+02
  1924.04076  -2.912392e+02
  1924.04087  -1.082392e+02
  1924.04098  1.376082e+01
  1924.04110  1.357608e+02
  1924.04121  1.657608e+02
  1924.04133  1.657608e+02
  1924.04144  7.476082e+01
  1924.04155  -1.723918e+01
  1924.04167  -7.823918e+01
  1924.04178  -1.082392e+02
  1924.04189  -7.823918e+01
  1924.04201  4.376082e+01
  1924.04212  2.577608e+02
  1924.04224  4.707608e+02
  1924.04235  6.537608e+02
  1924.04246  7.447608e+02
  1924.04258  7.447608e+02
  1924.04269  6.227608e+02
  1924.04281  4.397608e+02
  1924.04292  1.967608e+02
  1924.04303  -7.823918e+01
  1924.04315  -3.522392e+02
  1924.04326  -5.352392e+02
  1924.04337  -5.652392e+02
  1924.04349  -4.742392e+02
  1924.04360  -3.222392e+02
  1924.04372  -1.082392e+02
  1924.04383  7.476082e+01
  1924.04394  1.967608e+02
  1924.04406  2.577608e+02
  1924.04417  1.967608e+02
  1924.04429  7.476082e+01
  1924.04440  -1.723918e+01
  1924.04451  -7.823918e+01
  1924.04463  -1.082392e+02
  1924.04474  -4.723918e+01
  1924.04485  1.047608e+02
  1924.04497  3.187608e+02
  1924.04508  5.317608e+02
  1924.04520  7.147608e+02
  1924.04531  8.057608e+02
  1924.04542  8.057608e+02
  1924.04554  6.537608e+02
  1924.04565  3.787608e+02
  1924.04577  7.476082e+01
  1924.04588  -2.612392e+02
  1924.04599  -5.352392e+02
  1924.04611  -6.872392e+02
  1924.04622  -6.872392e+02
  1924.04633  -5.652392e+02
  1924.04645  -3.222392e+02
  1924.04656  -7.823918e+01
  1924.04668  1.357608e+02
  1924.04679  2.577608e+02
  1924.04690  2.877608e+02
  1924.04702  1.967608e+02
  1924.04713  1.047608e+02
  1924.04724  -1.723918e+01
  1924.04736  -7.823918e+01
  1924.04747  -4.723918e+01
  1924.04759  7.476082e+01
  1924.04770  2.877608e+02
  1924.04781  5.617608e+02
  1924.04793  7.447608e+02
  1924.04804  8.977608e+02
  1924.04816  9.277608e+02
  1924.04827  7.757608e+02
  1924.04838  5.317608e+02
  1924.04850  1.657608e+02
  1924.04861  -2.302392e+02
  1924.04872  -5.652392e+02
  1924.04884  -7.482392e+02
  1924.04895  -8.402392e+02
  1924.04907  -7.482392e+02
  1924.04918  -5.352392e+02
  1924.04929  -2.612392e+02
  1924.04941  1.376082e+01
  1924.04952  1.967608e+02
  1924.04964  3.187608e+02
  1924.04975  3.187608e+02
  1924.04986  1.967608e+02
  1924.04998  4.376082e+01
  1924.05009  -7.823918e+01
  1924.05020  -2.002392e+02
  1924.05032  -1.082392e+02
  1924.05043  4.376082e+01
  1924.05055  3.187608e+02
  1924.05066  5.617608e+02
  1924.05077  8.057608e+02
  1924.05089  9.277608e+02
  1924.05100  9.277608e+02
  1924.05112  7.447608e+02
  1924.05123  4.397608e+02
  1924.05134  -7.823918e+01
  1924.05146  -5.352392e+02
  1924.05157  -8.402392e+02
  1924.05168  -9.622392e+02
  1924.05180  -9.312392e+02
  1924.05191  -7.482392e+02
  1924.05203  -4.742392e+02
  1924.05214  -1.692392e+02
  1924.05225  7.476082e+01
  1924.05237  2.577608e+02
  1924.05248  3.187608e+02
  1924.05260  2.577608e+02
  1924.05271  1.047608e+02
  1924.05282  -4.723918e+01
  1924.05294  -1.692392e+02
  1924.05305  -2.302392e+02
  1924.05316  -1.082392e+02
  1924.05328  1.047608e+02
  1924.05339  3.487608e+02
  1924.05351  6.537608e+02
  1924.05362  8.977608e+02
  1924.05373  9.887608e+02
  1924.05385  9.277608e+02
  1924.05396  7.147608e+02
  1924.05408  3.487608e+02
  1924.05419  -1.082392e+02
  1924.05430  -5.352392e+02
  1924.05442  -8.402392e+02
  1924.05453  -9.922392e+02
  1924.05464  -9.012392e+02
  1924.05476  -6.872392e+02
  1924.05487  -3.832392e+02
  1924.05499  -7.823918e+01
  1924.05510  1.967608e+02
  1924.05521  3.487608e+02
  1924.05533  3.487608e+02
  1924.05544  2.267608e+02
  1924.05556  4.376082e+01
  1924.05567  -7.823918e+01
  1924.05578  -1.692392e+02
  1924.05590  -1.392392e+02
  1924.05601  7.476082e+01
  1924.05612  3.187608e+02
  1924.05624  5.927608e+02
  1924.05635  8.667608e+02
  1924.05647  1.049761e+03
  1924.05658  1.049761e+03
  1924.05669  8.667608e+02
  1924.05681  5.317608e+02
  1924.05692  1.047608e+02
  1924.05704  -3.522392e+02
  1924.05715  -7.482392e+02
  1924.05726  -9.622392e+02
  1924.05738  -9.922392e+02
  1924.05749  -8.402392e+02
  1924.05760  -5.962392e+02
  1924.05772  -2.302392e+02
  1924.05783  7.476082e+01
  1924.05795  3.187608e+02
  1924.05806  4.397608e+02
  1924.05817  3.787608e+02
  1924.05829  2.267608e+02
  1924.05840  7.476082e+01
  1924.05852  -1.082392e+02
  1924.05863  -2.002392e+02
  1924.05874  -2.002392e+02
  1924.05886  4.376082e+01
  1924.05897  3.187608e+02
  1924.05908  6.227608e+02
  1924.05920  9.277608e+02
  1924.05931  1.080761e+03
  1924.05943  1.080761e+03
  1924.05954  8.057608e+02
  1924.05965  4.397608e+02
  1924.05977  -1.723918e+01
  1924.05988  -4.742392e+02
  1924.06000  -8.402392e+02
  1924.06011  -9.622392e+02
  1924.06022  -9.622392e+02
  1924.06034  -7.792392e+02
  1924.06045  -4.432392e+02
  1924.06056  -1.082392e+02
  1924.06068  1.967608e+02
  1924.06079  3.787608e+02
  1924.06091  4.397608e+02
  1924.06102  3.187608e+02
  1924.06113  1.657608e+02
  1924.06125  -1.723918e+01
  1924.06136  -1.692392e+02
  1924.06148  -2.302392e+02
  1924.06159  -1.082392e+02
  1924.06170  1.047608e+02
  1924.06182  4.097608e+02
  1924.06193  6.837608e+02
  1924.06204  1.019761e+03
  1924.06216  9.887608e+02
  1924.06227  8.057608e+02
  1924.06239  4.097608e+02
  1924.06250  -1.723918e+01
  1924.06261  -4.742392e+02
  1924.06273  -8.092392e+02
  1924.06284  -9.312392e+02
  1924.06296  -9.012392e+02
  1924.06307  -7.182392e+02
  1924.06318  -4.132392e+02
  1924.06330  -7.823918e+01
  1924.06341  2.267608e+02
  1924.06352  4.707608e+02
  1924.06364  5.317608e+02
  1924.06375  4.097608e+02
  1924.06387  1.967608e+02
  1924.06398  1.376082e+01
  1924.06409  -1.392392e+02
  1924.06421  -2.302392e+02
  1924.06432  -2.002392e+02
  1924.06444  -1.723918e+01
  1924.06455  2.267608e+02
  1924.06466  5.007608e+02
  1924.06478  7.447608e+02
  1924.06489  9.277608e+02
  1924.06500  9.277608e+02
  1924.06512  7.147608e+02
  1924.06523  4.097608e+02
  1924.06535  4.376082e+01
  1924.06546  -4.132392e+02
  1924.06557  -7.182392e+02
  1924.06569  -9.012392e+02
  1924.06580  -8.702392e+02
  1924.06592  -6.572392e+02
  1924.06603  -3.522392e+02
  1924.06614  -1.723918e+01
  1924.06626  2.577608e+02
  1924.06637  4.397608e+02
  1924.06648  5.007608e+02
  1924.06660  3.787608e+02
  1924.06671  1.967608e+02
  1924.06683  1.376082e+01
  1924.06694  -1.392392e+02
  1924.06705  -2.302392e+02
  1924.06717  -1.692392e+02
  1924.06728  4.376082e+01
  1924.06740  3.187608e+02
  1924.06751  5.927608e+02
  1924.06762  7.447608e+02
  1924.06774  8.057608e+02
  1924.06785  6.837608e+02
  1924.06796  4.707608e+02
  1924.06808  1.047608e+02
  1924.06819  -2.612392e+02
  1924.06831  -5.652392e+02
  1924.06842  -7.482392e+02
  1924.06853  -7.792392e+02
  1924.06865  -6.572392e+02
  1924.06876  -4.132392e+02
  1924.06888  -1.082392e+02
  1924.06899  1.967608e+02
  1924.06910  4.097608e+02
  1924.06922  5.617608e+02
  1924.06933  5.617608e+02
  1924.06944  3.787608e+02
  1924.06956  1.657608e+02
  1924.06967  -1.723918e+01
  1924.06979  -2.002392e+02
  1924.06990  -2.002392e+02
  1924.07001  -1.082392e+02
  1924.07013  7.476082e+01
  1924.07024  2.577608e+02
  1924.07036  4.707608e+02
  1924.07047  5.927608e+02
  1924.07058  5.927608e+02
  1924.07070  4.707608e+02
  1924.07081  2.267608e+02
  1924.07092  -7.823918e+01
  1924.07104  -3.832392e+02
  1924.07115  -5.652392e+02
  1924.07127  -6.872392e+02
  1924.07138  -6.262392e+02
  1924.07149  -5.042392e+02
  1924.07161  -2.612392e+02
  1924.07172  -1.723918e+01
  1924.07184  2.577608e+02
  1924.07195  4.707608e+02
  1924.07206  5.317608e+02
  1924.07218  5.317608e+02
  1924.07229  4.097608e+02
  1924.07240  2.267608e+02
  1924.07252  -1.723918e+01
  1924.07263  -1.692392e+02
  1924.07275  -2.302392e+02
  1924.07286  -2.002392e+02
  1924.07297  -7.823918e+01
  1924.07309  1.047608e+02
  1924.07320  2.877608e+02
  1924.07332  3.787608e+02
  1924.07343  3.787608e+02
  1924.07354  2.877608e+02
  1924.07366  1.357608e+02
  1924.07377  -7.823918e+01
  1924.07388  -3.222392e+02
  1924.07400  -4.742392e+02
  1924.07411  -5.352392e+02
  1924.07423  -4.742392e+02
  1924.07434  -3.222392e+02
  1924.07445  -1.082392e+02
  1924.07457  1.357608e+02
  1924.07468  4.097608e+02
  1924.07480  5.617608e+02
  1924.07491  6.227608e+02
  1924.07502  5.617608e+02
  1924.07514  3.787608e+02
  1924.07525  1.657608e+02
  1924.07536  -1.723918e+01
  1924.07548  -2.002392e+02
  1924.07559  -3.222392e+02
  1924.07571  -3.222392e+02
  1924.07582  -2.002392e+02
  1924.07593  -7.823918e+01
  1924.07605  7.476082e+01
  1924.07616  1.657608e+02
  1924.07628  2.267608e+02
  1924.07639  1.657608e+02
  1924.07650  7.476082e+01
  1924.07662  -7.823918e+01
  1924.07673  -2.612392e+02
  1924.07684  -3.832392e+02
  1924.07696  -4.432392e+02
  1924.07707  -4.132392e+02
  1924.07719  -2.912392e+02
  1924.07730  -1.082392e+02
  1924.07741  1.657608e+02
  1924.07753  3.787608e+02
  1924.07764  5.617608e+02
  1924.07776  6.227608e+02
  1924.07787  6.227608e+02
  1924.07798  5.007608e+02
  1924.07810  2.877608e+02
  1924.07821  1.376082e+01
  1924.07832  -2.612392e+02
  1924.07844  -4.432392e+02
  1924.07855  -5.042392e+02
  1924.07867  -5.042392e+02
  1924.07878  -4.132392e+02
  1924.07889  -2.612392e+02
  1924.07901  -7.823918e+01
  1924.07912  4.376082e+01
  1924.07923  1.047608e+02
  1924.07935  7.476082e+01
  1924.07946  -1.723918e+01
  1924.07958  -1.392392e+02
  1924.07969  -2.612392e+02
  1924.07980  -3.832392e+02
  1924.07992  -3.832392e+02
  1924.08003  -2.612392e+02
  1924.08015  -7.823918e+01
  1924.08026  1.967608e+02
  1924.08037  4.707608e+02
  1924.08049  6.537608e+02
  1924.08060  7.447608e+02
  1924.08071  7.147608e+02
  1924.08083  5.617608e+02
  1924.08094  3.187608e+02
  1924.08106  4.376082e+01
  1924.08117  -3.222392e+02
  1924.08128  -5.652392e+02
  1924.08140  -6.262392e+02
  1924.08151  -6.262392e+02
  1924.08163  -5.042392e+02
  1924.08174  -3.222392e+02
  1924.08185  -1.082392e+02
  1924.08197  1.047608e+02
  1924.08208  1.967608e+02
  1924.08219  2.267608e+02
  1924.08231  4.376082e+01
  1924.08242  1.376082e+01
  1924.08254  -1.082392e+02
  1924.08265  -2.302392e+02
  1924.08276  -2.302392e+02
  1924.08288  -1.082392e+02
  1924.08299  4.376082e+01
  1924.08311  3.187608e+02
  1924.08322  5.927608e+02
  1924.08333  8.057608e+02
  1924.08345  8.977608e+02
  1924.08356  8.667608e+02
  1924.08367  6.837608e+02
  1924.08379  3.787608e+02
  1924.08390  4.376082e+01
  1924.08402  -3.522392e+02
  1924.08413  -6.262392e+02
  1924.08424  -8.092392e+02
  1924.08436  -8.402392e+02
  1924.08447  -7.182392e+02
  1924.08459  -4.742392e+02
  1924.08470  -2.002392e+02
  1924.08481  7.476082e+01
  1924.08493  2.577608e+02
  1924.08504  2.877608e+02
  1924.08515  2.267608e+02
  1924.08527  7.476082e+01
  1924.08538  -1.082392e+02
  1924.08550  -2.302392e+02
  1924.08561  -2.302392e+02
  1924.08572  -7.823918e+01
  1924.08584  1.657608e+02
  1924.08595  4.707608e+02
  1924.08607  7.757608e+02
  1924.08618  9.587608e+02
  1924.08629  1.019761e+03
  1924.08641  9.277608e+02
  1924.08652  6.537608e+02
  1924.08663  2.877608e+02
  1924.08675  -1.392392e+02
  1924.08686  -5.962392e+02
  1924.08698  -8.702392e+02
  1924.08709  -9.922392e+02
  1924.08720  -9.312392e+02
  1924.08732  -7.792392e+02
  1924.08743  -4.432392e+02
  1924.08755  -1.392392e+02
  1924.08766  1.657608e+02
  1924.08777  3.487608e+02
  1924.08789  4.097608e+02
  1924.08800  3.187608e+02
  1924.08811  1.357608e+02
  1924.08823  -4.723918e+01
  1924.08834  -2.302392e+02
  1924.08846  -2.612392e+02
  1924.08857  -1.392392e+02
  1924.08868  1.357608e+02
  1924.08880  4.707608e+02
  1924.08891  7.757608e+02
  1924.08903  1.049761e+03
  1924.08914  1.171761e+03
  1924.08925  1.080761e+03
  1924.08937  8.057608e+02
  1924.08948  2.267608e+02
  1924.08959  -3.832392e+02
  1924.08971  -8.092392e+02
  1924.08982  -1.114239e+03
  1924.08994  -1.145239e+03
  1924.09005  -1.053239e+03
  1924.09016  -7.182392e+02
  1924.09028  -3.222392e+02
  1924.09039  1.047608e+02
  1924.09051  3.487608e+02
  1924.09062  4.707608e+02
  1924.09073  4.397608e+02
  1924.09085  2.877608e+02
  1924.09096  7.476082e+01
  1924.09107  -2.002392e+02
  1924.09119  -2.912392e+02
  1924.09130  -2.912392e+02
  1924.09142  -7.823918e+01
  1924.09153  1.967608e+02
  1924.09164  5.927608e+02
  1924.09176  8.977608e+02
  1924.09187  1.171761e+03
  1924.09199  1.201761e+03
  1924.09210  1.019761e+03
  1924.09221  6.537608e+02
  1924.09233  1.047608e+02
  1924.09244  -4.432392e+02
  1924.09255  -9.012392e+02
  1924.09267  -1.175239e+03
  1924.09278  -1.205239e+03
  1924.09290  -9.622392e+02
  1924.09301  -6.572392e+02
  1924.09312  -1.692392e+02
  1924.09324  1.967608e+02
  1924.09335  4.397608e+02
  1924.09347  5.617608e+02
  1924.09358  4.097608e+02
  1924.09369  2.267608e+02
  1924.09381  -4.723918e+01
  1924.09392  -2.612392e+02
  1924.09403  -3.522392e+02
  1924.09415  -2.612392e+02
  1924.09426  -1.723918e+01
  1924.09438  3.487608e+02
  1924.09449  7.147608e+02
  1924.09460  1.049761e+03
  1924.09472  1.201761e+03
  1924.09483  1.140761e+03
  1924.09495  8.667608e+02
  1924.09506  4.097608e+02
  1924.09517  -1.082392e+02
  1924.09529  -6.262392e+02
  1924.09540  -1.023239e+03
  1924.09551  -1.205239e+03
  1924.09563  -1.145239e+03
  1924.09574  -9.012392e+02
  1924.09586  -4.742392e+02
  1924.09597  -4.723918e+01
  1924.09608  3.187608e+02
  1924.09620  5.617608e+02
  1924.09631  5.927608e+02
  1924.09643  4.097608e+02
  1924.09654  2.267608e+02
  1924.09665  -7.823918e+01
  1924.09677  -2.912392e+02
  1924.09688  -3.832392e+02
  1924.09699  -2.612392e+02
  1924.09711  -1.723918e+01
  1924.09722  3.487608e+02
  1924.09734  7.447608e+02
  1924.09745  1.049761e+03
  1924.09756  1.201761e+03
  1924.09768  1.110761e+03
  1924.09779  8.057608e+02
  1924.09791  3.487608e+02
  1924.09802  -1.692392e+02
  1924.09813  -6.262392e+02
  1924.09825  -9.622392e+02
  1924.09836  -1.084239e+03
  1924.09847  -9.622392e+02
  1924.09859  -6.572392e+02
  1924.09870  -2.302392e+02
  1924.09882  1.657608e+02
  1924.09893  5.007608e+02
  1924.09904  6.537608e+02
  1924.09916  5.927608e+02
  1924.09927  4.397608e+02
  1924.09939  1.967608e+02
  1924.09950  -1.082392e+02
  1924.09961  -2.912392e+02
  1924.09973  -3.222392e+02
  1924.09984  -1.692392e+02
  1924.09995  1.047608e+02
  1924.10007  4.707608e+02
  1924.10018  8.367608e+02
  1924.10030  9.887608e+02
  1924.10041  1.019761e+03
  1924.10052  8.367608e+02
  1924.10064  4.707608e+02
  1924.10075  -1.723918e+01
  1924.10087  -5.042392e+02
  1924.10098  -8.402392e+02
  1924.10109  -1.023239e+03
  1924.10121  -9.622392e+02
  1924.10132  -7.792392e+02
  1924.10143  -4.132392e+02
  1924.10155  -4.723918e+01
  1924.10166  3.187608e+02
  1924.10178  5.007608e+02
  1924.10189  5.617608e+02
  1924.10200  4.707608e+02
  1924.10212  2.577608e+02
  1924.10223  -1.723918e+01
  1924.10235  -2.612392e+02
  1924.10246  -3.832392e+02
  1924.10257  -3.522392e+02
  1924.10269  -2.002392e+02
  1924.10280  1.357608e+02
  1924.10291  4.397608e+02
  1924.10303  6.837608e+02
  1924.10314  8.667608e+02
  1924.10326  8.367608e+02
  1924.10337  5.927608e+02
  1924.10348  2.577608e+02
  1924.10360  -1.692392e+02
  1924.10371  -5.652392e+02
  1924.10383  -8.092392e+02
  1924.10394  -9.012392e+02
  1924.10405  -7.792392e+02
  1924.10417  -5.652392e+02
  1924.10428  -2.002392e+02
  1924.10439  1.657608e+02
  1924.10451  4.097608e+02
  1924.10462  5.617608e+02
  1924.10474  5.007608e+02
  1924.10485  3.487608e+02
  1924.10496  1.657608e+02
  1924.10508  -7.823918e+01
  1924.10519  -2.912392e+02
  1924.10531  -3.522392e+02
  1924.10542  -2.912392e+02
  1924.10553  -1.392392e+02
  1924.10565  1.357608e+02
  1924.10576  3.787608e+02
  1924.10587  5.927608e+02
  1924.10599  6.227608e+02
  1924.10610  5.317608e+02
  1924.10622  2.877608e+02
  1924.10633  4.376082e+01
  1924.10644  -3.222392e+02
  1924.10656  -5.962392e+02
  1924.10667  -6.872392e+02
  1924.10679  -6.872392e+02
  1924.10690  -5.962392e+02
  1924.10701  -3.222392e+02
  1924.10713  -4.723918e+01
  1924.10724  2.577608e+02
  1924.10735  4.397608e+02
  1924.10747  5.317608e+02
  1924.10758  4.707608e+02
  1924.10770  3.187608e+02
  1924.10781  1.357608e+02
  1924.10792  -7.823918e+01
  1924.10804  -2.612392e+02
  1924.10815  -2.912392e+02
  1924.10827  -2.302392e+02
  1924.10838  -7.823918e+01
  1924.10849  7.476082e+01
  1924.10861  3.187608e+02
  1924.10872  4.097608e+02
  1924.10883  4.097608e+02
  1924.10895  3.187608e+02
  1924.10906  1.657608e+02
  1924.10918  -4.723918e+01
  1924.10929  -2.912392e+02
  1924.10940  -4.742392e+02
  1924.10952  -5.652392e+02
  1924.10963  -5.352392e+02
  1924.10974  -3.522392e+02
  1924.10986  -1.692392e+02
  1924.10997  7.476082e+01
  1924.11009  3.187608e+02
  1924.11020  4.707608e+02
  1924.11031  5.007608e+02
  1924.11043  4.397608e+02
  1924.11054  3.187608e+02
  1924.11066  1.047608e+02
  1924.11077  -7.823918e+01
  1924.11088  -2.612392e+02
  1924.11100  -2.912392e+02
  1924.11111  -2.612392e+02
  1924.11122  -1.692392e+02
  1924.11134  -4.723918e+01
  1924.11145  1.047608e+02
  1924.11157  2.577608e+02
  1924.11168  2.877608e+02
  1924.11179  2.267608e+02
  1924.11191  7.476082e+01
  1924.11202  -1.082392e+02
  1924.11214  -2.612392e+02
  1924.11225  -3.522392e+02
  1924.11236  -3.832392e+02
  1924.11248  -3.222392e+02
  1924.11259  -2.002392e+02
  1924.11270  -4.723918e+01
  1924.11282  1.357608e+02
  1924.11293  2.877608e+02
  1924.11305  4.397608e+02
  1924.11316  4.707608e+02
  1924.11327  4.097608e+02
  1924.11339  2.577608e+02
  1924.11350  1.047608e+02
  1924.11362  -7.823918e+01
  1924.11373  -2.002392e+02
  1924.11384  -2.912392e+02
  1924.11396  -3.222392e+02
  1924.11407  -2.302392e+02
  1924.11418  -1.082392e+02
  1924.11430  1.376082e+01
  1924.11441  1.357608e+02
  1924.11453  1.657608e+02
  1924.11464  1.357608e+02
  1924.11475  1.376082e+01
  1924.11487  -7.823918e+01
  1924.11498  -1.692392e+02
  1924.11510  -2.612392e+02
  1924.11521  -2.612392e+02
  1924.11532  -2.002392e+02
  1924.11544  -1.392392e+02
  1924.11555  1.376082e+01
  1924.11566  1.657608e+02
  1924.11578  2.877608e+02
  1924.11589  4.397608e+02
  1924.11601  5.007608e+02
  1924.11612  4.397608e+02
  1924.11623  2.877608e+02
  1924.11635  1.657608e+02
  1924.11646  -1.723918e+01
  1924.11658  -1.392392e+02
  1924.11669  -2.912392e+02
  1924.11680  -3.222392e+02
  1924.11692  -3.222392e+02
  1924.11703  -2.612392e+02
  1924.11714  -2.002392e+02
  1924.11726  -1.082392e+02
  1924.11737  -1.723918e+01
  1924.11749  7.476082e+01
  1924.11760  1.357608e+02
  1924.11771  1.047608e+02
  1924.11783  1.376082e+01
  1924.11794  -7.823918e+01
  1924.11806  -1.692392e+02
  1924.11817  -1.692392e+02
  1924.11828  -4.723918e+01
  1924.11840  1.047608e+02
  1924.11851  2.877608e+02
  1924.11862  4.097608e+02
  1924.11874  5.317608e+02
  1924.11885  5.617608e+02
  1924.11897  5.317608e+02
  1924.11908  4.097608e+02
  1924.11919  2.577608e+02
  1924.11931  4.376082e+01
  1924.11942  -2.002392e+02
  1924.11954  -2.912392e+02
  1924.11965  -3.832392e+02
  1924.11976  -3.832392e+02
  1924.11988  -2.912392e+02
  1924.11999  -2.002392e+02
  1924.12010  -7.823918e+01
  1924.12022  4.376082e+01
  1924.12033  1.047608e+02
  1924.12045  1.357608e+02
  1924.12056  1.357608e+02
  1924.12067  7.476082e+01
  1924.12079  -1.723918e+01
  1924.12090  -1.082392e+02
  1924.12102  -1.392392e+02
  1924.12113  -4.723918e+01
  1924.12124  1.357608e+02
  1924.12136  3.487608e+02
  1924.12147  5.007608e+02
  1924.12158  5.927608e+02
  1924.12170  6.227608e+02
  1924.12181  5.617608e+02
  1924.12193  4.097608e+02
  1924.12204  1.967608e+02
  1924.12215  -1.723918e+01
  1924.12227  -2.912392e+02
  1924.12238  -4.432392e+02
  1924.12250  -5.652392e+02
  1924.12261  -5.352392e+02
  1924.12272  -4.132392e+02
  1924.12284  -2.612392e+02
  1924.12295  -7.823918e+01
  1924.12306  7.476082e+01
  1924.12318  1.357608e+02
  1924.12329  1.657608e+02
  1924.12341  1.357608e+02
  1924.12352  4.376082e+01
  1924.12363  -4.723918e+01
  1924.12375  -1.082392e+02
  1924.12386  -1.082392e+02
  1924.12398  -1.723918e+01
  1924.12409  1.967608e+02
  1924.12420  4.097608e+02
  1924.12432  5.617608e+02
  1924.12443  6.537608e+02
  1924.12454  6.537608e+02
  1924.12466  5.317608e+02
  1924.12477  3.187608e+02
  1924.12489  4.376082e+01
  1924.12500  -2.302392e+02
  1924.12511  -5.042392e+02
  1924.12523  -6.572392e+02
  1924.12534  -7.182392e+02
  1924.12546  -6.262392e+02
  1924.12557  -4.742392e+02
  1924.12568  -2.912392e+02
  1924.12580  -1.082392e+02
  1924.12591  7.476082e+01
  1924.12602  1.967608e+02
  1924.12614  2.267608e+02
  1924.12625  1.657608e+02
  1924.12637  4.376082e+01
  1924.12648  -7.823918e+01
  1924.12659  -1.392392e+02
  1924.12671  -1.082392e+02
  1924.12682  4.376082e+01
  1924.12694  2.577608e+02
  1924.12705  4.707608e+02
  1924.12716  6.537608e+02
  1924.12728  7.757608e+02
  1924.12739  7.447608e+02
  1924.12750  6.227608e+02
  1924.12762  2.877608e+02
  1924.12773  -7.823918e+01
  1924.12785  -4.132392e+02
  1924.12796  -7.182392e+02
  1924.12807  -8.702392e+02
  1924.12819  -8.702392e+02
  1924.12830  -7.182392e+02
  1924.12842  -5.042392e+02
  1924.12853  -2.302392e+02
  1924.12864  4.376082e+01
  1924.12876  1.967608e+02
  1924.12887  2.577608e+02
  1924.12898  2.577608e+02
  1924.12910  1.657608e+02
  1924.12921  -1.723918e+01
  1924.12933  -1.082392e+02
  1924.12944  -2.002392e+02
  1924.12955  -1.692392e+02
  1924.12967  1.376082e+01
  1924.12978  2.577608e+02
  1924.12990  5.617608e+02
  1924.13001  7.447608e+02
  1924.13012  8.367608e+02
  1924.13024  7.447608e+02
  1924.13035  5.617608e+02
  1924.13046  2.577608e+02
  1924.13058  -1.392392e+02
  1924.13069  -5.352392e+02
  1924.13081  -7.792392e+02
  1924.13092  -9.012392e+02
  1924.13103  -9.012392e+02
  1924.13115  -6.572392e+02
  1924.13126  -3.522392e+02
  1924.13138  -4.723918e+01
  1924.13149  1.967608e+02
  1924.13160  3.487608e+02
  1924.13172  3.787608e+02
  1924.13183  2.877608e+02
  1924.13194  1.357608e+02
  1924.13206  -7.823918e+01
  1924.13217  -2.002392e+02
  1924.13229  -2.302392e+02
  1924.13240  -1.392392e+02
  1924.13251  1.357608e+02
  1924.13263  4.397608e+02
  1924.13274  6.837608e+02
  1924.13286  8.667608e+02
  1924.13297  8.977608e+02
  1924.13308  7.447608e+02
  1924.13320  4.707608e+02
  1924.13331  -1.723918e+01
  1924.13342  -4.132392e+02
  1924.13354  -7.792392e+02
  1924.13365  -9.622392e+02
  1924.13377  -9.922392e+02
  1924.13388  -8.402392e+02
  1924.13399  -5.652392e+02
  1924.13411  -2.302392e+02
  1924.13422  1.047608e+02
  1924.13434  3.187608e+02
  1924.13445  4.397608e+02
  1924.13456  3.787608e+02
  1924.13468  2.267608e+02
  1924.13479  1.376082e+01
  1924.13490  -2.002392e+02
  1924.13502  -3.222392e+02
  1924.13513  -2.912392e+02
  1924.13525  -1.082392e+02
  1924.13536  1.967608e+02
  1924.13547  5.007608e+02
  1924.13559  7.757608e+02
  1924.13570  9.277608e+02
  1924.13582  8.977608e+02
  1924.13593  6.837608e+02
  1924.13604  3.187608e+02
  1924.13616  -2.002392e+02
  1924.13627  -6.572392e+02
  1924.13638  -9.312392e+02
  1924.13650  -1.053239e+03
  1924.13661  -9.622392e+02
  1924.13673  -6.872392e+02
  1924.13684  -2.912392e+02
  1924.13695  7.476082e+01
  1924.13707  3.187608e+02
  1924.13718  5.007608e+02
  1924.13730  5.007608e+02
  1924.13741  3.187608e+02
  1924.13752  7.476082e+01
  1924.13764  -1.692392e+02
  1924.13775  -3.522392e+02
  1924.13786  -4.132392e+02
  1924.13798  -3.522392e+02
  1924.13809  -7.823918e+01
  1924.13821  2.877608e+02
  1924.13832  6.537608e+02
  1924.13843  9.277608e+02
  1924.13855  9.887608e+02
  1924.13866  8.667608e+02
  1924.13878  4.707608e+02
  1924.13889  -4.723918e+01
  1924.13900  -4.742392e+02
  1924.13912  -8.702392e+02
  1924.13923  -1.023239e+03
  1924.13934  -1.023239e+03
  1924.13946  -8.402392e+02
  1924.13957  -4.742392e+02
  1924.13969  -1.082392e+02
  1924.13980  1.967608e+02
  1924.13991  4.397608e+02
  1924.14003  5.317608e+02
  1924.14014  4.397608e+02
  1924.14026  1.967608e+02
  1924.14037  -4.723918e+01
  1924.14048  -3.522392e+02
  1924.14060  -4.742392e+02
  1924.14071  -4.742392e+02
  1924.14082  -2.612392e+02
  1924.14094  7.476082e+01
  1924.14105  4.397608e+02
  1924.14117  8.057608e+02
  1924.14128  9.587608e+02
  1924.14139  9.277608e+02
  1924.14151  6.837608e+02
  1924.14162  3.187608e+02
  1924.14173  -1.692392e+02
  1924.14185  -5.962392e+02
  1924.14196  -8.702392e+02
  1924.14208  -9.922392e+02
  1924.14219  -9.012392e+02
  1924.14230  -5.962392e+02
  1924.14242  -2.002392e+02
  1924.14253  1.967608e+02
  1924.14265  4.707608e+02
  1924.14276  5.927608e+02
  1924.14287  5.617608e+02
  1924.14299  3.487608e+02
  1924.14310  7.476082e+01
  1924.14321  -2.302392e+02
  1924.14333  -4.432392e+02
  1924.14344  -5.352392e+02
  1924.14356  -4.432392e+02
  1924.14367  -2.302392e+02
  1924.14378  1.047608e+02
  1924.14390  4.707608e+02
  1924.14401  7.757608e+02
  1924.14413  8.667608e+02
  1924.14424  7.757608e+02
  1924.14435  5.007608e+02
  1924.14447  7.476082e+01
  1924.14458  -3.222392e+02
  1924.14469  -6.872392e+02
  1924.14481  -9.012392e+02
  1924.14492  -9.012392e+02
  1924.14504  -7.182392e+02
  1924.14515  -4.132392e+02
  1924.14526  -4.723918e+01
  1924.14538  3.187608e+02
  1924.14549  5.927608e+02
  1924.14561  6.537608e+02
  1924.14572  5.617608e+02
  1924.14583  3.487608e+02
  1924.14595  1.376082e+01
  1924.14606  -2.912392e+02
  1924.14617  -5.042392e+02
  1924.14629  -5.652392e+02
  1924.14640  -4.432392e+02
  1924.14652  -2.302392e+02
  1924.14663  7.476082e+01
  1924.14674  4.707608e+02
  1924.14686  6.537608e+02
  1924.14697  7.147608e+02
  1924.14709  5.317608e+02
  1924.14720  2.877608e+02
  1924.14731  -7.823918e+01
  1924.14743  -4.132392e+02
  1924.14754  -6.572392e+02
  1924.14765  -8.092392e+02
  1924.14777  -6.572392e+02
  1924.14788  -4.742392e+02
  1924.14800  -1.692392e+02
  1924.14811  1.967608e+02
  1924.14822  4.707608e+02
  1924.14834  6.837608e+02
  1924.14845  6.837608e+02
  1924.14857  5.317608e+02
  1924.14868  2.267608e+02
  1924.14879  -1.082392e+02
  1924.14891  -4.132392e+02
  1924.14902  -5.962392e+02
  1924.14913  -5.962392e+02
  1924.14925  -4.742392e+02
  1924.14936  -2.302392e+02
  1924.14948  4.376082e+01
  1924.14959  2.877608e+02
  1924.14970  4.097608e+02
  1924.14982  4.097608e+02
  1924.14993  2.877608e+02
  1924.15005  4.376082e+01
  1924.15016  -2.612392e+02
  1924.15027  -5.352392e+02
  1924.15039  -6.872392e+02
  1924.15050  -7.182392e+02
  1924.15061  -5.652392e+02
  1924.15073  -2.912392e+02
  1924.15084  1.376082e+01
  1924.15096  2.877608e+02
  1924.15107  5.317608e+02
  1924.15118  6.537608e+02
  1924.15130  5.927608e+02
  1924.15141  4.097608e+02
  1924.15153  1.657608e+02
  1924.15164  -1.082392e+02
  1924.15175  -4.132392e+02
  1924.15187  -5.962392e+02
  1924.15198  -5.962392e+02
  1924.15209  -5.042392e+02
  1924.15221  -2.912392e+02
  1924.15232  -7.823918e+01
  1924.15244  1.357608e+02
  1924.15255  2.877608e+02
  1924.15266  3.487608e+02
  1924.15278  2.877608e+02
  1924.15289  7.476082e+01
  1924.15301  -1.392392e+02
  1924.15312  -3.522392e+02
  1924.15323  -5.042392e+02
  1924.15335  -5.042392e+02
  1924.15346  -3.832392e+02
  1924.15357  -2.002392e+02
  1924.15369  4.376082e+01
  1924.15380  3.187608e+02
  1924.15392  5.617608e+02
  1924.15403  6.537608e+02
  1924.15414  6.227608e+02
  1924.15426  5.007608e+02
  1924.15437  2.267608e+02
  1924.15449  -4.723918e+01
  1924.15460  -3.522392e+02
  1924.15471  -5.352392e+02
  1924.15483  -5.652392e+02
  1924.15494  -5.352392e+02
  1924.15505  -3.832392e+02
  1924.15517  -2.302392e+02
  1924.15528  4.376082e+01
  1924.15540  1.047608e+02
  1924.15551  1.657608e+02
  1924.15562  1.657608e+02
  1924.15574  1.047608e+02
  1924.15585  -4.723918e+01
  1924.15597  -1.692392e+02
  1924.15608  -2.612392e+02
  1924.15619  -2.612392e+02
  1924.15631  -1.692392e+02
  1924.15642  -1.723918e+01
  1924.15653  1.967608e+02
  1924.15665  4.097608e+02
  1924.15676  6.227608e+02
  1924.15688  6.837608e+02
  1924.15699  6.537608e+02
  1924.15710  5.617608e+02
  1924.15722  3.187608e+02
  1924.15733  7.476082e+01
  1924.15745  -2.302392e+02
  1924.15756  -4.432392e+02
  1924.15767  -5.962392e+02
  1924.15779  -6.262392e+02
  1924.15790  -5.352392e+02
  1924.15801  -3.522392e+02
  1924.15813  -2.002392e+02
  1924.15824  -1.723918e+01
  1924.15836  7.476082e+01
  1924.15847  1.357608e+02
  1924.15858  1.357608e+02
  1924.15870  7.476082e+01
  1924.15881  -4.723918e+01
  1924.15893  -1.392392e+02
  1924.15904  -1.692392e+02
  1924.15915  -1.082392e+02
  1924.15927  1.376082e+01
  1924.15938  1.967608e+02
  1924.15949  4.097608e+02
  1924.15961  6.227608e+02
  1924.15972  7.447608e+02
  1924.15984  7.447608e+02
  1924.15995  5.927608e+02
  1924.16006  3.787608e+02
  1924.16018  7.476082e+01
  1924.16029  -2.612392e+02
  1924.16041  -5.652392e+02
  1924.16052  -7.182392e+02
  1924.16063  -7.792392e+02
  1924.16075  -7.182392e+02
  1924.16086  -5.652392e+02
  1924.16097  -3.522392e+02
  1924.16109  -1.082392e+02
  1924.16120  4.376082e+01
  1924.16132  1.657608e+02
  1924.16143  1.967608e+02
  1924.16154  1.657608e+02
  1924.16166  1.047608e+02
  1924.16177  -1.723918e+01
  1924.16189  -1.392392e+02
  1924.16200  -1.692392e+02
  1924.16211  -1.082392e+02
  1924.16223  7.476082e+01
  1924.16234  3.187608e+02
  1924.16245  5.617608e+02
  1924.16257  6.837608e+02
  1924.16268  7.147608e+02
  1924.16280  6.227608e+02
  1924.16291  3.787608e+02
  1924.16302  1.376082e+01
  1924.16314  -3.522392e+02
  1924.16325  -6.572392e+02
  1924.16337  -8.702392e+02
  1924.16348  -9.622392e+02
  1924.16359  -9.312392e+02
  1924.16371  -7.482392e+02
  1924.16382  -4.742392e+02
  1924.16393  -1.692392e+02
  1924.16405  7.476082e+01
  1924.16416  2.267608e+02
  1924.16428  2.577608e+02
  1924.16439  1.967608e+02
  1924.16450  4.376082e+01
  1924.16462  -7.823918e+01
  1924.16473  -2.002392e+02
  1924.16485  -2.612392e+02
  1924.16496  -2.002392e+02
  1924.16507  1.376082e+01
  1924.16519  2.877608e+02
  1924.16530  5.617608e+02
  1924.16541  7.757608e+02
  1924.16553  8.367608e+02
  1924.16564  7.447608e+02
  1924.16576  4.707608e+02
  1924.16587  7.476082e+01
  1924.16598  -3.522392e+02
  1924.16610  -6.872392e+02
  1924.16621  -9.922392e+02
  1924.16633  -1.053239e+03
  1924.16644  -9.622392e+02
  1924.16655  -6.572392e+02
  1924.16667  -2.912392e+02
  1924.16678  1.376082e+01
  1924.16689  2.877608e+02
  1924.16701  4.097608e+02
  1924.16712  3.487608e+02
  1924.16724  2.267608e+02
  1924.16735  -1.723918e+01
  1924.16746  -2.302392e+02
  1924.16758  -3.222392e+02
  1924.16769  -3.222392e+02
  1924.16781  -1.692392e+02
  1924.16792  7.476082e+01
  1924.16803  4.097608e+02
  1924.16815  7.147608e+02
  1924.16826  8.977608e+02
  1924.16837  9.277608e+02
  1924.16849  7.447608e+02
  1924.16860  3.787608e+02
  1924.16872  -4.723918e+01
  1924.16883  -5.352392e+02
  1924.16894  -9.012392e+02
  1924.16906  -1.114239e+03
  1924.16917  -1.114239e+03
  1924.16929  -9.312392e+02
  1924.16940  -5.962392e+02
  1924.16951  -2.302392e+02
  1924.16963  1.357608e+02
  1924.16974  3.787608e+02
  1924.16985  5.007608e+02
  1924.16997  3.787608e+02
  1924.17008  2.267608e+02
  1924.17020  4.376082e+01
  1924.17031  -2.612392e+02
  1924.17042  -4.132392e+02
  1924.17054  -4.132392e+02
  1924.17065  -2.612392e+02
  1924.17077  4.376082e+01
  1924.17088  4.097608e+02
  1924.17099  7.447608e+02
  1924.17111  9.587608e+02
  1924.17122  9.277608e+02
  1924.17133  7.147608e+02
  1924.17145  2.877608e+02
  1924.17156  -1.692392e+02
  1924.17168  -6.572392e+02
  1924.17179  -9.622392e+02
  1924.17190  -1.084239e+03
  1924.17202  -1.023239e+03
  1924.17213  -6.872392e+02
  1924.17224  -2.912392e+02
  1924.17236  1.047608e+02
  1924.17247  4.097608e+02
  1924.17259  5.617608e+02
  1924.17270  5.617608e+02
  1924.17281  3.487608e+02
  1924.17293  7.476082e+01
  1924.17304  -2.002392e+02
  1924.17316  -4.132392e+02
  1924.17327  -5.352392e+02
  1924.17338  -4.432392e+02
  1924.17350  -1.692392e+02
  1924.17361  1.967608e+02
  1924.17372  5.617608e+02
  1924.17384  8.367608e+02
  1924.17395  9.587608e+02
  1924.17407  8.667608e+02
  1924.17418  5.927608e+02
  1924.17429  1.967608e+02
  1924.17441  -3.222392e+02
  1924.17452  -6.872392e+02
  1924.17464  -9.312392e+02
  1924.17475  -1.023239e+03
  1924.17486  -9.622392e+02
  1924.17498  -7.482392e+02
  1924.17509  -3.222392e+02
  1924.17520  1.047608e+02
  1924.17532  4.397608e+02
  1924.17543  5.927608e+02
  1924.17555  5.617608e+02
  1924.17566  3.187608e+02
  1924.17577  1.376082e+01
  1924.17589  -2.002392e+02
  1924.17600  -5.352392e+02
  1924.17612  -5.962392e+02
  1924.17623  -5.352392e+02
  1924.17634  -1.692392e+02
  1924.17646  1.657608e+02
  1924.17657  5.317608e+02
  1924.17668  7.447608e+02
  1924.17680  8.057608e+02
  1924.17691  7.447608e+02
  1924.17703  5.007608e+02
  1924.17714  1.967608e+02
  1924.17725  -2.912392e+02
  1924.17737  -6.262392e+02
  1924.17748  -8.402392e+02
  1924.17760  -9.622392e+02
  1924.17771  -8.702392e+02
  1924.17782  -6.262392e+02
  1924.17794  -2.002392e+02
  1924.17805  2.877608e+02
  1924.17816  5.927608e+02
  1924.17828  6.537608e+02
  1924.17839  5.007608e+02
  1924.17851  2.577608e+02
  1924.17862  -7.823918e+01
  1924.17873  -3.522392e+02
  1924.17885  -5.352392e+02
  1924.17896  -6.262392e+02
  1924.17908  -4.742392e+02
  1924.17919  -1.692392e+02
  1924.17930  1.657608e+02
  1924.17942  4.397608e+02
  1924.17953  6.837608e+02
  1924.17964  7.147608e+02
  1924.17976  5.927608e+02
  1924.17987  2.267608e+02
  1924.17999  -1.082392e+02
  1924.18010  -4.432392e+02
  1924.18021  -7.792392e+02
  1924.18033  -9.012392e+02
  1924.18044  -8.402392e+02
  1924.18056  -6.262392e+02
  1924.18067  -2.912392e+02
  1924.18078  1.047608e+02
  1924.18090  4.707608e+02
  1924.18101  6.537608e+02
  1924.18112  6.537608e+02
  1924.18124  4.397608e+02
  1924.18135  1.657608e+02
  1924.18147  -1.692392e+02
  1924.18158  -4.432392e+02
  1924.18169  -5.962392e+02
  1924.18181  -5.962392e+02
  1924.18192  -3.832392e+02
  1924.18204  -1.082392e+02
  1924.18215  1.967608e+02
  1924.18226  4.397608e+02
  1924.18238  5.927608e+02
  1924.18249  5.317608e+02
  1924.18260  2.877608e+02
  1924.18272  -4.723918e+01
  1924.18283  -3.222392e+02
  1924.18295  -5.652392e+02
  1924.18306  -7.182392e+02
  1924.18317  -7.482392e+02
  1924.18329  -5.652392e+02
  1924.18340  -2.912392e+02
  1924.18352  4.376082e+01
  1924.18363  3.187608e+02
  1924.18374  5.617608e+02
  1924.18386  6.227608e+02
  1924.18397  5.317608e+02
  1924.18408  3.187608e+02
  1924.18420  7.476082e+01
  1924.18431  -2.912392e+02
  1924.18443  -4.742392e+02
  1924.18454  -5.652392e+02
  1924.18465  -4.742392e+02
  1924.18477  -2.612392e+02
  1924.18488  1.376082e+01
  1924.18500  2.877608e+02
  1924.18511  4.707608e+02
  1924.18522  5.007608e+02
  1924.18534  4.097608e+02
  1924.18545  2.267608e+02
  1924.18556  -4.723918e+01
  1924.18568  -3.222392e+02
  1924.18579  -5.042392e+02
  1924.18591  -5.652392e+02
  1924.18602  -5.042392e+02
  1924.18613  -2.912392e+02
  1924.18625  -7.823918e+01
  1924.18636  1.967608e+02
  1924.18648  4.397608e+02
  1924.18659  5.617608e+02
  1924.18670  5.317608e+02
  1924.18682  4.097608e+02
  1924.18693  1.967608e+02
  1924.18704  -1.082392e+02
  1924.18716  -3.222392e+02
  1924.18727  -4.742392e+02
  1924.18739  -5.042392e+02
  1924.18750  -4.132392e+02
  1924.18761  -2.302392e+02
  1924.18773  -1.723918e+01
  1924.18784  1.657608e+02
  1924.18796  2.877608e+02
  1924.18807  3.187608e+02
  1924.18818  2.577608e+02
  1924.18830  1.357608e+02
  1924.18841  -1.082392e+02
  1924.18852  -3.222392e+02
  1924.18864  -4.132392e+02
  1924.18875  -4.132392e+02
  1924.18887  -2.612392e+02
  1924.18898  -1.082392e+02
  1924.18909  1.357608e+02
  1924.18921  3.487608e+02
  1924.18932  5.007608e+02
  1924.18944  5.317608e+02
  1924.18955  4.707608e+02
  1924.18966  3.187608e+02
  1924.18978  1.357608e+02
  1924.18989  -7.823918e+01
  1924.19000  -2.912392e+02
  1924.19012  -4.132392e+02
  1924.19023  -4.132392e+02
  1924.19035  -3.522392e+02
  1924.19046  -2.302392e+02
  1924.19057  -7.823918e+01
  1924.19069  4.376082e+01
  1924.19080  1.657608e+02
  1924.19092  2.267608e+02
  1924.19103  1.967608e+02
  1924.19114  1.047608e+02
  1924.19126  -1.723918e+01
  1924.19137  -1.392392e+02
  1924.19148  -2.302392e+02
  1924.19160  -2.302392e+02
  1924.19171  -1.082392e+02
  1924.19183  -1.723918e+01
  1924.19194  1.357608e+02
  1924.19205  2.577608e+02
  1924.19217  3.787608e+02
  1924.19228  5.007608e+02
  1924.19240  4.707608e+02
  1924.19251  3.187608e+02
  1924.19262  1.657608e+02
  1924.19274  -4.723918e+01
  1924.19285  -2.302392e+02
  1924.19296  -3.222392e+02
  1924.19308  -3.832392e+02
  1924.19319  -3.222392e+02
  1924.19331  -2.302392e+02
  1924.19342  -1.082392e+02
  1924.19353  1.376082e+01
  1924.19365  1.357608e+02
  1924.19376  1.967608e+02
  1924.19388  1.967608e+02
  1924.19399  1.047608e+02
  1924.19410  1.376082e+01
  1924.19422  -7.823918e+01
  1924.19433  -1.392392e+02
  1924.19444  -1.392392e+02
  1924.19456  -1.723918e+01
  1924.19467  1.047608e+02
  1924.19479  2.267608e+02
  1924.19490  3.487608e+02
  1924.19501  4.397608e+02
  1924.19513  4.707608e+02
  1924.19524  4.397608e+02
  1924.19536  2.877608e+02
  1924.19547  1.047608e+02
  1924.19558  -4.723918e+01
  1924.19570  -2.302392e+02
  1924.19581  -3.522392e+02
  1924.19592  -4.132392e+02
  1924.19604  -3.832392e+02
  1924.19615  -2.912392e+02
  1924.19627  -1.692392e+02
  1924.19638  -4.723918e+01
  1924.19649  1.047608e+02
  1924.19661  1.657608e+02
  1924.19672  1.967608e+02
  1924.19684  1.357608e+02
  1924.19695  7.476082e+01
  1924.19706  -1.723918e+01
  1924.19718  -1.082392e+02
  1924.19729  -1.082392e+02
  1924.19740  -1.723918e+01
  1924.19752  1.047608e+02
  1924.19763  2.267608e+02
  1924.19775  3.487608e+02
  1924.19786  4.397608e+02
  1924.19797  4.707608e+02
  1924.19809  4.397608e+02
  1924.19820  2.877608e+02
  1924.19832  1.047608e+02
  1924.19843  -4.723918e+01
  1924.19854  -2.302392e+02
  1924.19866  -3.522392e+02
  1924.19877  -4.432392e+02
  1924.19888  -4.742392e+02
  1924.19900  -3.832392e+02
  1924.19911  -2.612392e+02
  1924.19923  -7.823918e+01
  1924.19934  7.476082e+01
  1924.19945  1.967608e+02
  1924.19957  2.267608e+02
  1924.19968  1.657608e+02
  1924.19980  7.476082e+01
  1924.19991  1.376082e+01
  1924.20002  -7.823918e+01
  1924.20014  -1.082392e+02
  1924.20025  -4.723918e+01
  1924.20036  7.476082e+01
  1924.20048  2.267608e+02
  1924.20059  3.787608e+02
  1924.20071  5.007608e+02
  1924.20082  5.007608e+02
  1924.20093  3.787608e+02
  1924.20105  2.267608e+02
  1924.20116  4.376082e+01
  1924.20128  -1.082392e+02
  1924.20139  -2.912392e+02
  1924.20150  -4.432392e+02
  1924.20162  -5.652392e+02
  1924.20173  -5.652392e+02
  1924.20184  -4.432392e+02
  1924.20196  -2.612392e+02
  1924.20207  -7.823918e+01
  1924.20219  1.357608e+02
  1924.20230  2.577608e+02
  1924.20241  2.577608e+02
  1924.20253  1.657608e+02
  1924.20264  4.376082e+01
  1924.20276  -1.723918e+01
  1924.20287  -1.082392e+02
  1924.20298  -1.392392e+02
  1924.20310  -7.823918e+01
  1924.20321  7.476082e+01
  1924.20332  1.967608e+02
  1924.20344  3.487608e+02
  1924.20355  5.007608e+02
  1924.20367  5.317608e+02
  1924.20378  4.397608e+02
  1924.20389  2.877608e+02
  1924.20401  7.476082e+01
  1924.20412  -1.692392e+02
  1924.20423  -4.132392e+02
  1924.20435  -5.962392e+02
  1924.20446  -6.872392e+02
  1924.20458  -6.572392e+02
  1924.20469  -5.042392e+02
  1924.20480  -3.222392e+02
  1924.20492  -1.082392e+02
  1924.20503  1.047608e+02
  1924.20515  2.577608e+02
  1924.20526  2.877608e+02
  1924.20537  1.967608e+02
  1924.20549  7.476082e+01
  1924.20560  -4.723918e+01
  1924.20571  -1.692392e+02
  1924.20583  -1.692392e+02
  1924.20594  -7.823918e+01
  1924.20606  7.476082e+01
  1924.20617  2.577608e+02
  1924.20628  4.397608e+02
  1924.20640  5.927608e+02
  1924.20651  5.617608e+02
  1924.20663  4.397608e+02
  1924.20674  1.967608e+02
  1924.20685  -4.723918e+01
  1924.20697  -2.912392e+02
  1924.20708  -5.652392e+02
  1924.20719  -7.482392e+02
  1924.20731  -8.092392e+02
  1924.20742  -7.182392e+02
  1924.20754  -5.042392e+02
  1924.20765  -2.612392e+02
  1924.20776  -1.723918e+01
  1924.20788  1.967608e+02
  1924.20799  3.187608e+02
  1924.20811  3.187608e+02
  1924.20822  1.967608e+02
  1924.20833  4.376082e+01
  1924.20845  -1.392392e+02
  1924.20856  -2.302392e+02
  1924.20867  -2.612392e+02
  1924.20879  -2.002392e+02
  1924.20890  1.376082e+01
  1924.20902  2.577608e+02
  1924.20913  4.707608e+02
  1924.20924  6.537608e+02
  1924.20936  6.227608e+02
  1924.20947  4.707608e+02
  1924.20959  1.967608e+02
  1924.20970  -1.082392e+02
  1924.20981  -3.832392e+02
  1924.20993  -6.872392e+02
  1924.21004  -8.702392e+02
  1924.21015  -9.012392e+02
  1924.21027  -7.482392e+02
  1924.21038  -4.742392e+02
  1924.21050  -2.002392e+02
  1924.21061  7.476082e+01
  1924.21072  2.877608e+02
  1924.21084  3.787608e+02
  1924.21095  3.487608e+02
  1924.21107  2.267608e+02
  1924.21118  -1.723918e+01
  1924.21129  -2.002392e+02
  1924.21141  -3.522392e+02
  1924.21152  -3.522392e+02
  1924.21163  -1.392392e+02
  1924.21175  1.047608e+02
  1924.21186  3.487608e+02
  1924.21198  5.927608e+02
  1924.21209  7.147608e+02
  1924.21220  7.147608e+02
  1924.21232  5.317608e+02
  1924.21243  2.267608e+02
  1924.21255  -1.082392e+02
  1924.21266  -4.912392e+02
  1924.21277  -7.572392e+02
  1924.21289  -8.472392e+02
  1924.21300  -7.482392e+02
  1924.21311  -4.742392e+02
  1924.21323  -1.692392e+02
  1924.21334  1.657608e+02
  1924.21346  4.097608e+02
  1924.21357  4.397608e+02
  1924.21368  3.487608e+02
  1924.21380  1.047608e+02
  1924.21391  -2.002392e+02
  1924.21403  -4.432392e+02
  1924.21414  -5.652392e+02
  1924.21425  -5.352392e+02
  1924.21437  -2.612392e+02
  1924.21448  7.476082e+01
  1924.21459  4.097608e+02
  1924.21471  6.537608e+02
  1924.21482  8.057608e+02
  1924.21494  8.057608e+02
  1924.21505  6.227608e+02
  1924.21516  1.967608e+02
  1924.21528  -2.302392e+02
  1924.21539  -5.652392e+02
  1924.21551  -7.792392e+02
  1924.21562  -8.402392e+02
  1924.21573  -7.792392e+02
  1924.21585  -6.572392e+02
  1924.21596  -3.522392e+02
  1924.21607  -4.723918e+01
  1924.21619  2.877608e+02
  1924.21630  5.317608e+02
  1924.21642  5.617608e+02
  1924.21653  5.007608e+02
  1924.21664  2.267608e+02
  1924.21676  -4.723918e+01
  1924.21687  -2.912392e+02
  1924.21699  -4.132392e+02
  1924.21710  -4.132392e+02
  1924.21721  -2.912392e+02
  1924.21733  -4.723918e+01
  1924.21744  3.187608e+02
  1924.21755  6.227608e+02
  1924.21767  8.667608e+02
  1924.21778  8.667608e+02
  1924.21790  6.227608e+02
  1924.21801  2.577608e+02
  1924.21812  -1.082392e+02
  1924.21824  -4.132392e+02
  1924.21835  -6.262392e+02
  1924.21847  -6.872392e+02
  1924.21858  -5.652392e+02
  1924.21869  -3.222392e+02
  1924.21881  -1.723918e+01
  1924.21892  3.187608e+02
  1924.21903  6.227608e+02
  1924.21915  8.057608e+02
  1924.21926  7.757608e+02
  1924.21938  5.317608e+02
  1924.21949  2.577608e+02
  1924.21960  -1.723918e+01
  1924.21972  -2.912392e+02
  1924.21983  -4.132392e+02
  1924.21995  -3.522392e+02
  1924.22006  -2.002392e+02
  1924.22017  1.357608e+02
  1924.22029  4.397608e+02
  1924.22040  7.757608e+02
  1924.22051  9.277608e+02
  1924.22063  9.277608e+02
  1924.22074  7.447608e+02
  1924.22086  3.487608e+02
  1924.22097  -1.082392e+02
  1924.22108  -4.432392e+02
  1924.22120  -5.652392e+02
  1924.22131  -5.042392e+02
  1924.22143  -2.302392e+02
  1924.22154  1.376082e+01
  1924.22165  3.187608e+02
  1924.22177  6.227608e+02
  1924.22188  8.977608e+02
  1924.22199  1.019761e+03
  1924.22211  8.977608e+02
  1924.22222  5.617608e+02
  1924.22234  2.267608e+02
  1924.22245  -1.392392e+02
  1924.22256  -3.222392e+02
  1924.22268  -3.832392e+02
  1924.22279  -3.222392e+02
  1924.22291  -1.082392e+02
  1924.22302  1.967608e+02
  1924.22313  5.007608e+02
  1924.22325  7.447608e+02
  1924.22336  8.367608e+02
  1924.22347  7.147608e+02
  1924.22359  4.397608e+02
  1924.22370  1.967608e+02
  1924.22382  -1.082392e+02
  1924.22393  -4.132392e+02
  1924.22404  -4.742392e+02
  1924.22416  -3.522392e+02
  1924.22427  -1.392392e+02
  1924.22439  1.357608e+02
  1924.22450  3.787608e+02
  1924.22461  7.447608e+02
  1924.22473  1.049761e+03
  1924.22484  1.080761e+03
  1924.22495  8.977608e+02
  1924.22507  5.317608e+02
  1924.22518  1.047608e+02
  1924.22530  -2.302392e+02
  1924.22541  -3.832392e+02
  1924.22552  -3.522392e+02
  1924.22564  -2.002392e+02
  1924.22575  1.357608e+02
  1924.22587  1.967608e+02
  1924.22598  5.007608e+02
  1924.22609  7.147608e+02
  1924.22621  7.447608e+02
  1924.22632  5.927608e+02
  1924.22643  3.487608e+02
  1924.22655  -7.823918e+01
  1924.22666  -3.222392e+02
  1924.22678  -3.522392e+02
  1924.22689  -2.612392e+02
  1924.22700  -4.723918e+01
  1924.22712  2.267608e+02
  1924.22723  5.007608e+02
  1924.22735  8.057608e+02
  1924.22746  1.019761e+03
  1924.22757  1.080761e+03
  1924.22769  8.367608e+02
  1924.22780  5.007608e+02
  1924.22791  7.476082e+01
  1924.22803  -2.302392e+02
  1924.22814  -4.132392e+02
  1924.22826  -4.432392e+02
  1924.22837  -4.132392e+02
  1924.22848  -2.612392e+02
  1924.22860  -1.082392e+02
  1924.22871  1.047608e+02
  1924.22883  3.487608e+02
  1924.22894  5.007608e+02
  1924.22905  5.317608e+02
  1924.22917  4.097608e+02
  1924.22928  1.967608e+02
  1924.22939  -4.723918e+01
  1924.22951  -2.002392e+02
  1924.22962  -2.002392e+02
  1924.22974  -1.082392e+02
  1924.22985  1.376082e+01
  1924.22996  1.967608e+02
  1924.23008  3.787608e+02
  1924.23019  5.617608e+02
  1924.23031  8.367608e+02
  1924.23042  9.277608e+02
  1924.23053  7.447608e+02
  1924.23065  4.397608e+02
  1924.23076  7.476082e+01
  1924.23087  -2.612392e+02
  1924.23099  -4.742392e+02
  1924.23110  -5.652392e+02
  1924.23122  -5.652392e+02
  1924.23133  -4.742392e+02
  1924.23144  -3.222392e+02
  1924.23156  -1.392392e+02
  1924.23167  1.376082e+01
  1924.23179  1.357608e+02
  1924.23190  1.967608e+02
  1924.23201  2.267608e+02
  1924.23213  1.657608e+02
  1924.23224  4.376082e+01
  1924.23235  -4.723918e+01
  1924.23247  -7.823918e+01
  1924.23258  -4.723918e+01
  1924.23270  4.376082e+01
  1924.23281  1.357608e+02
  1924.23292  2.877608e+02
  1924.23304  4.397608e+02
  1924.23315  6.537608e+02
  1924.23327  7.447608e+02
  1924.23338  6.227608e+02
  1924.23349  3.487608e+02
  1924.23361  7.476082e+01
  1924.23372  -2.002392e+02
  1924.23383  -4.742392e+02
  1924.23395  -7.182392e+02
  1924.23406  -7.482392e+02
  1924.23418  -6.872392e+02
  1924.23429  -5.042392e+02
  1924.23440  -3.222392e+02
  1924.23452  -1.692392e+02
  1924.23463  -1.723918e+01
  1924.23474  1.357608e+02
  1924.23486  1.657608e+02
  1924.23497  1.047608e+02
  1924.23509  1.376082e+01
  1924.23520  -7.823918e+01
  1924.23531  -1.392392e+02
  1924.23543  -1.082392e+02
  1924.23554  -4.723918e+01
  1924.23566  7.476082e+01
  1924.23577  2.267608e+02
  1924.23588  3.787608e+02
  1924.23600  5.007608e+02
  1924.23611  5.617608e+02
  1924.23622  5.317608e+02
  1924.23634  3.487608e+02
  1924.23645  7.476082e+01
  1924.23657  -3.222392e+02
  1924.23668  -6.572392e+02
  1924.23679  -8.092392e+02
  1924.23691  -9.012392e+02
  1924.23702  -8.402392e+02
  1924.23714  -6.872392e+02
  1924.23725  -4.742392e+02
  1924.23736  -2.612392e+02
  1924.23748  -4.723918e+01
  1924.23759  7.476082e+01
  1924.23770  1.047608e+02
  1924.23782  7.476082e+01
  1924.23793  1.376082e+01
  1924.23805  -7.123918e+01
  1924.23816  -1.422392e+02
  1924.23827  -1.692392e+02
  1924.23839  -2.002392e+02
  1924.23850  -1.392392e+02
  1924.23862  -1.723918e+01
  1924.23873  1.657608e+02
  1924.23884  3.187608e+02
  1924.23896  4.097608e+02
  1924.23907  4.097608e+02
  1924.23918  3.187608e+02
  1924.23930  1.357608e+02
  1924.23941  -1.692392e+02
  1924.23953  -4.742392e+02
  1924.23964  -7.182392e+02
  1924.23975  -9.012392e+02
  1924.23987  -1.053239e+03
  1924.23998  -1.023239e+03
  1924.24010  -8.092392e+02
  1924.24021  -5.652392e+02
  1924.24032  -2.912392e+02
  1924.24044  -1.082392e+02
  1924.24055  1.376082e+01
  1924.24066  4.376082e+01
  1924.24078  1.376082e+01
  1924.24089  -7.823918e+01
  1924.24101  -1.392392e+02
  1924.24112  -2.302392e+02
  1924.24123  -2.612392e+02
  1924.24135  -2.612392e+02
  1924.24146  -2.002392e+02
  1924.24158  1.376082e+01
  1924.24169  2.267608e+02
  1924.24180  3.487608e+02
  1924.24192  3.787608e+02
  1924.24203  2.877608e+02
  1924.24214  7.476082e+01
  1924.24226  -2.302392e+02
  1924.24237  -5.352392e+02
  1924.24249  -8.092392e+02
  1924.24260  -1.023239e+03
  1924.24271  -1.084239e+03
  1924.24283  -1.023239e+03
  1924.24294  -8.092392e+02
  1924.24306  -5.042392e+02
  1924.24317  -2.302392e+02
  1924.24328  4.376082e+01
  1924.24340  1.657608e+02
  1924.24351  2.267608e+02
  1924.24362  1.357608e+02
  1924.24374  1.376082e+01
  1924.24385  -1.082392e+02
  1924.24397  -2.612392e+02
  1924.24408  -3.832392e+02
  1924.24419  -3.832392e+02
  1924.24431  -2.612392e+02
  1924.24442  -1.723918e+01
  1924.24454  2.267608e+02
  1924.24465  4.097608e+02
  1924.24476  5.007608e+02
  1924.24488  4.097608e+02
  1924.24499  1.657608e+02
  1924.24510  -1.692392e+02
  1924.24522  -5.652392e+02
  1924.24533  -8.702392e+02
  1924.24545  -1.053239e+03
  1924.24556  -1.084239e+03
  1924.24567  -9.622392e+02
  1924.24579  -6.572392e+02
  1924.24590  -3.522392e+02
  1924.24602  1.376082e+01
  1924.24613  2.577608e+02
  1924.24624  3.187608e+02
  1924.24636  2.577608e+02
  1924.24647  7.476082e+01
  1924.24658  -1.392392e+02
  1924.24670  -3.522392e+02
  1924.24681  -5.042392e+02
  1924.24693  -5.652392e+02
  1924.24704  -4.742392e+02
  1924.24715  -2.912392e+02
  1924.24727  -1.723918e+01
  1924.24738  2.877608e+02
  1924.24750  4.707608e+02
  1924.24761  5.317608e+02
  1924.24772  4.397608e+02
  1924.24784  1.657608e+02
  1924.24795  -2.302392e+02
  1924.24806  -6.262392e+02
  1924.24818  -9.012392e+02
  1924.24829  -1.084239e+03
  1924.24841  -1.084239e+03
  1924.24852  -9.312392e+02
  1924.24863  -6.262392e+02
  1924.24875  -2.612392e+02
  1924.24886  7.476082e+01
  1924.24898  3.187608e+02
  1924.24909  4.097608e+02
  1924.24920  3.187608e+02
  1924.24932  1.047608e+02
  1924.24943  -1.082392e+02
  1924.24954  -4.432392e+02
  1924.24966  -6.262392e+02
  1924.24977  -6.872392e+02
  1924.24989  -5.962392e+02
  1924.25000  -3.222392e+02
  1924.25011  -1.723918e+01
  1924.25023  2.877608e+02
  1924.25034  5.007608e+02
  1924.25046  5.617608e+02
  1924.25057  4.097608e+02
  1924.25068  1.047608e+02
  1924.25080  -2.612392e+02
  1924.25091  -6.572392e+02
  1924.25102  -9.012392e+02
  1924.25114  -1.053239e+03
  1924.25125  -1.023239e+03
  1924.25137  -7.792392e+02
  1924.25148  -4.132392e+02
  1924.25159  -4.723918e+01
  1924.25171  2.577608e+02
  1924.25182  4.707608e+02
  1924.25194  4.397608e+02
  1924.25205  2.577608e+02
  1924.25216  1.376082e+01
  1924.25228  -2.912392e+02
  1924.25239  -5.962392e+02
  1924.25250  -7.792392e+02
  1924.25262  -7.792392e+02
  1924.25273  -5.652392e+02
  1924.25285  -2.912392e+02
  1924.25296  4.376082e+01
  1924.25307  3.487608e+02
  1924.25319  5.617608e+02
  1924.25330  5.617608e+02
  1924.25342  3.187608e+02
  1924.25353  -1.723918e+01
  1924.25364  -3.522392e+02
  1924.25376  -6.872392e+02
  1924.25387  -9.312392e+02
  1924.25398  -9.622392e+02
  1924.25410  -7.482392e+02
  1924.25421  -4.742392e+02
  1924.25433  -1.392392e+02
  1924.25444  1.967608e+02
  1924.25455  5.317608e+02
  1924.25467  5.617608e+02
  1924.25478  4.397608e+02
  1924.25490  1.657608e+02
  1924.25501  -1.392392e+02
  1924.25512  -4.742392e+02
  1924.25524  -7.182392e+02
  1924.25535  -8.402392e+02
  1924.25546  -7.482392e+02
  1924.25558  -4.132392e+02
  1924.25569  -1.723918e+01
  1924.25581  3.787608e+02
  1924.25592  5.617608e+02
  1924.25603  5.927608e+02
  1924.25615  4.707608e+02
  1924.25626  1.967608e+02
  1924.25638  -1.392392e+02
  1924.25649  -5.042392e+02
  1924.25660  -7.792392e+02
  1924.25672  -8.702392e+02
  1924.25683  -8.092392e+02
  1924.25694  -5.352392e+02
  1924.25706  -2.002392e+02
  1924.25717  1.657608e+02
  1924.25729  4.707608e+02
  1924.25740  6.537608e+02
  1924.25751  6.537608e+02
  1924.25763  4.397608e+02
  1924.25774  4.376082e+01
  1924.25786  -3.222392e+02
  1924.25797  -6.572392e+02
  1924.25808  -8.702392e+02
  1924.25820  -8.702392e+02
  1924.25831  -6.262392e+02
  1924.25842  -2.912392e+02
  1924.25854  1.376082e+01
  1924.25865  3.187608e+02
  1924.25877  5.317608e+02
  1924.25888  5.617608e+02
  1924.25899  3.787608e+02
  1924.25911  4.376082e+01
  1924.25922  -2.612392e+02
  1924.25934  -5.352392e+02
  1924.25945  -7.182392e+02
  1924.25956  -7.482392e+02
  1924.25968  -5.962392e+02
  1924.25979  -3.222392e+02
  1924.25990  -1.723918e+01
  1924.26002  2.577608e+02
  1924.26013  5.927608e+02
  1924.26025  7.147608e+02
  1924.26036  5.927608e+02
  1924.26047  1.967608e+02
  1924.26059  -2.302392e+02
  1924.26070  -5.962392e+02
  1924.26082  -8.092392e+02
  1924.26093  -9.012392e+02
  1924.26104  -8.402392e+02
  1924.26116  -6.262392e+02
  1924.26127  -3.222392e+02
  1924.26138  1.376082e+01
  1924.26150  3.187608e+02
  1924.26161  4.707608e+02
  1924.26173  5.007608e+02
  1924.26184  3.487608e+02
  1924.26195  1.047608e+02
  1924.26207  -1.392392e+02
  1924.26218  -3.222392e+02
  1924.26230  -4.132392e+02
  1924.26241  -3.522392e+02
  1924.26252  -2.002392e+02
  1924.26264  7.476082e+01
  1924.26275  3.187608e+02
  1924.26286  5.927608e+02
  1924.26298  7.147608e+02
  1924.26309  7.147608e+02
  1924.26321  5.007608e+02
  1924.26332  1.357608e+02
  1924.26343  -2.002392e+02
  1924.26355  -5.652392e+02
  1924.26366  -8.092392e+02
  1924.26378  -8.402392e+02
  1924.26389  -6.262392e+02
  1924.26400  -3.222392e+02
  1924.26412  -7.823918e+01
  1924.26423  1.657608e+02
  1924.26434  3.487608e+02
  1924.26446  4.397608e+02
  1924.26457  3.487608e+02
  1924.26469  1.657608e+02
  1924.26480  1.376082e+01
  1924.26491  -1.082392e+02
  1924.26503  -2.002392e+02
  1924.26514  -2.002392e+02
  1924.26526  -1.082392e+02
  1924.26537  4.376082e+01
  1924.26548  2.877608e+02
  1924.26560  5.317608e+02
  1924.26571  7.447608e+02
  1924.26582  8.057608e+02
  1924.26594  7.447608e+02
  1924.26605  2.877608e+02
  1924.26617  -4.723918e+01
  1924.26628  -3.522392e+02
  1924.26639  -5.962392e+02
  1924.26651  -7.482392e+02
  1924.26662  -7.182392e+02
  1924.26673  -5.652392e+02
  1924.26685  -3.222392e+02
  1924.26696  -1.723918e+01
  1924.26708  1.967608e+02
  1924.26719  3.487608e+02
  1924.26730  3.787608e+02
  1924.26742  3.487608e+02
  1924.26753  2.577608e+02
  1924.26765  1.047608e+02
  1924.26776  -4.723918e+01
  1924.26787  -7.823918e+01
  1924.26799  -4.723918e+01
  1924.26810  1.047608e+02
  1924.26821  3.187608e+02
  1924.26833  5.007608e+02
  1924.26844  6.837608e+02
  1924.26856  7.757608e+02
  1924.26867  7.757608e+02
  1924.26878  6.837608e+02
  1924.26890  3.787608e+02
  1924.26901  4.376082e+01
  1924.26913  -2.612392e+02
  1924.26924  -4.742392e+02
  1924.26935  -6.262392e+02
  1924.26947  -5.962392e+02
  1924.26958  -4.132392e+02
  1924.26969  -2.002392e+02
  1924.26981  4.376082e+01
  1924.26992  1.967608e+02
  1924.27004  2.877608e+02
  1924.27015  3.187608e+02
  1924.27026  2.877608e+02
  1924.27038  1.967608e+02
  1924.27049  7.476082e+01
  1924.27061  -1.723918e+01
  1924.27072  -1.723918e+01
  1924.27083  7.476082e+01
  1924.27095  2.267608e+02
  1924.27106  4.097608e+02
  1924.27117  5.617608e+02
  1924.27129  6.837608e+02
  1924.27140  7.447608e+02
  1924.27152  6.537608e+02
  1924.27163  5.007608e+02
  1924.27174  3.187608e+02
  1924.27186  1.357608e+02
  1924.27197  -1.692392e+02
  1924.27209  -4.132392e+02
  1924.27220  -5.652392e+02
  1924.27231  -5.352392e+02
  1924.27243  -4.132392e+02
  1924.27254  -2.002392e+02
  1924.27265  -1.723918e+01
  1924.27277  1.047608e+02
  1924.27288  2.267608e+02
  1924.27300  2.577608e+02
  1924.27311  2.267608e+02
  1924.27322  1.357608e+02
  1924.27334  4.376082e+01
  1924.27345  -1.723918e+01
  1924.27357  1.376082e+01
  1924.27368  1.357608e+02
  1924.27379  3.187608e+02
  1924.27391  4.397608e+02
  1924.27402  5.927608e+02
  1924.27413  6.537608e+02
  1924.27425  6.537608e+02
  1924.27436  5.317608e+02
  1924.27448  3.187608e+02
  1924.27459  1.047608e+02
  1924.27470  -1.082392e+02
  1924.27482  -2.912392e+02
  1924.27493  -4.432392e+02
  1924.27505  -5.352392e+02
  1924.27516  -5.352392e+02
  1924.27527  -4.742392e+02
  1924.27539  -3.522392e+02
  1924.27550  -2.002392e+02
  1924.27561  -4.723918e+01
  1924.27573  1.047608e+02
  1924.27584  1.967608e+02
  1924.27596  1.657608e+02
  1924.27607  1.047608e+02
  1924.27618  4.376082e+01
  1924.27630  -4.723918e+01
  1924.27641  -1.723918e+01
  1924.27653  1.047608e+02
  1924.27664  1.967608e+02
  1924.27675  3.187608e+02
  1924.27687  4.397608e+02
  1924.27698  5.317608e+02
  1924.27709  5.007608e+02
  1924.27721  3.487608e+02
  1924.27732  1.657608e+02
  1924.27744  1.376082e+01
  1924.27755  -1.692392e+02
  1924.27766  -2.912392e+02
  1924.27778  -4.432392e+02
  1924.27789  -5.652392e+02
  1924.27801  -5.652392e+02
  1924.27812  -5.042392e+02
  1924.27823  -3.832392e+02
  1924.27835  -2.612392e+02
  1924.27846  -1.082392e+02
  1924.27857  7.476082e+01
  1924.27869  1.967608e+02
  1924.27880  1.357608e+02
  1924.27892  7.476082e+01
  1924.27903  1.376082e+01
  1924.27914  -4.723918e+01
  1924.27926  -7.823918e+01
  1924.27937  -4.723918e+01
  1924.27949  1.047608e+02
  1924.27960  1.967608e+02
  1924.27971  3.187608e+02
  1924.27983  4.397608e+02
  1924.27994  4.707608e+02
  1924.28005  3.487608e+02
  1924.28017  1.657608e+02
  1924.28028  1.376082e+01
  1924.28040  -1.692392e+02
  1924.28051  -3.222392e+02
  1924.28062  -5.042392e+02
  1924.28074  -5.962392e+02
  1924.28085  -5.962392e+02
  1924.28097  -5.042392e+02
  1924.28108  -3.522392e+02
  1924.28119  -2.002392e+02
  1924.28131  -1.723918e+01
  1924.28142  1.047608e+02
  1924.28153  2.267608e+02
  1924.28165  1.967608e+02
  1924.28176  1.357608e+02
  1924.28188  4.376082e+01
  1924.28199  -4.723918e+01
  1924.28210  -1.082392e+02
  1924.28222  -1.082392e+02
  1924.28233  -4.723918e+01
  1924.28245  1.047608e+02
  1924.28256  2.267608e+02
  1924.28267  3.487608e+02
  1924.28279  4.097608e+02
  1924.28290  3.487608e+02
  1924.28301  1.967608e+02
  1924.28313  4.376082e+01
  1924.28324  -1.692392e+02
  1924.28336  -4.132392e+02
  1924.28347  -5.962392e+02
  1924.28358  -6.872392e+02
  1924.28370  -6.872392e+02
  1924.28381  -5.962392e+02
  1924.28393  -3.832392e+02
  1924.28404  -1.692392e+02
  1924.28415  4.376082e+01
  1924.28427  1.967608e+02
  1924.28438  2.877608e+02
  1924.28449  2.877608e+02
  1924.28461  1.967608e+02
  1924.28472  4.376082e+01
  1924.28484  -1.082392e+02
  1924.28495  -2.302392e+02
  1924.28506  -2.002392e+02
  1924.28518  -1.082392e+02
  1924.28529  4.376082e+01
  1924.28541  2.267608e+02
  1924.28552  3.487608e+02
  1924.28563  4.097608e+02
  1924.28575  3.787608e+02
  1924.28586  2.267608e+02
  1924.28597  1.376082e+01
  1924.28609  -2.302392e+02
  1924.28620  -5.352392e+02
  1924.28632  -7.182392e+02
  1924.28643  -7.792392e+02
  1924.28654  -7.482392e+02
  1924.28666  -5.652392e+02
  1924.28677  -2.912392e+02
  1924.28689  -1.723918e+01
  1924.28700  1.967608e+02
  1924.28711  3.487608e+02
  1924.28723  3.787608e+02
  1924.28734  2.877608e+02
  1924.28745  1.047608e+02
  1924.28757  -1.082392e+02
  1924.28768  -2.912392e+02
  1924.28780  -3.832392e+02
  1924.28791  -3.222392e+02
  1924.28802  -1.692392e+02
  1924.28814  1.376082e+01
  1924.28825  2.577608e+02
  1924.28837  4.097608e+02
  1924.28848  4.707608e+02
  1924.28859  4.097608e+02
  1924.28871  2.267608e+02
  1924.28882  -7.823918e+01
  1924.28893  -4.132392e+02
  1924.28905  -6.872392e+02
  1924.28916  -8.402392e+02
  1924.28928  -8.402392e+02
  1924.28939  -7.482392e+02
  1924.28950  -4.432392e+02
  1924.28962  -1.392392e+02
  1924.28973  1.657608e+02
  1924.28985  4.097608e+02
  1924.28996  5.007608e+02
  1924.29007  3.787608e+02
  1924.29019  1.967608e+02
  1924.29030  -7.823918e+01
  1924.29041  -3.222392e+02
  1924.29053  -5.352392e+02
  1924.29064  -5.962392e+02
  1924.29076  -5.042392e+02
  1924.29087  -2.612392e+02
  1924.29098  1.376082e+01
  1924.29110  3.187608e+02
  1924.29121  4.707608e+02
  1924.29133  5.007608e+02
  1924.29144  3.487608e+02
  1924.29155  1.357608e+02
  1924.29167  -2.612392e+02
  1924.29178  -5.962392e+02
  1924.29189  -8.702392e+02
  1924.29201  -9.312392e+02
  1924.29212  -8.702392e+02
  1924.29224  -6.262392e+02
  1924.29235  -2.612392e+02
  1924.29246  1.047608e+02
  1924.29258  4.097608e+02
  1924.29269  6.227608e+02
  1924.29281  6.227608e+02
  1924.29292  4.097608e+02
  1924.29303  4.376082e+01
  1924.29315  -3.222392e+02
  1924.29326  -5.652392e+02
  1924.29337  -7.182392e+02
  1924.29349  -7.482392e+02
  1924.29360  -5.962392e+02
  1924.29372  -3.522392e+02
  1924.29383  -1.723918e+01
  1924.29394  3.187608e+02
  1924.29406  5.317608e+02
  1924.29417  5.617608e+02
  1924.29429  3.787608e+02
  1924.29440  1.047608e+02
  1924.29451  -2.612392e+02
  1924.29463  -6.872392e+02
  1924.29474  -8.702392e+02
  1924.29485  -9.312392e+02
  1924.29497  -7.792392e+02
  1924.29508  -4.432392e+02
  1924.29520  -7.823918e+01
  1924.29531  3.487608e+02
  1924.29542  6.537608e+02
  1924.29554  7.447608e+02
  1924.29565  6.227608e+02
  1924.29577  3.187608e+02
  1924.29588  -7.823918e+01
  1924.29599  -4.742392e+02
  1924.29611  -8.092392e+02
  1924.29622  -9.012392e+02
  1924.29633  -8.702392e+02
  1924.29645  -5.962392e+02
  1924.29656  -2.302392e+02
  1924.29668  1.357608e+02
  1924.29679  4.707608e+02
  1924.29690  6.227608e+02
  1924.29702  5.617608e+02
  1924.29713  3.187608e+02
  1924.29724  4.376082e+01
  1924.29736  -4.132392e+02
  1924.29747  -7.182392e+02
  1924.29759  -8.402392e+02
  1924.29770  -7.482392e+02
  1924.29781  -4.742392e+02
  1924.29793  -1.082392e+02
  1924.29804  3.487608e+02
  1924.29816  7.147608e+02
  1924.29827  8.977608e+02
  1924.29838  8.667608e+02
  1924.29850  6.537608e+02
  1924.29861  2.267608e+02
  1924.29872  -2.002392e+02
  1924.29884  -5.962392e+02
  1924.29895  -9.012392e+02
  1924.29907  -9.922392e+02
  1924.29918  -9.312392e+02
  1924.29929  -6.262392e+02
  1924.29941  -2.302392e+02
  1924.29952  1.657608e+02
  1924.29964  5.007608e+02
  1924.29975  6.227608e+02
  1924.29986  5.317608e+02
  1924.29998  2.877608e+02
  1924.30009  1.376082e+01
  1924.30020  -4.132392e+02
  1924.30032  -6.572392e+02
  1924.30043  -7.182392e+02
  1924.30055  -5.962392e+02
  1924.30066  -2.912392e+02
  1924.30077  1.357608e+02
  1924.30089  5.617608e+02
  1924.30100  8.667608e+02
  1924.30112  1.019761e+03
  1924.30123  8.667608e+02
  1924.30134  5.927608e+02
  1924.30146  1.357608e+02
  1924.30157  -3.522392e+02
  1924.30168  -7.792392e+02
  1924.30180  -1.053239e+03
  1924.30191  -1.114239e+03
  1924.30203  -9.012392e+02
  1924.30214  -5.352392e+02
  1924.30225  -1.392392e+02
  1924.30237  2.267608e+02
  1924.30248  4.707608e+02
  1924.30260  5.317608e+02
  1924.30271  4.097608e+02
  1924.30282  1.357608e+02
  1924.30294  -1.082392e+02
  1924.30305  -4.742392e+02
  1924.30316  -6.262392e+02
  1924.30328  -5.962392e+02
  1924.30339  -3.832392e+02
  1924.30351  1.376082e+01
  1924.30362  3.787608e+02
  1924.30373  7.447608e+02
  1924.30385  9.887608e+02
  1924.30396  9.887608e+02
  1924.30408  7.757608e+02
  1924.30419  4.397608e+02
  1924.30430  1.376082e+01
  1924.30442  -5.352392e+02
  1924.30453  -9.312392e+02
  1924.30464  -1.145239e+03
  1924.30476  -1.205239e+03
  1924.30487  -9.622392e+02
  1924.30499  -6.262392e+02
  1924.30510  -2.302392e+02
  1924.30521  1.047608e+02
  1924.30533  3.487608e+02
  1924.30544  4.397608e+02
  1924.30556  3.187608e+02
  1924.30567  1.047608e+02
  1924.30578  -2.002392e+02
  1924.30590  -4.132392e+02
  1924.30601  -5.352392e+02
  1924.30612  -4.432392e+02
  1924.30624  -2.302392e+02
  1924.30635  1.357608e+02
  1924.30647  5.007608e+02
  1924.30658  8.057608e+02
  1924.30669  9.887608e+02
  1924.30681  9.587608e+02
  1924.30692  7.147608e+02
  1924.30704  3.487608e+02
  1924.30715  -1.082392e+02
  1924.30726  -5.962392e+02
  1924.30738  -9.622392e+02
  1924.30749  -1.084239e+03
  1924.30760  -1.084239e+03
  1924.30772  -8.702392e+02
  1924.30783  -5.352392e+02
  1924.30795  -2.002392e+02
  1924.30806  7.476082e+01
  1924.30817  2.877608e+02
  1924.30829  3.187608e+02
  1924.30840  2.267608e+02
  1924.30852  4.376082e+01
  1924.30863  -1.082392e+02
  1924.30874  -2.912392e+02
  1924.30886  -3.222392e+02
  1924.30897  -2.612392e+02
  1924.30908  -4.723918e+01
  1924.30920  2.577608e+02
  1924.30931  5.317608e+02
  1924.30943  7.757608e+02
  1924.30954  8.977608e+02
  1924.30965  8.667608e+02
  1924.30977  6.227608e+02
  1924.30988  2.877608e+02
  1924.31000  -1.392392e+02
  1924.31011  -5.962392e+02
  1924.31022  -8.402392e+02
  1924.31034  -9.622392e+02
  1924.31045  -9.922392e+02
  1924.31056  -9.012392e+02
  1924.31068  -6.262392e+02
  1924.31079  -3.222392e+02
  1924.31091  -4.723918e+01
  1924.31102  1.357608e+02
  1924.31113  2.267608e+02
  1924.31125  1.967608e+02
  1924.31136  7.476082e+01
  1924.31148  1.376082e+01
  1924.31159  -4.723918e+01
  1924.31170  -1.692392e+02
  1924.31182  -1.692392e+02
  1924.31193  1.376082e+01
  1924.31204  1.967608e+02
  1924.31216  4.397608e+02
  1924.31227  6.227608e+02
  1924.31239  7.147608e+02
  1924.31250  6.537608e+02
  1924.31261  5.007608e+02
  1924.31273  1.657608e+02
  1924.31284  -2.002392e+02
  1924.31296  -5.652392e+02
  1924.31307  -8.402392e+02
  1924.31318  -9.622392e+02
  1924.31330  -9.622392e+02
  1924.31341  -8.702392e+02
  1924.31352  -6.262392e+02
  1924.31364  -3.222392e+02
  1924.31375  -7.823918e+01
  1924.31387  1.047608e+02
  1924.31398  1.967608e+02
  1924.31409  1.967608e+02
  1924.31421  1.047608e+02
  1924.31432  4.376082e+01
  1924.31444  1.376082e+01
  1924.31455  -1.723918e+01
  1924.31466  -1.723918e+01
  1924.31478  1.376082e+01
  1924.31489  1.967608e+02
  1924.31500  3.787608e+02
  1924.31512  5.007608e+02
  1924.31523  5.927608e+02
  1924.31535  5.617608e+02
  1924.31546  4.397608e+02
  1924.31557  1.967608e+02
  1924.31569  -1.082392e+02
  1924.31580  -3.522392e+02
  1924.31592  -6.572392e+02
  1924.31603  -8.402392e+02
  1924.31614  -9.312392e+02
  1924.31626  -8.702392e+02
  1924.31637  -7.182392e+02
  1924.31648  -4.432392e+02
  1924.31660  -1.692392e+02
  1924.31671  4.376082e+01
  1924.31683  1.967608e+02
  1924.31694  2.577608e+02
  1924.31705  1.967608e+02
  1924.31717  1.047608e+02
  1924.31728  4.376082e+01
  1924.31740  -4.723918e+01
  1924.31751  -1.392392e+02
  1924.31762  -1.082392e+02
  1924.31774  1.376082e+01
  1924.31785  1.657608e+02
  1924.31796  3.187608e+02
  1924.31808  4.097608e+02
  1924.31819  4.397608e+02
  1924.31831  3.487608e+02
  1924.31842  1.967608e+02
  1924.31853  -1.723918e+01
  1924.31865  -3.522392e+02
  1924.31876  -6.872392e+02
  1924.31888  -8.092392e+02
  1924.31899  -9.312392e+02
  1924.31910  -9.312392e+02
  1924.31922  -7.792392e+02
  1924.31933  -5.352392e+02
  1924.31944  -2.302392e+02
  1924.31956  1.376082e+01
  1924.31967  1.967608e+02
  1924.31979  2.877608e+02
  1924.31990  2.577608e+02
  1924.32001  1.967608e+02
  1924.32013  4.376082e+01
  1924.32024  -1.082392e+02
  1924.32036  -1.692392e+02
  1924.32047  -2.612392e+02
  1924.32058  -2.302392e+02
  1924.32070  -7.823918e+01
  1924.32081  1.047608e+02
  1924.32092  2.877608e+02
  1924.32104  3.487608e+02
  1924.32115  3.487608e+02
  1924.32127  2.267608e+02
  1924.32138  1.376082e+01
  1924.32149  -3.222392e+02
  1924.32161  -6.262392e+02
  1924.32172  -8.092392e+02
  1924.32184  -9.312392e+02
  1924.32195  -9.012392e+02
  1924.32206  -7.182392e+02
  1924.32218  -4.432392e+02
  1924.32229  -7.823918e+01
  1924.32240  1.657608e+02
  1924.32252  3.487608e+02
  1924.32263  3.787608e+02
  1924.32275  2.877608e+02
  1924.32286  1.967608e+02
  1924.32297  1.376082e+01
  1924.32309  -1.392392e+02
  1924.32320  -3.832392e+02
  1924.32332  -4.432392e+02
  1924.32343  -3.832392e+02
  1924.32354  -2.302392e+02
  1924.32366  -1.723918e+01
  1924.32377  1.967608e+02
  1924.32388  3.487608e+02
  1924.32400  3.787608e+02
  1924.32411  2.267608e+02
  1924.32423  4.376082e+01
  1924.32434  -2.612392e+02
  1924.32445  -5.962392e+02
  1924.32457  -8.092392e+02
  1924.32468  -9.012392e+02
  1924.32480  -8.702392e+02
  1924.32491  -6.572392e+02
  1924.32502  -3.832392e+02
  1924.32514  -7.823918e+01
  1924.32525  1.967608e+02
  1924.32536  4.097608e+02
  1924.32548  4.707608e+02
  1924.32559  3.187608e+02
  1924.32571  1.357608e+02
  1924.32582  -7.823918e+01
  1924.32593  -3.522392e+02
  1924.32605  -5.652392e+02
  1924.32616  -5.962392e+02
  1924.32628  -5.352392e+02
  1924.32639  -3.522392e+02
  1924.32650  -1.082392e+02
  1924.32662  1.357608e+02
  1924.32673  3.187608e+02
  1924.32684  3.487608e+02
  1924.32696  2.267608e+02
  1924.32707  1.376082e+01
  1924.32719  -3.222392e+02
  1924.32730  -6.572392e+02
  1924.32741  -8.092392e+02
  1924.32753  -8.402392e+02
  1924.32764  -7.182392e+02
  1924.32776  -4.742392e+02
  1924.32787  -1.692392e+02
  1924.32798  1.357608e+02
  1924.32810  4.097608e+02
  1924.32821  5.617608e+02
  1924.32832  5.317608e+02
  1924.32844  3.187608e+02
  1924.32855  1.376082e+01
  1924.32867  -3.222392e+02
  1924.32878  -5.042392e+02
  1924.32889  -6.572392e+02
  1924.32901  -6.572392e+02
  1924.32912  -5.652392e+02
  1924.32923  -3.222392e+02
  1924.32935  -4.723918e+01
  1924.32946  1.967608e+02
  1924.32958  3.787608e+02
  1924.32969  4.097608e+02
  1924.32980  2.577608e+02
  1924.32992  1.376082e+01
  1924.33003  -2.612392e+02
  1924.33015  -5.962392e+02
  1924.33026  -7.182392e+02
  1924.33037  -6.872392e+02
  1924.33049  -5.652392e+02
  1924.33060  -2.352392e+02
  1924.33071  1.537608e+02
  1924.33083  4.857608e+02
  1924.33094  6.837608e+02
  1924.33106  5.927608e+02
  1924.33117  3.187608e+02
  1924.33128  1.376082e+01
  1924.33140  -2.912392e+02
  1924.33151  -5.962392e+02
  1924.33163  -6.872392e+02
  1924.33174  -6.872392e+02
  1924.33185  -5.962392e+02
  1924.33197  -3.222392e+02
  1924.33208  -1.723918e+01
  1924.33219  2.267608e+02
  1924.33231  3.787608e+02
  1924.33242  3.787608e+02
  1924.33254  2.267608e+02
  1924.33265  1.376082e+01
  1924.33276  -3.222392e+02
  1924.33288  -5.652392e+02
  1924.33299  -6.262392e+02
  1924.33311  -5.352392e+02
  1924.33322  -3.222392e+02
  1924.33333  -4.723918e+01
  1924.33345  2.267608e+02
  1924.33356  4.707608e+02
  1924.33367  6.537608e+02
  1924.33379  6.837608e+02
  1924.33390  4.707608e+02
  1924.33402  1.357608e+02
  1924.33413  -2.302392e+02
  1924.33424  -5.652392e+02
  1924.33436  -7.792392e+02
  1924.33447  -8.092392e+02
  1924.33459  -7.792392e+02
  1924.33470  -5.962392e+02
  1924.33481  -2.612392e+02
  1924.33493  7.476082e+01
  1924.33504  4.097608e+02
  1924.33515  5.317608e+02
  1924.33527  5.317608e+02
  1924.33538  3.187608e+02
  1924.33550  1.357608e+02
  1924.33561  -1.692392e+02
  1924.33572  -3.522392e+02
  1924.33584  -3.222392e+02
  1924.33595  -2.302392e+02
  1924.33607  -1.723918e+01
  1924.33618  2.877608e+02
  1924.33629  5.927608e+02
  1924.33641  8.367608e+02
  1924.33652  9.277608e+02
  1924.33663  7.757608e+02
  1924.33675  5.007608e+02
  1924.33686  1.657608e+02
  1924.33698  -2.302392e+02
  1924.33709  -5.042392e+02
  1924.33720  -6.262392e+02
  1924.33732  -6.262392e+02
  1924.33743  -5.352392e+02
  1924.33755  -2.912392e+02
  1924.33766  -4.723918e+01
  1924.33777  1.967608e+02
  1924.33789  3.487608e+02
  1924.33800  3.787608e+02
  1924.33811  2.877608e+02
  1924.33823  1.357608e+02
  1924.33834  -4.723918e+01
  1924.33846  -2.912392e+02
  1924.33857  -4.132392e+02
  1924.33868  -3.522392e+02
  1924.33880  -2.302392e+02
  1924.33891  -1.723918e+01
  1924.33903  2.267608e+02
  1924.33914  4.397608e+02
  1924.33925  6.227608e+02
  1924.33937  6.837608e+02
  1924.33948  5.317608e+02
  1924.33959  1.967608e+02
  1924.33971  -1.082392e+02
  1924.33982  -5.652392e+02
  1924.33994  -7.792392e+02
  1924.34005  -8.092392e+02
  1924.34016  -7.792392e+02
  1924.34028  -6.572392e+02
  1924.34039  -4.432392e+02
  1924.34051  -2.002392e+02
  1924.34062  1.376082e+01
  1924.34073  1.657608e+02
  1924.34085  2.267608e+02
  1924.34096  1.967608e+02
  1924.34107  1.047608e+02
  1924.34119  -4.723918e+01
  1924.34130  -2.002392e+02
  1924.34142  -2.302392e+02
  1924.34153  -2.002392e+02
  1924.34164  -7.823918e+01
  1924.34176  1.047608e+02
  1924.34187  3.187608e+02
  1924.34199  5.317608e+02
  1924.34210  5.927608e+02
  1924.34221  5.927608e+02
  1924.34233  4.097608e+02
  1924.34244  1.247608e+02
  1924.34255  -2.072392e+02
  1924.34267  -5.022392e+02
  1924.34278  -6.872392e+02
  1924.34290  -8.092392e+02
  1924.34301  -7.792392e+02
  1924.34312  -5.652392e+02
  1924.34324  -3.222392e+02
  1924.34335  -4.723918e+01
  1924.34347  1.657608e+02
  1924.34358  2.577608e+02
  1924.34369  3.187608e+02
  1924.34381  2.577608e+02
  1924.34392  1.357608e+02
  1924.34403  1.376082e+01
  1924.34415  -1.082392e+02
  1924.34426  -1.692392e+02
  1924.34438  -1.392392e+02
  1924.34449  7.476082e+01
  1924.34460  3.487608e+02
  1924.34472  5.927608e+02
  1924.34483  7.757608e+02
  1924.34495  8.057608e+02
  1924.34506  6.837608e+02
  1924.34517  4.397608e+02
  1924.34529  1.357608e+02
  1924.34540  -2.302392e+02
  1924.34551  -5.962392e+02
  1924.34563  -7.792392e+02
  1924.34574  -8.092392e+02
  1924.34586  -7.182392e+02
  1924.34597  -5.042392e+02
  1924.34608  -2.612392e+02
  1924.34620  -4.723918e+01
  1924.34631  1.357608e+02
  1924.34643  1.967608e+02
  1924.34654  2.267608e+02
  1924.34665  1.657608e+02
  1924.34677  1.376082e+01
  1924.34688  -1.082392e+02
  1924.34699  -1.692392e+02
  1924.34711  -4.723918e+01
  1924.34722  1.047608e+02
  1924.34734  3.187608e+02
  1924.34745  5.317608e+02
  1924.34756  6.837608e+02
  1924.34768  7.447608e+02
  1924.34779  6.837608e+02
  1924.34791  5.317608e+02
  1924.34802  2.877608e+02
  1924.34813  -4.723918e+01
  1924.34825  -3.832392e+02
  1924.34836  -6.262392e+02
  1924.34847  -7.482392e+02
  1924.34859  -7.482392e+02
  1924.34870  -6.262392e+02
  1924.34882  -4.432392e+02
  1924.34893  -2.302392e+02
  1924.34904  -4.723918e+01
  1924.34916  1.047608e+02
  1924.34927  1.657608e+02
  1924.34939  1.657608e+02
  1924.34950  1.357608e+02
  1924.34961  7.476082e+01
  1924.34973  -1.723918e+01
  1924.34984  -4.723918e+01
  1924.34995  4.376082e+01
  1924.35007  1.967608e+02
  1924.35018  3.787608e+02
  1924.35030  5.927608e+02
  1924.35041  6.837608e+02
  1924.35052  7.147608e+02
  1924.35064  6.227608e+02
  1924.35075  4.397608e+02
  1924.35087  1.967608e+02
  1924.35098  -1.723918e+01
  1924.35109  -4.132392e+02
  1924.35121  -5.962392e+02
  1924.35132  -6.872392e+02
  1924.35143  -6.872392e+02
  1924.35155  -5.352392e+02
  1924.35166  -3.832392e+02
  1924.35178  -2.002392e+02
  1924.35189  -1.723918e+01
  1924.35200  1.047608e+02
  1924.35212  1.657608e+02
  1924.35223  1.657608e+02
  1924.35235  1.357608e+02
  1924.35246  7.476082e+01
  1924.35257  4.376082e+01
  1924.35269  4.376082e+01
  1924.35280  1.357608e+02
  1924.35291  2.577608e+02
  1924.35303  4.707608e+02
  1924.35314  5.317608e+02
  1924.35326  6.227608e+02
  1924.35337  6.227608e+02
  1924.35348  5.007608e+02
  1924.35360  3.187608e+02
  1924.35371  4.376082e+01
  1924.35383  -2.002392e+02
  1924.35394  -4.132392e+02
  1924.35405  -5.652392e+02
  1924.35417  -6.262392e+02
  1924.35428  -5.962392e+02
  1924.35439  -4.742392e+02
  1924.35451  -3.832392e+02
  1924.35462  -2.002392e+02
  1924.35474  -1.723918e+01
  1924.35485  1.047608e+02
  1924.35496  1.357608e+02
  1924.35508  1.967608e+02
  1924.35519  1.357608e+02
  1924.35531  1.047608e+02
  1924.35542  1.047608e+02
  1924.35553  1.357608e+02
  1924.35565  1.967608e+02
  1924.35576  2.877608e+02
  1924.35587  3.787608e+02
  1924.35599  4.707608e+02
  1924.35610  5.007608e+02
  1924.35622  4.707608e+02
  1924.35633  3.787608e+02
  1924.35644  1.967608e+02
  1924.35656  -1.723918e+01
  1924.35667  -2.612392e+02
  1924.35679  -4.432392e+02
  1924.35690  -5.652392e+02
  1924.35701  -6.262392e+02
  1924.35713  -6.262392e+02
  1924.35724  -5.352392e+02
  1924.35735  -3.832392e+02
  1924.35747  -2.302392e+02
  1924.35758  -4.723918e+01
  1924.35770  7.476082e+01
  1924.35781  1.357608e+02
  1924.35792  1.657608e+02
  1924.35804  1.357608e+02
  1924.35815  1.047608e+02
  1924.35827  7.476082e+01
  1924.35838  7.476082e+01
  1924.35849  1.047608e+02
  1924.35861  1.967608e+02
  1924.35872  2.577608e+02
  1924.35883  3.487608e+02
  1924.35895  3.787608e+02
  1924.35906  3.487608e+02
  1924.35918  2.877608e+02
  1924.35929  1.657608e+02
  1924.35940  -4.723918e+01
  1924.35952  -2.612392e+02
  1924.35963  -4.742392e+02
  1924.35974  -5.962392e+02
  1924.35986  -6.572392e+02
  1924.35997  -6.262392e+02
  1924.36009  -5.352392e+02
  1924.36020  -3.522392e+02
  1924.36031  -1.392392e+02
  1924.36043  4.376082e+01
  1924.36054  1.967608e+02
  1924.36066  2.877608e+02
  1924.36077  3.187608e+02
  1924.36088  2.577608e+02
  1924.36100  1.357608e+02
  1924.36111  7.476082e+01
  1924.36122  1.376082e+01
  1924.36134  -1.723918e+01
  1924.36145  4.376082e+01
  1924.36157  1.047608e+02
  1924.36168  1.967608e+02
  1924.36179  2.877608e+02
  1924.36191  3.187608e+02
  1924.36202  2.577608e+02
  1924.36214  1.657608e+02
  1924.36225  -1.723918e+01
  1924.36236  -2.302392e+02
  1924.36248  -4.742392e+02
  1924.36259  -5.962392e+02
  1924.36270  -7.182392e+02
  1924.36282  -6.872392e+02
  1924.36293  -5.652392e+02
  1924.36305  -3.832392e+02
  1924.36316  -1.082392e+02
  1924.36327  7.476082e+01
  1924.36339  2.577608e+02
  1924.36350  3.487608e+02
  1924.36362  3.487608e+02
  1924.36373  2.577608e+02
  1924.36384  1.657608e+02
  1924.36396  -4.723918e+01
  1924.36407  -1.392392e+02
  1924.36418  -1.692392e+02
  1924.36430  -1.392392e+02
  1924.36441  -4.723918e+01
  1924.36453  1.357608e+02
  1924.36464  2.267608e+02
  1924.36475  3.187608e+02
  1924.36487  2.877608e+02
  1924.36498  1.357608e+02
  1924.36510  -4.723918e+01
  1924.36521  -2.612392e+02
  1924.36532  -5.042392e+02
  1924.36544  -6.572392e+02
  1924.36555  -7.182392e+02
  1924.36566  -6.262392e+02
  1924.36578  -4.432392e+02
  1924.36589  -1.692392e+02
  1924.36601  1.357608e+02
  1924.36612  3.487608e+02
  1924.36623  4.707608e+02
  1924.36635  4.707608e+02
  1924.36646  3.487608e+02
  1924.36658  1.967608e+02
  1924.36669  7.476082e+01
  1924.36680  -1.082392e+02
  1924.36692  -3.222392e+02
  1924.36703  -3.832392e+02
  1924.36714  -3.222392e+02
  1924.36726  -1.392392e+02
  1924.36737  7.476082e+01
  1924.36749  2.877608e+02
  1924.36760  3.787608e+02
  1924.36771  3.787608e+02
  1924.36783  2.577608e+02
  1924.36794  1.376082e+01
  1924.36806  -2.612392e+02
  1924.36817  -5.652392e+02
  1924.36828  -7.182392e+02
  1924.36840  -7.182392e+02
  1924.36851  -5.962392e+02
  1924.36862  -3.522392e+02
  1924.36874  -4.723918e+01
  1924.36885  2.577608e+02
  1924.36897  5.007608e+02
  1924.36908  6.537608e+02
  1924.36919  6.227608e+02
  1924.36931  3.787608e+02
  1924.36942  7.476082e+01
  1924.36954  -2.002392e+02
  1924.36965  -4.742392e+02
  1924.36976  -5.962392e+02
  1924.36988  -5.962392e+02
  1924.36999  -4.432392e+02
  1924.37010  -2.002392e+02
  1924.37022  1.047608e+02
  1924.37033  3.187608e+02
  1924.37045  4.097608e+02
  1924.37056  3.787608e+02
  1924.37067  1.657608e+02
  1924.37079  -1.082392e+02
  1924.37090  -4.132392e+02
  1924.37102  -6.572392e+02
  1924.37113  -7.482392e+02
  1924.37124  -6.872392e+02
  1924.37136  -5.042392e+02
  1924.37147  -1.392392e+02
  1924.37158  2.577608e+02
  1924.37170  5.617608e+02
  1924.37181  7.757608e+02
  1924.37193  7.757608e+02
  1924.37204  5.927608e+02
  1924.37215  2.877608e+02
  1924.37227  -4.723918e+01
  1924.37238  -4.742392e+02
  1924.37250  -6.872392e+02
  1924.37261  -8.402392e+02
  1924.37272  -7.792392e+02
  1924.37284  -5.652392e+02
  1924.37295  -2.302392e+02
  1924.37306  1.047608e+02
  1924.37318  3.487608e+02
  1924.37329  5.007608e+02
  1924.37341  4.097608e+02
  1924.37352  2.267608e+02
  1924.37363  -4.723918e+01
  1924.37375  -3.832392e+02
  1924.37386  -5.962392e+02
  1924.37398  -6.872392e+02
  1924.37409  -5.352392e+02
  1924.37420  -2.912392e+02
  1924.37432  1.047608e+02
  1924.37443  5.007608e+02
  1924.37454  8.367608e+02
  1924.37466  9.887608e+02
  1924.37477  8.977608e+02
  1924.37489  6.227608e+02
  1924.37500  1.967608e+02
  1924.37511  -2.302392e+02
  1924.37523  -7.182392e+02
  1924.37534  -9.922392e+02
  1924.37546  -1.023239e+03
  1924.37557  -9.012392e+02
  1924.37568  -5.352392e+02
  1924.37580  -1.692392e+02
  1924.37591  1.967608e+02
  1924.37602  4.397608e+02
  1924.37614  5.007608e+02
  1924.37625  4.397608e+02
  1924.37637  2.577608e+02
  1924.37648  -4.723918e+01
  1924.37659  -3.522392e+02
  1924.37671  -5.652392e+02
  1924.37682  -5.652392e+02
  1924.37694  -4.132392e+02
  1924.37705  -1.082392e+02
  1924.37716  2.877608e+02
  1924.37728  7.147608e+02
  1924.37739  9.887608e+02
  1924.37750  1.110761e+03
  1924.37762  9.887608e+02
  1924.37773  5.617608e+02
  1924.37785  1.357608e+02
  1924.37796  -3.832392e+02
  1924.37807  -8.402392e+02
  1924.37819  -1.084239e+03
  1924.37830  -1.145239e+03
  1924.37842  -1.053239e+03
  1924.37853  -6.262392e+02
  1924.37864  -2.302392e+02
  1924.37876  1.657608e+02
  1924.37887  4.397608e+02
  1924.37898  4.707608e+02
  1924.37910  3.187608e+02
  1924.37921  1.657608e+02
  1924.37933  -1.082392e+02
  1924.37944  -4.432392e+02
  1924.37955  -5.652392e+02
  1924.37967  -4.432392e+02
  1924.37978  -1.692392e+02
  1924.37990  1.967608e+02
  1924.38001  6.227608e+02
  1924.38012  9.587608e+02
  1924.38024  1.171761e+03
  1924.38035  1.110761e+03
  1924.38046  8.057608e+02
  1924.38058  3.487608e+02
  1924.38069  -1.392392e+02
  1924.38081  -6.262392e+02
  1924.38092  -9.622392e+02
  1924.38103  -1.205239e+03
  1924.38115  -1.236239e+03
  1924.38126  -1.084239e+03
  1924.38138  -7.182392e+02
  1924.38149  -2.612392e+02
  1924.38160  1.357608e+02
  1924.38172  4.097608e+02
  1924.38183  4.707608e+02
  1924.38194  3.487608e+02
  1924.38206  1.047608e+02
  1924.38217  -1.692392e+02
  1924.38229  -3.832392e+02
  1924.38240  -4.742392e+02
  1924.38251  -3.832392e+02
  1924.38263  -1.692392e+02
  1924.38274  2.877608e+02
  1924.38286  6.837608e+02
  1924.38297  9.887608e+02
  1924.38308  1.110761e+03
  1924.38320  1.049761e+03
  1924.38331  7.447608e+02
  1924.38342  2.877608e+02
  1924.38354  -2.612392e+02
  1924.38365  -7.792392e+02
  1924.38377  -1.114239e+03
  1924.38388  -1.236239e+03
  1924.38399  -1.205239e+03
  1924.38411  -1.023239e+03
  1924.38422  -5.962392e+02
  1924.38434  -1.692392e+02
  1924.38445  1.357608e+02
  1924.38456  3.187608e+02
  1924.38468  3.187608e+02
  1924.38479  1.967608e+02
  1924.38490  1.376082e+01
  1924.38502  -1.692392e+02
  1924.38513  -3.522392e+02
  1924.38525  -3.522392e+02
  1924.38536  -2.002392e+02
  1924.38547  1.047608e+02
  1924.38559  4.397608e+02
  1924.38570  8.057608e+02
  1924.38582  9.887608e+02
  1924.38593  1.019761e+03
  1924.38604  8.367608e+02
  1924.38616  5.007608e+02
  1924.38627  1.047608e+02
  1924.38638  -3.832392e+02
  1924.38650  -9.012392e+02
  1924.38661  -1.175239e+03
  1924.38673  -1.266239e+03
  1924.38684  -1.205239e+03
  1924.38695  -9.622392e+02
  1924.38707  -5.962392e+02
  1924.38718  -2.302392e+02
  1924.38730  1.376082e+01
  1924.38741  7.476082e+01
  1924.38752  1.357608e+02
  1924.38764  7.476082e+01
  1924.38775  -7.823918e+01
  1924.38786  -2.302392e+02
  1924.38798  -3.222392e+02
  1924.38809  -3.522392e+02
  1924.38821  -3.222392e+02
  1924.38832  -1.082392e+02
  1924.38843  2.267608e+02
  1924.38855  5.007608e+02
  1924.38866  7.147608e+02
  1924.38878  8.057608e+02
  1924.38889  6.837608e+02
  1924.38900  3.787608e+02
  1924.38912  -1.723918e+01
  1924.38923  -4.432392e+02
  1924.38934  -9.622392e+02
  1924.38946  -1.236239e+03
  1924.38957  -1.327239e+03
  1924.38969  -1.266239e+03
  1924.38980  -9.922392e+02
  1924.38991  -6.872392e+02
  1924.39003  -3.522392e+02
  1924.39014  -4.723918e+01
  1924.39026  1.967608e+02
  1924.39037  2.577608e+02
  1924.39048  1.657608e+02
  1924.39060  4.376082e+01
  1924.39071  -1.692392e+02
  1924.39082  -2.302392e+02
  1924.39094  -2.302392e+02
  1924.39105  -1.392392e+02
  1924.39117  7.476082e+01
  1924.39128  2.877608e+02
  1924.39139  5.007608e+02
  1924.39151  6.837608e+02
  1924.39162  7.447608e+02
  1924.39173  6.227608e+02
  1924.39185  3.787608e+02
  1924.39196  7.476082e+01
  1924.39208  -2.302392e+02
  1924.39219  -7.182392e+02
  1924.39230  -1.023239e+03
  1924.39242  -1.084239e+03
  1924.39253  -1.023239e+03
  1924.39265  -7.792392e+02
  1924.39276  -5.652392e+02
  1924.39287  -2.302392e+02
  1924.39299  4.376082e+01
  1924.39310  3.187608e+02
  1924.39321  3.787608e+02
  1924.39333  3.187608e+02
  1924.39344  1.967608e+02
  1924.39356  7.476082e+01
  1924.39367  -4.723918e+01
  1924.39378  -7.823918e+01
  1924.39390  -4.723918e+01
  1924.39401  1.047608e+02
  1924.39413  2.577608e+02
  1924.39424  4.397608e+02
  1924.39435  5.927608e+02
  1924.39447  6.227608e+02
  1924.39458  5.617608e+02
  1924.39469  3.487608e+02
  1924.39481  4.376082e+01
  1924.39492  -2.612392e+02
  1924.39504  -5.962392e+02
  1924.39515  -7.792392e+02
  1924.39526  -8.702392e+02
  1924.39538  -8.702392e+02
  1924.39549  -7.182392e+02
  1924.39561  -5.042392e+02
  1924.39572  -2.002392e+02
  1924.39583  1.047608e+02
  1924.39595  2.877608e+02
  1924.39606  4.097608e+02
  1924.39617  4.097608e+02
  1924.39629  2.877608e+02
  1924.39640  1.967608e+02
  1924.39652  4.376082e+01
  1924.39663  -4.723918e+01
  1924.39674  -4.723918e+01
  1924.39686  -1.723918e+01
  1924.39697  1.047608e+02
  1924.39709  2.577608e+02
  1924.39720  3.787608e+02
  1924.39731  5.007608e+02
  1924.39743  4.397608e+02
  1924.39754  3.187608e+02
  1924.39765  1.047608e+02
  1924.39777  -1.392392e+02
  1924.39788  -4.432392e+02
  1924.39800  -6.572392e+02
  1924.39811  -7.482392e+02
  1924.39822  -7.182392e+02
  1924.39834  -5.652392e+02
  1924.39845  -2.912392e+02
  1924.39857  -1.723918e+01
  1924.39868  2.577608e+02
  1924.39879  4.397608e+02
  1924.39891  5.317608e+02
  1924.39902  5.007608e+02
  1924.39913  3.787608e+02
  1924.39925  2.267608e+02
  1924.39936  4.376082e+01
  1924.39948  -7.823918e+01
  1924.39959  -1.392392e+02
  1924.39970  -1.392392e+02
  1924.39982  -7.823918e+01
  1924.39993  7.476082e+01
  1924.40005  2.267608e+02
  1924.40016  3.487608e+02
  1924.40027  3.787608e+02
  1924.40039  3.187608e+02
  1924.40050  1.967608e+02
  1924.40061  1.376082e+01
  1924.40073  -2.912392e+02
  1924.40084  -5.352392e+02
  1924.40096  -6.572392e+02
  1924.40107  -6.572392e+02
  1924.40118  -5.042392e+02
  1924.40130  -2.612392e+02
  1924.40141  1.376082e+01
  1924.40153  3.187608e+02
  1924.40164  5.317608e+02
  1924.40175  6.227608e+02
  1924.40187  5.927608e+02
  1924.40198  4.397608e+02
  1924.40209  2.267608e+02
  1924.40221  4.376082e+01
  1924.40232  -1.082392e+02
  1924.40244  -2.612392e+02
  1924.40255  -2.302392e+02
  1924.40266  -1.692392e+02
  1924.40278  -4.723918e+01
  1924.40289  1.357608e+02
  1924.40301  3.187608e+02
  1924.40312  3.787608e+02
  1924.40323  3.187608e+02
  1924.40335  1.967608e+02
  1924.40346  4.376082e+01
  1924.40357  -2.612392e+02
  1924.40369  -5.352392e+02
  1924.40380  -6.262392e+02
  1924.40392  -5.962392e+02
  1924.40403  -3.832392e+02
  1924.40414  -1.392392e+02
  1924.40426  1.967608e+02
  1924.40437  4.707608e+02
  1924.40449  6.227608e+02
  1924.40460  6.837608e+02
  1924.40471  5.927608e+02
  1924.40483  3.787608e+02
  1924.40494  1.047608e+02
  1924.40505  -1.692392e+02
  1924.40517  -3.832392e+02
  1924.40528  -4.742392e+02
  1924.40540  -5.042392e+02
  1924.40551  -3.832392e+02
  1924.40562  -2.002392e+02
  1924.40574  4.376082e+01
  1924.40585  2.267608e+02
  1924.40597  3.187608e+02
  1924.40608  2.877608e+02
  1924.40619  1.657608e+02
  1924.40631  -7.823918e+01
  1924.40642  -3.222392e+02
  1924.40653  -5.352392e+02
  1924.40665  -5.652392e+02
  1924.40676  -5.042392e+02
  1924.40688  -3.222392e+02
  1924.40699  -4.723918e+01
  1924.40710  2.577608e+02
  1924.40722  5.317608e+02
  1924.40733  7.147608e+02
  1924.40745  7.147608e+02
  1924.40756  5.317608e+02
  1924.40767  2.577608e+02
  1924.40779  -4.723918e+01
  1924.40790  -3.522392e+02
  1924.40801  -5.652392e+02
  1924.40813  -6.572392e+02
  1924.40824  -5.962392e+02
  1924.40836  -4.432392e+02
  1924.40847  -1.692392e+02
  1924.40858  7.476082e+01
  1924.40870  2.577608e+02
  1924.40881  3.187608e+02
  1924.40893  2.577608e+02
  1924.40904  1.047608e+02
  1924.40915  -1.082392e+02
  1924.40927  -2.912392e+02
  1924.40938  -4.132392e+02
  1924.40949  -4.132392e+02
  1924.40961  -2.912392e+02
  1924.40972  -4.723918e+01
  1924.40984  2.577608e+02
  1924.40995  5.317608e+02
  1924.41006  7.447608e+02
  1924.41018  7.757608e+02
  1924.41029  6.837608e+02
  1924.41041  3.787608e+02
  1924.41052  1.357608e+02
  1924.41063  -2.302392e+02
  1924.41075  -5.352392e+02
  1924.41086  -7.182392e+02
  1924.41097  -7.792392e+02
  1924.41109  -6.872392e+02
  1924.41120  -4.742392e+02
  1924.41132  -2.002392e+02
  1924.41143  1.376082e+01
  1924.41154  2.267608e+02
  1924.41166  2.877608e+02
  1924.41177  1.967608e+02
  1924.41189  7.476082e+01
  1924.41200  -1.692392e+02
  1924.41211  -3.522392e+02
  1924.41223  -4.132392e+02
  1924.41234  -4.132392e+02
  1924.41245  -2.302392e+02
  1924.41257  1.376082e+01
  1924.41268  3.187608e+02
  1924.41280  5.927608e+02
  1924.41291  7.757608e+02
  1924.41302  7.757608e+02
  1924.41314  5.927608e+02
  1924.41325  3.187608e+02
  1924.41337  -4.723918e+01
  1924.41348  -4.132392e+02
  1924.41359  -7.182392e+02
  1924.41371  -8.402392e+02
  1924.41382  -8.402392e+02
  1924.41393  -6.872392e+02
  1924.41405  -3.832392e+02
  1924.41416  -7.823918e+01
  1924.41428  1.657608e+02
  1924.41439  3.487608e+02
  1924.41450  3.187608e+02
  1924.41462  1.657608e+02
  1924.41473  1.376082e+01
  1924.41485  -1.692392e+02
  1924.41496  -2.912392e+02
  1924.41507  -3.522392e+02
  1924.41519  -2.612392e+02
  1924.41530  -1.723918e+01
  1924.41541  2.577608e+02
  1924.41553  5.617608e+02
  1924.41564  8.367608e+02
  1924.41576  8.667608e+02
  1924.41587  7.147608e+02
  1924.41598  3.787608e+02
  1924.41610  1.376082e+01
  1924.41621  -3.522392e+02
  1924.41633  -6.262392e+02
  1924.41644  -8.402392e+02
  1924.41655  -9.012392e+02
  1924.41667  -8.092392e+02
  1924.41678  -5.652392e+02
  1924.41689  -2.612392e+02
  1924.41701  4.376082e+01
  1924.41712  2.577608e+02
  1924.41724  3.187608e+02
  1924.41735  2.577608e+02
  1924.41746  1.047608e+02
  1924.41758  -4.723918e+01
  1924.41769  -2.002392e+02
  1924.41781  -2.612392e+02
  1924.41792  -1.392392e+02
  1924.41803  7.476082e+01
  1924.41815  3.187608e+02
  1924.41826  5.317608e+02
  1924.41837  7.147608e+02
  1924.41849  9.277608e+02
  1924.41860  8.667608e+02
  1924.41872  6.227608e+02
  1924.41883  3.187608e+02
  1924.41894  -1.082392e+02
  1924.41906  -4.742392e+02
  1924.41917  -7.482392e+02
  1924.41929  -9.312392e+02
  1924.41940  -9.012392e+02
  1924.41951  -7.482392e+02
  1924.41963  -5.352392e+02
  1924.41974  -2.302392e+02
  1924.41985  4.376082e+01
  1924.41997  2.577608e+02
  1924.42008  2.877608e+02
  1924.42020  2.267608e+02
  1924.42031  1.047608e+02
  1924.42042  -7.823918e+01
  1924.42054  -2.302392e+02
  1924.42065  -2.002392e+02
  1924.42077  -1.723918e+01
  1924.42088  1.657608e+02
  1924.42099  4.707608e+02
  1924.42111  7.147608e+02
  1924.42122  8.977608e+02
  1924.42133  8.667608e+02
  1924.42145  6.537608e+02
  1924.42156  3.487608e+02
  1924.42168  4.376082e+01
  1924.42179  -2.912392e+02
  1924.42190  -6.262392e+02
  1924.42202  -8.702392e+02
  1924.42213  -9.312392e+02
  1924.42224  -8.092392e+02
  1924.42236  -5.652392e+02
  1924.42247  -2.912392e+02
  1924.42259  -4.723918e+01
  1924.42270  1.357608e+02
  1924.42281  3.187608e+02
  1924.42293  2.577608e+02
  1924.42304  1.047608e+02
  1924.42316  -4.723918e+01
  1924.42327  -1.692392e+02
  1924.42338  -2.302392e+02
  1924.42350  -1.082392e+02
  1924.42361  1.357608e+02
  1924.42372  3.787608e+02
  1924.42384  6.227608e+02
  1924.42395  8.367608e+02
  1924.42407  9.277608e+02
  1924.42418  8.667608e+02
  1924.42429  6.227608e+02
  1924.42441  3.187608e+02
  1924.42452  -4.723918e+01
  1924.42464  -3.832392e+02
  1924.42475  -7.482392e+02
  1924.42486  -9.312392e+02
  1924.42498  -9.012392e+02
  1924.42509  -6.572392e+02
  1924.42520  -4.432392e+02
  1924.42532  -1.692392e+02
  1924.42543  4.376082e+01
  1924.42555  1.657608e+02
  1924.42566  2.577608e+02
  1924.42577  1.967608e+02
  1924.42589  4.376082e+01
  1924.42600  -1.082392e+02
  1924.42612  -1.692392e+02
  1924.42623  -7.823918e+01
  1924.42634  7.476082e+01
  1924.42646  2.577608e+02
  1924.42657  4.397608e+02
  1924.42668  6.227608e+02
  1924.42680  7.757608e+02
  1924.42691  8.367608e+02
  1924.42703  7.757608e+02
  1924.42714  5.927608e+02
  1924.42725  3.187608e+02
  1924.42737  -4.723918e+01
  1924.42748  -4.742392e+02
  1924.42760  -7.482392e+02
  1924.42771  -8.702392e+02
  1924.42782  -7.792392e+02
  1924.42794  -5.652392e+02
  1924.42805  -3.222392e+02
  1924.42816  -1.392392e+02
  1924.42828  7.476082e+01
  1924.42839  1.967608e+02
  1924.42851  2.577608e+02
  1924.42862  1.967608e+02
  1924.42873  1.376082e+01
  1924.42885  -7.823918e+01
  1924.42896  -1.082392e+02
  1924.42908  -4.723918e+01
  1924.42919  1.047608e+02
  1924.42930  2.877608e+02
  1924.42942  5.007608e+02
  1924.42953  6.537608e+02
  1924.42964  7.447608e+02
  1924.42976  6.837608e+02
  1924.42987  5.007608e+02
  1924.42999  2.877608e+02
  1924.43010  4.376082e+01
  1924.43021  -2.302392e+02
  1924.43033  -4.742392e+02
  1924.43044  -7.482392e+02
  1924.43056  -8.702392e+02
  1924.43067  -7.182392e+02
  1924.43078  -5.352392e+02
  1924.43090  -2.912392e+02
  1924.43101  -1.392392e+02
  1924.43112  1.047608e+02
  1924.43124  2.577608e+02
  1924.43135  2.267608e+02
  1924.43147  1.357608e+02
  1924.43158  1.376082e+01
  1924.43169  -4.723918e+01
  1924.43181  -1.723918e+01
  1924.43192  1.047608e+02
  1924.43204  2.577608e+02
  1924.43215  4.097608e+02
  1924.43226  5.617608e+02
  1924.43238  6.837608e+02
  1924.43249  7.147608e+02
  1924.43260  6.537608e+02
  1924.43272  5.007608e+02
  1924.43283  2.577608e+02
  1924.43295  -1.723918e+01
  1924.43306  -3.522392e+02
  1924.43317  -5.962392e+02
  1924.43329  -7.182392e+02
  1924.43340  -6.572392e+02
  1924.43352  -5.042392e+02
  1924.43363  -3.522392e+02
  1924.43374  -1.692392e+02
  1924.43386  1.376082e+01
  1924.43397  1.657608e+02
  1924.43408  3.187608e+02
  1924.43420  2.877608e+02
  1924.43431  1.967608e+02
  1924.43443  1.357608e+02
  1924.43454  4.376082e+01
  1924.43465  1.376082e+01
  1924.43477  7.476082e+01
  1924.43488  1.357608e+02
  1924.43500  2.267608e+02
  1924.43511  4.397608e+02
  1924.43522  5.617608e+02
  1924.43534  6.227608e+02
  1924.43545  5.617608e+02
  1924.43556  4.097608e+02
  1924.43568  1.967608e+02
  1924.43579  -7.823918e+01
  1924.43591  -4.132392e+02
  1924.43602  -6.262392e+02
  1924.43613  -7.182392e+02
  1924.43625  -6.572392e+02
  1924.43636  -4.742392e+02
  1924.43648  -3.222392e+02
  1924.43659  -1.392392e+02
  1924.43670  1.376082e+01
  1924.43682  1.657608e+02
  1924.43693  2.577608e+02
  1924.43704  2.267608e+02
  1924.43716  1.657608e+02
  1924.43727  1.047608e+02
  1924.43739  4.376082e+01
  1924.43750  1.376082e+01
  1924.43761  4.376082e+01
  1924.43773  1.357608e+02
  1924.43784  2.267608e+02
  1924.43796  3.187608e+02
  1924.43807  3.787608e+02
  1924.43818  4.097608e+02
  1924.43830  3.487608e+02
  1924.43841  2.267608e+02
  1924.43852  4.376082e+01
  1924.43864  -1.692392e+02
  1924.43875  -4.132392e+02
  1924.43887  -6.262392e+02
  1924.43898  -6.872392e+02
  1924.43909  -6.262392e+02
  1924.43921  -4.742392e+02
  1924.43932  -2.912392e+02
  1924.43944  -4.723918e+01
  1924.43955  1.357608e+02
  1924.43966  2.877608e+02
  1924.43978  3.787608e+02
  1924.43989  3.787608e+02
  1924.44000  2.877608e+02
  1924.44012  1.357608e+02
  1924.44023  1.376082e+01
  1924.44035  -7.823918e+01
  1924.44046  -7.823918e+01
  1924.44057  -1.723918e+01
  1924.44069  7.476082e+01
  1924.44080  1.657608e+02
  1924.44092  2.267608e+02
  1924.44103  2.577608e+02
  1924.44114  2.267608e+02
  1924.44126  1.357608e+02
  1924.44137  -4.723918e+01
  1924.44148  -2.302392e+02
  1924.44160  -4.132392e+02
  1924.44171  -5.962392e+02
  1924.44183  -6.872392e+02
  1924.44194  -6.262392e+02
  1924.44205  -4.432392e+02
  1924.44217  -2.612392e+02
  1924.44228  -4.723918e+01
  1924.44240  1.657608e+02
  1924.44251  3.787608e+02
  1924.44262  4.397608e+02
  1924.44274  3.787608e+02
  1924.44285  2.267608e+02
  1924.44296  7.476082e+01
  1924.44308  -1.082392e+02
  1924.44319  -2.302392e+02
  1924.44331  -2.612392e+02
  1924.44342  -2.302392e+02
  1924.44353  -1.392392e+02
  1924.44365  -1.723918e+01
  1924.44376  1.047608e+02
  1924.44388  1.967608e+02
  1924.44399  2.267608e+02
  1924.44410  1.657608e+02
  1924.44422  -1.723918e+01
  1924.44433  -2.302392e+02
  1924.44444  -4.432392e+02
  1924.44456  -6.572392e+02
  1924.44467  -7.482392e+02
  1924.44479  -7.182392e+02
  1924.44490  -5.352392e+02
  1924.44501  -2.002392e+02
  1924.44513  4.376082e+01
  1924.44524  3.187608e+02
  1924.44536  5.317608e+02
  1924.44547  5.927608e+02
  1924.44558  5.007608e+02
  1924.44570  2.877608e+02
  1924.44581  4.376082e+01
  1924.44592  -1.392392e+02
  1924.44604  -2.912392e+02
  1924.44615  -4.132392e+02
  1924.44627  -4.432392e+02
  1924.44638  -3.222392e+02
  1924.44649  -1.392392e+02
  1924.44661  4.376082e+01
  1924.44672  1.967608e+02
  1924.44684  2.877608e+02
  1924.44695  1.967608e+02
  1924.44706  4.376082e+01
  1924.44718  -1.392392e+02
  1924.44729  -2.912392e+02
  1924.44740  -4.132392e+02
  1924.44752  -4.742392e+02
  1924.44763  -4.132392e+02
  1924.44775  -2.302392e+02
  1924.44786  1.376082e+01
  1924.44797  3.187608e+02
  1924.44809  6.227608e+02
  1924.44820  7.757608e+02
  1924.44832  7.757608e+02
  1924.44843  5.617608e+02
  1924.44854  2.877608e+02
  1924.44866  -4.723918e+01
  1924.44877  -3.222392e+02
  1924.44888  -5.352392e+02
  1924.44900  -6.572392e+02
  1924.44911  -6.872392e+02
  1924.44923  -5.042392e+02
  1924.44934  -2.302392e+02
  1924.44945  1.376082e+01
  1924.44957  2.267608e+02
  1924.44968  3.187608e+02
  1924.44980  2.577608e+02
  1924.44991  7.476082e+01
  1924.45002  -1.692392e+02
  1924.45014  -4.132392e+02
  1924.45025  -5.652392e+02
  1924.45036  -5.352392e+02
  1924.45048  -3.832392e+02
  1924.45059  -1.692392e+02
  1924.45071  1.657608e+02
  1924.45082  4.707608e+02
  1924.45093  7.757608e+02
  1924.45105  9.277608e+02
  1924.45116  8.367608e+02
  1924.45128  5.617608e+02
  1924.45139  2.267608e+02
  1924.45150  -1.692392e+02
  1924.45162  -5.652392e+02
  1924.45173  -8.092392e+02
  1924.45184  -9.312392e+02
  1924.45196  -8.702392e+02
  1924.45207  -5.652392e+02
  1924.45219  -2.612392e+02
  1924.45230  7.476082e+01
  1924.45241  2.877608e+02
  1924.45253  3.487608e+02
  1924.45264  2.877608e+02
  1924.45276  1.047608e+02
  1924.45287  -1.392392e+02
  1924.45298  -4.132392e+02
  1924.45310  -5.652392e+02
  1924.45321  -5.352392e+02
  1924.45332  -2.912392e+02
  1924.45344  -1.723918e+01
  1924.45355  3.787608e+02
  1924.45367  6.837608e+02
  1924.45378  9.587608e+02
  1924.45389  1.049761e+03
  1924.45401  8.667608e+02
  1924.45412  5.007608e+02
  1924.45423  7.476082e+01
  1924.45435  -4.132392e+02
  1924.45446  -7.792392e+02
  1924.45458  -1.053239e+03
  1924.45469  -1.145239e+03
  1924.45480  -9.622392e+02
  1924.45492  -5.962392e+02
  1924.45503  -2.302392e+02
  1924.45515  7.476082e+01
  1924.45526  3.187608e+02
  1924.45537  4.097608e+02
  1924.45549  3.187608e+02
  1924.45560  1.357608e+02
  1924.45571  -1.082392e+02
  1924.45583  -3.832392e+02
  1924.45594  -5.042392e+02
  1924.45606  -4.132392e+02
  1924.45617  -1.692392e+02
  1924.45628  1.047608e+02
  1924.45640  5.007608e+02
  1924.45651  8.977608e+02
  1924.45663  1.171761e+03
  1924.45674  1.171761e+03
  1924.45685  9.587608e+02
  1924.45697  5.007608e+02
  1924.45708  -1.723918e+01
  1924.45719  -5.352392e+02
  1924.45731  -9.622392e+02
  1924.45742  -1.205239e+03
  1924.45754  -1.266239e+03
  1924.45765  -1.023239e+03
  1924.45776  -6.262392e+02
  1924.45788  -2.002392e+02
  1924.45799  1.357608e+02
  1924.45811  3.487608e+02
  1924.45822  4.097608e+02
  1924.45833  2.877608e+02
  1924.45845  7.476082e+01
  1924.45856  -1.692392e+02
  1924.45867  -4.432392e+02
  1924.45879  -4.742392e+02
  1924.45890  -2.912392e+02
  1924.45902  -1.723918e+01
  1924.45913  3.487608e+02
  1924.45924  7.447608e+02
  1924.45936  1.080761e+03
  1924.45947  1.232761e+03
  1924.45959  1.110761e+03
  1924.45970  7.447608e+02
  1924.45981  2.577608e+02
  1924.45993  -2.912392e+02
  1924.46004  -7.792392e+02
  1924.46015  -1.145239e+03
  1924.46027  -1.327239e+03
  1924.46038  -1.327239e+03
  1924.46050  -1.023239e+03
  1924.46061  -6.262392e+02
  1924.46072  -2.612392e+02
  1924.46084  1.047608e+02
  1924.46095  3.487608e+02
  1924.46107  4.097608e+02
  1924.46118  2.877608e+02
  1924.46129  7.476082e+01
  1924.46141  -1.392392e+02
  1924.46152  -3.522392e+02
  1924.46163  -4.132392e+02
  1924.46175  -2.912392e+02
  1924.46186  -4.723918e+01
  1924.46198  3.787608e+02
  1924.46209  7.757608e+02
  1924.46220  1.049761e+03
  1924.46232  1.171761e+03
  1924.46243  1.049761e+03
  1924.46255  7.447608e+02
  1924.46266  2.577608e+02
  1924.46277  -3.222392e+02
  1924.46289  -8.402392e+02
  1924.46300  -1.175239e+03
  1924.46311  -1.358239e+03
  1924.46323  -1.297239e+03
  1924.46334  -9.312392e+02
  1924.46346  -5.042392e+02
  1924.46357  -1.082392e+02
  1924.46368  1.967608e+02
  1924.46380  3.787608e+02
  1924.46391  4.097608e+02
  1924.46403  2.877608e+02
  1924.46414  4.376082e+01
  1924.46425  -2.002392e+02
  1924.46437  -3.832392e+02
  1924.46448  -3.832392e+02
  1924.46459  -1.392392e+02
  1924.46471  1.967608e+02
  1924.46482  5.317608e+02
  1924.46494  8.667608e+02
  1924.46505  1.140761e+03
  1924.46516  1.201761e+03
  1924.46528  1.019761e+03
  1924.46539  5.317608e+02
  1924.46551  7.476082e+01
  1924.46562  -4.742392e+02
  1924.46573  -8.402392e+02
  1924.46585  -1.114239e+03
  1924.46596  -1.266239e+03
  1924.46607  -1.175239e+03
  1924.46619  -8.402392e+02
  1924.46630  -4.132392e+02
  1924.46642  -7.823918e+01
  1924.46653  1.967608e+02
  1924.46664  4.397608e+02
  1924.46676  4.707608e+02
  1924.46687  3.187608e+02
  1924.46699  7.476082e+01
  1924.46710  -1.082392e+02
  1924.46721  -2.302392e+02
  1924.46733  -2.612392e+02
  1924.46744  -1.692392e+02
  1924.46755  4.376082e+01
  1924.46767  3.787608e+02
  1924.46778  6.837608e+02
  1924.46790  9.587608e+02
  1924.46801  1.049761e+03
  1924.46812  8.667608e+02
  1924.46824  5.317608e+02
  1924.46835  4.376082e+01
  1924.46847  -4.132392e+02
  1924.46858  -8.092392e+02
  1924.46869  -1.053239e+03
  1924.46881  -1.114239e+03
  1924.46892  -1.053239e+03
  1924.46903  -7.482392e+02
  1924.46915  -4.132392e+02
  1924.46926  -7.823918e+01
  1924.46938  2.577608e+02
  1924.46949  4.707608e+02
  1924.46960  4.397608e+02
  1924.46972  2.577608e+02
  1924.46983  1.047608e+02
  1924.46995  -7.823918e+01
  1924.47006  -1.692392e+02
  1924.47017  -1.392392e+02
  1924.47029  1.376082e+01
  1924.47040  1.967608e+02
  1924.47051  4.397608e+02
  1924.47063  6.537608e+02
  1924.47074  8.367608e+02
  1924.47086  8.057608e+02
  1924.47097  5.617608e+02
  1924.47108  2.877608e+02
  1924.47120  -7.823918e+01
  1924.47131  -4.132392e+02
  1924.47143  -7.482392e+02
  1924.47154  -9.312392e+02
  1924.47165  -9.922392e+02
  1924.47177  -8.092392e+02
  1924.47188  -5.042392e+02
  1924.47199  -2.612392e+02
  1924.47211  4.376082e+01
  1924.47222  3.187608e+02
  1924.47234  4.707608e+02
  1924.47245  4.707608e+02
  1924.47256  3.187608e+02
  1924.47268  1.357608e+02
  1924.47279  -4.723918e+01
  1924.47291  -1.392392e+02
  1924.47302  -1.692392e+02
  1924.47313  1.376082e+01
  1924.47325  1.047608e+02
  1924.47336  2.877608e+02
  1924.47347  4.707608e+02
  1924.47359  5.927608e+02
  1924.47370  6.227608e+02
  1924.47382  4.397608e+02
  1924.47393  1.967608e+02
  1924.47404  -4.723918e+01
  1924.47416  -3.222392e+02
  1924.47427  -5.962392e+02
  1924.47439  -7.792392e+02
  1924.47450  -8.092392e+02
  1924.47461  -6.872392e+02
  1924.47473  -4.742392e+02
  1924.47484  -2.002392e+02
  1924.47495  4.376082e+01
  1924.47507  2.577608e+02
  1924.47518  4.707608e+02
  1924.47530  4.397608e+02
  1924.47541  2.877608e+02
  1924.47552  1.357608e+02
  1924.47564  -1.723918e+01
  1924.47575  -1.392392e+02
  1924.47587  -1.692392e+02
  1924.47598  -1.082392e+02
  1924.47609  1.376082e+01
  1924.47621  1.357608e+02
  1924.47632  2.577608e+02
  1924.47643  3.787608e+02
  1924.47655  4.097608e+02
  1924.47666  2.877608e+02
  1924.47678  1.047608e+02
  1924.47689  -1.082392e+02
  1924.47700  -3.522392e+02
  1924.47712  -5.652392e+02
  1924.47723  -6.572392e+02
  1924.47735  -6.572392e+02
  1924.47746  -5.352392e+02
  1924.47757  -3.522392e+02
  1924.47769  -7.823918e+01
  1924.47780  1.357608e+02
  1924.47791  3.487608e+02
  1924.47803  5.317608e+02
  1924.47814  5.007608e+02
  1924.47826  3.787608e+02
  1924.47837  1.967608e+02
  1924.47848  4.376082e+01
  1924.47860  -1.082392e+02
  1924.47871  -2.302392e+02
  1924.47883  -2.612392e+02
  1924.47894  -1.692392e+02
  1924.47905  -4.723918e+01
  1924.47917  7.476082e+01
  1924.47928  1.967608e+02
  1924.47939  2.577608e+02
  1924.47951  1.967608e+02
  1924.47962  4.376082e+01
  1924.47974  -1.392392e+02
  1924.47985  -2.912392e+02
  1924.47996  -4.432392e+02
  1924.48008  -5.352392e+02
  1924.48019  -5.652392e+02
  1924.48031  -4.132392e+02
  1924.48042  -2.302392e+02
  1924.48053  1.376082e+01
  1924.48065  2.267608e+02
  1924.48076  4.397608e+02
  1924.48087  5.617608e+02
  1924.48099  5.317608e+02
  1924.48110  4.097608e+02
  1924.48122  2.267608e+02
  1924.48133  1.376082e+01
  1924.48144  -1.692392e+02
  1924.48156  -3.222392e+02
  1924.48167  -3.832392e+02
  1924.48179  -3.222392e+02
  1924.48190  -2.002392e+02
  1924.48201  -4.723918e+01
  1924.48213  7.476082e+01
  1924.48224  1.967608e+02
  1924.48235  1.967608e+02
  1924.48247  7.476082e+01
  1924.48258  -4.723918e+01
  1924.48270  -2.002392e+02
  1924.48281  -3.222392e+02
  1924.48292  -4.432392e+02
  1924.48304  -4.132392e+02
  1924.48315  -2.912392e+02
  1924.48327  -1.082392e+02
  1924.48338  1.357608e+02
  1924.48349  3.487608e+02
  1924.48361  5.317608e+02
  1924.48372  5.927608e+02
  1924.48383  5.007608e+02
  1924.48395  3.487608e+02
  1924.48406  1.357608e+02
  1924.48418  -7.823918e+01
  1924.48429  -3.222392e+02
  1924.48440  -4.742392e+02
  1924.48452  -5.352392e+02
  1924.48463  -4.742392e+02
  1924.48474  -3.222392e+02
  1924.48486  -1.692392e+02
  1924.48497  -1.723918e+01
  1924.48509  1.357608e+02
  1924.48520  1.657608e+02
  1924.48531  1.047608e+02
  1924.48543  -1.723918e+01
  1924.48554  -1.392392e+02
  1924.48566  -2.912392e+02
  1924.48577  -4.132392e+02
  1924.48588  -3.832392e+02
  1924.48600  -2.302392e+02
  1924.48611  -4.723918e+01
  1924.48622  1.967608e+02
  1924.48634  3.787608e+02
  1924.48645  5.617608e+02
  1924.48657  6.227608e+02
  1924.48668  5.007608e+02
  1924.48679  3.187608e+02
  1924.48691  1.047608e+02
  1924.48702  -1.082392e+02
  1924.48714  -2.912392e+02
  1924.48725  -4.742392e+02
  1924.48736  -5.962392e+02
  1924.48748  -6.572392e+02
  1924.48759  -5.352392e+02
  1924.48770  -2.912392e+02
  1924.48782  -7.823918e+01
  1924.48793  1.357608e+02
  1924.48805  1.967608e+02
  1924.48816  1.357608e+02
  1924.48827  1.376082e+01
  1924.48839  -1.392392e+02
  1924.48850  -2.912392e+02
  1924.48862  -3.222392e+02
  1924.48873  -2.302392e+02
  1924.48884  -7.823918e+01
  1924.48896  1.357608e+02
  1924.48907  3.787608e+02
  1924.48918  5.927608e+02
  1924.48930  7.757608e+02
  1924.48941  7.447608e+02
  1924.48953  5.317608e+02
  1924.48964  2.877608e+02
  1924.48975  -1.723918e+01
  1924.48987  -3.522392e+02
  1924.48998  -6.262392e+02
  1924.49010  -7.792392e+02
  1924.49021  -7.482392e+02
  1924.49032  -5.962392e+02
  1924.49044  -3.832392e+02
  1924.49055  -1.692392e+02
  1924.49066  4.376082e+01
  1924.49078  1.967608e+02
  1924.49089  2.267608e+02
  1924.49101  1.357608e+02
  1924.49112  -1.723918e+01
  1924.49123  -1.392392e+02
  1924.49135  -2.302392e+02
  1924.49146  -2.612392e+02
  1924.49158  -1.082392e+02
  1924.49169  7.476082e+01
  1924.49180  3.187608e+02
  1924.49192  5.617608e+02
  1924.49203  7.447608e+02
  1924.49214  8.367608e+02
  1924.49226  7.447608e+02
  1924.49237  5.007608e+02
  1924.49249  1.357608e+02
  1924.49260  -2.302392e+02
  1924.49271  -5.652392e+02
  1924.49283  -7.792392e+02
  1924.49294  -8.702392e+02
  1924.49306  -8.092392e+02
  1924.49317  -5.962392e+02
  1924.49328  -3.222392e+02
  1924.49340  -7.823918e+01
  1924.49351  1.657608e+02
  1924.49362  2.267608e+02
  1924.49374  2.267608e+02
  1924.49385  1.047608e+02
  1924.49397  -4.723918e+01
  1924.49408  -1.692392e+02
  1924.49419  -2.302392e+02
  1924.49431  -1.392392e+02
  1924.49442  -1.723918e+01
  1924.49454  2.577608e+02
  1924.49465  5.007608e+02
  1924.49476  7.447608e+02
  1924.49488  8.667608e+02
  1924.49499  8.057608e+02
  1924.49510  6.227608e+02
  1924.49522  2.577608e+02
  1924.49533  -1.082392e+02
  1924.49545  -4.742392e+02
  1924.49556  -7.182392e+02
  1924.49567  -9.012392e+02
  1924.49579  -9.312392e+02
  1924.49590  -7.792392e+02
  1924.49602  -5.352392e+02
  1924.49613  -2.612392e+02
  1924.49624  4.376082e+01
  1924.49636  1.967608e+02
  1924.49647  2.577608e+02
  1924.49658  1.967608e+02
  1924.49670  4.376082e+01
  1924.49681  -7.823918e+01
  1924.49693  -1.692392e+02
  1924.49704  -2.302392e+02
  1924.49715  -1.082392e+02
  1924.49727  1.357608e+02
  1924.49738  3.487608e+02
  1924.49750  5.927608e+02
  1924.49761  8.057608e+02
  1924.49772  8.977608e+02
  1924.49784  8.057608e+02
  1924.49795  5.007608e+02
  1924.49806  1.357608e+02
  1924.49818  -2.612392e+02
  1924.49829  -6.872392e+02
  1924.49841  -8.702392e+02
  1924.49852  -9.622392e+02
  1924.49863  -8.402392e+02
  1924.49875  -6.572392e+02
  1924.49886  -3.222392e+02
  1924.49898  -4.723918e+01
  1924.49909  1.967608e+02
  1924.49920  2.577608e+02
  1924.49932  3.187608e+02
  1924.49943  1.967608e+02
  1924.49954  4.376082e+01
  1924.49966  -7.823918e+01
  1924.49977  -1.692392e+02
  1924.49989  -1.082392e+02
  1924.50000  1.376082e+01
  1924.50011  2.577608e+02
  1924.50023  5.317608e+02
  1924.50034  7.757608e+02
  1924.50046  9.277608e+02
  1924.50057  9.277608e+02
  1924.50068  6.837608e+02
  1924.50080  3.787608e+02
  1924.50091  -1.723918e+01
  1924.50102  -4.132392e+02
  1924.50114  -7.482392e+02
  1924.50125  -9.012392e+02
  1924.50137  -9.312392e+02
  1924.50148  -7.792392e+02
  1924.50159  -5.042392e+02
  1924.50171  -2.002392e+02
  1924.50182  1.047608e+02
  1924.50194  2.877608e+02
  1924.50205  3.487608e+02
  1924.50216  2.877608e+02
  1924.50228  1.657608e+02
  1924.50239  4.376082e+01
  1924.50250  -7.823918e+01
  1924.50262  -1.082392e+02
  1924.50273  1.376082e+01
  1924.50285  1.967608e+02
  1924.50296  5.007608e+02
  1924.50307  7.447608e+02
  1924.50319  8.977608e+02
  1924.50330  9.587608e+02
  1924.50342  8.057608e+02
  1924.50353  5.617608e+02
  1924.50364  1.967608e+02
  1924.50376  -2.002392e+02
  1924.50387  -6.262392e+02
  1924.50398  -8.702392e+02
  1924.50410  -9.622392e+02
  1924.50421  -8.402392e+02
  1924.50433  -6.262392e+02
  1924.50444  -3.222392e+02
  1924.50455  -4.723918e+01
  1924.50467  1.967608e+02
  1924.50478  2.877608e+02
  1924.50490  3.187608e+02
  1924.50501  2.267608e+02
  1924.50512  7.476082e+01
  1924.50524  -4.723918e+01
  1924.50535  -1.082392e+02
  1924.50546  -7.823918e+01
  1924.50558  4.376082e+01
  1924.50569  2.877608e+02
  1924.50581  5.617608e+02
  1924.50592  7.757608e+02
  1924.50603  8.667608e+02
  1924.50615  8.667608e+02
  1924.50626  6.837608e+02
  1924.50638  3.487608e+02
  1924.50649  -1.723918e+01
  1924.50660  -3.832392e+02
  1924.50672  -6.872392e+02
  1924.50683  -8.702392e+02
  1924.50694  -8.702392e+02
  1924.50706  -7.182392e+02
  1924.50717  -4.742392e+02
  1924.50729  -1.692392e+02
  1924.50740  7.476082e+01
  1924.50751  2.577608e+02
  1924.50763  3.187608e+02
  1924.50774  2.877608e+02
  1924.50786  1.967608e+02
  1924.50797  4.376082e+01
  1924.50808  -7.823918e+01
  1924.50820  -1.082392e+02
  1924.50831  1.376082e+01
  1924.50842  1.967608e+02
  1924.50854  4.397608e+02
  1924.50865  6.537608e+02
  1924.50877  8.057608e+02
  1924.50888  8.667608e+02
  1924.50899  7.447608e+02
  1924.50911  5.007608e+02
  1924.50922  1.657608e+02
  1924.50934  -1.692392e+02
  1924.50945  -5.352392e+02
  1924.50956  -7.792392e+02
  1924.50968  -8.402392e+02
  1924.50979  -7.792392e+02
  1924.50990  -5.962392e+02
  1924.51002  -3.522392e+02
  1924.51013  -4.723918e+01
  1924.51025  1.657608e+02
  1924.51036  2.877608e+02
  1924.51047  3.487608e+02
  1924.51059  2.877608e+02
  1924.51070  1.967608e+02
  1924.51082  7.476082e+01
  1924.51093  -4.723918e+01
  1924.51104  -7.823918e+01
  1924.51116  1.376082e+01
  1924.51127  1.967608e+02
  1924.51138  3.787608e+02
  1924.51150  5.927608e+02
  1924.51161  7.447608e+02
  1924.51173  8.057608e+02
  1924.51184  6.537608e+02
  1924.51195  4.397608e+02
  1924.51207  1.357608e+02
  1924.51218  -2.002392e+02
  1924.51230  -5.042392e+02
  1924.51241  -6.872392e+02
  1924.51252  -7.182392e+02
  1924.51264  -6.872392e+02
  1924.51275  -4.742392e+02
  1924.51286  -2.302392e+02
  1924.51298  4.376082e+01
  1924.51309  2.577608e+02
  1924.51321  3.787608e+02
  1924.51332  4.097608e+02
  1924.51343  3.787608e+02
  1924.51355  1.967608e+02
  1924.51366  1.047608e+02
  1924.51378  -1.723918e+01
  1924.51389  1.376082e+01
  1924.51400  1.357608e+02
  1924.51412  2.877608e+02
  1924.51423  4.397608e+02
  1924.51434  5.927608e+02
  1924.51446  7.147608e+02
  1924.51457  6.537608e+02
  1924.51469  5.007608e+02
  1924.51480  2.877608e+02
  1924.51491  1.376082e+01
  1924.51503  -2.612392e+02
  1924.51514  -5.042392e+02
  1924.51526  -6.262392e+02
  1924.51537  -6.572392e+02
  1924.51548  -5.352392e+02
  1924.51560  -3.522392e+02
  1924.51571  -1.082392e+02
  1924.51582  1.047608e+02
  1924.51594  2.877608e+02
  1924.51605  3.787608e+02
  1924.51617  3.787608e+02
  1924.51628  2.877608e+02
  1924.51639  1.657608e+02
  1924.51651  4.376082e+01
  1924.51662  -4.723918e+01
  1924.51673  -7.823918e+01
  1924.51685  -1.723918e+01
  1924.51696  7.476082e+01
  1924.51708  2.877608e+02
  1924.51719  3.787608e+02
  1924.51730  4.707608e+02
  1924.51742  4.397608e+02
  1924.51753  3.487608e+02
  1924.51765  1.657608e+02
  1924.51776  -1.082392e+02
  1924.51787  -3.222392e+02
  1924.51799  -5.652392e+02
  1924.51810  -6.572392e+02
  1924.51821  -6.262392e+02
  1924.51833  -4.742392e+02
  1924.51844  -2.912392e+02
  1924.51856  -4.723918e+01
  1924.51867  2.267608e+02
  1924.51878  3.787608e+02
  1924.51890  5.007608e+02
  1924.51901  5.007608e+02
  1924.51913  3.787608e+02
  1924.51924  2.267608e+02
  1924.51935  4.376082e+01
  1924.51947  -4.723918e+01
  1924.51958  -1.082392e+02
  1924.51969  -7.823918e+01
  1924.51981  1.376082e+01
  1924.51992  1.357608e+02
  1924.52004  1.967608e+02
  1924.52015  2.877608e+02
  1924.52026  2.877608e+02
  1924.52038  1.967608e+02
  1924.52049  4.376082e+01
  1924.52061  -1.082392e+02
  1924.52072  -3.522392e+02
  1924.52083  -5.042392e+02
  1924.52095  -5.652392e+02
  1924.52106  -5.652392e+02
  1924.52117  -4.432392e+02
  1924.52129  -2.302392e+02
  1924.52140  4.376082e+01
  1924.52152  2.577608e+02
  1924.52163  4.707608e+02
  1924.52174  5.317608e+02
  1924.52186  5.007608e+02
  1924.52197  3.487608e+02
  1924.52209  1.657608e+02
  1924.52220  -1.723918e+01
  1924.52231  -1.692392e+02
  1924.52243  -2.912392e+02
  1924.52254  -3.222392e+02
  1924.52265  -2.912392e+02
  1924.52277  -1.692392e+02
  1924.52288  -1.723918e+01
  1924.52300  1.047608e+02
  1924.52311  1.657608e+02
  1924.52322  1.357608e+02
  1924.52334  4.376082e+01
  1924.52345  -1.392392e+02
  1924.52357  -2.912392e+02
  1924.52368  -4.132392e+02
  1924.52379  -5.042392e+02
  1924.52391  -4.432392e+02
  1924.52402  -3.222392e+02
  1924.52413  -7.823918e+01
  1924.52425  1.967608e+02
  1924.52436  4.397608e+02
  1924.52448  5.617608e+02
  1924.52459  6.227608e+02
  1924.52470  5.317608e+02
  1924.52482  3.787608e+02
  1924.52493  1.357608e+02
  1924.52505  -1.082392e+02
  1924.52516  -3.522392e+02
  1924.52527  -5.042392e+02
  1924.52539  -5.352392e+02
  1924.52550  -4.742392e+02
  1924.52561  -3.222392e+02
  1924.52573  -1.392392e+02
  1924.52584  4.376082e+01
  1924.52596  1.657608e+02
  1924.52607  1.657608e+02
  1924.52618  7.476082e+01
  1924.52630  -1.082392e+02
  1924.52641  -2.302392e+02
  1924.52653  -3.832392e+02
  1924.52664  -4.432392e+02
  1924.52675  -4.132392e+02
  1924.52687  -2.612392e+02
  1924.52698  1.376082e+01
  1924.52709  3.187608e+02
  1924.52721  5.317608e+02
  1924.52732  7.147608e+02
  1924.52744  7.757608e+02
  1924.52755  6.837608e+02
  1924.52766  4.707608e+02
  1924.52778  1.657608e+02
  1924.52789  -1.392392e+02
  1924.52801  -4.432392e+02
  1924.52812  -6.872392e+02
  1924.52823  -7.792392e+02
  1924.52835  -6.872392e+02
  1924.52846  -5.042392e+02
  1924.52857  -2.612392e+02
  1924.52869  -4.723918e+01
  1924.52880  1.357608e+02
  1924.52892  1.967608e+02
  1924.52903  1.357608e+02
  1924.52914  -1.723918e+01
  1924.52926  -1.392392e+02
  1924.52937  -2.612392e+02
  1924.52949  -3.522392e+02
  1924.52960  -2.612392e+02
  1924.52971  -1.082392e+02
  1924.52983  1.657608e+02
  1924.52994  4.397608e+02
  1924.53005  7.147608e+02
  1924.53017  9.277608e+02
  1924.53028  9.587608e+02
  1924.53040  8.057608e+02
  1924.53051  5.007608e+02
  1924.53062  1.357608e+02
  1924.53074  -2.912392e+02
  1924.53085  -6.872392e+02
  1924.53097  -9.012392e+02
  1924.53108  -9.922392e+02
  1924.53119  -9.012392e+02
  1924.53131  -5.652392e+02
  1924.53142  -2.912392e+02
  1924.53153  1.376082e+01
  1924.53165  1.967608e+02
  1924.53176  2.267608e+02
  1924.53188  1.967608e+02
  1924.53199  4.376082e+01
  1924.53210  -1.392392e+02
  1924.53222  -2.912392e+02
  1924.53233  -3.522392e+02
  1924.53245  -2.912392e+02
  1924.53256  -4.723918e+01
  1924.53267  2.577608e+02
  1924.53279  6.227608e+02
  1924.53290  8.667608e+02
  1924.53301  1.080761e+03
  1924.53313  1.049761e+03
  1924.53324  7.987608e+02
  1924.53336  3.787608e+02
  1924.53347  -7.823918e+01
  1924.53358  -5.962392e+02
  1924.53370  -9.622392e+02
  1924.53381  -1.114239e+03
  1924.53393  -1.114239e+03
  1924.53404  -9.312392e+02
  1924.53415  -6.262392e+02
  1924.53427  -2.612392e+02
  1924.53438  1.376082e+01
  1924.53449  2.877608e+02
  1924.53461  3.487608e+02
  1924.53472  2.577608e+02
  1924.53484  7.476082e+01
  1924.53495  -1.392392e+02
  1924.53506  -2.912392e+02
  1924.53518  -3.222392e+02
  1924.53529  -2.002392e+02
  1924.53541  4.376082e+01
  1924.53552  3.487608e+02
  1924.53563  7.147608e+02
  1924.53575  1.049761e+03
  1924.53586  1.201761e+03
  1924.53597  1.110761e+03
  1924.53609  8.057608e+02
  1924.53620  3.187608e+02
  1924.53632  -1.692392e+02
  1924.53643  -7.182392e+02
  1924.53654  -1.084239e+03
  1924.53666  -1.266239e+03
  1924.53677  -1.236239e+03
  1924.53689  -9.622392e+02
  1924.53700  -5.352392e+02
  1924.53711  -1.392392e+02
  1924.53723  1.967608e+02
  1924.53734  3.787608e+02
  1924.53745  4.097608e+02
  1924.53757  2.577608e+02
  1924.53768  4.376082e+01
  1924.53780  -1.392392e+02
  1924.53791  -3.222392e+02
  1924.53802  -3.222392e+02
  1924.53814  -1.692392e+02
  1924.53825  1.657608e+02
  1924.53837  5.617608e+02
  1924.53848  9.277608e+02
  1924.53859  1.171761e+03
  1924.53871  1.293761e+03
  1924.53882  1.080761e+03
  1924.53893  6.837608e+02
  1924.53905  1.357608e+02
  1924.53916  -4.132392e+02
  1924.53928  -9.012392e+02
  1924.53939  -1.205239e+03
  1924.53950  -1.297239e+03
  1924.53962  -1.175239e+03
  1924.53973  -8.702392e+02
  1924.53985  -4.432392e+02
  1924.53996  -1.723918e+01
  1924.54007  2.877608e+02
  1924.54019  4.397608e+02
  1924.54030  4.707608e+02
  1924.54041  3.487608e+02
  1924.54053  1.357608e+02
  1924.54064  -1.082392e+02
  1924.54076  -3.222392e+02
  1924.54087  -3.522392e+02
  1924.54098  -1.692392e+02
  1924.54110  1.047608e+02
  1924.54121  5.007608e+02
  1924.54133  8.667608e+02
  1924.54144  1.171761e+03
  1924.54155  1.232761e+03
  1924.54167  1.110761e+03
  1924.54178  7.447608e+02
  1924.54189  1.967608e+02
  1924.54201  -3.832392e+02
  1924.54212  -9.012392e+02
  1924.54224  -1.236239e+03
  1924.54235  -1.266239e+03
  1924.54246  -1.114239e+03
  1924.54258  -8.092392e+02
  1924.54269  -4.132392e+02
  1924.54281  4.376082e+01
  1924.54292  3.487608e+02
  1924.54303  5.007608e+02
  1924.54315  4.397608e+02
  1924.54326  2.577608e+02
  1924.54337  4.376082e+01
  1924.54349  -2.002392e+02
  1924.54360  -3.222392e+02
  1924.54372  -2.912392e+02
  1924.54383  -7.823918e+01
  1924.54394  2.577608e+02
  1924.54406  5.927608e+02
  1924.54417  8.977608e+02
  1924.54429  1.110761e+03
  1924.54440  1.080761e+03
  1924.54451  7.757608e+02
  1924.54463  3.487608e+02
  1924.54474  -1.392392e+02
  1924.54485  -5.352392e+02
  1924.54497  -9.922392e+02
  1924.54508  -1.175239e+03
  1924.54520  -1.175239e+03
  1924.54531  -9.312392e+02
  1924.54542  -5.962392e+02
  1924.54554  -2.612392e+02
  1924.54565  7.476082e+01
  1924.54577  3.787608e+02
  1924.54588  5.007608e+02
  1924.54599  3.787608e+02
  1924.54611  1.967608e+02
  1924.54622  -4.723918e+01
  1924.54633  -2.912392e+02
  1924.54645  -4.132392e+02
  1924.54656  -3.522392e+02
  1924.54668  -1.392392e+02
  1924.54679  1.657608e+02
  1924.54690  4.707608e+02
  1924.54702  7.757608e+02
  1924.54713  9.587608e+02
  1924.54724  8.667608e+02
  1924.54736  6.537608e+02
  1924.54747  2.877608e+02
  1924.54759  -1.692392e+02
  1924.54770  -6.572392e+02
  1924.54781  -9.622392e+02
  1924.54793  -1.145239e+03
  1924.54804  -1.084239e+03
  1924.54816  -8.702392e+02
  1924.54827  -5.042392e+02
  1924.54838  -1.392392e+02
  1924.54850  1.657608e+02
  1924.54861  4.097608e+02
  1924.54872  4.707608e+02
  1924.54884  4.097608e+02
  1924.54895  1.967608e+02
  1924.54907  -1.723918e+01
  1924.54918  -2.302392e+02
  1924.54929  -3.522392e+02
  1924.54941  -3.222392e+02
  1924.54952  -1.392392e+02
  1924.54964  1.357608e+02
  1924.54975  4.097608e+02
  1924.54986  6.227608e+02
  1924.54998  7.147608e+02
  1924.55009  6.837608e+02
  1924.55020  4.707608e+02
  1924.55032  1.657608e+02
  1924.55043  -2.612392e+02
  1924.55055  -6.262392e+02
  1924.55066  -8.702392e+02
  1924.55077  -9.622392e+02
  1924.55089  -8.402392e+02
  1924.55100  -5.962392e+02
  1924.55112  -2.912392e+02
  1924.55123  1.376082e+01
  1924.55134  2.877608e+02
  1924.55146  4.707608e+02
  1924.55157  4.707608e+02
  1924.55168  3.487608e+02
  1924.55180  1.657608e+02
  1924.55191  -7.823918e+01
  1924.55203  -2.612392e+02
  1924.55214  -3.222392e+02
  1924.55225  -2.612392e+02
  1924.55237  -7.823918e+01
  1924.55248  1.047608e+02
  1924.55260  3.187608e+02
  1924.55271  4.707608e+02
  1924.55282  5.317608e+02
  1924.55294  3.187608e+02
  1924.55305  1.967608e+02
  1924.55316  -7.823918e+01
  1924.55328  -3.832392e+02
  1924.55339  -6.262392e+02
  1924.55351  -8.092392e+02
  1924.55362  -8.402392e+02
  1924.55373  -7.182392e+02
  1924.55385  -5.352392e+02
  1924.55396  -2.302392e+02
  1924.55408  7.476082e+01
  1924.55419  2.877608e+02
  1924.55430  4.097608e+02
  1924.55442  4.397608e+02
  1924.55453  3.487608e+02
  1924.55464  1.357608e+02
  1924.55476  -4.723918e+01
  1924.55487  -2.002392e+02
  1924.55499  -3.222392e+02
  1924.55510  -2.912392e+02
  1924.55521  -2.002392e+02
  1924.55533  -1.082392e+02
  1924.55544  4.376082e+01
  1924.55556  1.657608e+02
  1924.55567  2.267608e+02
  1924.55578  1.967608e+02
  1924.55590  7.476082e+01
  1924.55601  -1.082392e+02
  1924.55612  -3.522392e+02
  1924.55624  -5.352392e+02
  1924.55635  -5.962392e+02
  1924.55647  -5.962392e+02
  1924.55658  -5.042392e+02
  1924.55669  -3.222392e+02
  1924.55681  -1.082392e+02
  1924.55692  1.357608e+02
  1924.55704  3.187608e+02
  1924.55715  4.397608e+02
  1924.55726  4.397608e+02
  1924.55738  3.187608e+02
  1924.55749  1.657608e+02
  1924.55760  -1.723918e+01
  1924.55772  -2.002392e+02
  1924.55783  -2.912392e+02
  1924.55795  -3.222392e+02
  1924.55806  -2.612392e+02
  1924.55817  -1.692392e+02
  1924.55829  -1.082392e+02
  1924.55840  -1.723918e+01
  1924.55852  7.476082e+01
  1924.55863  7.476082e+01
  1924.55874  -1.723918e+01
  1924.55886  -1.392392e+02
  1924.55897  -2.612392e+02
  1924.55908  -3.832392e+02
  1924.55920  -4.742392e+02
  1924.55931  -4.432392e+02
  1924.55943  -2.912392e+02
  1924.55954  -1.692392e+02
  1924.55965  4.376082e+01
  1924.55977  2.577608e+02
  1924.55988  4.397608e+02
  1924.56000  5.317608e+02
  1924.56011  5.007608e+02
  1924.56022  3.787608e+02
  1924.56034  2.267608e+02
  1924.56045  1.376082e+01
  1924.56056  -1.692392e+02
  1924.56068  -2.912392e+02
  1924.56079  -3.832392e+02
  1924.56091  -3.832392e+02
  1924.56102  -2.912392e+02
  1924.56113  -1.692392e+02
  1924.56125  -7.823918e+01
  1924.56136  1.376082e+01
  1924.56148  7.476082e+01
  1924.56159  1.376082e+01
  1924.56170  -7.823918e+01
  1924.56182  -1.692392e+02
  1924.56193  -2.612392e+02
  1924.56204  -2.912392e+02
  1924.56216  -2.912392e+02
  1924.56227  -2.002392e+02
  1924.56239  -1.723918e+01
  1924.56250  1.657608e+02
  1924.56261  3.787608e+02
  1924.56273  5.007608e+02
  1924.56284  5.617608e+02
  1924.56296  5.317608e+02
  1924.56307  4.097608e+02
  1924.56318  1.967608e+02
  1924.56330  -4.723918e+01
  1924.56341  -2.612392e+02
  1924.56352  -4.132392e+02
  1924.56364  -5.352392e+02
  1924.56375  -5.352392e+02
  1924.56387  -4.432392e+02
  1924.56398  -3.222392e+02
  1924.56409  -1.692392e+02
  1924.56421  -4.723918e+01
  1924.56432  4.376082e+01
  1924.56444  7.476082e+01
  1924.56455  1.376082e+01
  1924.56466  -7.823918e+01
  1924.56478  -1.692392e+02
  1924.56489  -2.302392e+02
  1924.56500  -2.302392e+02
  1924.56512  -1.692392e+02
  1924.56523  1.376082e+01
  1924.56535  1.967608e+02
  1924.56546  4.097608e+02
  1924.56557  5.317608e+02
  1924.56569  5.927608e+02
  1924.56580  5.617608e+02
  1924.56592  3.787608e+02
  1924.56603  1.967608e+02
  1924.56614  -7.823918e+01
  1924.56626  -3.522392e+02
  1924.56637  -5.352392e+02
  1924.56648  -6.572392e+02
  1924.56660  -6.572392e+02
  1924.56671  -5.352392e+02
  1924.56683  -3.522392e+02
  1924.56694  -1.692392e+02
  1924.56705  -1.723918e+01
  1924.56717  1.047608e+02
  1924.56728  1.357608e+02
  1924.56740  4.376082e+01
  1924.56751  -1.723918e+01
  1924.56762  -1.082392e+02
  1924.56774  -2.002392e+02
  1924.56785  -1.392392e+02
  1924.56796  -4.723918e+01
  1924.56808  1.047608e+02
  1924.56819  3.487608e+02
  1924.56831  5.317608e+02
  1924.56842  6.837608e+02
  1924.56853  7.147608e+02
  1924.56865  6.227608e+02
  1924.56876  4.097608e+02
  1924.56888  1.357608e+02
  1924.56899  -1.692392e+02
  1924.56910  -4.742392e+02
  1924.56922  -6.872392e+02
  1924.56933  -7.482392e+02
  1924.56944  -6.872392e+02
  1924.56956  -4.742392e+02
  1924.56967  -2.612392e+02
  1924.56979  -4.723918e+01
  1924.56990  1.357608e+02
  1924.57001  1.967608e+02
  1924.57013  1.967608e+02
  1924.57024  1.047608e+02
  1924.57036  -1.723918e+01
  1924.57047  -1.392392e+02
  1924.57058  -1.692392e+02
  1924.57070  -1.082392e+02
  1924.57081  7.476082e+01
  1924.57092  2.577608e+02
  1924.57104  5.007608e+02
  1924.57115  6.837608e+02
  1924.57127  7.757608e+02
  1924.57138  7.447608e+02
  1924.57149  5.317608e+02
  1924.57161  2.267608e+02
  1924.57172  -1.082392e+02
  1924.57184  -4.432392e+02
  1924.57195  -6.872392e+02
  1924.57206  -7.792392e+02
  1924.57218  -8.402392e+02
  1924.57229  -7.182392e+02
  1924.57240  -5.042392e+02
  1924.57252  -2.302392e+02
  1924.57263  1.376082e+01
  1924.57275  1.657608e+02
  1924.57286  2.267608e+02
  1924.57297  1.967608e+02
  1924.57309  1.357608e+02
  1924.57320  -1.723918e+01
  1924.57332  -1.392392e+02
  1924.57343  -1.692392e+02
  1924.57354  -4.723918e+01
  1924.57366  1.047608e+02
  1924.57377  3.487608e+02
  1924.57388  5.927608e+02
  1924.57400  7.757608e+02
  1924.57411  8.367608e+02
  1924.57423  7.757608e+02
  1924.57434  5.317608e+02
  1924.57445  1.967608e+02
  1924.57457  -1.692392e+02
  1924.57468  -5.652392e+02
  1924.57480  -8.402392e+02
  1924.57491  -9.312392e+02
  1924.57502  -8.702392e+02
  1924.57514  -6.872392e+02
  1924.57525  -3.522392e+02
  1924.57536  -1.082392e+02
  1924.57548  1.047608e+02
  1924.57559  2.267608e+02
  1924.57571  2.577608e+02
  1924.57582  1.657608e+02
  1924.57593  1.376082e+01
  1924.57605  -1.082392e+02
  1924.57616  -2.302392e+02
  1924.57628  -1.392392e+02
  1924.57639  -1.723918e+01
  1924.57650  1.967608e+02
  1924.57662  4.707608e+02
  1924.57673  7.147608e+02
  1924.57684  8.667608e+02
  1924.57696  8.367608e+02
  1924.57707  6.537608e+02
  1924.57719  3.187608e+02
  1924.57730  -4.723918e+01
  1924.57741  -4.432392e+02
  1924.57753  -7.792392e+02
  1924.57764  -9.622392e+02
  1924.57776  -1.023239e+03
  1924.57787  -9.312392e+02
  1924.57798  -6.872392e+02
  1924.57810  -3.832392e+02
  1924.57821  -1.082392e+02
  1924.57832  1.657608e+02
  1924.57844  2.267608e+02
  1924.57855  2.267608e+02
  1924.57867  1.047608e+02
  1924.57878  -7.823918e+01
  1924.57889  -2.302392e+02
  1924.57901  -2.612392e+02
  1924.57912  -1.692392e+02
  1924.57923  1.376082e+01
  1924.57935  2.577608e+02
  1924.57946  5.317608e+02
  1924.57958  7.757608e+02
  1924.57969  8.977608e+02
  1924.57980  8.057608e+02
  1924.57992  5.317608e+02
  1924.58003  1.657608e+02
  1924.58015  -2.612392e+02
  1924.58026  -6.572392e+02
  1924.58037  -9.012392e+02
  1924.58049  -1.023239e+03
  1924.58060  -9.622392e+02
  1924.58071  -7.182392e+02
  1924.58083  -4.132392e+02
  1924.58094  -1.082392e+02
  1924.58106  1.657608e+02
  1924.58117  3.187608e+02
  1924.58128  3.487608e+02
  1924.58140  2.267608e+02
  1924.58151  4.376082e+01
  1924.58163  -1.082392e+02
  1924.58174  -2.302392e+02
  1924.58185  -2.002392e+02
  1924.58197  -7.823918e+01
  1924.58208  1.967608e+02
  1924.58219  5.007608e+02
  1924.58231  7.447608e+02
  1924.58242  9.277608e+02
  1924.58254  9.277608e+02
  1924.58265  7.447608e+02
  1924.58276  3.787608e+02
  1924.58288  1.376082e+01
  1924.58299  -3.222392e+02
  1924.58311  -7.182392e+02
  1924.58322  -9.312392e+02
  1924.58333  -9.622392e+02
  1924.58345  -8.402392e+02
  1924.58356  -5.962392e+02
  1924.58367  -2.302392e+02
  1924.58379  7.476082e+01
  1924.58390  2.577608e+02
  1924.58402  3.787608e+02
  1924.58413  3.487608e+02
  1924.58424  1.967608e+02
  1924.58436  1.376082e+01
  1924.58447  -1.392392e+02
  1924.58459  -2.302392e+02
  1924.58470  -2.002392e+02
  1924.58481  -4.723918e+01
  1924.58493  2.577608e+02
  1924.58504  5.317608e+02
  1924.58515  8.057608e+02
  1924.58527  9.277608e+02
  1924.58538  8.367608e+02
  1924.58550  6.227608e+02
  1924.58561  2.267608e+02
  1924.58572  -1.692392e+02
  1924.58584  -5.962392e+02
  1924.58595  -8.402392e+02
  1924.58607  -9.622392e+02
  1924.58618  -9.012392e+02
  1924.58629  -6.572392e+02
  1924.58641  -3.522392e+02
  1924.58652  1.376082e+01
  1924.58663  1.967608e+02
  1924.58675  3.787608e+02
  1924.58686  4.097608e+02
  1924.58698  2.877608e+02
  1924.58709  1.047608e+02
  1924.58720  -7.823918e+01
  1924.58732  -2.002392e+02
  1924.58743  -2.612392e+02
  1924.58755  -1.692392e+02
  1924.58766  4.376082e+01
  1924.58777  3.487608e+02
  1924.58789  6.227608e+02
  1924.58800  8.057608e+02
  1924.58811  8.367608e+02
  1924.58823  7.447608e+02
  1924.58834  4.097608e+02
  1924.58846  1.376082e+01
  1924.58857  -3.522392e+02
  1924.58868  -6.872392e+02
  1924.58880  -8.402392e+02
  1924.58891  -9.012392e+02
  1924.58903  -7.792392e+02
  1924.58914  -5.042392e+02
  1924.58925  -1.692392e+02
  1924.58937  1.047608e+02
  1924.58948  3.487608e+02
  1924.58959  4.707608e+02
  1924.58971  3.787608e+02
  1924.58982  2.267608e+02
  1924.58994  1.376082e+01
  1924.59005  -1.692392e+02
  1924.59016  -2.912392e+02
  1924.59028  -2.612392e+02
  1924.59039  -1.082392e+02
  1924.59051  1.357608e+02
  1924.59062  4.097608e+02
  1924.59073  6.227608e+02
  1924.59085  7.447608e+02
  1924.59096  6.537608e+02
  1924.59107  4.707608e+02
  1924.59119  2.267608e+02
  1924.59130  -1.082392e+02
  1924.59142  -4.432392e+02
  1924.59153  -7.182392e+02
  1924.59164  -8.402392e+02
  1924.59176  -7.792392e+02
  1924.59187  -5.962392e+02
  1924.59199  -3.222392e+02
  1924.59210  -4.723918e+01
  1924.59221  2.267608e+02
  1924.59233  3.787608e+02
  1924.59244  4.397608e+02
  1924.59255  3.487608e+02
  1924.59267  1.657608e+02
  1924.59278  -4.723918e+01
  1924.59290  -2.302392e+02
  1924.59301  -3.222392e+02
  1924.59312  -2.912392e+02
  1924.59324  -1.392392e+02
  1924.59335  7.476082e+01
  1924.59347  2.577608e+02
  1924.59358  4.397608e+02
  1924.59369  5.617608e+02
  1924.59381  5.007608e+02
  1924.59392  3.187608e+02
  1924.59403  7.476082e+01
  1924.59415  -2.302392e+02
  1924.59426  -5.352392e+02
  1924.59438  -6.872392e+02
  1924.59449  -7.182392e+02
  1924.59460  -6.262392e+02
  1924.59472  -4.132392e+02
  1924.59483  -1.082392e+02
  1924.59495  1.657608e+02
  1924.59506  4.097608e+02
  1924.59517  5.007608e+02
  1924.59529  5.007608e+02
  1924.59540  3.787608e+02
  1924.59551  1.657608e+02
  1924.59563  -4.723918e+01
  1924.59574  -2.302392e+02
  1924.59586  -2.912392e+02
  1924.59597  -2.302392e+02
  1924.59608  -1.392392e+02
  1924.59620  7.476082e+01
  1924.59631  2.267608e+02
  1924.59643  3.787608e+02
  1924.59654  4.397608e+02
  1924.59665  3.787608e+02
  1924.59677  2.267608e+02
  1924.59688  1.376082e+01
  1924.59699  -2.302392e+02
  1924.59711  -4.742392e+02
  1924.59722  -5.652392e+02
  1924.59734  -5.652392e+02
  1924.59745  -4.432392e+02
  1924.59756  -2.302392e+02
  1924.59768  1.376082e+01
  1924.59779  2.577608e+02
  1924.59791  4.707608e+02
  1924.59802  5.617608e+02
  1924.59813  5.617608e+02
  1924.59825  4.097608e+02
  1924.59836  1.967608e+02
  1924.59847  -4.723918e+01
  1924.59859  -2.002392e+02
  1924.59870  -3.222392e+02
  1924.59882  -3.222392e+02
  1924.59893  -2.302392e+02
  1924.59904  -1.082392e+02
  1924.59916  4.376082e+01
  1924.59927  1.967608e+02
  1924.59939  2.577608e+02
  1924.59950  2.267608e+02
  1924.59961  1.047608e+02
  1924.59973  -7.823918e+01
  1924.59984  -2.302392e+02
  1924.59995  -3.832392e+02
  1924.60007  -4.432392e+02
  1924.60018  -4.132392e+02
  1924.60030  -2.612392e+02
  1924.60041  -4.723918e+01
  1924.60052  1.657608e+02
  1924.60064  4.097608e+02
  1924.60075  5.927608e+02
  1924.60087  6.537608e+02
  1924.60098  6.227608e+02
  1924.60109  4.707608e+02
  1924.60121  2.267608e+02
  1924.60132  1.376082e+01
  1924.60143  -2.302392e+02
  1924.60155  -3.832392e+02
  1924.60166  -4.132392e+02
  1924.60178  -3.832392e+02
  1924.60189  -2.612392e+02
  1924.60200  -1.082392e+02
  1924.60212  1.376082e+01
  1924.60223  1.357608e+02
  1924.60235  1.657608e+02
  1924.60246  1.357608e+02
  1924.60257  1.376082e+01
  1924.60269  -1.082392e+02
  1924.60280  -2.302392e+02
  1924.60291  -2.912392e+02
  1924.60303  -2.912392e+02
  1924.60314  -2.002392e+02
  1924.60326  -4.723918e+01
  1924.60337  1.657608e+02
  1924.60348  4.097608e+02
  1924.60360  6.227608e+02
  1924.60371  7.447608e+02
  1924.60383  6.837608e+02
  1924.60394  5.317608e+02
  1924.60405  3.487608e+02
  1924.60417  4.376082e+01
  1924.60428  -2.302392e+02
  1924.60439  -4.742392e+02
  1924.60451  -6.262392e+02
  1924.60462  -5.962392e+02
  1924.60474  -5.042392e+02
  1924.60485  -3.222392e+02
  1924.60496  -1.692392e+02
  1924.60508  4.376082e+01
  1924.60519  1.357608e+02
  1924.60531  1.657608e+02
  1924.60542  7.476082e+01
  1924.60553  -4.723918e+01
  1924.60565  -1.392392e+02
  1924.60576  -2.302392e+02
  1924.60587  -2.302392e+02
  1924.60599  -1.692392e+02
  1924.60610  -1.723918e+01
  1924.60622  2.267608e+02
  1924.60633  5.007608e+02
  1924.60644  6.837608e+02
  1924.60656  8.367608e+02
  1924.60667  8.057608e+02
  1924.60679  6.537608e+02
  1924.60690  3.787608e+02
  1924.60701  1.376082e+01
  1924.60713  -3.522392e+02
  1924.60724  -5.962392e+02
  1924.60735  -7.792392e+02
  1924.60747  -8.092392e+02
  1924.60758  -7.182392e+02
  1924.60770  -5.352392e+02
  1924.60781  -2.912392e+02
  1924.60792  -1.723918e+01
  1924.60804  1.657608e+02
  1924.60815  2.267608e+02
  1924.60827  1.967608e+02
  1924.60838  7.476082e+01
  1924.60849  -7.823918e+01
  1924.60861  -2.002392e+02
  1924.60872  -2.612392e+02
  1924.60883  -1.692392e+02
  1924.60895  4.376082e+01
  1924.60906  2.877608e+02
  1924.60918  5.927608e+02
  1924.60929  8.367608e+02
  1924.60940  9.887608e+02
  1924.60952  9.277608e+02
  1924.60963  7.447608e+02
  1924.60974  4.397608e+02
  1924.60986  -1.723918e+01
  1924.60997  -4.432392e+02
  1924.61009  -7.792392e+02
  1924.61020  -9.622392e+02
  1924.61031  -1.023239e+03
  1924.61043  -8.402392e+02
  1924.61054  -5.652392e+02
  1924.61066  -2.302392e+02
  1924.61077  4.376082e+01
  1924.61088  2.877608e+02
  1924.61100  3.487608e+02
  1924.61111  2.577608e+02
  1924.61122  1.047608e+02
  1924.61134  -1.082392e+02
  1924.61145  -2.612392e+02
  1924.61157  -2.612392e+02
  1924.61168  -1.692392e+02
  1924.61179  7.476082e+01
  1924.61191  3.487608e+02
  1924.61202  6.837608e+02
  1924.61214  9.587608e+02
  1924.61225  1.080761e+03
  1924.61236  9.887608e+02
  1924.61248  7.147608e+02
  1924.61259  2.577608e+02
  1924.61270  -2.302392e+02
  1924.61282  -6.572392e+02
  1924.61293  -9.622392e+02
  1924.61305  -1.114239e+03
  1924.61316  -1.084239e+03
  1924.61327  -9.012392e+02
  1924.61339  -5.352392e+02
  1924.61350  -1.692392e+02
  1924.61362  1.657608e+02
  1924.61373  3.787608e+02
  1924.61384  4.397608e+02
  1924.61396  3.187608e+02
  1924.61407  1.657608e+02
  1924.61418  -7.823918e+01
  1924.61430  -2.302392e+02
  1924.61441  -3.222392e+02
  1924.61453  -1.692392e+02
  1924.61464  4.376082e+01
  1924.61475  3.787608e+02
  1924.61487  7.447608e+02
  1924.61498  1.049761e+03
  1924.61510  1.171761e+03
  1924.61521  1.080761e+03
  1924.61532  7.757608e+02
  1924.61544  2.577608e+02
  1924.61555  -2.302392e+02
  1924.61566  -7.182392e+02
  1924.61578  -1.084239e+03
  1924.61589  -1.205239e+03
  1924.61601  -1.114239e+03
  1924.61612  -8.402392e+02
  1924.61623  -4.132392e+02
  1924.61635  -1.723918e+01
  1924.61646  3.187608e+02
  1924.61658  5.007608e+02
  1924.61669  5.317608e+02
  1924.61680  3.487608e+02
  1924.61692  7.476082e+01
  1924.61703  -1.692392e+02
  1924.61714  -3.222392e+02
  1924.61726  -3.522392e+02
  1924.61737  -1.692392e+02
  1924.61749  1.357608e+02
  1924.61760  5.007608e+02
  1924.61771  8.667608e+02
  1924.61783  1.140761e+03
  1924.61794  1.232761e+03
  1924.61806  1.049761e+03
  1924.61817  6.227608e+02
  1924.61828  1.357608e+02
  1924.61840  -4.132392e+02
  1924.61851  -9.012392e+02
  1924.61862  -1.114239e+03
  1924.61874  -1.145239e+03
  1924.61885  -9.622392e+02
  1924.61897  -5.962392e+02
  1924.61908  -1.392392e+02
  1924.61919  2.577608e+02
  1924.61931  5.317608e+02
  1924.61942  6.537608e+02
  1924.61954  5.007608e+02
  1924.61965  3.187608e+02
  1924.61976  1.376082e+01
  1924.61988  -2.302392e+02
  1924.61999  -3.832392e+02
  1924.62010  -3.222392e+02
  1924.62022  -7.823918e+01
  1924.62033  2.877608e+02
  1924.62045  6.837608e+02
  1924.62056  1.049761e+03
  1924.62067  1.201761e+03
  1924.62079  1.171761e+03
  1924.62090  8.667608e+02
  1924.62102  4.707608e+02
  1924.62113  -4.723918e+01
  1924.62124  -5.042392e+02
  1924.62136  -9.012392e+02
  1924.62147  -1.053239e+03
  1924.62158  -1.053239e+03
  1924.62170  -8.092392e+02
  1924.62181  -4.432392e+02
  1924.62193  1.376082e+01
  1924.62204  3.787608e+02
  1924.62215  5.317608e+02
  1924.62227  6.227608e+02
  1924.62238  5.007608e+02
  1924.62250  2.267608e+02
  1924.62261  -7.823918e+01
  1924.62272  -3.522392e+02
  1924.62284  -4.742392e+02
  1924.62295  -4.132392e+02
  1924.62306  -1.692392e+02
  1924.62318  1.967608e+02
  1924.62329  5.317608e+02
  1924.62341  8.977608e+02
  1924.62352  1.049761e+03
  1924.62363  9.887608e+02
  1924.62375  7.147608e+02
  1924.62386  2.267608e+02
  1924.62398  -2.302392e+02
  1924.62409  -6.872392e+02
  1924.62420  -9.922392e+02
  1924.62432  -1.084239e+03
  1924.62443  -9.312392e+02
  1924.62454  -6.262392e+02
  1924.62466  -2.302392e+02
  1924.62477  1.047608e+02
  1924.62489  4.397608e+02
  1924.62500  5.617608e+02
  1924.62511  5.617608e+02
  1924.62523  4.097608e+02
  1924.62534  7.476082e+01
  1924.62546  -1.692392e+02
  1924.62557  -4.132392e+02
  1924.62568  -5.042392e+02
  1924.62580  -3.522392e+02
  1924.62591  -1.082392e+02
  1924.62602  1.657608e+02
  1924.62614  5.317608e+02
  1924.62625  7.757608e+02
  1924.62637  8.667608e+02
  1924.62648  7.447608e+02
  1924.62659  4.397608e+02
  1924.62671  7.476082e+01
  1924.62682  -3.832392e+02
  1924.62694  -7.482392e+02
  1924.62705  -9.012392e+02
  1924.62716  -9.012392e+02
  1924.62728  -7.182392e+02
  1924.62739  -4.132392e+02
  1924.62750  -7.823918e+01
  1924.62762  2.877608e+02
  1924.62773  5.007608e+02
  1924.62785  5.927608e+02
  1924.62796  5.007608e+02
  1924.62807  2.577608e+02
  1924.62819  -4.723918e+01
  1924.62830  -2.912392e+02
  1924.62842  -4.432392e+02
  1924.62853  -4.432392e+02
  1924.62864  -2.912392e+02
  1924.62876  -4.723918e+01
  1924.62887  2.577608e+02
  1924.62898  5.007608e+02
  1924.62910  6.537608e+02
  1924.62921  6.537608e+02
  1924.62933  5.007608e+02
  1924.62944  2.577608e+02
  1924.62955  -7.823918e+01
  1924.62967  -3.832392e+02
  1924.62978  -6.572392e+02
  1924.62990  -7.482392e+02
  1924.63001  -6.872392e+02
  1924.63012  -5.042392e+02
  1924.63024  -2.002392e+02
  1924.63035  1.047608e+02
  1924.63046  4.097608e+02
  1924.63058  5.927608e+02
  1924.63069  6.537608e+02
  1924.63081  5.317608e+02
  1924.63092  2.877608e+02
  1924.63103  4.376082e+01
  1924.63115  -2.302392e+02
  1924.63126  -3.222392e+02
  1924.63138  -3.522392e+02
  1924.63149  -2.612392e+02
  1924.63160  -7.823918e+01
  1924.63172  1.657608e+02
  1924.63183  3.787608e+02
  1924.63194  5.007608e+02
  1924.63206  5.007608e+02
  1924.63217  3.487608e+02
  1924.63229  1.657608e+02
  1924.63240  -1.082392e+02
  1924.63251  -3.522392e+02
  1924.63263  -4.742392e+02
  1924.63274  -5.352392e+02
  1924.63286  -4.132392e+02
  1924.63297  -2.302392e+02
  1924.63308  1.376082e+01
  1924.63320  2.577608e+02
  1924.63331  5.007608e+02
  1924.63342  5.927608e+02
  1924.63354  5.617608e+02
  1924.63365  4.397608e+02
  1924.63377  2.267608e+02
  1924.63388  -1.723918e+01
  1924.63399  -2.002392e+02
  1924.63411  -3.222392e+02
  1924.63422  -2.912392e+02
  1924.63434  -2.002392e+02
  1924.63445  -7.823918e+01
  1924.63456  1.357608e+02
  1924.63468  2.577608e+02
  1924.63479  3.187608e+02
  1924.63490  2.577608e+02
  1924.63502  1.967608e+02
  1924.63513  7.476082e+01
  1924.63525  -1.392392e+02
  1924.63536  -2.612392e+02
  1924.63547  -3.522392e+02
  1924.63559  -3.522392e+02
  1924.63570  -2.002392e+02
  1924.63582  -4.723918e+01
  1924.63593  1.357608e+02
  1924.63604  3.487608e+02
  1924.63616  5.007608e+02
  1924.63627  5.617608e+02
  1924.63638  5.317608e+02
  1924.63650  4.397608e+02
  1924.63661  2.577608e+02
  1924.63673  7.476082e+01
  1924.63684  -1.082392e+02
  1924.63695  -2.302392e+02
  1924.63707  -2.612392e+02
  1924.63718  -2.302392e+02
  1924.63730  -1.392392e+02
  1924.63741  -1.723918e+01
  1924.63752  7.476082e+01
  1924.63764  1.357608e+02
  1924.63775  1.657608e+02
  1924.63786  1.357608e+02
  1924.63798  4.376082e+01
  1924.63809  -4.723918e+01
  1924.63821  -1.082392e+02
  1924.63832  -1.692392e+02
  1924.63843  -1.082392e+02
  1924.63855  -1.723918e+01
  1924.63866  1.047608e+02
  1924.63878  2.577608e+02
  1924.63889  4.397608e+02
  1924.63900  5.317608e+02
  1924.63912  5.927608e+02
  1924.63923  5.617608e+02
  1924.63934  4.397608e+02
  1924.63946  2.577608e+02
  1924.63957  7.476082e+01
  1924.63969  -7.823918e+01
  1924.63980  -2.002392e+02
  1924.63991  -2.612392e+02
  1924.64003  -2.912392e+02
  1924.64014  -2.302392e+02
  1924.64026  -1.392392e+02
  1924.64037  -4.723918e+01
  1924.64048  4.376082e+01
  1924.64060  1.047608e+02
  1924.64071  1.357608e+02
  1924.64082  1.047608e+02
  1924.64094  4.376082e+01
  1924.64105  -1.723918e+01
  1924.64117  -4.723918e+01
  1924.64128  -1.723918e+01
  1924.64139  4.376082e+01
  1924.64151  1.657608e+02
  1924.64162  2.877608e+02
  1924.64173  4.097608e+02
  1924.64185  5.317608e+02
  1924.64196  5.617608e+02
  1924.64208  5.317608e+02
  1924.64219  4.397608e+02
  1924.64230  2.577608e+02
  1924.64242  7.476082e+01
  1924.64253  -1.082392e+02
  1924.64265  -2.612392e+02
  1924.64276  -3.522392e+02
  1924.64287  -3.832392e+02
  1924.64299  -3.522392e+02
  1924.64310  -2.612392e+02
  1924.64321  -1.082392e+02
  1924.64333  1.376082e+01
  1924.64344  1.357608e+02
  1924.64356  1.657608e+02
  1924.64367  1.657608e+02
  1924.64378  1.357608e+02
  1924.64390  4.376082e+01
  1924.64401  -4.723918e+01
  1924.64413  -4.723918e+01
  1924.64424  -1.723918e+01
  1924.64435  7.476082e+01
  1924.64447  1.967608e+02
  1924.64458  3.487608e+02
  1924.64469  4.707608e+02
  1924.64481  5.317608e+02
  1924.64492  5.007608e+02
  1924.64504  3.787608e+02
  1924.64515  1.967608e+02
  1924.64526  -1.723918e+01
  1924.64538  -2.302392e+02
  1924.64549  -4.432392e+02
  1924.64561  -5.652392e+02
  1924.64572  -5.962392e+02
  1924.64583  -5.352392e+02
  1924.64595  -4.132392e+02
  1924.64606  -2.302392e+02
  1924.64617  -7.823918e+01
  1924.64629  7.476082e+01
  1924.64640  1.657608e+02
  1924.64652  1.657608e+02
  1924.64663  1.047608e+02
  1924.64674  1.376082e+01
  1924.64686  -4.723918e+01
  1924.64697  -4.723918e+01
  1924.64709  -1.723918e+01
  1924.64720  1.047608e+02
  1924.64731  2.577608e+02
  1924.64743  4.397608e+02
  1924.64754  5.617608e+02
  1924.64765  6.537608e+02
  1924.64777  5.617608e+02
  1924.64788  4.097608e+02
  1924.64800  1.967608e+02
  1924.64811  -1.392392e+02
  1924.64822  -4.132392e+02
  1924.64834  -5.962392e+02
  1924.64845  -7.182392e+02
  1924.64857  -7.482392e+02
  1924.64868  -6.262392e+02
  1924.64879  -4.432392e+02
  1924.64891  -2.302392e+02
  1924.64902  -1.723918e+01
  1924.64913  1.357608e+02
  1924.64925  1.967608e+02
  1924.64936  1.657608e+02
  1924.64948  7.476082e+01
  1924.64959  -4.723918e+01
  1924.64970  -1.082392e+02
  1924.64982  -1.392392e+02
  1924.64993  -7.823918e+01
  1924.65005  1.357608e+02
  1924.65016  2.877608e+02
  1924.65027  5.007608e+02
  1924.65039  6.537608e+02
  1924.65050  6.837608e+02
  1924.65061  5.927608e+02
  1924.65073  3.787608e+02
  1924.65084  7.476082e+01
  1924.65096  -2.912392e+02
  1924.65107  -5.652392e+02
  1924.65118  -7.792392e+02
  1924.65130  -8.402392e+02
  1924.65141  -7.482392e+02
  1924.65153  -5.352392e+02
  1924.65164  -2.912392e+02
  1924.65175  -1.723918e+01
  1924.65187  1.657608e+02
  1924.65198  2.877608e+02
  1924.65209  2.877608e+02
  1924.65221  1.657608e+02
  1924.65232  1.376082e+01
  1924.65244  -1.082392e+02
  1924.65255  -1.692392e+02
  1924.65266  -1.082392e+02
  1924.65278  1.376082e+01
  1924.65289  2.577608e+02
  1924.65301  5.007608e+02
  1924.65312  6.837608e+02
  1924.65323  8.057608e+02
  1924.65335  7.447608e+02
  1924.65346  5.927608e+02
  1924.65357  2.577608e+02
  1924.65369  -1.692392e+02
  1924.65380  -5.042392e+02
  1924.65392  -7.182392e+02
  1924.65403  -8.702392e+02
  1924.65414  -8.702392e+02
  1924.65426  -7.182392e+02
  1924.65437  -4.432392e+02
  1924.65449  -1.392392e+02
  1924.65460  1.047608e+02
  1924.65471  2.577608e+02
  1924.65483  3.187608e+02
  1924.65494  2.577608e+02
  1924.65505  1.357608e+02
  1924.65517  -1.723918e+01
  1924.65528  -1.392392e+02
  1924.65540  -2.302392e+02
  1924.65551  -1.082392e+02
  1924.65562  4.376082e+01
  1924.65574  2.877608e+02
  1924.65585  5.617608e+02
  1924.65597  7.957608e+02
  1924.65608  8.977608e+02
  1924.65619  8.667608e+02
  1924.65631  5.927608e+02
  1924.65642  2.577608e+02
  1924.65653  -1.692392e+02
  1924.65665  -5.042392e+02
  1924.65676  -7.792392e+02
  1924.65688  -8.702392e+02
  1924.65699  -7.482392e+02
  1924.65710  -5.042392e+02
  1924.65722  -2.002392e+02
  1924.65733  1.047608e+02
  1924.65745  3.787608e+02
  1924.65756  4.707608e+02
  1924.65767  4.707608e+02
  1924.65779  2.877608e+02
  1924.65790  7.476082e+01
  1924.65801  -1.392392e+02
  1924.65813  -2.612392e+02
  1924.65824  -2.612392e+02
  1924.65836  -1.082392e+02
  1924.65847  1.967608e+02
  1924.65858  5.317608e+02
  1924.65870  8.057608e+02
  1924.65881  9.587608e+02
  1924.65893  9.277608e+02
  1924.65904  7.447608e+02
  1924.65915  3.787608e+02
  1924.65927  -1.723918e+01
  1924.65938  -3.522392e+02
  1924.65949  -6.872392e+02
  1924.65961  -8.402392e+02
  1924.65972  -8.402392e+02
  1924.65984  -6.572392e+02
  1924.65995  -3.832392e+02
  1924.66006  -4.723918e+01
  1924.66018  2.877608e+02
  1924.66029  5.007608e+02
  1924.66041  5.317608e+02
  1924.66052  4.397608e+02
  1924.66063  2.267608e+02
  1924.66075  -1.723918e+01
  1924.66086  -2.002392e+02
  1924.66097  -2.912392e+02
  1924.66109  -2.302392e+02
  1924.66120  -4.723918e+01
  1924.66132  2.267608e+02
  1924.66143  5.617608e+02
  1924.66154  8.667608e+02
  1924.66166  9.887608e+02
  1924.66177  9.587608e+02
  1924.66189  7.147608e+02
  1924.66200  3.487608e+02
  1924.66211  -1.082392e+02
  1924.66223  -5.352392e+02
  1924.66234  -8.092392e+02
  1924.66245  -8.702392e+02
  1924.66257  -7.482392e+02
  1924.66268  -4.742392e+02
  1924.66280  -7.823918e+01
  1924.66291  2.267608e+02
  1924.66302  5.007608e+02
  1924.66314  6.227608e+02
  1924.66325  6.227608e+02
  1924.66337  5.007608e+02
  1924.66348  2.267608e+02
  1924.66359  -4.723918e+01
  1924.66371  -2.612392e+02
  1924.66382  -3.222392e+02
  1924.66393  -2.302392e+02
  1924.66405  4.376082e+01
  1924.66416  3.787608e+02
  1924.66428  7.147608e+02
  1924.66439  9.587608e+02
  1924.66450  1.049761e+03
  1924.66462  9.277608e+02
  1924.66473  6.227608e+02
  1924.66485  2.267608e+02
  1924.66496  -2.002392e+02
  1924.66507  -5.352392e+02
  1924.66519  -7.182392e+02
  1924.66530  -7.182392e+02
  1924.66541  -5.352392e+02
  1924.66553  -2.002392e+02
  1924.66564  1.657608e+02
  1924.66576  5.007608e+02
  1924.66587  7.147608e+02
  1924.66598  7.447608e+02
  1924.66610  6.227608e+02
  1924.66621  3.487608e+02
  1924.66633  4.376082e+01
  1924.66644  -2.002392e+02
  1924.66655  -3.522392e+02
  1924.66667  -3.222392e+02
  1924.66678  -1.082392e+02
  1924.66689  1.967608e+02
  1924.66701  5.007608e+02
  1924.66712  8.057608e+02
  1924.66724  9.587608e+02
  1924.66735  9.277608e+02
  1924.66746  6.837608e+02
  1924.66758  3.487608e+02
  1924.66769  1.376082e+01
  1924.66781  -3.522392e+02
  1924.66792  -5.962392e+02
  1924.66803  -6.872392e+02
  1924.66815  -5.962392e+02
  1924.66826  -3.522392e+02
  1924.66837  1.376082e+01
  1924.66849  3.487608e+02
  1924.66860  6.537608e+02
  1924.66872  7.757608e+02
  1924.66883  7.447608e+02
  1924.66894  5.317608e+02
  1924.66906  2.577608e+02
  1924.66917  -4.723918e+01
  1924.66929  -2.912392e+02
  1924.66940  -4.132392e+02
  1924.66951  -3.522392e+02
  1924.66963  -1.392392e+02
  1924.66974  1.967608e+02
  1924.66985  5.007608e+02
  1924.66997  7.147608e+02
  1924.67008  8.367608e+02
  1924.67020  7.757608e+02
  1924.67031  5.317608e+02
  1924.67042  2.267608e+02
  1924.67054  -1.082392e+02
  1924.67065  -4.132392e+02
  1924.67077  -5.652392e+02
  1924.67088  -5.352392e+02
  1924.67099  -3.522392e+02
  1924.67111  -4.723918e+01
  1924.67122  2.877608e+02
  1924.67133  5.617608e+02
  1924.67145  7.757608e+02
  1924.67156  8.057608e+02
  1924.67168  6.537608e+02
  1924.67179  4.097608e+02
  1924.67190  1.047608e+02
  1924.67202  -1.692392e+02
  1924.67213  -3.832392e+02
  1924.67224  -4.132392e+02
  1924.67236  -3.222392e+02
  1924.67247  -7.823918e+01
  1924.67259  1.967608e+02
  1924.67270  4.707608e+02
  1924.67281  6.227608e+02
  1924.67293  6.537608e+02
  1924.67304  6.227608e+02
  1924.67316  3.787608e+02
  1924.67327  1.047608e+02
  1924.67338  -1.692392e+02
  1924.67350  -3.832392e+02
  1924.67361  -4.432392e+02
  1924.67372  -3.522392e+02
  1924.67384  -1.392392e+02
  1924.67395  1.047608e+02
  1924.67407  2.267608e+02
  1924.67418  5.317608e+02
  1924.67429  6.837608e+02
  1924.67441  7.147608e+02
  1924.67452  6.537608e+02
  1924.67464  4.097608e+02
  1924.67475  1.047608e+02
  1924.67486  -2.002392e+02
  1924.67498  -4.132392e+02
  1924.67509  -5.042392e+02
  1924.67520  -4.432392e+02
  1924.67532  -2.912392e+02
  1924.67543  -7.823918e+01
  1924.67555  1.657608e+02
  1924.67566  3.487608e+02
  1924.67577  4.097608e+02
  1924.67589  3.487608e+02
  1924.67600  1.967608e+02
  1924.67612  -1.723918e+01
  1924.67623  -2.002392e+02
  1924.67634  -3.522392e+02
  1924.67646  -3.522392e+02
  1924.67657  -2.912392e+02
  1924.67668  -1.082392e+02
  1924.67680  1.657608e+02
  1924.67691  3.787608e+02
  1924.67703  6.227608e+02
  1924.67714  7.147608e+02
  1924.67725  7.147608e+02
  1924.67737  5.927608e+02
  1924.67748  3.487608e+02
  1924.67760  4.376082e+01
  1924.67771  -2.302392e+02
  1924.67782  -4.132392e+02
  1924.67794  -5.042392e+02
  1924.67805  -4.742392e+02
  1924.67816  -3.522392e+02
  1924.67828  -1.692392e+02
  1924.67839  4.376082e+01
  1924.67851  1.657608e+02
  1924.67862  2.267608e+02
  1924.67873  2.267608e+02
  1924.67885  1.657608e+02
  1924.67896  1.376082e+01
  1924.67908  -1.082392e+02
  1924.67919  -2.002392e+02
  1924.67930  -2.302392e+02
  1924.67942  -1.392392e+02
  1924.67953  -1.723918e+01
  1924.67964  1.357608e+02
  1924.67976  3.487608e+02
  1924.67987  5.317608e+02
  1924.67999  6.537608e+02
  1924.68010  6.837608e+02
  1924.68021  5.617608e+02
  1924.68033  3.487608e+02
  1924.68044  1.047608e+02
  1924.68056  -2.002392e+02
  1924.68067  -4.432392e+02
  1924.68078  -5.652392e+02
  1924.68090  -5.962392e+02
  1924.68101  -5.352392e+02
  1924.68112  -4.432392e+02
  1924.68124  -2.002392e+02
  1924.68135  -4.723918e+01
  1924.68147  1.047608e+02
  1924.68158  1.657608e+02
  1924.68169  1.357608e+02
  1924.68181  4.376082e+01
  1924.68192  -4.723918e+01
  1924.68204  -1.692392e+02
  1924.68215  -1.692392e+02
  1924.68226  -1.082392e+02
  1924.68238  4.376082e+01
  1924.68249  1.967608e+02
  1924.68260  4.097608e+02
  1924.68272  5.617608e+02
  1924.68283  6.837608e+02
  1924.68295  7.147608e+02
  1924.68306  6.537608e+02
  1924.68317  4.707608e+02
  1924.68329  1.657608e+02
  1924.68340  -1.392392e+02
  1924.68352  -4.132392e+02
  1924.68363  -6.262392e+02
  1924.68374  -6.872392e+02
  1924.68386  -6.872392e+02
  1924.68397  -5.352392e+02
  1924.68408  -3.522392e+02
  1924.68420  -1.392392e+02
  1924.68431  7.476082e+01
  1924.68443  1.657608e+02
  1924.68454  1.967608e+02
  1924.68465  1.657608e+02
  1924.68477  7.476082e+01
  1924.68488  -7.823918e+01
  1924.68500  -1.082392e+02
  1924.68511  -1.082392e+02
  1924.68522  -1.723918e+01
  1924.68534  1.657608e+02
  1924.68545  3.787608e+02
  1924.68556  5.617608e+02
  1924.68568  7.447608e+02
  1924.68579  7.757608e+02
  1924.68591  6.837608e+02
  1924.68602  4.707608e+02
  1924.68613  1.657608e+02
  1924.68625  -2.002392e+02
  1924.68636  -5.352392e+02
  1924.68648  -7.792392e+02
  1924.68659  -8.402392e+02
  1924.68670  -7.792392e+02
  1924.68682  -6.872392e+02
  1924.68693  -4.132392e+02
  1924.68704  -1.392392e+02
  1924.68716  7.476082e+01
  1924.68727  2.577608e+02
  1924.68739  3.187608e+02
  1924.68750  2.577608e+02
  1924.68761  1.357608e+02
  1924.68773  4.376082e+01
  1924.68784  -1.082392e+02
  1924.68796  -1.392392e+02
  1924.68807  -7.823918e+01
  1924.68818  1.047608e+02
  1924.68830  3.487608e+02
  1924.68841  6.227608e+02
  1924.68852  7.757608e+02
  1924.68864  8.977608e+02
  1924.68875  8.057608e+02
  1924.68887  5.317608e+02
  1924.68898  1.967608e+02
  1924.68909  -2.002392e+02
  1924.68921  -5.962392e+02
  1924.68932  -8.402392e+02
  1924.68944  -9.622392e+02
  1924.68955  -9.312392e+02
  1924.68966  -6.872392e+02
  1924.68978  -3.222392e+02
  1924.68989  1.376082e+01
  1924.69000  2.877608e+02
  1924.69012  4.397608e+02
  1924.69023  4.397608e+02
  1924.69035  3.187608e+02
  1924.69046  1.357608e+02
  1924.69057  -4.723918e+01
  1924.69069  -2.002392e+02
  1924.69080  -2.302392e+02
  1924.69092  -1.082392e+02
  1924.69103  1.357608e+02
  1924.69114  4.397608e+02
  1924.69126  7.447608e+02
  1924.69137  9.587608e+02
  1924.69148  9.887608e+02
  1924.69160  8.367608e+02
  1924.69171  5.317608e+02
  1924.69183  7.476082e+01
  1924.69194  -3.222392e+02
  1924.69205  -7.482392e+02
  1924.69217  -9.922392e+02
  1924.69228  -1.023239e+03
  1924.69240  -9.012392e+02
  1924.69251  -5.962392e+02
  1924.69262  -2.002392e+02
  1924.69274  1.657608e+02
  1924.69285  4.707608e+02
  1924.69296  5.927608e+02
  1924.69308  5.617608e+02
  1924.69319  3.487608e+02
  1924.69331  1.357608e+02
  1924.69342  -1.082392e+02
  1924.69353  -2.912392e+02
  1924.69365  -3.222392e+02
  1924.69376  -2.612392e+02
  1924.69388  4.376082e+01
  1924.69399  3.787608e+02
  1924.69410  7.447608e+02
  1924.69422  9.587608e+02
  1924.69433  1.019761e+03
  1924.69444  8.977608e+02
  1924.69456  5.617608e+02
  1924.69467  1.047608e+02
  1924.69479  -3.832392e+02
  1924.69490  -7.792392e+02
  1924.69501  -9.622392e+02
  1924.69513  -1.023239e+03
  1924.69524  -8.092392e+02
  1924.69536  -4.742392e+02
  1924.69547  -4.723918e+01
  1924.69558  3.187608e+02
  1924.69570  5.927608e+02
  1924.69581  6.537608e+02
  1924.69592  5.317608e+02
  1924.69604  2.877608e+02
  1924.69615  -1.723918e+01
  1924.69627  -2.612392e+02
  1924.69638  -4.132392e+02
  1924.69649  -4.132392e+02
  1924.69661  -2.302392e+02
  1924.69672  1.657608e+02
  1924.69684  5.007608e+02
  1924.69695  8.367608e+02
  1924.69706  1.049761e+03
  1924.69718  1.019761e+03
  1924.69729  7.757608e+02
  1924.69740  3.487608e+02
  1924.69752  -1.082392e+02
  1924.69763  -5.352392e+02
  1924.69775  -8.702392e+02
  1924.69786  -1.023239e+03
  1924.69797  -9.622392e+02
  1924.69809  -6.872392e+02
  1924.69820  -2.912392e+02
  1924.69832  1.357608e+02
  1924.69843  5.007608e+02
  1924.69854  6.837608e+02
  1924.69866  6.837608e+02
  1924.69877  4.707608e+02
  1924.69888  1.657608e+02
  1924.69900  -1.392392e+02
  1924.69911  -4.432392e+02
  1924.69923  -5.352392e+02
  1924.69934  -4.742392e+02
  1924.69945  -2.302392e+02
  1924.69957  1.657608e+02
  1924.69968  5.317608e+02
  1924.69980  8.367608e+02
  1924.69991  1.019761e+03
  1924.70002  9.887608e+02
  1924.70014  6.837608e+02
  1924.70025  2.577608e+02
  1924.70036  -2.612392e+02
  1924.70048  -6.872392e+02
  1924.70059  -8.702392e+02
  1924.70071  -9.012392e+02
  1924.70082  -7.182392e+02
  1924.70093  -3.522392e+02
  1924.70105  7.476082e+01
  1924.70116  4.397608e+02
  1924.70128  6.837608e+02
  1924.70139  7.757608e+02
  1924.70150  6.837608e+02
  1924.70162  3.787608e+02
  1924.70173  7.476082e+01
  1924.70184  -2.612392e+02
  1924.70196  -5.352392e+02
  1924.70207  -6.262392e+02
  1924.70219  -5.042392e+02
  1924.70230  -2.302392e+02
  1924.70241  1.357608e+02
  1924.70253  5.007608e+02
  1924.70264  7.757608e+02
  1924.70276  8.667608e+02
  1924.70287  7.757608e+02
  1924.70298  5.007608e+02
  1924.70310  7.476082e+01
  1924.70321  -3.222392e+02
  1924.70332  -6.572392e+02
  1924.70344  -8.092392e+02
  1924.70355  -7.482392e+02
  1924.70367  -5.042392e+02
  1924.70378  -2.002392e+02
  1924.70389  1.967608e+02
  1924.70401  5.317608e+02
  1924.70412  7.447608e+02
  1924.70423  7.447608e+02
  1924.70435  5.617608e+02
  1924.70446  2.577608e+02
  1924.70458  -1.082392e+02
  1924.70469  -3.832392e+02
  1924.70480  -5.652392e+02
  1924.70492  -5.652392e+02
  1924.70503  -3.832392e+02
  1924.70515  -7.823918e+01
  1924.70526  2.877608e+02
  1924.70537  5.927608e+02
  1924.70549  7.447608e+02
  1924.70560  7.447608e+02
  1924.70571  5.317608e+02
  1924.70583  2.267608e+02
  1924.70594  -1.082392e+02
  1924.70606  -4.132392e+02
  1924.70617  -6.262392e+02
  1924.70628  -7.182392e+02
  1924.70640  -5.652392e+02
  1924.70651  -2.612392e+02
  1924.70663  4.376082e+01
  1924.70674  3.787608e+02
  1924.70685  5.927608e+02
  1924.70697  7.147608e+02
  1924.70708  6.227608e+02
  1924.70719  3.787608e+02
  1924.70731  7.476082e+01
  1924.70742  -2.612392e+02
  1924.70754  -5.042392e+02
  1924.70765  -5.962392e+02
  1924.70776  -5.352392e+02
  1924.70788  -3.832392e+02
  1924.70799  -7.823918e+01
  1924.70811  1.967608e+02
  1924.70822  4.397608e+02
  1924.70833  5.317608e+02
  1924.70845  4.397608e+02
  1924.70856  3.487608e+02
  1924.70867  4.376082e+01
  1924.70879  -2.302392e+02
  1924.70890  -4.432392e+02
  1924.70902  -5.352392e+02
  1924.70913  -5.042392e+02
  1924.70924  -2.912392e+02
  1924.70936  -4.723918e+01
  1924.70947  2.267608e+02
  1924.70959  5.007608e+02
  1924.70970  6.537608e+02
  1924.70981  6.537608e+02
  1924.70993  4.707608e+02
  1924.71004  2.267608e+02
  1924.71015  -7.823918e+01
  1924.71027  -3.522392e+02
  1924.71038  -5.352392e+02
  1924.71050  -5.652392e+02
  1924.71061  -4.742392e+02
  1924.71072  -2.612392e+02
  1924.71084  -4.723918e+01
  1924.71095  1.967608e+02
  1924.71107  3.487608e+02
  1924.71118  3.487608e+02
  1924.71129  2.877608e+02
  1924.71141  1.357608e+02
  1924.71152  -4.723918e+01
  1924.71163  -2.302392e+02
  1924.71175  -3.522392e+02
  1924.71186  -3.832392e+02
  1924.71198  -2.612392e+02
  1924.71209  -7.823918e+01
  1924.71220  1.657608e+02
  1924.71232  3.787608e+02
  1924.71243  5.617608e+02
  1924.71255  6.227608e+02
  1924.71266  5.317608e+02
  1924.71277  3.487608e+02
  1924.71289  1.357608e+02
  1924.71300  -1.082392e+02
  1924.71311  -3.222392e+02
  1924.71323  -4.432392e+02
  1924.71334  -4.742392e+02
  1924.71346  -3.522392e+02
  1924.71357  -2.302392e+02
  1924.71368  -4.723918e+01
  1924.71380  1.047608e+02
  1924.71391  1.967608e+02
  1924.71403  2.267608e+02
  1924.71414  1.657608e+02
  1924.71425  4.376082e+01
  1924.71437  -4.723918e+01
  1924.71448  -1.692392e+02
  1924.71459  -2.002392e+02
  1924.71471  -1.392392e+02
  1924.71482  -4.723918e+01
  1924.71494  1.357608e+02
  1924.71505  2.877608e+02
  1924.71516  4.707608e+02
  1924.71528  5.617608e+02
  1924.71539  5.927608e+02
  1924.71551  4.707608e+02
  1924.71562  2.877608e+02
  1924.71573  7.476082e+01
  1924.71585  -1.692392e+02
  1924.71596  -3.222392e+02
  1924.71607  -3.832392e+02
  1924.71619  -4.132392e+02
  1924.71630  -3.522392e+02
  1924.71642  -2.002392e+02
  1924.71653  -7.823918e+01
  1924.71664  4.376082e+01
  1924.71676  1.357608e+02
  1924.71687  1.657608e+02
  1924.71699  1.357608e+02
  1924.71710  4.376082e+01
  1924.71721  -1.723918e+01
  1924.71733  -4.723918e+01
  1924.71744  -1.723918e+01
  1924.71755  4.376082e+01
  1924.71767  1.047608e+02
  1924.71778  1.967608e+02
  1924.71790  3.187608e+02
  1924.71801  4.397608e+02
  1924.71812  5.007608e+02
  1924.71824  5.007608e+02
  1924.71835  4.707608e+02
  1924.71847  2.877608e+02
  1924.71858  1.357608e+02
  1924.71869  -1.723918e+01
  1924.71881  -2.002392e+02
  1924.71892  -3.222392e+02
  1924.71903  -3.832392e+02
  1924.71915  -3.522392e+02
  1924.71926  -2.912392e+02
  1924.71938  -2.002392e+02
  1924.71949  -1.082392e+02
  1924.71960  -1.723918e+01
  1924.71972  1.047608e+02
  1924.71983  1.357608e+02
  1924.71995  1.357608e+02
  1924.72006  7.476082e+01
  1924.72017  4.376082e+01
  1924.72029  1.376082e+01
  1924.72040  4.376082e+01
  1924.72051  1.047608e+02
  1924.72063  1.967608e+02
  1924.72074  2.877608e+02
  1924.72086  3.187608e+02
  1924.72097  3.187608e+02
  1924.72108  2.877608e+02
  1924.72120  2.577608e+02
  1924.72131  1.357608e+02
  1924.72143  -1.723918e+01
  1924.72154  -2.002392e+02
  1924.72165  -3.222392e+02
  1924.72177  -5.042392e+02
  1924.72188  -5.962392e+02
  1924.72199  -6.572392e+02
  1924.72211  -6.262392e+02
  1924.72222  -5.352392e+02
  1924.72234  -3.832392e+02
  1924.72245  -2.612392e+02
  1924.72256  -1.392392e+02
  1924.72268  -7.823918e+01
  1924.72279  -4.723918e+01
  1924.72291  -4.723918e+01
  1924.72302  -4.723918e+01
  1924.72313  -1.082392e+02
  1924.72325  -1.082392e+02
  1924.72336  -7.823918e+01
  1924.72347  -1.723918e+01
  1924.72359  4.376082e+01
  1924.72370  1.357608e+02
  1924.72382  2.267608e+02
  1924.72393  2.877608e+02
  1924.72404  2.577608e+02
  1924.72416  1.357608e+02
  1924.72427  1.376082e+01
  1924.72439  -2.302392e+02
  1924.72450  -4.432392e+02
  1924.72461  -6.262392e+02
  1924.72473  -7.182392e+02
  1924.72484  -7.792392e+02
  1924.72495  -7.182392e+02
  1924.72507  -5.962392e+02
  1924.72518  -4.132392e+02
  1924.72530  -2.002392e+02
  1924.72541  -4.723918e+01
  1924.72552  4.376082e+01
  1924.72564  7.476082e+01
  1924.72575  4.376082e+01
  1924.72587  1.376082e+01
  1924.72598  -7.823918e+01
  1924.72609  -1.392392e+02
  1924.72621  -1.392392e+02
  1924.72632  -1.082392e+02
  1924.72643  1.376082e+01
  1924.72655  1.357608e+02
  1924.72666  2.577608e+02
  1924.72678  3.187608e+02
  1924.72689  2.877608e+02
  1924.72700  1.967608e+02
  1924.72712  1.376082e+01
  1924.72723  -2.302392e+02
  1924.72735  -4.742392e+02
  1924.72746  -7.182392e+02
  1924.72757  -8.402392e+02
  1924.72769  -8.402392e+02
  1924.72780  -7.792392e+02
  1924.72791  -5.962392e+02
  1924.72803  -3.522392e+02
  1924.72814  -1.082392e+02
  1924.72826  -1.723918e+01
  1924.72837  1.357608e+02
  1924.72848  1.047608e+02
  1924.72860  1.376082e+01
  1924.72871  -1.082392e+02
  1924.72883  -2.002392e+02
  1924.72894  -2.612392e+02
  1924.72905  -2.612392e+02
  1924.72917  -1.692392e+02
  1924.72928  -1.723918e+01
  1924.72939  1.657608e+02
  1924.72951  3.487608e+02
  1924.72962  4.097608e+02
  1924.72974  3.487608e+02
  1924.72985  1.967608e+02
  1924.72996  -4.723918e+01
  1924.73008  -3.522392e+02
  1924.73019  -6.262392e+02
  1924.73031  -8.702392e+02
  1924.73042  -9.312392e+02
  1924.73053  -8.702392e+02
  1924.73065  -7.182392e+02
  1924.73076  -4.742392e+02
  1924.73087  -2.002392e+02
  1924.73099  4.376082e+01
  1924.73110  1.657608e+02
  1924.73122  2.577608e+02
  1924.73133  1.967608e+02
  1924.73144  1.357608e+02
  1924.73156  4.376082e+01
  1924.73167  -1.723918e+01
  1924.73179  -7.823918e+01
  1924.73190  -1.082392e+02
  1924.73201  -1.082392e+02
  1924.73213  1.376082e+01
  1924.73224  2.577608e+02
  1924.73235  5.007608e+02
  1924.73247  6.837608e+02
  1924.73258  6.837608e+02
  1924.73270  5.317608e+02
  1924.73281  1.967608e+02
  1924.73292  -1.392392e+02
  1924.73304  -4.742392e+02
  1924.73315  -7.182392e+02
  1924.73327  -8.092392e+02
  1924.73338  -7.182392e+02
  1924.73349  -4.742392e+02
  1924.73361  -2.002392e+02
  1924.73372  4.376082e+01
  1924.73383  3.187608e+02
  1924.73395  5.007608e+02
  1924.73406  5.007608e+02
  1924.73418  3.487608e+02
  1924.73429  1.357608e+02
  1924.73440  -7.823918e+01
  1924.73452  -2.612392e+02
  1924.73463  -3.222392e+02
  1924.73474  -2.302392e+02
  1924.73486  -7.823918e+01
  1924.73497  2.877608e+02
  1924.73509  5.317608e+02
  1924.73520  7.447608e+02
  1924.73531  7.757608e+02
  1924.73543  6.537608e+02
  1924.73554  4.097608e+02
  1924.73566  7.476082e+01
  1924.73577  -3.222392e+02
  1924.73588  -5.652392e+02
  1924.73600  -8.092392e+02
  1924.73611  -8.092392e+02
  1924.73622  -6.262392e+02
  1924.73634  -3.222392e+02
  1924.73645  1.376082e+01
  1924.73657  3.187608e+02
  1924.73668  5.007608e+02
  1924.73679  5.617608e+02
  1924.73691  4.707608e+02
  1924.73702  1.967608e+02
  1924.73714  -7.823918e+01
  1924.73725  -2.912392e+02
  1924.73736  -4.742392e+02
  1924.73748  -4.432392e+02
  1924.73759  -2.612392e+02
  1924.73770  1.376082e+01
  1924.73782  3.187608e+02
  1924.73793  5.927608e+02
  1924.73805  7.757608e+02
  1924.73816  7.757608e+02
  1924.73827  5.617608e+02
  1924.73839  2.267608e+02
  1924.73850  -2.002392e+02
  1924.73862  -5.962392e+02
  1924.73873  -8.402392e+02
  1924.73884  -8.702392e+02
  1924.73896  -7.482392e+02
  1924.73907  -4.742392e+02
  1924.73918  -1.392392e+02
  1924.73930  1.967608e+02
  1924.73941  5.007608e+02
  1924.73953  6.227608e+02
  1924.73964  5.317608e+02
  1924.73975  3.187608e+02
  1924.73987  1.376082e+01
  1924.73998  -3.222392e+02
  1924.74010  -5.652392e+02
  1924.74021  -6.872392e+02
  1924.74032  -5.652392e+02
  1924.74044  -3.222392e+02
  1924.74055  1.376082e+01
  1924.74066  3.487608e+02
  1924.74078  6.537608e+02
  1924.74089  7.757608e+02
  1924.74101  6.837608e+02
  1924.74112  4.397608e+02
  1924.74123  4.376082e+01
  1924.74135  -3.522392e+02
  1924.74146  -7.182392e+02
  1924.74158  -8.702392e+02
  1924.74169  -8.702392e+02
  1924.74180  -6.262392e+02
  1924.74192  -2.912392e+02
  1924.74203  7.476082e+01
  1924.74214  4.097608e+02
  1924.74226  6.227608e+02
  1924.74237  6.837608e+02
  1924.74249  5.317608e+02
  1924.74260  2.267608e+02
  1924.74271  -1.392392e+02
  1924.74283  -4.742392e+02
  1924.74294  -7.182392e+02
  1924.74306  -7.482392e+02
  1924.74317  -5.652392e+02
  1924.74328  -2.612392e+02
  1924.74340  1.357608e+02
  1924.74351  5.007608e+02
  1924.74362  7.147608e+02
  1924.74374  7.757608e+02
  1924.74385  6.227608e+02
  1924.74397  2.757608e+02
  1924.74408  -1.392392e+02
  1924.74419  -4.742392e+02
  1924.74431  -7.482392e+02
  1924.74442  -7.792392e+02
  1924.74454  -6.872392e+02
  1924.74465  -3.832392e+02
  1924.74476  1.376082e+01
  1924.74488  3.787608e+02
  1924.74499  6.537608e+02
  1924.74510  8.057608e+02
  1924.74522  7.447608e+02
  1924.74533  5.007608e+02
  1924.74545  1.047608e+02
  1924.74556  -2.612392e+02
  1924.74567  -6.262392e+02
  1924.74579  -7.792392e+02
  1924.74590  -7.482392e+02
  1924.74602  -5.352392e+02
  1924.74613  -2.002392e+02
  1924.74624  1.967608e+02
  1924.74636  5.007608e+02
  1924.74647  7.447608e+02
  1924.74658  6.837608e+02
  1924.74670  4.707608e+02
  1924.74681  1.657608e+02
  1924.74693  -2.002392e+02
  1924.74704  -5.352392e+02
  1924.74715  -6.872392e+02
  1924.74727  -6.572392e+02
  1924.74738  -4.432392e+02
  1924.74750  -1.392392e+02
  1924.74761  2.577608e+02
  1924.74772  5.927608e+02
  1924.74784  8.057608e+02
  1924.74795  8.367608e+02
  1924.74806  6.837608e+02
  1924.74818  3.787608e+02
  1924.74829  -7.823918e+01
  1924.74841  -4.132392e+02
  1924.74852  -7.182392e+02
  1924.74863  -8.402392e+02
  1924.74875  -7.482392e+02
  1924.74886  -5.352392e+02
  1924.74898  -2.002392e+02
  1924.74909  1.967608e+02
  1924.74920  4.707608e+02
  1924.74932  5.927608e+02
  1924.74943  5.317608e+02
  1924.74954  2.877608e+02
  1924.74966  1.376082e+01
  1924.74977  -2.912392e+02
  1924.74989  -4.742392e+02
  1924.75000  -5.652392e+02
  1924.75011  -4.742392e+02
  1924.75023  -2.302392e+02
  1924.75034  1.047608e+02
  1924.75046  4.707608e+02
  1924.75057  7.447608e+02
  1924.75068  8.977608e+02
  1924.75080  8.667608e+02
  1924.75091  6.837608e+02
  1924.75102  3.187608e+02
  1924.75114  -7.823918e+01
  1924.75125  -4.132392e+02
  1924.75137  -6.872392e+02
  1924.75148  -7.792392e+02
  1924.75159  -6.872392e+02
  1924.75171  -4.432392e+02
  1924.75182  -1.392392e+02
  1924.75194  1.657608e+02
  1924.75205  4.397608e+02
  1924.75216  5.007608e+02
  1924.75228  4.707608e+02
  1924.75239  2.577608e+02
  1924.75250  4.376082e+01
  1924.75262  -1.692392e+02
  1924.75273  -3.222392e+02
  1924.75285  -3.222392e+02
  1924.75296  -2.002392e+02
  1924.75307  4.376082e+01
  1924.75319  3.487608e+02
  1924.75330  6.537608e+02
  1924.75342  8.977608e+02
  1924.75353  9.587608e+02
  1924.75364  8.977608e+02
  1924.75376  6.837608e+02
  1924.75387  3.487608e+02
  1924.75398  -1.723918e+01
  1924.75410  -3.522392e+02
  1924.75421  -5.962392e+02
  1924.75433  -6.872392e+02
  1924.75444  -5.962392e+02
  1924.75455  -4.132392e+02
  1924.75467  -1.082392e+02
  1924.75478  1.657608e+02
  1924.75490  3.487608e+02
  1924.75501  4.707608e+02
  1924.75512  3.787608e+02
  1924.75524  2.877608e+02
  1924.75535  1.047608e+02
  1924.75546  -4.723918e+01
  1924.75558  -1.392392e+02
  1924.75569  -1.082392e+02
  1924.75581  4.376082e+01
  1924.75592  2.267608e+02
  1924.75603  5.007608e+02
  1924.75615  7.447608e+02
  1924.75626  8.667608e+02
  1924.75638  9.587608e+02
  1924.75649  8.057608e+02
  1924.75660  6.227608e+02
  1924.75672  3.187608e+02
  1924.75683  -1.723918e+01
  1924.75694  -2.912392e+02
  1924.75706  -5.042392e+02
  1924.75717  -5.962392e+02
  1924.75729  -5.652392e+02
  1924.75740  -4.132392e+02
  1924.75751  -1.692392e+02
  1924.75763  4.376082e+01
  1924.75774  2.577608e+02
  1924.75786  3.487608e+02
  1924.75797  3.487608e+02
  1924.75808  3.187608e+02
  1924.75820  1.967608e+02
  1924.75831  1.047608e+02
  1924.75842  7.476082e+01
  1924.75854  7.476082e+01
  1924.75865  1.657608e+02
  1924.75877  2.577608e+02
  1924.75888  4.397608e+02
  1924.75899  6.227608e+02
  1924.75911  7.757608e+02
  1924.75922  8.057608e+02
  1924.75934  7.757608e+02
  1924.75945  6.537608e+02
  1924.75956  3.787608e+02
  1924.75968  7.476082e+01
  1924.75979  -2.302392e+02
  1924.75990  -4.432392e+02
  1924.76002  -5.652392e+02
  1924.76013  -6.262392e+02
  1924.76025  -5.042392e+02
  1924.76036  -3.222392e+02
  1924.76047  -9.623918e+01
  1924.76059  1.217608e+02
  1924.76070  2.877608e+02
  1924.76082  4.397608e+02
  1924.76093  4.397608e+02
  1924.76104  3.787608e+02
  1924.76116  2.877608e+02
  1924.76127  1.967608e+02
  1924.76138  7.476082e+01
  1924.76150  -4.723918e+01
  1924.76161  1.376082e+01
  1924.76173  1.657608e+02
  1924.76184  3.487608e+02
  1924.76195  5.317608e+02
  1924.76207  6.537608e+02
  1924.76218  6.837608e+02
  1924.76230  5.927608e+02
  1924.76241  3.787608e+02
  1924.76252  1.047608e+02
  1924.76264  -2.612392e+02
  1924.76275  -5.652392e+02
  1924.76286  -7.482392e+02
  1924.76298  -8.402392e+02
  1924.76309  -7.182392e+02
  1924.76321  -5.042392e+02
  1924.76332  -2.302392e+02
  1924.76343  7.476082e+01
  1924.76355  2.877608e+02
  1924.76366  4.397608e+02
  1924.76378  4.707608e+02
  1924.76389  3.787608e+02
  1924.76400  1.967608e+02
  1924.76412  4.376082e+01
  1924.76423  -1.082392e+02
  1924.76434  -2.002392e+02
  1924.76446  -1.692392e+02
  1924.76457  -1.723918e+01
  1924.76469  1.967608e+02
  1924.76480  4.097608e+02
  1924.76491  6.227608e+02
  1924.76503  6.837608e+02
  1924.76514  6.227608e+02
  1924.76526  4.097608e+02
  1924.76537  7.476082e+01
  1924.76548  -2.512392e+02
  1924.76560  -5.522392e+02
  1924.76571  -7.632392e+02
  1924.76582  -8.402392e+02
  1924.76594  -7.182392e+02
  1924.76605  -5.042392e+02
  1924.76617  -2.302392e+02
  1924.76628  7.476082e+01
  1924.76639  2.877608e+02
  1924.76651  4.097608e+02
  1924.76662  4.707608e+02
  1924.76673  3.787608e+02
  1924.76685  1.967608e+02
  1924.76696  4.376082e+01
  1924.76708  -1.082392e+02
  1924.76719  -2.002392e+02
  1924.76730  -1.692392e+02
  1924.76742  -1.723918e+01
  1924.76753  1.967608e+02
  1924.76765  3.787608e+02
  1924.76776  6.227608e+02
  1924.76787  6.837608e+02
  1924.76799  6.227608e+02
  1924.76810  4.097608e+02
  1924.76821  7.476082e+01
  1924.76833  -2.912392e+02
  1924.76844  -6.262392e+02
  1924.76856  -8.402392e+02
  1924.76867  -9.312392e+02
  1924.76878  -8.092392e+02
  1924.76890  -5.652392e+02
  1924.76901  -2.002392e+02
  1924.76913  1.657608e+02
  1924.76924  4.397608e+02
  1924.76935  5.617608e+02
  1924.76947  5.317608e+02
  1924.76958  3.787608e+02
  1924.76969  1.657608e+02
  1924.76981  -1.082392e+02
  1924.76992  -2.302392e+02
  1924.77004  -3.222392e+02
  1924.77015  -2.612392e+02
  1924.77026  -1.082392e+02
  1924.77038  1.967608e+02
  1924.77049  5.007608e+02
  1924.77061  7.147608e+02
  1924.77072  8.057608e+02
  1924.77083  7.447608e+02
  1924.77095  5.007608e+02
  1924.77106  1.047608e+02
  1924.77117  -2.912392e+02
  1924.77129  -6.572392e+02
  1924.77140  -8.402392e+02
  1924.77152  -8.402392e+02
  1924.77163  -6.572392e+02
  1924.77174  -3.522392e+02
  1924.77186  4.376082e+01
  1924.77197  4.097608e+02
  1924.77209  6.537608e+02
  1924.77220  7.147608e+02
  1924.77231  6.227608e+02
  1924.77243  4.097608e+02
  1924.77254  1.047608e+02
  1924.77265  -1.692392e+02
  1924.77277  -3.832392e+02
  1924.77288  -4.742392e+02
  1924.77300  -3.522392e+02
  1924.77311  -1.082392e+02
  1924.77322  2.267608e+02
  1924.77334  5.617608e+02
  1924.77345  7.757608e+02
  1924.77357  8.367608e+02
  1924.77368  7.147608e+02
  1924.77379  3.787608e+02
  1924.77391  -4.723918e+01
  1924.77402  -4.432392e+02
  1924.77413  -7.182392e+02
  1924.77425  -8.092392e+02
  1924.77436  -7.792392e+02
  1924.77448  -5.042392e+02
  1924.77459  -1.392392e+02
  1924.77470  2.877608e+02
  1924.77482  5.617608e+02
  1924.77493  7.147608e+02
  1924.77505  7.447608e+02
  1924.77516  5.617608e+02
  1924.77527  2.577608e+02
  1924.77539  -7.823918e+01
  1924.77550  -4.132392e+02
  1924.77561  -5.962392e+02
  1924.77573  -5.962392e+02
  1924.77584  -4.432392e+02
  1924.77596  -1.392392e+02
  1924.77607  1.967608e+02
  1924.77618  5.617608e+02
  1924.77630  7.757608e+02
  1924.77641  7.757608e+02
  1924.77653  5.617608e+02
  1924.77664  2.577608e+02
  1924.77675  -1.392392e+02
  1924.77687  -5.352392e+02
  1924.77698  -7.792392e+02
  1924.77709  -8.092392e+02
  1924.77721  -6.572392e+02
  1924.77732  -3.522392e+02
  1924.77744  4.376082e+01
  1924.77755  4.397608e+02
  1924.77766  7.147608e+02
  1924.77778  7.757608e+02
  1924.77789  7.447608e+02
  1924.77801  4.707608e+02
  1924.77812  1.047608e+02
  1924.77823  -2.612392e+02
  1924.77835  -5.962392e+02
  1924.77846  -7.482392e+02
  1924.77857  -6.872392e+02
  1924.77869  -4.742392e+02
  1924.77880  -1.392392e+02
  1924.77892  2.267608e+02
  1924.77903  5.617608e+02
  1924.77914  7.447608e+02
  1924.77926  6.537608e+02
  1924.77937  4.707608e+02
  1924.77949  1.047608e+02
  1924.77960  -2.612392e+02
  1924.77971  -5.352392e+02
  1924.77983  -7.182392e+02
  1924.77994  -6.872392e+02
  1924.78005  -4.132392e+02
  1924.78017  -1.082392e+02
  1924.78028  2.577608e+02
  1924.78040  6.227608e+02
  1924.78051  8.057608e+02
  1924.78062  8.667608e+02
  1924.78074  6.227608e+02
  1924.78085  3.187608e+02
  1924.78097  -7.823918e+01
  1924.78108  -4.432392e+02
  1924.78119  -7.182392e+02
  1924.78131  -7.482392e+02
  1924.78142  -6.262392e+02
  1924.78153  -3.522392e+02
  1924.78165  1.376082e+01
  1924.78176  3.487608e+02
  1924.78188  5.617608e+02
  1924.78199  6.537608e+02
  1924.78210  5.617608e+02
  1924.78222  3.187608e+02
  1924.78233  -4.723918e+01
  1924.78245  -3.222392e+02
  1924.78256  -5.652392e+02
  1924.78267  -5.652392e+02
  1924.78279  -4.432392e+02
  1924.78290  -1.392392e+02
  1924.78301  1.357608e+02
  1924.78313  5.007608e+02
  1924.78324  7.447608e+02
  1924.78336  8.367608e+02
  1924.78347  7.147608e+02
  1924.78358  4.397608e+02
  1924.78370  7.476082e+01
  1924.78381  -3.222392e+02
  1924.78393  -6.262392e+02
  1924.78404  -8.092392e+02
  1924.78415  -8.092392e+02
  1924.78427  -5.962392e+02
  1924.78438  -3.222392e+02
  1924.78449  4.376082e+01
  1924.78461  3.187608e+02
  1924.78472  5.007608e+02
  1924.78484  5.007608e+02
  1924.78495  3.487608e+02
  1924.78506  1.047608e+02
  1924.78518  -1.692392e+02
  1924.78529  -3.832392e+02
  1924.78541  -4.742392e+02
  1924.78552  -4.432392e+02
  1924.78563  -2.002392e+02
  1924.78575  1.047608e+02
  1924.78586  3.787608e+02
  1924.78597  6.537608e+02
  1924.78609  8.057608e+02
  1924.78620  8.057608e+02
  1924.78632  6.227608e+02
  1924.78643  2.877608e+02
  1924.78654  -7.823918e+01
  1924.78666  -4.432392e+02
  1924.78677  -6.572392e+02
  1924.78689  -7.792392e+02
  1924.78700  -6.872392e+02
  1924.78711  -4.742392e+02
  1924.78723  -1.692392e+02
  1924.78734  1.047608e+02
  1924.78745  3.187608e+02
  1924.78757  4.397608e+02
  1924.78768  3.787608e+02
  1924.78780  2.577608e+02
  1924.78791  1.376082e+01
  1924.78802  -2.002392e+02
  1924.78814  -2.912392e+02
  1924.78825  -3.222392e+02
  1924.78837  -2.002392e+02
  1924.78848  1.376082e+01
  1924.78859  2.877608e+02
  1924.78871  5.317608e+02
  1924.78882  7.147608e+02
  1924.78893  7.757608e+02
  1924.78905  7.147608e+02
  1924.78916  4.707608e+02
  1924.78928  1.047608e+02
  1924.78939  -1.692392e+02
  1924.78950  -4.432392e+02
  1924.78962  -6.572392e+02
  1924.78973  -6.872392e+02
  1924.78985  -5.652392e+02
  1924.78996  -3.832392e+02
  1924.79007  -1.392392e+02
  1924.79019  1.357608e+02
  1924.79030  2.877608e+02
  1924.79041  3.187608e+02
  1924.79053  2.877608e+02
  1924.79064  1.657608e+02
  1924.79076  -1.723918e+01
  1924.79087  -1.082392e+02
  1924.79098  -1.692392e+02
  1924.79110  -1.392392e+02
  1924.79121  1.376082e+01
  1924.79133  2.267608e+02
  1924.79144  4.707608e+02
  1924.79155  6.227608e+02
  1924.79167  7.147608e+02
  1924.79178  7.147608e+02
  1924.79189  5.317608e+02
  1924.79201  2.877608e+02
  1924.79212  1.376082e+01
  1924.79224  -2.612392e+02
  1924.79235  -5.042392e+02
  1924.79246  -6.262392e+02
  1924.79258  -5.962392e+02
  1924.79269  -5.042392e+02
  1924.79281  -2.912392e+02
  1924.79292  -1.082392e+02
  1924.79303  1.357608e+02
  1924.79315  1.967608e+02
  1924.79326  2.267608e+02
  1924.79337  1.967608e+02
  1924.79349  1.047608e+02
  1924.79360  1.376082e+01
  1924.79372  -4.723918e+01
  1924.79383  -7.823918e+01
  1924.79394  4.376082e+01
  1924.79406  1.657608e+02
  1924.79417  3.487608e+02
  1924.79429  4.707608e+02
  1924.79440  6.227608e+02
  1924.79451  6.537608e+02
  1924.79463  5.927608e+02
  1924.79474  4.397608e+02
  1924.79485  1.967608e+02
  1924.79497  -4.723918e+01
  1924.79508  -2.302392e+02
  1924.79520  -4.742392e+02
  1924.79531  -5.352392e+02
  1924.79542  -5.042392e+02
  1924.79554  -4.132392e+02
  1924.79565  -2.612392e+02
  1924.79577  -7.823918e+01
  1924.79588  4.376082e+01
  1924.79599  1.657608e+02
  1924.79611  1.967608e+02
  1924.79622  1.967608e+02
  1924.79633  1.357608e+02
  1924.79645  1.047608e+02
  1924.79656  7.476082e+01
  1924.79668  1.047608e+02
  1924.79679  1.657608e+02
  1924.79690  2.877608e+02
  1924.79702  3.187608e+02
  1924.79713  4.397608e+02
  1924.79724  4.707608e+02
  1924.79736  5.007608e+02
  1924.79747  3.787608e+02
  1924.79759  2.877608e+02
  1924.79770  7.476082e+01
  1924.79781  -1.392392e+02
  1924.79793  -2.912392e+02
  1924.79804  -4.742392e+02
  1924.79816  -5.352392e+02
  1924.79827  -5.352392e+02
  1924.79838  -4.742392e+02
  1924.79850  -3.832392e+02
  1924.79861  -2.302392e+02
  1924.79872  -7.823918e+01
  1924.79884  4.376082e+01
  1924.79895  7.476082e+01
  1924.79907  1.047608e+02
  1924.79918  7.476082e+01
  1924.79929  7.476082e+01
  1924.79941  1.047608e+02
  1924.79952  1.047608e+02
  1924.79964  1.657608e+02
  1924.79975  2.267608e+02
  1924.79986  3.187608e+02
  1924.79998  3.787608e+02
  1924.80009  4.097608e+02
  1924.80020  4.097608e+02
  1924.80032  3.487608e+02
  1924.80043  2.267608e+02
  1924.80055  4.376082e+01
  1924.80066  -1.082392e+02
  1924.80077  -2.612392e+02
  1924.80089  -4.132392e+02
  1924.80100  -5.042392e+02
  1924.80112  -5.042392e+02
  1924.80123  -4.432392e+02
  1924.80134  -3.522392e+02
  1924.80146  -2.302392e+02
  1924.80157  -7.823918e+01
  1924.80168  4.376082e+01
  1924.80180  1.357608e+02
  1924.80191  1.967608e+02
  1924.80203  1.967608e+02
  1924.80214  1.967608e+02
  1924.80225  1.967608e+02
  1924.80237  1.657608e+02
  1924.80248  1.657608e+02
  1924.80260  1.967608e+02
  1924.80271  2.267608e+02
  1924.80282  2.877608e+02
  1924.80294  3.487608e+02
  1924.80305  3.487608e+02
  1924.80316  3.487608e+02
  1924.80328  2.577608e+02
  1924.80339  1.047608e+02
  1924.80351  -1.723918e+01
  1924.80362  -2.302392e+02
  1924.80373  -3.832392e+02
  1924.80385  -5.352392e+02
  1924.80396  -5.652392e+02
  1924.80408  -5.652392e+02
  1924.80419  -4.132392e+02
  1924.80430  -2.302392e+02
  1924.80442  -7.823918e+01
  1924.80453  1.047608e+02
  1924.80464  2.267608e+02
  1924.80476  2.877608e+02
  1924.80487  2.577608e+02
  1924.80499  2.267608e+02
  1924.80510  1.357608e+02
  1924.80521  7.476082e+01
  1924.80533  4.376082e+01
  1924.80544  4.376082e+01
  1924.80556  1.047608e+02
  1924.80567  1.967608e+02
  1924.80578  2.877608e+02
  1924.80590  3.187608e+02
  1924.80601  3.187608e+02
  1924.80612  2.577608e+02
  1924.80624  1.047608e+02
  1924.80635  -1.082392e+02
  1924.80647  -2.912392e+02
  1924.80658  -5.042392e+02
  1924.80669  -6.262392e+02
  1924.80681  -6.572392e+02
  1924.80692  -5.962392e+02
  1924.80704  -4.132392e+02
  1924.80715  -2.002392e+02
  1924.80726  4.376082e+01
  1924.80738  2.267608e+02
  1924.80749  3.487608e+02
  1924.80760  3.787608e+02
  1924.80772  3.187608e+02
  1924.80783  1.967608e+02
  1924.80795  1.357608e+02
  1924.80806  -1.723918e+01
  1924.80817  -7.823918e+01
  1924.80829  -1.082392e+02
  1924.80840  -4.723918e+01
  1924.80852  1.357608e+02
  1924.80863  2.577608e+02
  1924.80874  3.787608e+02
  1924.80886  4.397608e+02
  1924.80897  3.487608e+02
  1924.80908  1.967608e+02
  1924.80920  -3.823918e+01
  1924.80931  -2.912392e+02
  1924.80943  -5.652392e+02
  1924.80954  -6.872392e+02
  1924.80965  -6.872392e+02
  1924.80977  -5.652392e+02
  1924.80988  -3.222392e+02
  1924.81000  -4.723918e+01
  1924.81011  1.967608e+02
  1924.81022  4.097608e+02
  1924.81034  4.707608e+02
  1924.81045  4.397608e+02
  1924.81056  3.187608e+02
  1924.81068  1.357608e+02
  1924.81079  -4.723918e+01
  1924.81091  -1.692392e+02
  1924.81102  -2.302392e+02
  1924.81113  -1.692392e+02
  1924.81125  -1.723918e+01
  1924.81136  2.267608e+02
  1924.81148  4.397608e+02
  1924.81159  5.317608e+02
  1924.81170  5.617608e+02
  1924.81182  3.787608e+02
  1924.81193  1.967608e+02
  1924.81204  -1.392392e+02
  1924.81216  -4.132392e+02
  1924.81227  -6.262392e+02
  1924.81239  -7.182392e+02
  1924.81250  -6.572392e+02
  1924.81261  -4.432392e+02
  1924.81273  -1.692392e+02
  1924.81284  1.357608e+02
  1924.81296  4.397608e+02
  1924.81307  5.927608e+02
  1924.81318  6.227608e+02
  1924.81330  5.007608e+02
  1924.81341  2.577608e+02
  1924.81352  4.376082e+01
  1924.81364  -1.692392e+02
  1924.81375  -3.522392e+02
  1924.81387  -3.832392e+02
  1924.81398  -2.302392e+02
  1924.81409  1.376082e+01
  1924.81421  2.577608e+02
  1924.81432  5.317608e+02
  1924.81444  6.537608e+02
  1924.81455  6.227608e+02
  1924.81466  4.397608e+02
  1924.81478  1.657608e+02
  1924.81489  -2.302392e+02
  1924.81500  -4.742392e+02
  1924.81512  -6.572392e+02
  1924.81523  -6.872392e+02
  1924.81535  -5.042392e+02
  1924.81546  -2.302392e+02
  1924.81557  1.357608e+02
  1924.81569  5.007608e+02
  1924.81580  7.147608e+02
  1924.81592  7.757608e+02
  1924.81603  6.837608e+02
  1924.81614  4.707608e+02
  1924.81626  1.357608e+02
  1924.81637  -2.002392e+02
  1924.81648  -5.042392e+02
  1924.81660  -5.962392e+02
  1924.81671  -5.352392e+02
  1924.81683  -3.522392e+02
  1924.81694  -4.723918e+01
  1924.81705  2.877608e+02
  1924.81717  5.617608e+02
  1924.81728  6.837608e+02
  1924.81740  5.927608e+02
  1924.81751  3.787608e+02
  1924.81762  1.376082e+01
  1924.81774  -3.222392e+02
  1924.81785  -5.962392e+02
  1924.81796  -7.182392e+02
  1924.81808  -6.572392e+02
  1924.81819  -3.832392e+02
  1924.81831  -4.723918e+01
  1924.81842  3.787608e+02
  1924.81853  6.537608e+02
  1924.81865  8.367608e+02
  1924.81876  8.057608e+02
  1924.81888  5.927608e+02
  1924.81899  2.577608e+02
  1924.81910  -1.392392e+02
  1924.81922  -5.042392e+02
  1924.81933  -7.482392e+02
  1924.81944  -7.482392e+02
  1924.81956  -5.962392e+02
  1924.81967  -2.302392e+02
  1924.81979  1.657608e+02
  1924.81990  4.707608e+02
  1924.82001  6.537608e+02
  1924.82013  6.837608e+02
  1924.82024  5.317608e+02
  1924.82036  1.967608e+02
  1924.82047  -1.692392e+02
  1924.82058  -4.132392e+02
  1924.82070  -6.572392e+02
  1924.82081  -6.572392e+02
  1924.82092  -4.742392e+02
  1924.82104  -1.692392e+02
  1924.82115  2.267608e+02
  1924.82127  6.227608e+02
  1924.82138  8.977608e+02
  1924.82149  9.887608e+02
  1924.82161  8.667608e+02
  1924.82172  5.617608e+02
  1924.82184  7.476082e+01
  1924.82195  -3.832392e+02
  1924.82206  -7.482392e+02
  1924.82218  -9.312392e+02
  1924.82229  -9.312392e+02
  1924.82240  -6.872392e+02
  1924.82252  -3.522392e+02
  1924.82263  7.476082e+01
  1924.82275  3.787608e+02
  1924.82286  6.227608e+02
  1924.82297  6.227608e+02
  1924.82309  4.397608e+02
  1924.82320  7.476082e+01
  1924.82332  -2.302392e+02
  1924.82343  -5.042392e+02
  1924.82354  -6.262392e+02
  1924.82366  -5.352392e+02
  1924.82377  -2.912392e+02
  1924.82388  1.047608e+02
  1924.82400  5.007608e+02
  1924.82411  8.057608e+02
  1924.82423  1.019761e+03
  1924.82434  9.887608e+02
  1924.82445  7.147608e+02
  1924.82457  3.187608e+02
  1924.82468  -1.692392e+02
  1924.82480  -6.572392e+02
  1924.82491  -9.922392e+02
  1924.82502  -1.084239e+03
  1924.82514  -9.922392e+02
  1924.82525  -6.872392e+02
  1924.82536  -2.612392e+02
  1924.82548  1.357608e+02
  1924.82559  4.397608e+02
  1924.82571  5.317608e+02
  1924.82582  4.707608e+02
  1924.82593  2.877608e+02
  1924.82605  -4.723918e+01
  1924.82616  -2.302392e+02
  1924.82628  -5.042392e+02
  1924.82639  -5.352392e+02
  1924.82650  -4.132392e+02
  1924.82662  -1.082392e+02
  1924.82673  3.187608e+02
  1924.82684  6.837608e+02
  1924.82696  9.587608e+02
  1924.82707  1.110761e+03
  1924.82719  1.019761e+03
  1924.82730  7.447608e+02
  1924.82741  2.577608e+02
  1924.82753  -2.302392e+02
  1924.82764  -7.182392e+02
  1924.82776  -1.023239e+03
  1924.82787  -1.114239e+03
  1924.82798  -1.023239e+03
  1924.82810  -7.182392e+02
  1924.82821  -3.222392e+02
  1924.82832  4.376082e+01
  1924.82844  3.487608e+02
  1924.82855  4.707608e+02
  1924.82867  4.097608e+02
  1924.82878  2.267608e+02
  1924.82889  -4.723918e+01
  1924.82901  -2.912392e+02
  1924.82912  -4.132392e+02
  1924.82923  -4.132392e+02
  1924.82935  -2.302392e+02
  1924.82946  1.357608e+02
  1924.82958  4.397608e+02
  1924.82969  7.757608e+02
  1924.82980  9.887608e+02
  1924.82992  1.019761e+03
  1924.83003  8.367608e+02
  1924.83015  5.007608e+02
  1924.83026  -1.723918e+01
  1924.83037  -4.742392e+02
  1924.83049  -8.702392e+02
  1924.83060  -1.084239e+03
  1924.83071  -1.114239e+03
  1924.83083  -9.622392e+02
  1924.83094  -6.872392e+02
  1924.83106  -2.912392e+02
  1924.83117  1.376082e+01
  1924.83128  2.267608e+02
  1924.83140  3.487608e+02
  1924.83151  3.187608e+02
  1924.83163  1.047608e+02
  1924.83174  -7.823918e+01
  1924.83185  -2.302392e+02
  1924.83197  -2.912392e+02
  1924.83208  -2.612392e+02
  1924.83219  -4.723918e+01
  1924.83231  2.267608e+02
  1924.83242  5.317608e+02
  1924.83254  8.057608e+02
  1924.83265  9.277608e+02
  1924.83276  8.977608e+02
  1924.83288  7.447608e+02
  1924.83299  4.397608e+02
  1924.83311  -1.723918e+01
  1924.83322  -4.132392e+02
  1924.83333  -8.092392e+02
  1924.83345  -9.922392e+02
  1924.83356  -1.053239e+03
  1924.83367  -9.622392e+02
  1924.83379  -6.872392e+02
  1924.83390  -3.832392e+02
  1924.83402  -1.082392e+02
  1924.83413  1.657608e+02
  1924.83424  2.577608e+02
  1924.83436  2.267608e+02
  1924.83447  1.357608e+02
  1924.83459  1.376082e+01
  1924.83470  -1.082392e+02
  1924.83481  -1.392392e+02
  1924.83493  -7.823918e+01
  1924.83504  7.476082e+01
  1924.83515  2.877608e+02
  1924.83527  5.007608e+02
  1924.83538  6.837608e+02
  1924.83550  8.367608e+02
  1924.83561  8.367608e+02
  1924.83572  6.837608e+02
  1924.83584  4.097608e+02
  1924.83595  4.376082e+01
  1924.83607  -2.912392e+02
  1924.83618  -6.872392e+02
  1924.83629  -8.702392e+02
  1924.83641  -9.622392e+02
  1924.83652  -9.012392e+02
  1924.83663  -6.872392e+02
  1924.83675  -4.432392e+02
  1924.83686  -1.392392e+02
  1924.83698  1.047608e+02
  1924.83709  2.267608e+02
  1924.83720  2.577608e+02
  1924.83732  1.967608e+02
  1924.83743  1.047608e+02
  1924.83755  1.376082e+01
  1924.83766  -4.723918e+01
  1924.83777  -1.723918e+01
  1924.83789  7.476082e+01
  1924.83800  1.967608e+02
  1924.83811  3.787608e+02
  1924.83823  5.617608e+02
  1924.83834  6.837608e+02
  1924.83846  6.537608e+02
  1924.83857  5.317608e+02
  1924.83868  2.877608e+02
  1924.83880  1.376082e+01
  1924.83891  -2.912392e+02
  1924.83903  -6.262392e+02
  1924.83914  -8.092392e+02
  1924.83925  -9.012392e+02
  1924.83937  -8.702392e+02
  1924.83948  -6.872392e+02
  1924.83959  -4.132392e+02
  1924.83971  -1.692392e+02
  1924.83982  7.476082e+01
  1924.83994  2.577608e+02
  1924.84005  3.187608e+02
  1924.84016  2.877608e+02
  1924.84028  2.267608e+02
  1924.84039  1.047608e+02
  1924.84051  4.376082e+01
  1924.84062  -1.723918e+01
  1924.84073  -1.723918e+01
  1924.84085  7.476082e+01
  1924.84096  1.967608e+02
  1924.84107  3.187608e+02
  1924.84119  4.397608e+02
  1924.84130  5.007608e+02
  1924.84142  4.707608e+02
  1924.84153  3.187608e+02
  1924.84164  7.476082e+01
  1924.84176  -2.302392e+02
  1924.84187  -5.352392e+02
  1924.84199  -7.482392e+02
  1924.84210  -8.402392e+02
  1924.84221  -8.702392e+02
  1924.84233  -7.182392e+02
  1924.84244  -4.432392e+02
  1924.84255  -1.392392e+02
  1924.84267  1.357608e+02
  1924.84278  3.187608e+02
  1924.84290  4.097608e+02
  1924.84301  3.787608e+02
  1924.84312  2.877608e+02
  1924.84324  1.357608e+02
  1924.84335  1.376082e+01
  1924.84347  -7.823918e+01
  1924.84358  -1.082392e+02
  1924.84369  -7.823918e+01
  1924.84381  7.476082e+01
  1924.84392  2.267608e+02
  1924.84403  4.097608e+02
  1924.84415  4.707608e+02
  1924.84426  5.007608e+02
  1924.84438  3.487608e+02
  1924.84449  1.357608e+02
  1924.84460  -1.692392e+02
  1924.84472  -4.742392e+02
  1924.84483  -7.182392e+02
  1924.84495  -7.792392e+02
  1924.84506  -7.792392e+02
  1924.84517  -5.962392e+02
  1924.84529  -3.522392e+02
  1924.84540  -1.723918e+01
  1924.84551  3.187608e+02
  1924.84563  4.707608e+02
  1924.84574  5.617608e+02
  1924.84586  5.317608e+02
  1924.84597  3.487608e+02
  1924.84608  1.657608e+02
  1924.84620  -1.723918e+01
  1924.84631  -1.392392e+02
  1924.84643  -2.612392e+02
  1924.84654  -2.612392e+02
  1924.84665  -1.392392e+02
  1924.84677  4.376082e+01
  1924.84688  2.577608e+02
  1924.84699  4.707608e+02
  1924.84711  5.007608e+02
  1924.84722  4.397608e+02
  1924.84734  1.967608e+02
  1924.84745  -4.723918e+01
  1924.84756  -3.832392e+02
  1924.84768  -6.572392e+02
  1924.84779  -7.792392e+02
  1924.84791  -8.092392e+02
  1924.84802  -6.262392e+02
  1924.84813  -3.222392e+02
  1924.84825  4.376082e+01
  1924.84836  3.487608e+02
  1924.84847  5.617608e+02
  1924.84859  6.227608e+02
  1924.84870  5.007608e+02
  1924.84882  2.877608e+02
  1924.84893  4.376082e+01
  1924.84904  -2.002392e+02
  1924.84916  -4.132392e+02
  1924.84927  -5.352392e+02
  1924.84939  -4.432392e+02
  1924.84950  -2.612392e+02
  1924.84961  1.376082e+01
  1924.84973  2.577608e+02
  1924.84984  4.397608e+02
  1924.84995  4.707608e+02
  1924.85007  3.487608e+02
  1924.85018  1.047608e+02
  1924.85030  -1.692392e+02
  1924.85041  -5.352392e+02
  1924.85052  -7.482392e+02
  1924.85064  -8.092392e+02
  1924.85075  -7.792392e+02
  1924.85087  -5.352392e+02
  1924.85098  -2.302392e+02
  1924.85109  1.657608e+02
  1924.85121  5.007608e+02
  1924.85132  6.227608e+02
  1924.85143  6.227608e+02
  1924.85155  4.707608e+02
  1924.85166  1.967608e+02
  1924.85178  -1.082392e+02
  1924.85189  -4.742392e+02
  1924.85200  -6.872392e+02
  1924.85212  -7.482392e+02
  1924.85223  -6.872392e+02
  1924.85235  -4.432392e+02
  1924.85246  -1.392392e+02
  1924.85257  1.657608e+02
  1924.85269  3.787608e+02
  1924.85280  4.397608e+02
  1924.85291  2.877608e+02
  1924.85303  7.476082e+01
  1924.85314  -2.302392e+02
  1924.85326  -5.352392e+02
  1924.85337  -7.182392e+02
  1924.85348  -7.482392e+02
  1924.85360  -5.962392e+02
  1924.85371  -2.912392e+02
  1924.85383  1.047608e+02
  1924.85394  4.397608e+02
  1924.85405  6.837608e+02
  1924.85417  7.147608e+02
  1924.85428  6.227608e+02
  1924.85439  3.787608e+02
  1924.85451  1.357608e+02
  1924.85462  -2.302392e+02
  1924.85474  -5.652392e+02
  1924.85485  -6.872392e+02
  1924.85496  -7.182392e+02
  1924.85508  -5.042392e+02
  1924.85519  -2.612392e+02
  1924.85531  1.047608e+02
  1924.85542  3.487608e+02
  1924.85553  5.317608e+02
  1924.85565  5.007608e+02
  1924.85576  3.487608e+02
  1924.85587  7.476082e+01
  1924.85599  -2.002392e+02
  1924.85610  -4.132392e+02
  1924.85622  -5.352392e+02
  1924.85633  -4.742392e+02
  1924.85644  -2.612392e+02
  1924.85656  7.476082e+01
  1924.85667  4.707608e+02
  1924.85679  7.447608e+02
  1924.85690  8.977608e+02
  1924.85701  8.667608e+02
  1924.85713  6.837608e+02
  1924.85724  3.187608e+02
  1924.85735  -7.823918e+01
  1924.85747  -4.132392e+02
  1924.85758  -7.182392e+02
  1924.85770  -7.482392e+02
  1924.85781  -6.872392e+02
  1924.85792  -4.132392e+02
  1924.85804  -1.082392e+02
  1924.85815  2.267608e+02
  1924.85827  4.707608e+02
  1924.85838  5.317608e+02
  1924.85849  4.707608e+02
  1924.85861  2.577608e+02
  1924.85872  1.376082e+01
  1924.85883  -1.692392e+02
  1924.85895  -3.832392e+02
  1924.85906  -3.522392e+02
  1924.85918  -2.612392e+02
  1924.85929  1.376082e+01
  1924.85940  3.787608e+02
  1924.85952  6.837608e+02
  1924.85963  8.977608e+02
  1924.85974  9.887608e+02
  1924.85986  8.367608e+02
  1924.85997  5.317608e+02
  1924.86009  1.047608e+02
  1924.86020  -2.302392e+02
  1924.86031  -6.262392e+02
  1924.86043  -7.792392e+02
  1924.86054  -8.702392e+02
  1924.86066  -7.182392e+02
  1924.86077  -4.432392e+02
  1924.86088  -1.082392e+02
  1924.86100  1.967608e+02
  1924.86111  4.397608e+02
  1924.86122  4.707608e+02
  1924.86134  4.707608e+02
  1924.86145  1.357608e+02
  1924.86157  -7.823918e+01
  1924.86168  -2.612392e+02
  1924.86179  -3.522392e+02
  1924.86191  -2.912392e+02
  1924.86202  -7.823918e+01
  1924.86214  2.267608e+02
  1924.86225  5.617608e+02
  1924.86236  8.057608e+02
  1924.86248  8.977608e+02
  1924.86259  8.367608e+02
  1924.86270  5.927608e+02
  1924.86282  2.577608e+02
  1924.86293  -1.692392e+02
  1924.86305  -5.962392e+02
  1924.86316  -8.092392e+02
  1924.86327  -9.012392e+02
  1924.86339  -8.092392e+02
  1924.86350  -5.652392e+02
  1924.86362  -2.912392e+02
  1924.86373  4.376082e+01
  1924.86384  2.877608e+02
  1924.86396  4.097608e+02
  1924.86407  3.487608e+02
  1924.86418  1.967608e+02
  1924.86430  1.376082e+01
  1924.86441  -1.082392e+02
  1924.86453  -2.302392e+02
  1924.86464  -2.302392e+02
  1924.86475  -1.082392e+02
  1924.86487  1.657608e+02
  1924.86498  4.397608e+02
  1924.86510  7.147608e+02
  1924.86521  8.667608e+02
  1924.86532  8.667608e+02
  1924.86544  8.057608e+02
  1924.86555  5.007608e+02
  1924.86566  1.357608e+02
  1924.86578  -2.302392e+02
  1924.86589  -6.572392e+02
  1924.86601  -8.092392e+02
  1924.86612  -8.702392e+02
  1924.86623  -7.482392e+02
  1924.86635  -5.042392e+02
  1924.86646  -2.302392e+02
  1924.86658  1.376082e+01
  1924.86669  2.577608e+02
  1924.86680  3.187608e+02
  1924.86692  2.577608e+02
  1924.86703  1.657608e+02
  1924.86714  -1.723918e+01
  1924.86726  -1.392392e+02
  1924.86737  -2.002392e+02
  1924.86749  -1.392392e+02
  1924.86760  4.376082e+01
  1924.86771  2.877608e+02
  1924.86783  5.617608e+02
  1924.86794  7.757608e+02
  1924.86806  8.057608e+02
  1924.86817  7.757608e+02
  1924.86828  5.317608e+02
  1924.86840  2.267608e+02
  1924.86851  -1.392392e+02
  1924.86862  -5.352392e+02
  1924.86874  -7.792392e+02
  1924.86885  -9.012392e+02
  1924.86897  -8.702392e+02
  1924.86908  -7.182392e+02
  1924.86919  -4.742392e+02
  1924.86931  -2.302392e+02
  1924.86942  1.376082e+01
  1924.86954  1.357608e+02
  1924.86965  1.657608e+02
  1924.86976  1.657608e+02
  1924.86988  4.376082e+01
  1924.86999  -7.823918e+01
  1924.87010  -1.392392e+02
  1924.87022  -1.692392e+02
  1924.87033  -7.823918e+01
  1924.87045  1.357608e+02
  1924.87056  3.787608e+02
  1924.87067  5.617608e+02
  1924.87079  6.837608e+02
  1924.87090  6.837608e+02
  1924.87102  5.617608e+02
  1924.87113  3.487608e+02
  1924.87124  4.376082e+01
  1924.87136  -2.912392e+02
  1924.87147  -6.262392e+02
  1924.87158  -8.092392e+02
  1924.87170  -8.702392e+02
  1924.87181  -8.092392e+02
  1924.87193  -6.572392e+02
  1924.87204  -4.132392e+02
  1924.87215  -1.692392e+02
  1924.87227  1.376082e+01
  1924.87238  1.357608e+02
  1924.87250  1.657608e+02
  1924.87261  1.357608e+02
  1924.87272  7.476082e+01
  1924.87284  -1.723918e+01
  1924.87295  -1.723918e+01
  1924.87306  1.376082e+01
  1924.87318  1.657608e+02
  1924.87329  3.487608e+02
  1924.87341  5.007608e+02
  1924.87352  6.227608e+02
  1924.87363  6.227608e+02
  1924.87375  6.227608e+02
  1924.87386  4.707608e+02
  1924.87398  2.577608e+02
  1924.87409  -4.723918e+01
  1924.87420  -3.522392e+02
  1924.87432  -6.262392e+02
  1924.87443  -7.792392e+02
  1924.87454  -8.092392e+02
  1924.87466  -7.482392e+02
  1924.87477  -5.652392e+02
  1924.87489  -4.132392e+02
  1924.87500  -2.302392e+02
  1924.87511  -4.723918e+01
  1924.87523  7.476082e+01
  1924.87534  1.047608e+02
  1924.87546  4.376082e+01
  1924.87557  1.376082e+01
  1924.87568  -4.723918e+01
  1924.87580  -4.723918e+01
  1924.87591  1.376082e+01
  1924.87602  1.357608e+02
  1924.87614  2.877608e+02
  1924.87625  4.097608e+02
  1924.87637  5.007608e+02
  1924.87648  5.007608e+02
  1924.87659  4.397608e+02
  1924.87671  2.577608e+02
  1924.87682  4.376082e+01
  1924.87694  -2.302392e+02
  1924.87705  -4.432392e+02
  1924.87716  -6.572392e+02
  1924.87728  -7.482392e+02
  1924.87739  -7.792392e+02
  1924.87750  -6.572392e+02
  1924.87762  -5.042392e+02
  1924.87773  -3.522392e+02
  1924.87785  -2.002392e+02
  1924.87796  -4.723918e+01
  1924.87807  4.376082e+01
  1924.87819  7.476082e+01
  1924.87830  7.476082e+01
  1924.87842  4.376082e+01
  1924.87853  4.376082e+01
  1924.87864  4.376082e+01
  1924.87876  1.047608e+02
  1924.87887  1.657608e+02
  1924.87898  2.577608e+02
  1924.87910  3.487608e+02
  1924.87921  4.097608e+02
  1924.87933  4.097608e+02
  1924.87944  3.187608e+02
  1924.87955  1.967608e+02
  1924.87967  1.376082e+01
  1924.87978  -2.002392e+02
  1924.87990  -3.832392e+02
  1924.88001  -5.962392e+02
  1924.88012  -6.872392e+02
  1924.88024  -6.872392e+02
  1924.88035  -6.572392e+02
  1924.88046  -5.042392e+02
  1924.88058  -3.522392e+02
  1924.88069  -1.692392e+02
  1924.88081  1.376082e+01
  1924.88092  1.047608e+02
  1924.88103  1.357608e+02
  1924.88115  1.357608e+02
  1924.88126  1.357608e+02
  1924.88138  1.047608e+02
  1924.88149  1.047608e+02
  1924.88160  1.357608e+02
  1924.88172  1.357608e+02
  1924.88183  1.967608e+02
  1924.88194  2.577608e+02
  1924.88206  3.187608e+02
  1924.88217  2.877608e+02
  1924.88229  2.577608e+02
  1924.88240  1.357608e+02
  1924.88251  -4.723918e+01
  1924.88263  -2.002392e+02
  1924.88274  -3.832392e+02
  1924.88286  -5.652392e+02
  1924.88297  -6.572392e+02
  1924.88308  -6.572392e+02
  1924.88320  -6.262392e+02
  1924.88331  -4.432392e+02
  1924.88342  -2.302392e+02
  1924.88354  -1.082392e+02
  1924.88365  1.047608e+02
  1924.88377  1.967608e+02
  1924.88388  2.577608e+02
  1924.88399  2.577608e+02
  1924.88411  2.267608e+02
  1924.88422  1.357608e+02
  1924.88434  7.476082e+01
  1924.88445  1.376082e+01
  1924.88456  1.376082e+01
  1924.88468  4.376082e+01
  1924.88479  1.047608e+02
  1924.88490  1.657608e+02
  1924.88502  1.967608e+02
  1924.88513  1.967608e+02
  1924.88525  1.357608e+02
  1924.88536  1.376082e+01
  1924.88547  -1.692392e+02
  1924.88559  -3.522392e+02
  1924.88570  -5.652392e+02
  1924.88582  -6.572392e+02
  1924.88593  -6.872392e+02
  1924.88604  -6.262392e+02
  1924.88616  -4.132392e+02
  1924.88627  -2.302392e+02
  1924.88638  1.376082e+01
  1924.88650  1.967608e+02
  1924.88661  3.187608e+02
  1924.88673  3.487608e+02
  1924.88684  2.877608e+02
  1924.88695  1.657608e+02
  1924.88707  4.376082e+01
  1924.88718  -7.823918e+01
  1924.88730  -1.392392e+02
  1924.88741  -1.392392e+02
  1924.88752  -1.082392e+02
  1924.88764  1.376082e+01
  1924.88775  1.047608e+02
  1924.88786  2.267608e+02
  1924.88798  2.267608e+02
  1924.88809  1.967608e+02
  1924.88821  7.476082e+01
  1924.88832  -1.392392e+02
  1924.88843  -3.522392e+02
  1924.88855  -5.652392e+02
  1924.88866  -6.572392e+02
  1924.88878  -5.962392e+02
  1924.88889  -4.742392e+02
  1924.88900  -3.522392e+02
  1924.88912  -4.723918e+01
  1924.88923  1.967608e+02
  1924.88934  4.397608e+02
  1924.88946  5.007608e+02
  1924.88957  5.007608e+02
  1924.88969  3.787608e+02
  1924.88980  1.657608e+02
  1924.88991  -1.723918e+01
  1924.89003  -2.002392e+02
  1924.89014  -2.912392e+02
  1924.89026  -3.222392e+02
  1924.89037  -2.612392e+02
  1924.89048  -7.823918e+01
  1924.89060  1.357608e+02
  1924.89071  2.577608e+02
  1924.89082  3.187608e+02
  1924.89094  2.577608e+02
  1924.89105  1.047608e+02
  1924.89117  -1.082392e+02
  1924.89128  -3.522392e+02
  1924.89139  -5.352392e+02
  1924.89151  -5.962392e+02
  1924.89162  -5.352392e+02
  1924.89173  -4.132392e+02
  1924.89185  -1.082392e+02
  1924.89196  2.267608e+02
  1924.89208  5.007608e+02
  1924.89219  6.837608e+02
  1924.89230  6.837608e+02
  1924.89242  5.617608e+02
  1924.89253  3.187608e+02
  1924.89265  4.376082e+01
  1924.89276  -1.692392e+02
  1924.89287  -3.832392e+02
  1924.89299  -5.352392e+02
  1924.89310  -4.432392e+02
  1924.89321  -3.522392e+02
  1924.89333  -4.723918e+01
  1924.89344  1.967608e+02
  1924.89356  3.787608e+02
  1924.89367  4.397608e+02
  1924.89378  3.787608e+02
  1924.89390  1.357608e+02
  1924.89401  -7.823918e+01
  1924.89413  -3.832392e+02
  1924.89424  -5.352392e+02
  1924.89435  -5.962392e+02
  1924.89447  -4.742392e+02
  1924.89458  -2.302392e+02
  1924.89469  1.357608e+02
  1924.89481  4.707608e+02
  1924.89492  7.147608e+02
  1924.89504  8.367608e+02
  1924.89515  7.447608e+02
  1924.89526  5.317608e+02
  1924.89538  2.267608e+02
  1924.89549  -1.392392e+02
  1924.89561  -4.132392e+02
  1924.89572  -6.872392e+02
  1924.89583  -7.182392e+02
  1924.89595  -5.962392e+02
  1924.89606  -3.522392e+02
  1924.89617  -4.723918e+01
  1924.89629  2.577608e+02
  1924.89640  4.397608e+02
  1924.89652  4.707608e+02
  1924.89663  3.487608e+02
  1924.89674  7.476082e+01
  1924.89686  -1.692392e+02
  1924.89697  -4.132392e+02
  1924.89709  -5.962392e+02
  1924.89720  -5.352392e+02
  1924.89731  -3.522392e+02
  1924.89743  -1.723918e+01
  1924.89754  3.787608e+02
  1924.89765  7.147608e+02
  1924.89777  9.277608e+02
  1924.89788  9.887608e+02
  1924.89800  8.057608e+02
  1924.89811  5.007608e+02
  1924.89822  7.476082e+01
  1924.89834  -2.912392e+02
  1924.89845  -7.182392e+02
  1924.89857  -9.012392e+02
  1924.89868  -9.312392e+02
  1924.89879  -7.482392e+02
  1924.89891  -4.432392e+02
  1924.89902  -7.823918e+01
  1924.89913  2.577608e+02
  1924.89925  4.707608e+02
  1924.89936  5.007608e+02
  1924.89948  3.487608e+02
  1924.89959  4.376082e+01
  1924.89970  -2.302392e+02
  1924.89982  -4.432392e+02
  1924.89993  -5.352392e+02
  1924.90005  -4.742392e+02
  1924.90016  -2.302392e+02
  1924.90027  1.967608e+02
  1924.90039  6.227608e+02
  1924.90050  9.887608e+02
  1924.90061  1.140761e+03
  1924.90073  1.080761e+03
  1924.90084  8.367608e+02
  1924.90096  4.097608e+02
  1924.90107  -1.082392e+02
  1924.90118  -5.962392e+02
  1924.90130  -9.312392e+02
  1924.90141  -1.084239e+03
  1924.90153  -1.023239e+03
  1924.90164  -7.482392e+02
  1924.90175  -3.832392e+02
  1924.90187  1.376082e+01
  1924.90198  3.487608e+02
  1924.90209  5.007608e+02
  1924.90221  4.707608e+02
  1924.90232  2.577608e+02
  1924.90244  -1.723918e+01
  1924.90255  -2.912392e+02
  1924.90266  -4.432392e+02
  1924.90278  -4.432392e+02
  1924.90289  -2.912392e+02
  1924.90301  7.476082e+01
  1924.90312  4.397608e+02
  1924.90323  8.367608e+02
  1924.90335  1.140761e+03
  1924.90346  1.232761e+03
  1924.90357  1.110761e+03
  1924.90369  8.367608e+02
  1924.90380  3.187608e+02
  1924.90392  -2.302392e+02
  1924.90403  -7.482392e+02
  1924.90414  -1.084239e+03
  1924.90426  -1.175239e+03
  1924.90437  -1.145239e+03
  1924.90449  -8.402392e+02
  1924.90460  -4.132392e+02
  1924.90471  1.376082e+01
  1924.90483  3.187608e+02
  1924.90494  4.707608e+02
  1924.90505  4.397608e+02
  1924.90517  2.267608e+02
  1924.90528  -1.723918e+01
  1924.90540  -2.302392e+02
  1924.90551  -3.522392e+02
  1924.90562  -3.522392e+02
  1924.90574  -1.082392e+02
  1924.90585  2.267608e+02
  1924.90597  6.537608e+02
  1924.90608  1.019761e+03
  1924.90619  1.232761e+03
  1924.90631  1.262761e+03
  1924.90642  1.080761e+03
  1924.90653  6.537608e+02
  1924.90665  7.476082e+01
  1924.90676  -4.742392e+02
  1924.90688  -9.012392e+02
  1924.90699  -1.145239e+03
  1924.90710  -1.236239e+03
  1924.90722  -1.053239e+03
  1924.90733  -7.182392e+02
  1924.90745  -2.912392e+02
  1924.90756  1.047608e+02
  1924.90767  4.097608e+02
  1924.90779  4.707608e+02
  1924.90790  4.397608e+02
  1924.90801  2.577608e+02
  1924.90813  4.376082e+01
  1924.90824  -1.392392e+02
  1924.90836  -2.302392e+02
  1924.90847  -1.392392e+02
  1924.90858  7.476082e+01
  1924.90870  4.397608e+02
  1924.90881  8.057608e+02
  1924.90893  1.110761e+03
  1924.90904  1.293761e+03
  1924.90915  1.232761e+03
  1924.90927  1.049761e+03
  1924.90938  5.617608e+02
  1924.90949  4.376082e+01
  1924.90961  -4.742392e+02
  1924.90972  -9.012392e+02
  1924.90984  -1.084239e+03
  1924.90995  -1.084239e+03
  1924.91006  -9.622392e+02
  1924.91018  -5.962392e+02
  1924.91029  -2.002392e+02
  1924.91041  1.767608e+02
  1924.91052  4.397608e+02
  1924.91063  5.317608e+02
  1924.91075  4.397608e+02
  1924.91086  2.577608e+02
  1924.91097  7.476082e+01
  1924.91109  -4.723918e+01
  1924.91120  -7.823918e+01
  1924.91132  1.376082e+01
  1924.91143  2.577608e+02
  1924.91154  5.617608e+02
  1924.91166  8.977608e+02
  1924.91177  1.049761e+03
  1924.91189  1.171761e+03
  1924.91200  1.110761e+03
  1924.91211  8.667608e+02
  1924.91223  5.007608e+02
  1924.91234  -4.723918e+01
  1924.91245  -5.352392e+02
  1924.91257  -9.012392e+02
  1924.91268  -1.084239e+03
  1924.91280  -1.084239e+03
  1924.91291  -9.312392e+02
  1924.91302  -6.572392e+02
  1924.91314  -2.612392e+02
  1924.91325  4.376082e+01
  1924.91337  2.577608e+02
  1924.91348  4.397608e+02
  1924.91359  3.787608e+02
  1924.91371  2.577608e+02
  1924.91382  1.047608e+02
  1924.91393  -4.723918e+01
  1924.91405  -7.823918e+01
  1924.91416  1.376082e+01
  1924.91428  1.657608e+02
  1924.91439  4.397608e+02
  1924.91450  6.837608e+02
  1924.91462  8.667608e+02
  1924.91473  9.587608e+02
  1924.91485  8.667608e+02
  1924.91496  5.927608e+02
  1924.91507  2.877608e+02
  1924.91519  -1.692392e+02
  1924.91530  -5.652392e+02
  1924.91541  -8.702392e+02
  1924.91553  -1.023239e+03
  1924.91564  -1.023239e+03
  1924.91576  -8.402392e+02
  1924.91587  -5.652392e+02
  1924.91598  -2.302392e+02
  1924.91610  1.357608e+02
  1924.91621  3.187608e+02
  1924.91633  4.097608e+02
  1924.91644  3.787608e+02
  1924.91655  2.577608e+02
  1924.91667  1.357608e+02
  1924.91678  1.376082e+01
  1924.91689  -4.723918e+01
  1924.91701  -4.723918e+01
  1924.91712  1.357608e+02
  1924.91724  3.187608e+02
  1924.91735  4.707608e+02
  1924.91746  5.927608e+02
  1924.91758  6.837608e+02
  1924.91769  6.227608e+02
  1924.91781  4.707608e+02
  1924.91792  1.967608e+02
  1924.91803  -1.392392e+02
  1924.91815  -4.742392e+02
  1924.91826  -7.792392e+02
  1924.91837  -9.312392e+02
  1924.91849  -9.622392e+02
  1924.91860  -8.092392e+02
  1924.91872  -5.652392e+02
  1924.91883  -2.302392e+02
  1924.91894  4.376082e+01
  1924.91906  2.877608e+02
  1924.91917  4.397608e+02
  1924.91929  4.397608e+02
  1924.91940  3.187608e+02
  1924.91951  1.967608e+02
  1924.91963  4.376082e+01
  1924.91974  -4.723918e+01
  1924.91985  -1.723918e+01
  1924.91997  4.376082e+01
  1924.92008  1.657608e+02
  1924.92020  3.187608e+02
  1924.92031  5.007608e+02
  1924.92042  5.317608e+02
  1924.92054  5.617608e+02
  1924.92065  4.397608e+02
  1924.92077  1.967608e+02
  1924.92088  -4.723918e+01
  1924.92099  -3.222392e+02
  1924.92111  -5.962392e+02
  1924.92122  -7.482392e+02
  1924.92133  -7.482392e+02
  1924.92145  -6.872392e+02
  1924.92156  -4.432392e+02
  1924.92168  -1.082392e+02
  1924.92179  1.657608e+02
  1924.92190  3.787608e+02
  1924.92202  5.317608e+02
  1924.92213  5.317608e+02
  1924.92224  4.397608e+02
  1924.92236  3.487608e+02
  1924.92247  1.047608e+02
  1924.92259  -1.723918e+01
  1924.92270  -1.082392e+02
  1924.92281  -1.692392e+02
  1924.92293  -1.082392e+02
  1924.92304  1.376082e+01
  1924.92316  1.357608e+02
  1924.92327  2.877608e+02
  1924.92338  3.487608e+02
  1924.92350  3.187608e+02
  1924.92361  1.967608e+02
  1924.92372  -7.823918e+01
  1924.92384  -3.222392e+02
  1924.92395  -5.652392e+02
  1924.92407  -6.872392e+02
  1924.92418  -7.792392e+02
  1924.92429  -6.572392e+02
  1924.92441  -4.132392e+02
  1924.92452  -1.082392e+02
  1924.92464  1.967608e+02
  1924.92475  4.397608e+02
  1924.92486  5.617608e+02
  1924.92498  5.617608e+02
  1924.92509  4.397608e+02
  1924.92520  2.577608e+02
  1924.92532  7.476082e+01
  1924.92543  -1.692392e+02
  1924.92555  -2.612392e+02
  1924.92566  -3.222392e+02
  1924.92577  -3.222392e+02
  1924.92589  -1.392392e+02
  1924.92600  1.376082e+01
  1924.92612  1.657608e+02
  1924.92623  2.877608e+02
  1924.92634  2.877608e+02
  1924.92646  1.657608e+02
  1924.92657  1.376082e+01
  1924.92668  -2.302392e+02
  1924.92680  -4.432392e+02
  1924.92691  -5.962392e+02
  1924.92703  -5.962392e+02
  1924.92714  -4.742392e+02
  1924.92725  -2.912392e+02
  1924.92737  4.376082e+01
  1924.92748  3.787608e+02
  1924.92760  5.927608e+02
  1924.92771  7.447608e+02
  1924.92782  7.447608e+02
  1924.92794  5.317608e+02
  1924.92805  3.187608e+02
  1924.92816  4.376082e+01
  1924.92828  -2.002392e+02
  1924.92839  -3.832392e+02
  1924.92851  -4.432392e+02
  1924.92862  -3.832392e+02
  1924.92873  -2.002392e+02
  1924.92885  -1.723918e+01
  1924.92896  1.967608e+02
  1924.92908  3.487608e+02
  1924.92919  3.787608e+02
  1924.92930  2.267608e+02
  1924.92942  7.476082e+01
  1924.92953  -1.392392e+02
  1924.92964  -3.522392e+02
  1924.92976  -3.832392e+02
  1924.92987  -3.832392e+02
  1924.92999  -2.302392e+02
  1924.93010  4.376082e+01
  1924.93021  3.787608e+02
  1924.93033  6.227608e+02
  1924.93044  8.057608e+02
  1924.93056  8.667608e+02
  1924.93067  7.447608e+02
  1924.93078  5.007608e+02
  1924.93090  2.577608e+02
  1924.93101  -4.723918e+01
  1924.93112  -3.522392e+02
  1924.93124  -5.652392e+02
  1924.93135  -6.572392e+02
  1924.93147  -5.352392e+02
  1924.93158  -3.522392e+02
  1924.93169  -7.823918e+01
  1924.93181  1.357608e+02
  1924.93192  2.877608e+02
  1924.93204  3.187608e+02
  1924.93215  2.577608e+02
  1924.93226  4.376082e+01
  1924.93238  -1.692392e+02
  1924.93249  -3.522392e+02
  1924.93260  -4.132392e+02
  1924.93272  -3.832392e+02
  1924.93283  -1.692392e+02
  1924.93295  7.476082e+01
  1924.93306  3.787608e+02
  1924.93317  6.537608e+02
  1924.93329  8.057608e+02
  1924.93340  8.057608e+02
  1924.93352  6.837608e+02
  1924.93363  3.187608e+02
  1924.93374  -4.723918e+01
  1924.93386  -3.522392e+02
  1924.93397  -6.872392e+02
  1924.93408  -8.092392e+02
  1924.93420  -8.092392e+02
  1924.93431  -6.572392e+02
  1924.93443  -3.832392e+02
  1924.93454  -1.082392e+02
  1924.93465  1.657608e+02
  1924.93477  2.577608e+02
  1924.93488  2.577608e+02
  1924.93500  1.357608e+02
  1924.93511  -4.723918e+01
  1924.93522  -2.302392e+02
  1924.93534  -3.832392e+02
  1924.93545  -3.832392e+02
  1924.93556  -3.222392e+02
  1924.93568  -1.723918e+01
  1924.93579  2.877608e+02
  1924.93591  5.927608e+02
  1924.93602  7.757608e+02
  1924.93613  8.367608e+02
  1924.93625  7.757608e+02
  1924.93636  5.007608e+02
  1924.93648  1.967608e+02
  1924.93659  -2.302392e+02
  1924.93670  -6.262392e+02
  1924.93682  -8.402392e+02
  1924.93693  -8.092392e+02
  1924.93704  -8.402392e+02
  1924.93716  -5.352392e+02
  1924.93727  -3.222392e+02
  1924.93739  -1.723918e+01
  1924.93750  1.967608e+02
  1924.93761  2.877608e+02
  1924.93773  2.577608e+02
  1924.93784  7.476082e+01
  1924.93796  -7.823918e+01
  1924.93807  -2.302392e+02
  1924.93818  -3.522392e+02
  1924.93830  -3.222392e+02
  1924.93841  -1.392392e+02
  1924.93852  1.047608e+02
  1924.93864  4.397608e+02
  1924.93875  7.147608e+02
  1924.93887  8.667608e+02
  1924.93898  8.367608e+02
  1924.93909  6.837608e+02
  1924.93921  3.787608e+02
  1924.93932  -4.723918e+01
  1924.93944  -4.132392e+02
  1924.93955  -8.092392e+02
  1924.93966  -9.312392e+02
  1924.93978  -9.622392e+02
  1924.93989  -8.402392e+02
  1924.94000  -5.352392e+02
  1924.94012  -2.302392e+02
  1924.94023  4.376082e+01
  1924.94035  1.967608e+02
  1924.94046  2.577608e+02
  1924.94057  1.657608e+02
  1924.94069  1.376082e+01
  1924.94080  -1.082392e+02
  1924.94092  -2.612392e+02
  1924.94103  -2.912392e+02
  1924.94114  -2.302392e+02
  1924.94126  4.376082e+01
  1924.94137  3.487608e+02
  1924.94148  5.927608e+02
  1924.94160  7.757608e+02
  1924.94171  8.667608e+02
  1924.94183  7.757608e+02
  1924.94194  5.007608e+02
  1924.94205  1.657608e+02
  1924.94217  -2.002392e+02
  1924.94228  -6.262392e+02
  1924.94240  -9.012392e+02
  1924.94251  -9.922392e+02
  1924.94262  -9.622392e+02
  1924.94274  -7.182392e+02
  1924.94285  -4.432392e+02
  1924.94296  -1.392392e+02
  1924.94308  1.357608e+02
  1924.94319  2.267608e+02
  1924.94331  2.577608e+02
  1924.94342  1.657608e+02
  1924.94353  1.376082e+01
  1924.94365  -1.082392e+02
  1924.94376  -1.692392e+02
  1924.94388  -1.692392e+02
  1924.94399  1.376082e+01
  1924.94410  2.577608e+02
  1924.94422  5.617608e+02
  1924.94433  8.057608e+02
  1924.94444  9.277608e+02
  1924.94456  8.667608e+02
  1924.94467  7.147608e+02
  1924.94479  3.787608e+02
  1924.94490  1.376082e+01
  1924.94501  -4.432392e+02
  1924.94513  -7.792392e+02
  1924.94524  -9.312392e+02
  1924.94536  -9.622392e+02
  1924.94547  -8.092392e+02
  1924.94558  -5.652392e+02
  1924.94570  -2.612392e+02
  1924.94581  -1.723918e+01
  1924.94592  1.967608e+02
  1924.94604  2.577608e+02
  1924.94615  2.267608e+02
  1924.94627  1.357608e+02
  1924.94638  1.376082e+01
  1924.94649  -7.823918e+01
  1924.94661  -1.082392e+02
  1924.94672  -4.723918e+01
  1924.94684  1.967608e+02
  1924.94695  4.097608e+02
  1924.94706  6.837608e+02
  1924.94718  8.367608e+02
  1924.94729  9.277608e+02
  1924.94740  8.057608e+02
  1924.94752  5.617608e+02
  1924.94763  2.267608e+02
  1924.94775  -1.692392e+02
  1924.94786  -5.962392e+02
  1924.94797  -8.402392e+02
  1924.94809  -9.312392e+02
  1924.94820  -8.702392e+02
  1924.94832  -6.872392e+02
  1924.94843  -4.132392e+02
  1924.94854  -1.082392e+02
  1924.94866  7.476082e+01
  1924.94877  2.577608e+02
  1924.94888  2.577608e+02
  1924.94900  1.967608e+02
  1924.94911  7.476082e+01
  1924.94923  -4.723918e+01
  1924.94934  -1.082392e+02
  1924.94945  -4.723918e+01
  1924.94957  7.476082e+01
  1924.94968  3.187608e+02
  1924.94980  5.617608e+02
  1924.94991  7.447608e+02
  1924.95002  8.667608e+02
  1924.95014  8.667608e+02
  1924.95025  6.837608e+02
  1924.95036  4.097608e+02
  1924.95048  7.476082e+01
  1924.95059  -3.222392e+02
  1924.95071  -6.262392e+02
  1924.95082  -8.092392e+02
  1924.95093  -9.012392e+02
  1924.95105  -8.092392e+02
  1924.95116  -6.262392e+02
  1924.95128  -3.222392e+02
  1924.95139  -7.823918e+01
  1924.95150  1.357608e+02
  1924.95162  2.267608e+02
  1924.95173  1.967608e+02
  1924.95184  1.657608e+02
  1924.95196  7.476082e+01
  1924.95207  -1.723918e+01
  1924.95219  -4.723918e+01
  1924.95230  4.376082e+01
  1924.95241  1.967608e+02
  1924.95253  4.097608e+02
  1924.95264  5.617608e+02
  1924.95276  7.757608e+02
  1924.95287  8.057608e+02
  1924.95298  6.837608e+02
  1924.95310  4.707608e+02
  1924.95321  1.357608e+02
  1924.95332  -1.392392e+02
  1924.95344  -4.742392e+02
  1924.95355  -6.872392e+02
  1924.95367  -7.792392e+02
  1924.95378  -7.792392e+02
  1924.95389  -5.962392e+02
  1924.95401  -3.832392e+02
  1924.95412  -1.392392e+02
  1924.95423  7.476082e+01
  1924.95435  1.967608e+02
  1924.95446  1.967608e+02
  1924.95458  2.267608e+02
  1924.95469  1.967608e+02
  1924.95480  7.476082e+01
  1924.95492  7.476082e+01
  1924.95503  7.476082e+01
  1924.95515  1.657608e+02
  1924.95526  3.187608e+02
  1924.95537  5.007608e+02
  1924.95549  6.837608e+02
  1924.95560  7.757608e+02
  1924.95571  7.447608e+02
  1924.95583  6.227608e+02
  1924.95594  3.787608e+02
  1924.95606  1.357608e+02
  1924.95617  -1.392392e+02
  1924.95628  -4.132392e+02
  1924.95640  -6.262392e+02
  1924.95651  -6.872392e+02
  1924.95663  -6.572392e+02
  1924.95674  -4.432392e+02
  1924.95685  -2.912392e+02
  1924.95697  -1.723918e+01
  1924.95708  1.967608e+02
  1924.95719  3.187608e+02
  1924.95731  3.787608e+02
  1924.95742  3.487608e+02
  1924.95754  2.577608e+02
  1924.95765  1.967608e+02
  1924.95776  1.657608e+02
  1924.95788  2.267608e+02
  1924.95799  2.877608e+02
  1924.95811  4.397608e+02
  1924.95822  5.927608e+02
  1924.95833  7.147608e+02
  1924.95845  7.447608e+02
  1924.95856  6.837608e+02
  1924.95867  5.317608e+02
  1924.95879  2.877608e+02
  1924.95890  1.376082e+01
  1924.95902  -1.692392e+02
  1924.95913  -4.132392e+02
  1924.95924  -5.652392e+02
  1924.95936  -5.962392e+02
  1924.95947  -5.042392e+02
  1924.95959  -3.222392e+02
  1924.95970  -1.392392e+02
  1924.95981  1.376082e+01
  1924.95993  1.967608e+02
  1924.96004  2.877608e+02
  1924.96015  3.187608e+02
  1924.96027  3.187608e+02
  1924.96038  2.267608e+02
  1924.96050  1.967608e+02
  1924.96061  1.357608e+02
  1924.96072  1.357608e+02
  1924.96084  1.967608e+02
  1924.96095  2.577608e+02
  1924.96107  3.787608e+02
  1924.96118  4.707608e+02
  1924.96129  5.007608e+02
  1924.96141  4.707608e+02
  1924.96152  3.487608e+02
  1924.96163  1.967608e+02
  1924.96175  -1.723918e+01
  1924.96186  -2.302392e+02
  1924.96198  -4.742392e+02
  1924.96209  -5.652392e+02
  1924.96220  -5.962392e+02
  1924.96232  -5.352392e+02
  1924.96243  -3.832392e+02
  1924.96255  -1.692392e+02
  1924.96266  1.376082e+01
  1924.96277  1.967608e+02
  1924.96289  3.487608e+02
  1924.96300  3.787608e+02
  1924.96311  3.487608e+02
  1924.96323  2.577608e+02
  1924.96334  1.657608e+02
  1924.96346  1.047608e+02
  1924.96357  7.476082e+01
  1924.96368  7.476082e+01
  1924.96380  1.357608e+02
  1924.96391  1.967608e+02
  1924.96403  2.577608e+02
  1924.96414  2.877608e+02
  1924.96425  2.577608e+02
  1924.96437  2.267608e+02
  1924.96448  7.476082e+01
  1924.96459  -1.082392e+02
  1924.96471  -2.912392e+02
  1924.96482  -5.042392e+02
  1924.96494  -5.652392e+02
  1924.96505  -5.962392e+02
  1924.96516  -4.432392e+02
  1924.96528  -2.912392e+02
  1924.96539  -1.082392e+02
  1924.96551  1.357608e+02
  1924.96562  3.187608e+02
  1924.96573  4.397608e+02
  1924.96585  5.007608e+02
  1924.96596  4.397608e+02
  1924.96607  3.187608e+02
  1924.96619  1.657608e+02
  1924.96630  4.376082e+01
  1924.96642  -1.723918e+01
  1924.96653  -4.723918e+01
  1924.96664  -4.723918e+01
  1924.96676  -1.723918e+01
  1924.96687  1.047608e+02
  1924.96699  1.967608e+02
  1924.96710  2.267608e+02
  1924.96721  2.267608e+02
  1924.96733  1.047608e+02
  1924.96744  -4.723918e+01
  1924.96755  -2.302392e+02
  1924.96767  -3.832392e+02
  1924.96778  -4.742392e+02
  1924.96790  -5.042392e+02
  1924.96801  -3.832392e+02
  1924.96812  -1.692392e+02
  1924.96824  7.476082e+01
  1924.96835  3.187608e+02
  1924.96847  5.317608e+02
  1924.96858  6.227608e+02
  1924.96869  5.927608e+02
  1924.96881  5.007608e+02
  1924.96892  2.877608e+02
  1924.96903  1.047608e+02
  1924.96915  -1.082392e+02
  1924.96926  -2.002392e+02
  1924.96938  -2.302392e+02
  1924.96949  -2.302392e+02
  1924.96960  -1.082392e+02
  1924.96972  1.376082e+01
  1924.96983  1.657608e+02
  1924.96995  2.577608e+02
  1924.97006  2.577608e+02
  1924.97017  1.357608e+02
  1924.97029  -1.723918e+01
  1924.97040  -2.302392e+02
  1924.97051  -3.832392e+02
  1924.97063  -4.432392e+02
  1924.97074  -4.132392e+02
  1924.97086  -2.302392e+02
  1924.97097  -1.723918e+01
  1924.97108  2.877608e+02
  1924.97120  5.317608e+02
  1924.97131  7.147608e+02
  1924.97143  7.757608e+02
  1924.97154  7.147608e+02
  1924.97165  5.317608e+02
  1924.97177  2.877608e+02
  1924.97188  -1.723918e+01
  1924.97199  -2.912392e+02
  1924.97211  -5.042392e+02
  1924.97222  -5.352392e+02
  1924.97234  -4.742392e+02
  1924.97245  -2.612392e+02
  1924.97256  -4.723918e+01
  1924.97268  1.657608e+02
  1924.97279  2.577608e+02
  1924.97291  2.877608e+02
  1924.97302  1.967608e+02
  1924.97313  1.376082e+01
  1924.97325  -1.692392e+02
  1924.97336  -3.222392e+02
  1924.97347  -3.832392e+02
  1924.97359  -3.222392e+02
  1924.97370  -1.392392e+02
  1924.97382  1.967608e+02
  1924.97393  5.617608e+02
  1924.97404  8.057608e+02
  1924.97416  9.587608e+02
  1924.97427  9.277608e+02
  1924.97439  7.447608e+02
  1924.97450  4.397608e+02
  1924.97461  7.476082e+01
  1924.97473  -2.302392e+02
  1924.97484  -5.962392e+02
  1924.97495  -7.792392e+02
  1924.97507  -8.402392e+02
  1924.97518  -7.182392e+02
  1924.97530  -4.742392e+02
  1924.97541  -2.002392e+02
  1924.97552  7.476082e+01
  1924.97564  2.667608e+02
  1924.97575  3.187608e+02
  1924.97587  2.267608e+02
  1924.97598  1.376082e+01
  1924.97609  -1.692392e+02
  1924.97621  -3.832392e+02
  1924.97632  -4.132392e+02
  1924.97643  -3.522392e+02
  1924.97655  -1.082392e+02
  1924.97666  2.577608e+02
  1924.97678  6.537608e+02
  1924.97689  8.977608e+02
  1924.97700  1.049761e+03
  1924.97712  9.887608e+02
  1924.97723  7.757608e+02
  1924.97735  3.787608e+02
  1924.97746  -1.082392e+02
  1924.97757  -5.652392e+02
  1924.97769  -8.702392e+02
  1924.97780  -1.023239e+03
  1924.97791  -9.922392e+02
  1924.97803  -7.792392e+02
  1924.97814  -4.432392e+02
  1924.97826  -7.823918e+01
  1924.97837  1.967608e+02
  1924.97848  3.487608e+02
  1924.97860  2.877608e+02
  1924.97871  1.657608e+02
  1924.97883  -7.823918e+01
  1924.97894  -2.612392e+02
  1924.97905  -3.832392e+02
  1924.97917  -3.832392e+02
  1924.97928  -3.222392e+02
  1924.97939  -4.723918e+01
  1924.97951  4.397608e+02
  1924.97962  7.757608e+02
  1924.97974  1.049761e+03
  1924.97985  1.140761e+03
  1924.97996  1.049761e+03
  1924.98008  8.057608e+02
  1924.98019  3.487608e+02
  1924.98031  -1.392392e+02
  1924.98042  -7.182392e+02
  1924.98053  -1.023239e+03
  1924.98065  -1.205239e+03
  1924.98076  -1.175239e+03
  1924.98087  -9.622392e+02
  1924.98099  -5.962392e+02
  1924.98110  -1.692392e+02
  1924.98122  1.657608e+02
  1924.98133  3.187608e+02
  1924.98144  3.187608e+02
  1924.98156  1.657608e+02
  1924.98167  -4.723918e+01
  1924.98179  -2.612392e+02
  1924.98190  -3.832392e+02
  1924.98201  -3.832392e+02
  1924.98213  -1.692392e+02
  1924.98224  1.967608e+02
  1924.98235  5.617608e+02
  1924.98247  9.587608e+02
  1924.98258  1.171761e+03
  1924.98270  1.201761e+03
  1924.98281  1.019761e+03
  1924.98292  5.617608e+02
  1924.98304  1.376082e+01
  1924.98315  -5.652392e+02
  1924.98327  -1.053239e+03
  1924.98338  -1.327239e+03
  1924.98349  -1.388239e+03
  1924.98361  -1.205239e+03
  1924.98372  -8.702392e+02
  1924.98383  -4.132392e+02
  1924.98395  -4.723918e+01
  1924.98406  2.267608e+02
  1924.98418  3.487608e+02
  1924.98429  3.187608e+02
  1924.98440  7.476082e+01
  1924.98452  -1.082392e+02
  1924.98463  -3.222392e+02
  1924.98474  -4.132392e+02
  1924.98486  -3.222392e+02
  1924.98497  -7.823918e+01
  1924.98509  3.187608e+02
  1924.98520  7.147608e+02
  1924.98531  1.080761e+03
  1924.98543  1.262761e+03
  1924.98554  1.262761e+03
  1924.98566  1.019761e+03
  1924.98577  6.227608e+02
  1924.98588  -4.723918e+01
  1924.98600  -6.572392e+02
  1924.98611  -1.114239e+03
  1924.98622  -1.358239e+03
  1924.98634  -1.388239e+03
  1924.98645  -1.205239e+03
  1924.98657  -8.092392e+02
  1924.98668  -4.132392e+02
  1924.98679  1.376082e+01
  1924.98691  2.877608e+02
  1924.98702  4.097608e+02
  1924.98714  3.187608e+02
  1924.98725  7.476082e+01
  1924.98736  -1.392392e+02
  1924.98748  -2.912392e+02
  1924.98759  -3.522392e+02
  1924.98770  -2.302392e+02
  1924.98782  4.376082e+01
  1924.98793  4.397608e+02
  1924.98805  7.757608e+02
  1924.98816  1.140761e+03
  1924.98827  1.293761e+03
  1924.98839  1.262761e+03
  1924.98850  9.587608e+02
  1924.98862  5.007608e+02
  1924.98873  -1.082392e+02
  1924.98884  -6.572392e+02
  1924.98896  -1.084239e+03
  1924.98907  -1.327239e+03
  1924.98918  -1.327239e+03
  1924.98930  -1.114239e+03
  1924.98941  -7.182392e+02
  1924.98953  -2.912392e+02
  1924.98964  7.476082e+01
  1924.98975  3.187608e+02
  1924.98987  4.707608e+02
  1924.98998  3.787608e+02
  1924.99010  1.657608e+02
  1924.99021  -4.723918e+01
  1924.99032  -2.002392e+02
  1924.99044  -2.912392e+02
  1924.99055  -1.392392e+02
  1924.99066  1.357608e+02
  1924.99078  4.707608e+02
  1924.99089  8.057608e+02
  1924.99101  1.080761e+03
  1924.99112  1.201761e+03
  1924.99123  1.110761e+03
  1924.99135  8.057608e+02
  1924.99146  1.967608e+02
  1924.99158  -3.222392e+02
  1924.99169  -7.482392e+02
  1924.99180  -1.084239e+03
  1924.99192  -1.205239e+03
  1924.99203  -1.114239e+03
  1924.99214  -8.092392e+02
  1924.99226  -4.742392e+02
  1924.99237  -4.723918e+01
  1924.99249  2.877608e+02
  1924.99260  5.007608e+02
  1924.99271  5.007608e+02
  1924.99283  4.397608e+02
  1924.99294  2.577608e+02
  1924.99306  1.376082e+01
  1924.99317  -1.082392e+02
  1924.99328  -2.002392e+02
  1924.99340  -7.823918e+01
  1924.99351  1.357608e+02
  1924.99362  3.787608e+02
  1924.99374  7.147608e+02
  1924.99385  8.947608e+02
  1924.99397  9.277608e+02
  1924.99408  8.667608e+02
  1924.99419  5.617608e+02
  1924.99431  2.267608e+02
  1924.99442  -2.002392e+02
  1924.99454  -6.572392e+02
  1924.99465  -9.622392e+02
  1924.99476  -1.053239e+03
  1924.99488  -1.023239e+03
  1924.99499  -7.792392e+02
  1924.99510  -4.132392e+02
  1924.99522  -4.723918e+01
  1924.99533  2.877608e+02
  1924.99545  5.007608e+02
  1924.99556  5.007608e+02
  1924.99567  4.397608e+02
  1924.99579  2.577608e+02
  1924.99590  7.476082e+01
  1924.99602  -7.823918e+01
  1924.99613  -1.082392e+02
  1924.99624  -4.723918e+01
  1924.99636  1.357608e+02
  1924.99647  3.487608e+02
  1924.99658  5.617608e+02
  1924.99670  7.447608e+02
  1924.99681  7.447608e+02
  1924.99693  5.927608e+02
  1924.99704  3.487608e+02
  1924.99715  4.376082e+01
  1924.99727  -2.912392e+02
  1924.99738  -6.572392e+02
  1924.99750  -8.402392e+02
  1924.99761  -8.702392e+02
  1924.99772  -7.182392e+02
  1924.99784  -4.742392e+02
  1924.99795  -1.692392e+02
  1924.99806  1.357608e+02
  1924.99818  5.007608e+02
  1924.99829  5.007608e+02
  1924.99841  5.617608e+02
  1924.99852  5.007608e+02
  1924.99863  3.187608e+02
  1924.99875  1.357608e+02
  1924.99886  -4.723918e+01
  1924.99898  -7.823918e+01
  1924.99909  -7.823918e+01
  1924.99920  1.376082e+01
  1924.99932  1.967608e+02
  1924.99943  3.487608e+02
  1924.99954  4.397608e+02
  1924.99966  5.007608e+02
  1924.99977  4.397608e+02
  1924.99989  2.877608e+02
  1925.00000  -1.982808e+01
  1925.00011  -2.028281e+02
  1925.00023  -5.078281e+02
  1925.00034  -6.598281e+02
  1925.00046  -7.518281e+02
  1925.00057  -6.598281e+02
  1925.00068  -4.468281e+02
  1925.00080  -1.728281e+02
  1925.00091  1.321719e+02
  1925.00103  3.451719e+02
  1925.00114  5.281719e+02
  1925.00126  5.591719e+02
  1925.00137  4.671719e+02
  1925.00148  2.851719e+02
  1925.00160  1.021719e+02
  1925.00171  -1.982808e+01
  1925.00183  -1.418281e+02
  1925.00194  -1.418281e+02
  1925.00205  -1.118281e+02
  1925.00217  -1.982808e+01
  1925.00228  1.631719e+02
  1925.00240  2.241719e+02
  1925.00251  2.851719e+02
  1925.00263  2.241719e+02
  1925.00274  1.321719e+02
  1925.00285  -8.082808e+01
  1925.00297  -2.638281e+02
  1925.00308  -4.468281e+02
  1925.00320  -5.688281e+02
  1925.00331  -5.688281e+02
  1925.00342  -4.468281e+02
  1925.00354  -2.638281e+02
  1925.00365  -8.082808e+01
  1925.00377  2.241719e+02
  1925.00388  4.671719e+02
  1925.00400  5.591719e+02
  1925.00411  5.891719e+02
  1925.00422  4.671719e+02
  1925.00434  3.451719e+02
  1925.00445  1.021719e+02
  1925.00457  -8.082808e+01
  1925.00468  -2.338281e+02
  1925.00479  -2.948281e+02
  1925.00491  -3.248281e+02
  1925.00502  -2.638281e+02
  1925.00514  -1.418281e+02
  1925.00525  -1.982808e+01
  1925.00537  1.021719e+02
  1925.00548  1.321719e+02
  1925.00559  1.021719e+02
  1925.00571  1.017192e+01
  1925.00582  -1.418281e+02
  1925.00594  -2.948281e+02
  1925.00605  -4.468281e+02
  1925.00616  -4.468281e+02
  1925.00628  -3.858281e+02
  1925.00639  -1.728281e+02
  1925.00651  4.117192e+01
  1925.00662  3.151719e+02
  1925.00674  4.671719e+02
  1925.00685  6.501719e+02
  1925.00696  6.501719e+02
  1925.00708  4.981719e+02
  1925.00719  3.151719e+02
  1925.00731  7.117192e+01
  1925.00742  -1.418281e+02
  1925.00753  -3.558281e+02
  1925.00765  -5.078281e+02
  1925.00776  -5.078281e+02
  1925.00788  -4.468281e+02
  1925.00799  -3.248281e+02
  1925.00811  -1.418281e+02
  1925.00822  4.117192e+01
  1925.00833  1.321719e+02
  1925.00845  1.021719e+02
  1925.00856  4.117192e+01
  1925.00868  -1.118281e+02
  1925.00879  -2.638281e+02
  1925.00890  -3.248281e+02
  1925.00902  -3.858281e+02
  1925.00913  -2.638281e+02
  1925.00925  -1.118281e+02
  1925.00936  1.631719e+02
  1925.00947  4.371719e+02
  1925.00959  5.891719e+02
  1925.00970  7.111719e+02
  1925.00982  6.811719e+02
  1925.00993  5.281719e+02
  1925.01005  2.851719e+02
  1925.01016  1.017192e+01
  1925.01027  -2.638281e+02
  1925.01039  -5.078281e+02
  1925.01050  -6.598281e+02
  1925.01062  -6.908281e+02
  1925.01073  -5.688281e+02
  1925.01084  -3.858281e+02
  1925.01096  -1.728281e+02
  1925.01107  4.117192e+01
  1925.01119  1.321719e+02
  1925.01130  1.631719e+02
  1925.01142  7.117192e+01
  1925.01153  -8.082808e+01
  1925.01164  -2.028281e+02
  1925.01176  -2.638281e+02
  1925.01187  -3.248281e+02
  1925.01199  -2.028281e+02
  1925.01210  1.017192e+01
  1925.01221  2.541719e+02
  1925.01233  4.981719e+02
  1925.01244  7.111719e+02
  1925.01256  7.721719e+02
  1925.01267  7.111719e+02
  1925.01279  5.281719e+02
  1925.01290  2.241719e+02
  1925.01301  -8.082808e+01
  1925.01313  -3.858281e+02
  1925.01324  -6.908281e+02
  1925.01336  -8.128281e+02
  1925.01347  -8.128281e+02
  1925.01358  -6.298281e+02
  1925.01370  -3.858281e+02
  1925.01381  -1.418281e+02
  1925.01393  1.021719e+02
  1925.01404  1.931719e+02
  1925.01416  1.931719e+02
  1925.01427  1.021719e+02
  1925.01438  -1.982808e+01
  1925.01450  -1.418281e+02
  1925.01461  -2.338281e+02
  1925.01473  -2.028281e+02
  1925.01484  -8.082808e+01
  1925.01495  1.631719e+02
  1925.01507  4.671719e+02
  1925.01518  6.811719e+02
  1925.01530  8.331719e+02
  1925.01541  8.331719e+02
  1925.01553  6.811719e+02
  1925.01564  4.061719e+02
  1925.01575  4.117192e+01
  1925.01587  -3.248281e+02
  1925.01598  -6.598281e+02
  1925.01610  -8.738281e+02
  1925.01621  -9.348281e+02
  1925.01632  -8.428281e+02
  1925.01644  -5.988281e+02
  1925.01655  -2.948281e+02
  1925.01667  -5.082808e+01
  1925.01678  1.631719e+02
  1925.01689  2.241719e+02
  1925.01701  1.931719e+02
  1925.01712  4.117192e+01
  1925.01724  -8.082808e+01
  1925.01735  -1.418281e+02
  1925.01747  -2.338281e+02
  1925.01758  -2.028281e+02
  1925.01769  -1.982808e+01
  1925.01781  2.541719e+02
  1925.01792  5.281719e+02
  1925.01804  7.721719e+02
  1925.01815  8.941719e+02
  1925.01826  8.331719e+02
  1925.01838  6.501719e+02
  1925.01849  2.851719e+02
  1925.01861  -8.082808e+01
  1925.01872  -4.468281e+02
  1925.01884  -7.518281e+02
  1925.01895  -9.038281e+02
  1925.01906  -9.038281e+02
  1925.01918  -7.518281e+02
  1925.01929  -4.468281e+02
  1925.01941  -1.418281e+02
  1925.01952  1.021719e+02
  1925.01963  2.541719e+02
  1925.01975  2.851719e+02
  1925.01986  2.541719e+02
  1925.01998  1.631719e+02
  1925.02009  4.117192e+01
  1925.02021  -1.418281e+02
  1925.02032  -2.028281e+02
  1925.02043  4.117192e+01
  1925.02055  2.241719e+02
  1925.02066  4.671719e+02
  1925.02078  7.721719e+02
  1925.02089  8.941719e+02
  1925.02100  9.251719e+02
  1925.02112  7.721719e+02
  1925.02123  4.671719e+02
  1925.02135  4.117192e+01
  1925.02146  -3.248281e+02
  1925.02158  -7.518281e+02
  1925.02169  -9.348281e+02
  1925.02180  -9.958281e+02
  1925.02192  -8.128281e+02
  1925.02203  -5.688281e+02
  1925.02215  -2.638281e+02
  1925.02226  4.117192e+01
  1925.02237  2.541719e+02
  1925.02249  3.151719e+02
  1925.02260  2.851719e+02
  1925.02272  1.631719e+02
  1925.02283  1.021719e+02
  1925.02295  -8.082808e+01
  1925.02306  -1.418281e+02
  1925.02317  -8.082808e+01
  1925.02329  1.021719e+02
  1925.02340  3.451719e+02
  1925.02352  6.501719e+02
  1925.02363  8.641719e+02
  1925.02374  9.551719e+02
  1925.02386  8.941719e+02
  1925.02397  6.501719e+02
  1925.02409  2.851719e+02
  1925.02420  -1.118281e+02
  1925.02432  -5.688281e+02
  1925.02443  -8.128281e+02
  1925.02454  -9.648281e+02
  1925.02466  -9.648281e+02
  1925.02477  -7.818281e+02
  1925.02489  -4.768281e+02
  1925.02500  -1.418281e+02
  1925.02511  1.021719e+02
  1925.02523  2.541719e+02
  1925.02534  1.931719e+02
  1925.02546  4.117192e+01
  1925.02557  -8.082808e+01
  1925.02568  -1.418281e+02
  1925.02580  -1.728281e+02
  1925.02591  -2.028281e+02
  1925.02603  -8.082808e+01
  1925.02614  1.931719e+02
  1925.02626  4.671719e+02
  1925.02637  7.421719e+02
  1925.02648  8.641719e+02
  1925.02660  8.641719e+02
  1925.02671  7.421719e+02
  1925.02683  4.671719e+02
  1925.02694  1.021719e+02
  1925.02705  -3.248281e+02
  1925.02717  -7.518281e+02
  1925.02728  -9.648281e+02
  1925.02740  -1.025828e+03
  1925.02751  -1.025828e+03
  1925.02763  -7.518281e+02
  1925.02774  -4.468281e+02
  1925.02785  -1.418281e+02
  1925.02797  1.021719e+02
  1925.02808  2.241719e+02
  1925.02820  1.931719e+02
  1925.02831  1.021719e+02
  1925.02842  -1.982808e+01
  1925.02854  -1.418281e+02
  1925.02865  -1.728281e+02
  1925.02877  -1.418281e+02
  1925.02888  4.117192e+01
  1925.02900  2.851719e+02
  1925.02911  5.891719e+02
  1925.02922  8.031719e+02
  1925.02934  8.941719e+02
  1925.02945  8.331719e+02
  1925.02957  5.891719e+02
  1925.02968  2.241719e+02
  1925.02979  -1.418281e+02
  1925.02991  -5.688281e+02
  1925.03002  -8.738281e+02
  1925.03014  -9.958281e+02
  1925.03025  -9.958281e+02
  1925.03037  -7.818281e+02
  1925.03048  -4.768281e+02
  1925.03059  -2.028281e+02
  1925.03071  7.117192e+01
  1925.03082  2.241719e+02
  1925.03094  2.241719e+02
  1925.03105  1.631719e+02
  1925.03116  4.117192e+01
  1925.03128  -8.082808e+01
  1925.03139  -1.418281e+02
  1925.03151  -1.728281e+02
  1925.03162  -1.418281e+02
  1925.03174  1.021719e+02
  1925.03185  3.761719e+02
  1925.03196  5.891719e+02
  1925.03208  7.721719e+02
  1925.03219  7.721719e+02
  1925.03231  6.501719e+02
  1925.03242  4.061719e+02
  1925.03253  1.017192e+01
  1925.03265  -3.858281e+02
  1925.03276  -6.908281e+02
  1925.03288  -9.038281e+02
  1925.03299  -9.648281e+02
  1925.03311  -9.038281e+02
  1925.03322  -6.908281e+02
  1925.03333  -3.858281e+02
  1925.03345  -8.082808e+01
  1925.03356  1.631719e+02
  1925.03368  2.541719e+02
  1925.03379  2.541719e+02
  1925.03390  1.631719e+02
  1925.03402  4.117192e+01
  1925.03413  -8.082808e+01
  1925.03425  -1.418281e+02
  1925.03436  -1.418281e+02
  1925.03447  4.117192e+01
  1925.03459  2.541719e+02
  1925.03470  4.671719e+02
  1925.03482  6.501719e+02
  1925.03493  7.111719e+02
  1925.03505  6.201719e+02
  1925.03516  4.371719e+02
  1925.03527  1.321719e+02
  1925.03539  -1.728281e+02
  1925.03550  -5.378281e+02
  1925.03562  -7.518281e+02
  1925.03573  -8.428281e+02
  1925.03584  -8.128281e+02
  1925.03596  -6.598281e+02
  1925.03607  -4.168281e+02
  1925.03619  -1.418281e+02
  1925.03630  1.021719e+02
  1925.03642  2.241719e+02
  1925.03653  2.851719e+02
  1925.03664  2.241719e+02
  1925.03676  1.321719e+02
  1925.03687  -1.982808e+01
  1925.03699  -8.082808e+01
  1925.03710  -1.418281e+02
  1925.03721  -1.418281e+02
  1925.03733  1.017192e+01
  1925.03744  1.631719e+02
  1925.03756  3.451719e+02
  1925.03767  5.281719e+02
  1925.03779  5.891719e+02
  1925.03790  5.281719e+02
  1925.03801  3.451719e+02
  1925.03813  1.021719e+02
  1925.03824  -2.028281e+02
  1925.03836  -4.468281e+02
  1925.03847  -6.908281e+02
  1925.03858  -8.128281e+02
  1925.03870  -7.518281e+02
  1925.03881  -5.988281e+02
  1925.03893  -3.858281e+02
  1925.03904  -1.418281e+02
  1925.03916  1.021719e+02
  1925.03927  2.541719e+02
  1925.03938  3.151719e+02
  1925.03950  2.241719e+02
  1925.03961  1.321719e+02
  1925.03973  4.117192e+01
  1925.03984  -8.082808e+01
  1925.03995  -1.418281e+02
  1925.04007  -1.118281e+02
  1925.04018  4.117192e+01
  1925.04030  1.631719e+02
  1925.04041  2.851719e+02
  1925.04053  4.061719e+02
  1925.04064  4.061719e+02
  1925.04075  3.451719e+02
  1925.04087  1.021719e+02
  1925.04098  -1.118281e+02
  1925.04110  -3.248281e+02
  1925.04121  -5.688281e+02
  1925.04132  -6.908281e+02
  1925.04144  -7.208281e+02
  1925.04155  -6.298281e+02
  1925.04167  -4.468281e+02
  1925.04178  -2.638281e+02
  1925.04189  1.017192e+01
  1925.04201  1.631719e+02
  1925.04212  3.151719e+02
  1925.04224  3.451719e+02
  1925.04235  2.851719e+02
  1925.04247  1.631719e+02
  1925.04258  4.117192e+01
  1925.04269  -1.118281e+02
  1925.04281  -2.028281e+02
  1925.04292  -2.028281e+02
  1925.04304  -1.728281e+02
  1925.04315  -5.082808e+01
  1925.04326  1.021719e+02
  1925.04338  1.931719e+02
  1925.04349  2.241719e+02
  1925.04361  1.321719e+02
  1925.04372  4.117192e+01
  1925.04384  -1.418281e+02
  1925.04395  -3.248281e+02
  1925.04406  -5.078281e+02
  1925.04418  -6.598281e+02
  1925.04429  -6.908281e+02
  1925.04441  -6.298281e+02
  1925.04452  -4.168281e+02
  1925.04463  -1.728281e+02
  1925.04475  7.117192e+01
  1925.04486  2.241719e+02
  1925.04498  3.451719e+02
  1925.04509  3.761719e+02
  1925.04521  2.851719e+02
  1925.04532  1.321719e+02
  1925.04543  -5.082808e+01
  1925.04555  -1.728281e+02
  1925.04566  -2.638281e+02
  1925.04578  -2.948281e+02
  1925.04589  -2.948281e+02
  1925.04600  -2.638281e+02
  1925.04612  -1.418281e+02
  1925.04623  -1.982808e+01
  1925.04635  4.117192e+01
  1925.04646  4.117192e+01
  1925.04658  -1.982808e+01
  1925.04669  -1.418281e+02
  1925.04680  -2.948281e+02
  1925.04692  -4.168281e+02
  1925.04703  -5.688281e+02
  1925.04715  -5.688281e+02
  1925.04726  -4.768281e+02
  1925.04737  -3.248281e+02
  1925.04749  -5.082808e+01
  1925.04760  1.631719e+02
  1925.04772  3.761719e+02
  1925.04783  4.671719e+02
  1925.04795  4.671719e+02
  1925.04806  3.451719e+02
  1925.04817  1.631719e+02
  1925.04829  -1.982808e+01
  1925.04840  -2.028281e+02
  1925.04852  -3.248281e+02
  1925.04863  -4.468281e+02
  1925.04874  -4.768281e+02
  1925.04886  -4.168281e+02
  1925.04897  -2.948281e+02
  1925.04909  -1.728281e+02
  1925.04920  -5.082808e+01
  1925.04932  -1.982808e+01
  1925.04943  -1.982808e+01
  1925.04954  -1.118281e+02
  1925.04966  -2.338281e+02
  1925.04977  -3.248281e+02
  1925.04989  -3.858281e+02
  1925.05000  -4.168281e+02
  1925.05011  -3.248281e+02
  1925.05023  -1.418281e+02
  1925.05034  1.021719e+02
  1925.05046  3.451719e+02
  1925.05057  5.591719e+02
  1925.05068  6.811719e+02
  1925.05080  6.501719e+02
  1925.05091  5.281719e+02
  1925.05103  2.541719e+02
  1925.05114  4.117192e+01
  1925.05126  -2.638281e+02
  1925.05137  -5.078281e+02
  1925.05148  -6.598281e+02
  1925.05160  -6.908281e+02
  1925.05171  -5.988281e+02
  1925.05183  -4.468281e+02
  1925.05194  -2.338281e+02
  1925.05205  -5.082808e+01
  1925.05217  4.117192e+01
  1925.05228  1.021719e+02
  1925.05240  1.017192e+01
  1925.05251  -1.118281e+02
  1925.05263  -2.028281e+02
  1925.05274  -3.248281e+02
  1925.05285  -3.248281e+02
  1925.05297  -2.638281e+02
  1925.05308  -1.982808e+01
  1925.05320  2.541719e+02
  1925.05331  5.281719e+02
  1925.05342  7.421719e+02
  1925.05354  8.331719e+02
  1925.05365  7.111719e+02
  1925.05377  4.981719e+02
  1925.05388  2.241719e+02
  1925.05400  -1.418281e+02
  1925.05411  -5.078281e+02
  1925.05422  -8.128281e+02
  1925.05434  -9.348281e+02
  1925.05445  -9.348281e+02
  1925.05457  -7.518281e+02
  1925.05468  -5.078281e+02
  1925.05479  -2.338281e+02
  1925.05491  -1.982808e+01
  1925.05502  1.631719e+02
  1925.05514  1.321719e+02
  1925.05525  7.117192e+01
  1925.05537  -8.082808e+01
  1925.05548  -2.338281e+02
  1925.05559  -3.248281e+02
  1925.05571  -3.858281e+02
  1925.05582  -2.638281e+02
  1925.05594  1.017192e+01
  1925.05605  3.451719e+02
  1925.05616  6.811719e+02
  1925.05628  8.941719e+02
  1925.05639  9.861719e+02
  1925.05651  8.941719e+02
  1925.05662  5.891719e+02
  1925.05674  2.241719e+02
  1925.05685  -1.418281e+02
  1925.05696  -6.298281e+02
  1925.05708  -9.648281e+02
  1925.05719  -1.086828e+03
  1925.05731  -1.086828e+03
  1925.05742  -8.738281e+02
  1925.05753  -5.078281e+02
  1925.05765  -2.028281e+02
  1925.05776  1.021719e+02
  1925.05788  2.241719e+02
  1925.05799  2.541719e+02
  1925.05811  1.631719e+02
  1925.05822  -1.982808e+01
  1925.05833  -1.728281e+02
  1925.05845  -3.248281e+02
  1925.05856  -3.248281e+02
  1925.05868  -1.418281e+02
  1925.05879  1.631719e+02
  1925.05890  5.591719e+02
  1925.05902  8.331719e+02
  1925.05913  1.077172e+03
  1925.05925  1.107172e+03
  1925.05936  9.551719e+02
  1925.05947  6.501719e+02
  1925.05959  1.631719e+02
  1925.05970  -4.468281e+02
  1925.05982  -8.738281e+02
  1925.05993  -1.117828e+03
  1925.06005  -1.238828e+03
  1925.06016  -1.178828e+03
  1925.06027  -8.738281e+02
  1925.06039  -4.468281e+02
  1925.06050  -1.118281e+02
  1925.06062  2.241719e+02
  1925.06073  3.451719e+02
  1925.06084  3.451719e+02
  1925.06096  1.631719e+02
  1925.06107  -5.082808e+01
  1925.06119  -1.728281e+02
  1925.06130  -2.948281e+02
  1925.06142  -2.948281e+02
  1925.06153  -1.418281e+02
  1925.06164  2.241719e+02
  1925.06176  6.501719e+02
  1925.06187  9.861719e+02
  1925.06199  1.199172e+03
  1925.06210  1.260172e+03
  1925.06221  1.047172e+03
  1925.06233  6.501719e+02
  1925.06244  1.021719e+02
  1925.06256  -5.078281e+02
  1925.06267  -1.056828e+03
  1925.06279  -1.360828e+03
  1925.06290  -1.421828e+03
  1925.06301  -1.299828e+03
  1925.06313  -8.738281e+02
  1925.06324  -4.468281e+02
  1925.06336  -8.082808e+01
  1925.06347  2.851719e+02
  1925.06358  3.451719e+02
  1925.06370  2.851719e+02
  1925.06381  1.021719e+02
  1925.06393  -1.418281e+02
  1925.06404  -3.558281e+02
  1925.06416  -4.468281e+02
  1925.06427  -3.858281e+02
  1925.06438  -8.082808e+01
  1925.06450  2.851719e+02
  1925.06461  7.111719e+02
  1925.06473  1.077172e+03
  1925.06484  1.229172e+03
  1925.06495  1.168172e+03
  1925.06507  8.331719e+02
  1925.06518  4.671719e+02
  1925.06530  -1.118281e+02
  1925.06541  -7.518281e+02
  1925.06553  -1.117828e+03
  1925.06564  -1.360828e+03
  1925.06575  -1.391828e+03
  1925.06587  -1.208828e+03
  1925.06598  -7.518281e+02
  1925.06610  -2.638281e+02
  1925.06621  1.021719e+02
  1925.06632  4.061719e+02
  1925.06644  4.671719e+02
  1925.06655  3.451719e+02
  1925.06667  1.021719e+02
  1925.06678  -2.028281e+02
  1925.06689  -3.858281e+02
  1925.06701  -4.468281e+02
  1925.06712  -3.858281e+02
  1925.06724  -8.082808e+01
  1925.06735  3.451719e+02
  1925.06747  7.721719e+02
  1925.06758  1.077172e+03
  1925.06769  1.199172e+03
  1925.06781  1.047172e+03
  1925.06792  7.111719e+02
  1925.06804  1.631719e+02
  1925.06815  -3.248281e+02
  1925.06826  -9.348281e+02
  1925.06838  -1.238828e+03
  1925.06849  -1.391828e+03
  1925.06861  -1.299828e+03
  1925.06872  -9.348281e+02
  1925.06884  -5.078281e+02
  1925.06895  -1.982808e+01
  1925.06906  3.151719e+02
  1925.06918  4.671719e+02
  1925.06929  4.671719e+02
  1925.06941  2.851719e+02
  1925.06952  4.117192e+01
  1925.06963  -2.028281e+02
  1925.06975  -3.558281e+02
  1925.06986  -4.168281e+02
  1925.06998  -3.858281e+02
  1925.07009  -8.082808e+01
  1925.07021  3.151719e+02
  1925.07032  7.111719e+02
  1925.07043  9.551719e+02
  1925.07055  1.016172e+03
  1925.07066  8.331719e+02
  1925.07078  4.671719e+02
  1925.07089  -1.982808e+01
  1925.07100  -4.468281e+02
  1925.07112  -9.348281e+02
  1925.07123  -1.178828e+03
  1925.07135  -1.238828e+03
  1925.07146  -1.147828e+03
  1925.07158  -7.518281e+02
  1925.07169  -3.248281e+02
  1925.07180  1.021719e+02
  1925.07192  3.451719e+02
  1925.07203  4.981719e+02
  1925.07215  4.061719e+02
  1925.07226  1.631719e+02
  1925.07237  -5.082808e+01
  1925.07249  -2.948281e+02
  1925.07260  -3.858281e+02
  1925.07272  -4.468281e+02
  1925.07283  -3.858281e+02
  1925.07295  4.117192e+01
  1925.07306  3.451719e+02
  1925.07317  6.501719e+02
  1925.07329  8.031719e+02
  1925.07340  7.721719e+02
  1925.07352  5.281719e+02
  1925.07363  1.931719e+02
  1925.07374  -2.028281e+02
  1925.07386  -6.908281e+02
  1925.07397  -9.958281e+02
  1925.07409  -1.086828e+03
  1925.07420  -1.056828e+03
  1925.07432  -7.818281e+02
  1925.07443  -4.168281e+02
  1925.07454  -5.082808e+01
  1925.07466  2.541719e+02
  1925.07477  4.671719e+02
  1925.07489  5.281719e+02
  1925.07500  4.371719e+02
  1925.07511  2.541719e+02
  1925.07523  -1.982808e+01
  1925.07534  -2.028281e+02
  1925.07546  -3.248281e+02
  1925.07557  -3.858281e+02
  1925.07568  -2.638281e+02
  1925.07580  -1.982808e+01
  1925.07591  2.541719e+02
  1925.07603  4.371719e+02
  1925.07614  5.891719e+02
  1925.07626  5.591719e+02
  1925.07637  3.451719e+02
  1925.07648  7.117192e+01
  1925.07660  -2.028281e+02
  1925.07671  -4.468281e+02
  1925.07683  -7.518281e+02
  1925.07694  -8.738281e+02
  1925.07705  -8.738281e+02
  1925.07717  -6.908281e+02
  1925.07728  -3.858281e+02
  1925.07740  -5.082808e+01
  1925.07751  2.541719e+02
  1925.07763  4.671719e+02
  1925.07774  5.281719e+02
  1925.07785  4.371719e+02
  1925.07797  2.241719e+02
  1925.07808  1.017192e+01
  1925.07820  -2.028281e+02
  1925.07831  -3.248281e+02
  1925.07842  -3.558281e+02
  1925.07854  -2.948281e+02
  1925.07865  -1.118281e+02
  1925.07877  7.117192e+01
  1925.07888  2.241719e+02
  1925.07900  3.151719e+02
  1925.07911  2.851719e+02
  1925.07922  1.631719e+02
  1925.07934  -1.982808e+01
  1925.07945  -2.638281e+02
  1925.07957  -4.768281e+02
  1925.07968  -6.598281e+02
  1925.07979  -7.208281e+02
  1925.07991  -6.298281e+02
  1925.08002  -4.468281e+02
  1925.08014  -2.338281e+02
  1925.08025  7.117192e+01
  1925.08037  1.931719e+02
  1925.08048  4.061719e+02
  1925.08059  4.371719e+02
  1925.08071  3.761719e+02
  1925.08082  2.241719e+02
  1925.08094  -1.982808e+01
  1925.08105  -2.028281e+02
  1925.08116  -2.948281e+02
  1925.08128  -3.248281e+02
  1925.08139  -3.558281e+02
  1925.08151  -3.558281e+02
  1925.08162  -2.028281e+02
  1925.08174  -8.082808e+01
  1925.08185  -1.982808e+01
  1925.08196  4.117192e+01
  1925.08208  1.017192e+01
  1925.08219  -8.082808e+01
  1925.08231  -2.028281e+02
  1925.08242  -3.248281e+02
  1925.08253  -4.468281e+02
  1925.08265  -5.688281e+02
  1925.08276  -5.078281e+02
  1925.08288  -3.858281e+02
  1925.08299  -1.418281e+02
  1925.08311  1.021719e+02
  1925.08322  2.851719e+02
  1925.08333  4.061719e+02
  1925.08345  4.371719e+02
  1925.08356  3.451719e+02
  1925.08368  1.631719e+02
  1925.08379  -1.982808e+01
  1925.08390  -2.028281e+02
  1925.08402  -2.948281e+02
  1925.08413  -4.488281e+02
  1925.08425  -5.378281e+02
  1925.08436  -5.078281e+02
  1925.08447  -4.768281e+02
  1925.08459  -2.948281e+02
  1925.08470  -2.338281e+02
  1925.08482  -1.418281e+02
  1925.08493  -1.118281e+02
  1925.08505  -1.728281e+02
  1925.08516  -2.338281e+02
  1925.08527  -3.248281e+02
  1925.08539  -3.858281e+02
  1925.08550  -4.168281e+02
  1925.08562  -3.858281e+02
  1925.08573  -3.248281e+02
  1925.08584  -1.118281e+02
  1925.08596  1.021719e+02
  1925.08607  2.851719e+02
  1925.08619  4.061719e+02
  1925.08630  4.371719e+02
  1925.08642  3.451719e+02
  1925.08653  1.931719e+02
  1925.08664  -1.982808e+01
  1925.08676  -2.338281e+02
  1925.08687  -4.168281e+02
  1925.08699  -5.688281e+02
  1925.08710  -6.598281e+02
  1925.08721  -6.298281e+02
  1925.08733  -5.378281e+02
  1925.08744  -4.168281e+02
  1925.08756  -2.638281e+02
  1925.08767  -1.418281e+02
  1925.08779  -1.118281e+02
  1925.08790  -1.118281e+02
  1925.08801  -2.028281e+02
  1925.08813  -2.638281e+02
  1925.08824  -3.248281e+02
  1925.08836  -3.558281e+02
  1925.08847  -3.248281e+02
  1925.08858  -2.638281e+02
  1925.08870  -8.082808e+01
  1925.08881  1.321719e+02
  1925.08893  2.851719e+02
  1925.08904  4.371719e+02
  1925.08916  4.371719e+02
  1925.08927  4.061719e+02
  1925.08938  1.631719e+02
  1925.08950  -8.082808e+01
  1925.08961  -2.948281e+02
  1925.08973  -5.078281e+02
  1925.08984  -7.208281e+02
  1925.08995  -7.818281e+02
  1925.09007  -7.518281e+02
  1925.09018  -6.298281e+02
  1925.09030  -4.768281e+02
  1925.09041  -2.638281e+02
  1925.09053  -1.118281e+02
  1925.09064  -1.982808e+01
  1925.09075  1.017192e+01
  1925.09087  -8.082808e+01
  1925.09098  -2.028281e+02
  1925.09110  -2.638281e+02
  1925.09121  -2.948281e+02
  1925.09132  -2.638281e+02
  1925.09144  -1.728281e+02
  1925.09155  1.017192e+01
  1925.09167  2.541719e+02
  1925.09178  4.671719e+02
  1925.09189  5.281719e+02
  1925.09201  5.281719e+02
  1925.09212  4.061719e+02
  1925.09224  1.631719e+02
  1925.09235  -8.082808e+01
  1925.09247  -3.558281e+02
  1925.09258  -6.598281e+02
  1925.09269  -8.128281e+02
  1925.09281  -8.738281e+02
  1925.09292  -7.818281e+02
  1925.09304  -5.688281e+02
  1925.09315  -3.558281e+02
  1925.09326  -1.418281e+02
  1925.09338  4.117192e+01
  1925.09349  1.021719e+02
  1925.09361  4.117192e+01
  1925.09372  -1.982808e+01
  1925.09384  -1.418281e+02
  1925.09395  -2.338281e+02
  1925.09406  -2.638281e+02
  1925.09418  -2.338281e+02
  1925.09429  -8.082808e+01
  1925.09441  1.321719e+02
  1925.09452  3.761719e+02
  1925.09463  5.591719e+02
  1925.09475  6.501719e+02
  1925.09486  5.591719e+02
  1925.09498  4.061719e+02
  1925.09509  1.631719e+02
  1925.09521  -1.418281e+02
  1925.09532  -4.468281e+02
  1925.09543  -7.818281e+02
  1925.09555  -9.348281e+02
  1925.09566  -9.958281e+02
  1925.09578  -8.738281e+02
  1925.09589  -5.988281e+02
  1925.09600  -3.558281e+02
  1925.09612  -1.418281e+02
  1925.09623  4.117192e+01
  1925.09635  1.021719e+02
  1925.09646  4.117192e+01
  1925.09658  -5.082808e+01
  1925.09669  -2.028281e+02
  1925.09680  -2.948281e+02
  1925.09692  -3.248281e+02
  1925.09703  -2.338281e+02
  1925.09715  -1.982808e+01
  1925.09726  2.241719e+02
  1925.09737  4.671719e+02
  1925.09749  6.201719e+02
  1925.09760  6.811719e+02
  1925.09772  5.591719e+02
  1925.09783  2.851719e+02
  1925.09795  -1.982808e+01
  1925.09806  -3.858281e+02
  1925.09817  -7.518281e+02
  1925.09829  -9.958281e+02
  1925.09840  -1.117828e+03
  1925.09852  -1.056828e+03
  1925.09863  -7.818281e+02
  1925.09874  -4.768281e+02
  1925.09886  -2.028281e+02
  1925.09897  4.117192e+01
  1925.09909  1.631719e+02
  1925.09920  1.021719e+02
  1925.09932  1.017192e+01
  1925.09943  -1.418281e+02
  1925.09954  -2.338281e+02
  1925.09966  -2.948281e+02
  1925.09977  -3.248281e+02
  1925.09989  -2.028281e+02
  1925.10000  7.117192e+01
  1925.10011  3.451719e+02
  1925.10023  5.891719e+02
  1925.10034  7.111719e+02
  1925.10046  7.111719e+02
  1925.10057  5.281719e+02
  1925.10068  2.541719e+02
  1925.10080  -1.418281e+02
  1925.10091  -5.988281e+02
  1925.10103  -8.738281e+02
  1925.10114  -1.056828e+03
  1925.10126  -1.056828e+03
  1925.10137  -8.738281e+02
  1925.10148  -5.688281e+02
  1925.10160  -2.948281e+02
  1925.10171  -1.982808e+01
  1925.10183  1.931719e+02
  1925.10194  2.241719e+02
  1925.10205  1.631719e+02
  1925.10217  -1.982808e+01
  1925.10228  -2.028281e+02
  1925.10240  -2.948281e+02
  1925.10251  -3.248281e+02
  1925.10263  -2.028281e+02
  1925.10274  4.117192e+01
  1925.10285  3.151719e+02
  1925.10297  5.891719e+02
  1925.10308  7.721719e+02
  1925.10320  8.031719e+02
  1925.10331  7.111719e+02
  1925.10342  4.671719e+02
  1925.10354  1.021719e+02
  1925.10365  -3.558281e+02
  1925.10377  -7.518281e+02
  1925.10388  -9.958281e+02
  1925.10400  -1.117828e+03
  1925.10411  -1.086828e+03
  1925.10422  -8.738281e+02
  1925.10434  -5.078281e+02
  1925.10445  -2.028281e+02
  1925.10457  4.117192e+01
  1925.10468  2.241719e+02
  1925.10479  1.631719e+02
  1925.10491  4.117192e+01
  1925.10502  -1.418281e+02
  1925.10514  -2.948281e+02
  1925.10525  -3.858281e+02
  1925.10537  -3.858281e+02
  1925.10548  -2.638281e+02
  1925.10559  4.117192e+01
  1925.10571  3.451719e+02
  1925.10582  6.201719e+02
  1925.10594  7.721719e+02
  1925.10605  7.111719e+02
  1925.10616  4.981719e+02
  1925.10628  1.631719e+02
  1925.10639  -2.338281e+02
  1925.10651  -6.908281e+02
  1925.10662  -9.958281e+02
  1925.10674  -1.086828e+03
  1925.10685  -1.117828e+03
  1925.10696  -8.738281e+02
  1925.10708  -5.688281e+02
  1925.10719  -2.028281e+02
  1925.10731  4.117192e+01
  1925.10742  2.241719e+02
  1925.10753  2.241719e+02
  1925.10765  1.021719e+02
  1925.10776  -1.982808e+01
  1925.10788  -2.028281e+02
  1925.10799  -3.248281e+02
  1925.10811  -4.468281e+02
  1925.10822  -3.858281e+02
  1925.10833  -2.028281e+02
  1925.10845  1.321719e+02
  1925.10856  4.371719e+02
  1925.10868  6.501719e+02
  1925.10879  7.721719e+02
  1925.10890  6.501719e+02
  1925.10902  4.371719e+02
  1925.10913  4.117192e+01
  1925.10925  -4.168281e+02
  1925.10936  -8.128281e+02
  1925.10947  -9.958281e+02
  1925.10959  -1.117828e+03
  1925.10970  -9.958281e+02
  1925.10982  -6.908281e+02
  1925.10993  -3.858281e+02
  1925.11005  -8.082808e+01
  1925.11016  1.931719e+02
  1925.11027  2.851719e+02
  1925.11039  2.241719e+02
  1925.11050  1.021719e+02
  1925.11062  -1.418281e+02
  1925.11073  -2.948281e+02
  1925.11084  -4.468281e+02
  1925.11096  -4.468281e+02
  1925.11107  -2.638281e+02
  1925.11119  -1.982808e+01
  1925.11130  2.851719e+02
  1925.11142  5.591719e+02
  1925.11153  6.811719e+02
  1925.11164  7.111719e+02
  1925.11176  4.671719e+02
  1925.11187  1.631719e+02
  1925.11199  -2.638281e+02
  1925.11210  -6.598281e+02
  1925.11221  -9.038281e+02
  1925.11233  -9.958281e+02
  1925.11244  -9.648281e+02
  1925.11256  -7.518281e+02
  1925.11267  -4.468281e+02
  1925.11279  -1.418281e+02
  1925.11290  1.631719e+02
  1925.11301  3.151719e+02
  1925.11313  2.851719e+02
  1925.11324  2.241719e+02
  1925.11336  4.117192e+01
  1925.11347  -1.728281e+02
  1925.11358  -3.248281e+02
  1925.11370  -4.468281e+02
  1925.11381  -4.168281e+02
  1925.11393  -2.338281e+02
  1925.11404  4.117192e+01
  1925.11416  3.451719e+02
  1925.11427  5.891719e+02
  1925.11438  5.281719e+02
  1925.11450  4.981719e+02
  1925.11461  2.851719e+02
  1925.11473  -5.082808e+01
  1925.11484  -4.468281e+02
  1925.11495  -7.518281e+02
  1925.11507  -9.958281e+02
  1925.11518  -1.086828e+03
  1925.11530  -9.648281e+02
  1925.11541  -7.518281e+02
  1925.11553  -4.468281e+02
  1925.11564  -1.118281e+02
  1925.11575  1.021719e+02
  1925.11587  2.241719e+02
  1925.11598  2.241719e+02
  1925.11610  4.117192e+01
  1925.11621  -1.418281e+02
  1925.11632  -3.858281e+02
  1925.11644  -5.688281e+02
  1925.11655  -6.908281e+02
  1925.11667  -5.078281e+02
  1925.11678  -3.248281e+02
  1925.11689  -1.982808e+01
  1925.11701  1.631719e+02
  1925.11712  3.451719e+02
  1925.11724  3.761719e+02
  1925.11735  2.241719e+02
  1925.11747  -1.982808e+01
  1925.11758  -3.558281e+02
  1925.11769  -6.908281e+02
  1925.11781  -9.348281e+02
  1925.11792  -9.958281e+02
  1925.11804  -9.348281e+02
  1925.11815  -7.518281e+02
  1925.11826  -4.468281e+02
  1925.11838  -1.418281e+02
  1925.11849  4.117192e+01
  1925.11861  2.241719e+02
  1925.11872  2.851719e+02
  1925.11884  1.631719e+02
  1925.11895  -1.982808e+01
  1925.11906  -2.638281e+02
  1925.11918  -4.468281e+02
  1925.11929  -5.688281e+02
  1925.11941  -5.988281e+02
  1925.11952  -5.078281e+02
  1925.11963  -3.248281e+02
  1925.11975  -1.418281e+02
  1925.11986  4.117192e+01
  1925.11998  1.631719e+02
  1925.12009  1.631719e+02
  1925.12021  4.117192e+01
  1925.12032  -2.028281e+02
  1925.12043  -4.468281e+02
  1925.12055  -6.908281e+02
  1925.12066  -8.128281e+02
  1925.12078  -8.738281e+02
  1925.12089  -7.518281e+02
  1925.12100  -5.688281e+02
  1925.12112  -2.948281e+02
  1925.12123  -1.982808e+01
  1925.12135  1.931719e+02
  1925.12146  2.851719e+02
  1925.12158  2.541719e+02
  1925.12169  1.321719e+02
  1925.12180  -8.082808e+01
  1925.12192  -2.948281e+02
  1925.12203  -4.468281e+02
  1925.12215  -5.688281e+02
  1925.12226  -5.988281e+02
  1925.12237  -5.078281e+02
  1925.12249  -2.638281e+02
  1925.12260  -1.418281e+02
  1925.12272  1.017192e+01
  1925.12283  1.321719e+02
  1925.12295  1.021719e+02
  1925.12306  4.117192e+01
  1925.12317  -8.082808e+01
  1925.12329  -2.638281e+02
  1925.12340  -4.468281e+02
  1925.12352  -5.078281e+02
  1925.12363  -5.688281e+02
  1925.12374  -4.468281e+02
  1925.12386  -2.948281e+02
  1925.12397  -8.082808e+01
  1925.12409  1.321719e+02
  1925.12420  3.451719e+02
  1925.12432  4.371719e+02
  1925.12443  4.371719e+02
  1925.12454  3.151719e+02
  1925.12466  1.321719e+02
  1925.12477  -8.082808e+01
  1925.12489  -2.948281e+02
  1925.12500  -3.858281e+02
  1925.12511  -5.378281e+02
  1925.12523  -4.768281e+02
  1925.12534  -3.858281e+02
  1925.12546  -2.638281e+02
  1925.12557  -1.418281e+02
  1925.12568  -5.082808e+01
  1925.12580  -1.982808e+01
  1925.12591  -5.082808e+01
  1925.12603  -1.728281e+02
  1925.12614  -2.338281e+02
  1925.12626  -3.248281e+02
  1925.12637  -3.858281e+02
  1925.12648  -4.168281e+02
  1925.12660  -3.248281e+02
  1925.12671  -1.728281e+02
  1925.12683  1.017192e+01
  1925.12694  1.931719e+02
  1925.12705  3.451719e+02
  1925.12717  4.671719e+02
  1925.12728  4.671719e+02
  1925.12740  3.451719e+02
  1925.12751  1.631719e+02
  1925.12763  -8.082808e+01
  1925.12774  -2.948281e+02
  1925.12785  -5.078281e+02
  1925.12797  -6.598281e+02
  1925.12808  -6.908281e+02
  1925.12820  -6.298281e+02
  1925.12831  -5.378281e+02
  1925.12842  -3.858281e+02
  1925.12854  -2.638281e+02
  1925.12865  -1.418281e+02
  1925.12877  -8.082808e+01
  1925.12888  -1.418281e+02
  1925.12900  -2.028281e+02
  1925.12911  -2.638281e+02
  1925.12922  -3.558281e+02
  1925.12934  -3.558281e+02
  1925.12945  -3.248281e+02
  1925.12957  -2.028281e+02
  1925.12968  4.117192e+01
  1925.12979  1.931719e+02
  1925.12991  4.061719e+02
  1925.13002  5.281719e+02
  1925.13014  5.281719e+02
  1925.13025  4.061719e+02
  1925.13037  1.631719e+02
  1925.13048  -8.082808e+01
  1925.13059  -3.248281e+02
  1925.13071  -6.298281e+02
  1925.13082  -8.128281e+02
  1925.13094  -8.738281e+02
  1925.13105  -8.128281e+02
  1925.13116  -6.298281e+02
  1925.13128  -4.468281e+02
  1925.13139  -2.638281e+02
  1925.13151  -8.082808e+01
  1925.13162  -1.982808e+01
  1925.13174  -1.982808e+01
  1925.13185  -8.082808e+01
  1925.13196  -2.028281e+02
  1925.13208  -2.948281e+02
  1925.13219  -3.248281e+02
  1925.13231  -2.638281e+02
  1925.13242  -1.418281e+02
  1925.13253  1.017192e+01
  1925.13265  2.851719e+02
  1925.13276  4.981719e+02
  1925.13288  6.501719e+02
  1925.13299  7.111719e+02
  1925.13311  5.281719e+02
  1925.13322  2.851719e+02
  1925.13333  -5.082808e+01
  1925.13345  -4.468281e+02
  1925.13356  -7.518281e+02
  1925.13368  -9.648281e+02
  1925.13379  -1.056828e+03
  1925.13390  -9.958281e+02
  1925.13402  -8.128281e+02
  1925.13413  -5.688281e+02
  1925.13425  -2.638281e+02
  1925.13436  1.017192e+01
  1925.13447  1.631719e+02
  1925.13459  1.631719e+02
  1925.13470  7.117192e+01
  1925.13482  -8.082808e+01
  1925.13493  -2.028281e+02
  1925.13505  -3.248281e+02
  1925.13516  -2.638281e+02
  1925.13527  -1.418281e+02
  1925.13539  1.321719e+02
  1925.13550  4.371719e+02
  1925.13562  6.811719e+02
  1925.13573  8.331719e+02
  1925.13584  8.331719e+02
  1925.13596  7.111719e+02
  1925.13607  3.451719e+02
  1925.13619  -1.982808e+01
  1925.13630  -4.468281e+02
  1925.13642  -8.428281e+02
  1925.13653  -1.086828e+03
  1925.13664  -1.147828e+03
  1925.13676  -9.958281e+02
  1925.13687  -7.208281e+02
  1925.13699  -3.558281e+02
  1925.13710  -1.982808e+01
  1925.13721  2.241719e+02
  1925.13733  3.451719e+02
  1925.13744  2.851719e+02
  1925.13756  1.321719e+02
  1925.13767  -8.082808e+01
  1925.13779  -2.338281e+02
  1925.13790  -3.248281e+02
  1925.13801  -2.638281e+02
  1925.13813  -8.082808e+01
  1925.13824  1.631719e+02
  1925.13836  5.281719e+02
  1925.13847  8.331719e+02
  1925.13858  1.047172e+03
  1925.13870  1.077172e+03
  1925.13881  8.331719e+02
  1925.13893  5.281719e+02
  1925.13904  4.117192e+01
  1925.13916  -5.078281e+02
  1925.13927  -9.348281e+02
  1925.13938  -1.178828e+03
  1925.13950  -1.238828e+03
  1925.13961  -1.056828e+03
  1925.13973  -7.518281e+02
  1925.13984  -2.638281e+02
  1925.13995  1.321719e+02
  1925.14007  3.451719e+02
  1925.14018  4.671719e+02
  1925.14030  3.451719e+02
  1925.14041  1.631719e+02
  1925.14053  -1.418281e+02
  1925.14064  -3.248281e+02
  1925.14075  -4.468281e+02
  1925.14087  -3.858281e+02
  1925.14098  -1.418281e+02
  1925.14110  1.631719e+02
  1925.14121  5.891719e+02
  1925.14132  8.941719e+02
  1925.14144  1.077172e+03
  1925.14155  1.016172e+03
  1925.14167  8.031719e+02
  1925.14178  4.061719e+02
  1925.14189  -1.418281e+02
  1925.14201  -6.908281e+02
  1925.14212  -1.117828e+03
  1925.14224  -1.360828e+03
  1925.14235  -1.299828e+03
  1925.14247  -1.056828e+03
  1925.14258  -6.598281e+02
  1925.14269  -2.028281e+02
  1925.14281  1.631719e+02
  1925.14292  4.061719e+02
  1925.14304  4.981719e+02
  1925.14315  3.451719e+02
  1925.14326  7.117192e+01
  1925.14338  -2.028281e+02
  1925.14349  -4.768281e+02
  1925.14361  -5.988281e+02
  1925.14372  -5.078281e+02
  1925.14384  -2.028281e+02
  1925.14395  1.631719e+02
  1925.14406  5.891719e+02
  1925.14418  8.941719e+02
  1925.14429  1.077172e+03
  1925.14441  9.551719e+02
  1925.14452  6.501719e+02
  1925.14463  1.631719e+02
  1925.14475  -4.468281e+02
  1925.14486  -9.348281e+02
  1925.14498  -1.238828e+03
  1925.14509  -1.360828e+03
  1925.14521  -1.178828e+03
  1925.14532  -7.518281e+02
  1925.14543  -3.558281e+02
  1925.14555  1.021719e+02
  1925.14566  4.061719e+02
  1925.14578  5.891719e+02
  1925.14589  4.671719e+02
  1925.14600  1.931719e+02
  1925.14612  -5.082808e+01
  1925.14623  -3.248281e+02
  1925.14635  -5.988281e+02
  1925.14646  -6.908281e+02
  1925.14658  -4.768281e+02
  1925.14669  -1.728281e+02
  1925.14680  2.241719e+02
  1925.14692  6.501719e+02
  1925.14703  8.941719e+02
  1925.14715  1.016172e+03
  1925.14726  8.941719e+02
  1925.14737  5.281719e+02
  1925.14749  1.017192e+01
  1925.14760  -5.688281e+02
  1925.14772  -9.648281e+02
  1925.14783  -1.208828e+03
  1925.14795  -1.208828e+03
  1925.14806  -9.958281e+02
  1925.14817  -5.988281e+02
  1925.14829  -1.418281e+02
  1925.14840  2.241719e+02
  1925.14852  5.281719e+02
  1925.14863  5.891719e+02
  1925.14874  4.671719e+02
  1925.14886  2.241719e+02
  1925.14897  -1.418281e+02
  1925.14909  -4.468281e+02
  1925.14920  -6.298281e+02
  1925.14932  -6.298281e+02
  1925.14943  -4.468281e+02
  1925.14954  -8.082808e+01
  1925.14966  3.151719e+02
  1925.14977  6.501719e+02
  1925.14989  8.641719e+02
  1925.15000  8.641719e+02
  1925.15011  5.891719e+02
  1925.15023  2.241719e+02
  1925.15034  -2.638281e+02
  1925.15046  -6.908281e+02
  1925.15057  -9.958281e+02
  1925.15068  -1.117828e+03
  1925.15080  -9.958281e+02
  1925.15091  -6.908281e+02
  1925.15103  -2.638281e+02
  1925.15114  1.321719e+02
  1925.15126  4.671719e+02
  1925.15137  6.501719e+02
  1925.15148  5.891719e+02
  1925.15160  4.061719e+02
  1925.15171  1.021719e+02
  1925.15183  -2.638281e+02
  1925.15194  -5.078281e+02
  1925.15205  -6.298281e+02
  1925.15217  -6.298281e+02
  1925.15228  -3.858281e+02
  1925.15240  -8.082808e+01
  1925.15251  2.241719e+02
  1925.15263  4.671719e+02
  1925.15274  6.501719e+02
  1925.15285  6.811719e+02
  1925.15297  4.671719e+02
  1925.15308  1.631719e+02
  1925.15320  -2.638281e+02
  1925.15331  -5.688281e+02
  1925.15342  -8.738281e+02
  1925.15354  -8.738281e+02
  1925.15365  -7.818281e+02
  1925.15377  -5.378281e+02
  1925.15388  -1.728281e+02
  1925.15400  1.931719e+02
  1925.15411  4.671719e+02
  1925.15422  6.201719e+02
  1925.15434  5.891719e+02
  1925.15445  4.061719e+02
  1925.15457  1.021719e+02
  1925.15468  -2.028281e+02
  1925.15479  -4.468281e+02
  1925.15491  -5.688281e+02
  1925.15502  -5.078281e+02
  1925.15514  -3.248281e+02
  1925.15525  -8.082808e+01
  1925.15537  1.931719e+02
  1925.15548  4.061719e+02
  1925.15559  5.281719e+02
  1925.15571  4.671719e+02
  1925.15582  2.241719e+02
  1925.15594  -1.982808e+01
  1925.15605  -2.948281e+02
  1925.15616  -5.688281e+02
  1925.15628  -6.908281e+02
  1925.15639  -6.298281e+02
  1925.15651  -4.768281e+02
  1925.15662  -2.028281e+02
  1925.15674  1.021719e+02
  1925.15685  4.061719e+02
  1925.15696  5.281719e+02
  1925.15708  6.501719e+02
  1925.15719  4.981719e+02
  1925.15731  2.241719e+02
  1925.15742  4.117192e+01
  1925.15753  -2.638281e+02
  1925.15765  -4.468281e+02
  1925.15776  -5.378281e+02
  1925.15788  -5.078281e+02
  1925.15799  -3.248281e+02
  1925.15811  -1.418281e+02
  1925.15822  1.021719e+02
  1925.15833  2.241719e+02
  1925.15845  2.851719e+02
  1925.15856  2.241719e+02
  1925.15868  1.021719e+02
  1925.15879  -1.118281e+02
  1925.15890  -2.948281e+02
  1925.15902  -4.168281e+02
  1925.15913  -4.768281e+02
  1925.15925  -4.168281e+02
  1925.15936  -2.638281e+02
  1925.15947  -1.982808e+01
  1925.15959  2.241719e+02
  1925.15970  4.061719e+02
  1925.15982  5.281719e+02
  1925.15993  5.281719e+02
  1925.16005  4.061719e+02
  1925.16016  2.241719e+02
  1925.16027  -1.982808e+01
  1925.16039  -2.338281e+02
  1925.16050  -3.858281e+02
  1925.16062  -4.468281e+02
  1925.16073  -4.168281e+02
  1925.16084  -3.558281e+02
  1925.16096  -2.028281e+02
  1925.16107  -5.082808e+01
  1925.16119  4.117192e+01
  1925.16130  1.021719e+02
  1925.16142  1.021719e+02
  1925.16153  1.017192e+01
  1925.16164  -8.082808e+01
  1925.16176  -1.728281e+02
  1925.16187  -2.338281e+02
  1925.16199  -2.638281e+02
  1925.16210  -2.028281e+02
  1925.16221  -8.082808e+01
  1925.16233  1.021719e+02
  1925.16244  3.451719e+02
  1925.16256  4.061719e+02
  1925.16267  4.671719e+02
  1925.16279  4.671719e+02
  1925.16290  3.761719e+02
  1925.16301  1.931719e+02
  1925.16313  1.017192e+01
  1925.16324  -2.028281e+02
  1925.16336  -3.558281e+02
  1925.16347  -4.468281e+02
  1925.16358  -4.768281e+02
  1925.16370  -4.468281e+02
  1925.16381  -3.248281e+02
  1925.16393  -2.638281e+02
  1925.16404  -1.418281e+02
  1925.16416  -8.082808e+01
  1925.16427  -5.082808e+01
  1925.16438  -1.982808e+01
  1925.16450  -8.082808e+01
  1925.16461  -1.418281e+02
  1925.16473  -1.418281e+02
  1925.16484  -1.418281e+02
  1925.16495  -8.082808e+01
  1925.16507  -1.982808e+01
  1925.16518  1.021719e+02
  1925.16530  2.851719e+02
  1925.16541  3.451719e+02
  1925.16553  4.061719e+02
  1925.16564  4.371719e+02
  1925.16575  3.451719e+02
  1925.16587  1.631719e+02
  1925.16598  4.117192e+01
  1925.16610  -2.028281e+02
  1925.16621  -3.558281e+02
  1925.16632  -5.078281e+02
  1925.16644  -5.378281e+02
  1925.16655  -5.378281e+02
  1925.16667  -4.468281e+02
  1925.16678  -3.858281e+02
  1925.16689  -2.638281e+02
  1925.16701  -1.418281e+02
  1925.16712  -1.982808e+01
  1925.16724  4.117192e+01
  1925.16735  4.117192e+01
  1925.16747  1.017192e+01
  1925.16758  -5.082808e+01
  1925.16769  -1.118281e+02
  1925.16781  -8.082808e+01
  1925.16792  -1.982808e+01
  1925.16804  7.117192e+01
  1925.16815  1.931719e+02
  1925.16826  3.451719e+02
  1925.16838  4.061719e+02
  1925.16849  4.371719e+02
  1925.16861  3.451719e+02
  1925.16872  2.241719e+02
  1925.16884  4.117192e+01
  1925.16895  -1.728281e+02
  1925.16906  -3.558281e+02
  1925.16918  -5.378281e+02
  1925.16929  -6.298281e+02
  1925.16941  -6.598281e+02
  1925.16952  -5.378281e+02
  1925.16963  -3.558281e+02
  1925.16975  -2.028281e+02
  1925.16986  -1.982808e+01
  1925.16998  1.021719e+02
  1925.17009  1.631719e+02
  1925.17021  1.321719e+02
  1925.17032  1.021719e+02
  1925.17043  4.117192e+01
  1925.17055  -1.982808e+01
  1925.17066  -5.082808e+01
  1925.17078  -1.982808e+01
  1925.17089  1.021719e+02
  1925.17100  2.541719e+02
  1925.17112  3.151719e+02
  1925.17123  4.981719e+02
  1925.17135  5.281719e+02
  1925.17146  4.671719e+02
  1925.17158  2.851719e+02
  1925.17169  4.117192e+01
  1925.17180  -1.418281e+02
  1925.17192  -3.558281e+02
  1925.17203  -5.688281e+02
  1925.17215  -6.908281e+02
  1925.17226  -6.598281e+02
  1925.17237  -5.688281e+02
  1925.17249  -3.858281e+02
  1925.17260  -1.418281e+02
  1925.17272  7.117192e+01
  1925.17283  2.241719e+02
  1925.17295  2.851719e+02
  1925.17306  2.541719e+02
  1925.17317  1.631719e+02
  1925.17329  1.021719e+02
  1925.17340  -1.982808e+01
  1925.17352  -8.082808e+01
  1925.17363  -1.982808e+01
  1925.17374  1.321719e+02
  1925.17386  3.151719e+02
  1925.17397  4.671719e+02
  1925.17409  6.501719e+02
  1925.17420  6.501719e+02
  1925.17432  5.591719e+02
  1925.17443  3.451719e+02
  1925.17454  4.117192e+01
  1925.17466  -2.338281e+02
  1925.17477  -5.078281e+02
  1925.17489  -6.908281e+02
  1925.17500  -8.128281e+02
  1925.17511  -6.908281e+02
  1925.17523  -4.468281e+02
  1925.17534  -2.028281e+02
  1925.17546  4.117192e+01
  1925.17557  2.541719e+02
  1925.17568  3.451719e+02
  1925.17580  3.151719e+02
  1925.17591  2.241719e+02
  1925.17603  1.021719e+02
  1925.17614  -8.082808e+01
  1925.17626  -1.418281e+02
  1925.17637  -8.082808e+01
  1925.17648  1.017192e+01
  1925.17660  1.931719e+02
  1925.17671  4.371719e+02
  1925.17683  5.891719e+02
  1925.17694  7.421719e+02
  1925.17705  7.111719e+02
  1925.17717  5.891719e+02
  1925.17728  2.851719e+02
  1925.17740  -5.082808e+01
  1925.17751  -3.858281e+02
  1925.17763  -6.908281e+02
  1925.17774  -8.128281e+02
  1925.17785  -8.128281e+02
  1925.17797  -6.298281e+02
  1925.17808  -3.858281e+02
  1925.17820  -1.982808e+01
  1925.17831  2.541719e+02
  1925.17842  4.061719e+02
  1925.17854  4.671719e+02
  1925.17865  4.061719e+02
  1925.17877  2.241719e+02
  1925.17888  1.017192e+01
  1925.17900  -1.418281e+02
  1925.17911  -1.728281e+02
  1925.17922  -1.418281e+02
  1925.17934  7.117192e+01
  1925.17945  3.451719e+02
  1925.17957  6.201719e+02
  1925.17968  7.721719e+02
  1925.17979  8.331719e+02
  1925.17991  7.111719e+02
  1925.18002  5.591719e+02
  1925.18014  2.241719e+02
  1925.18025  -1.418281e+02
  1925.18037  -5.688281e+02
  1925.18048  -7.518281e+02
  1925.18059  -8.738281e+02
  1925.18071  -7.518281e+02
  1925.18082  -5.078281e+02
  1925.18094  -1.728281e+02
  1925.18105  1.021719e+02
  1925.18116  3.451719e+02
  1925.18128  4.671719e+02
  1925.18139  4.371719e+02
  1925.18151  2.851719e+02
  1925.18162  1.021719e+02
  1925.18174  -1.418281e+02
  1925.18185  -2.638281e+02
  1925.18196  -2.638281e+02
  1925.18208  -1.418281e+02
  1925.18219  1.021719e+02
  1925.18231  4.371719e+02
  1925.18242  7.111719e+02
  1925.18253  8.331719e+02
  1925.18265  8.331719e+02
  1925.18276  6.501719e+02
  1925.18288  3.151719e+02
  1925.18299  -8.082808e+01
  1925.18311  -4.768281e+02
  1925.18322  -7.818281e+02
  1925.18333  -9.038281e+02
  1925.18345  -8.738281e+02
  1925.18356  -6.598281e+02
  1925.18368  -3.248281e+02
  1925.18379  1.017192e+01
  1925.18390  3.151719e+02
  1925.18402  4.671719e+02
  1925.18413  4.371719e+02
  1925.18425  3.151719e+02
  1925.18436  4.117192e+01
  1925.18447  -1.982808e+01
  1925.18459  -2.948281e+02
  1925.18470  -5.078281e+02
  1925.18482  -5.378281e+02
  1925.18493  -3.558281e+02
  1925.18505  -1.418281e+02
  1925.18516  2.241719e+02
  1925.18527  5.591719e+02
  1925.18539  7.721719e+02
  1925.18550  8.031719e+02
  1925.18562  6.201719e+02
  1925.18573  3.151719e+02
  1925.18584  -8.082808e+01
  1925.18596  -5.078281e+02
  1925.18607  -7.518281e+02
  1925.18619  -9.038281e+02
  1925.18630  -8.738281e+02
  1925.18642  -5.988281e+02
  1925.18653  -2.638281e+02
  1925.18664  1.631719e+02
  1925.18676  4.061719e+02
  1925.18687  5.591719e+02
  1925.18699  5.591719e+02
  1925.18710  3.451719e+02
  1925.18721  -1.982808e+01
  1925.18733  -2.948281e+02
  1925.18744  -5.078281e+02
  1925.18756  -5.378281e+02
  1925.18767  -3.558281e+02
  1925.18779  -1.418281e+02
  1925.18790  2.241719e+02
  1925.18801  5.591719e+02
  1925.18813  7.721719e+02
  1925.18824  8.031719e+02
  1925.18836  6.201719e+02
  1925.18847  3.151719e+02
  1925.18858  -8.082808e+01
  1925.18870  -5.078281e+02
  1925.18881  -7.518281e+02
  1925.18893  -9.038281e+02
  1925.18904  -8.738281e+02
  1925.18916  -5.988281e+02
  1925.18927  -2.638281e+02
  1925.18938  1.631719e+02
  1925.18950  4.061719e+02
  1925.18961  5.591719e+02
  1925.18973  5.591719e+02
  1925.18984  3.451719e+02
  1925.18995  1.021719e+02
  1925.19007  -1.418281e+02
  1925.19018  -4.468281e+02
  1925.19030  -5.988281e+02
  1925.19041  -5.688281e+02
  1925.19053  -3.558281e+02
  1925.19064  -5.082808e+01
  1925.19075  2.851719e+02
  1925.19087  5.591719e+02
  1925.19098  7.111719e+02
  1925.19110  7.111719e+02
  1925.19121  5.281719e+02
  1925.19132  1.931719e+02
  1925.19144  -2.028281e+02
  1925.19155  -5.988281e+02
  1925.19167  -7.518281e+02
  1925.19178  -8.128281e+02
  1925.19189  -6.908281e+02
  1925.19201  -3.858281e+02
  1925.19212  -1.982808e+01
  1925.19224  2.851719e+02
  1925.19235  5.591719e+02
  1925.19247  6.501719e+02
  1925.19258  5.591719e+02
  1925.19269  3.151719e+02
  1925.19281  4.117192e+01
  1925.19292  -3.248281e+02
  1925.19304  -5.688281e+02
  1925.19315  -6.298281e+02
  1925.19326  -5.378281e+02
  1925.19338  -2.638281e+02
  1925.19349  4.117192e+01
  1925.19361  3.451719e+02
  1925.19372  5.891719e+02
  1925.19384  6.501719e+02
  1925.19395  5.591719e+02
  1925.19406  2.851719e+02
  1925.19418  -5.082808e+01
  1925.19429  -3.858281e+02
  1925.19441  -6.298281e+02
  1925.19452  -7.208281e+02
  1925.19463  -6.598281e+02
  1925.19475  -3.858281e+02
  1925.19486  -8.082808e+01
  1925.19498  2.851719e+02
  1925.19509  5.281719e+02
  1925.19521  6.501719e+02
  1925.19532  6.501719e+02
  1925.19543  4.671719e+02
  1925.19555  2.241719e+02
  1925.19566  -1.418281e+02
  1925.19578  -4.468281e+02
  1925.19589  -6.298281e+02
  1925.19600  -6.598281e+02
  1925.19612  -5.378281e+02
  1925.19623  -2.948281e+02
  1925.19635  -1.418281e+02
  1925.19646  1.021719e+02
  1925.19658  2.241719e+02
  1925.19669  3.151719e+02
  1925.19680  2.241719e+02
  1925.19692  -1.982808e+01
  1925.19703  -3.248281e+02
  1925.19715  -5.688281e+02
  1925.19726  -7.518281e+02
  1925.19737  -7.818281e+02
  1925.19749  -6.298281e+02
  1925.19760  -4.468281e+02
  1925.19772  -1.118281e+02
  1925.19783  1.631719e+02
  1925.19795  4.061719e+02
  1925.19806  4.671719e+02
  1925.19817  4.061719e+02
  1925.19829  1.631719e+02
  1925.19840  -1.118281e+02
  1925.19852  -4.468281e+02
  1925.19863  -6.908281e+02
  1925.19874  -8.738281e+02
  1925.19886  -8.428281e+02
  1925.19897  -7.518281e+02
  1925.19909  -5.078281e+02
  1925.19920  -2.338281e+02
  1925.19932  -1.982808e+01
  1925.19943  1.321719e+02
  1925.19954  1.021719e+02
  1925.19966  -5.082808e+01
  1925.19977  -2.028281e+02
  1925.19989  -3.858281e+02
  1925.20000  -5.078281e+02
  1925.20011  -6.298281e+02
  1925.20023  -5.988281e+02
  1925.20034  -4.468281e+02
  1925.20046  -2.028281e+02
  1925.20057  4.117192e+01
  1925.20068  2.851719e+02
  1925.20080  4.671719e+02
  1925.20091  5.281719e+02
  1925.20103  4.061719e+02
  1925.20114  1.631719e+02
  1925.20126  -8.082808e+01
  1925.20137  -3.558281e+02
  1925.20148  -6.298281e+02
  1925.20160  -7.818281e+02
  1925.20171  -7.818281e+02
  1925.20183  -6.598281e+02
  1925.20194  -4.768281e+02
  1925.20205  -2.638281e+02
  1925.20217  -8.082808e+01
  1925.20228  4.117192e+01
  1925.20240  4.117192e+01
  1925.20251  1.017192e+01
  1925.20263  -1.418281e+02
  1925.20274  -2.638281e+02
  1925.20285  -3.858281e+02
  1925.20297  -4.168281e+02
  1925.20308  -3.558281e+02
  1925.20320  -2.028281e+02
  1925.20331  -1.982808e+01
  1925.20342  2.241719e+02
  1925.20354  4.061719e+02
  1925.20365  5.281719e+02
  1925.20377  5.281719e+02
  1925.20388  4.371719e+02
  1925.20400  2.241719e+02
  1925.20411  -1.982808e+01
  1925.20422  -2.948281e+02
  1925.20434  -5.378281e+02
  1925.20445  -6.908281e+02
  1925.20457  -7.518281e+02
  1925.20468  -7.208281e+02
  1925.20479  -5.688281e+02
  1925.20491  -3.858281e+02
  1925.20502  -2.028281e+02
  1925.20514  -8.082808e+01
  1925.20525  -1.982808e+01
  1925.20537  -1.982808e+01
  1925.20548  -5.082808e+01
  1925.20559  -1.418281e+02
  1925.20571  -2.338281e+02
  1925.20582  -2.638281e+02
  1925.20594  -2.028281e+02
  1925.20605  -1.118281e+02
  1925.20616  1.021719e+02
  1925.20628  2.541719e+02
  1925.20639  4.371719e+02
  1925.20651  5.281719e+02
  1925.20662  5.281719e+02
  1925.20674  4.371719e+02
  1925.20685  2.241719e+02
  1925.20696  -1.982808e+01
  1925.20708  -2.638281e+02
  1925.20719  -5.078281e+02
  1925.20731  -6.908281e+02
  1925.20742  -7.818281e+02
  1925.20753  -7.818281e+02
  1925.20765  -6.908281e+02
  1925.20776  -5.078281e+02
  1925.20788  -3.248281e+02
  1925.20799  -1.418281e+02
  1925.20811  -1.982808e+01
  1925.20822  4.117192e+01
  1925.20833  4.117192e+01
  1925.20845  -1.982808e+01
  1925.20856  -5.082808e+01
  1925.20868  -1.118281e+02
  1925.20879  -1.418281e+02
  1925.20890  -8.082808e+01
  1925.20902  4.117192e+01
  1925.20913  1.631719e+02
  1925.20925  3.451719e+02
  1925.20936  5.281719e+02
  1925.20947  5.891719e+02
  1925.20959  5.281719e+02
  1925.20970  3.761719e+02
  1925.20982  1.631719e+02
  1925.20993  -1.418281e+02
  1925.21005  -4.468281e+02
  1925.21016  -6.598281e+02
  1925.21027  -8.738281e+02
  1925.21039  -9.038281e+02
  1925.21050  -8.738281e+02
  1925.21062  -6.298281e+02
  1925.21073  -4.468281e+02
  1925.21084  -1.728281e+02
  1925.21096  4.117192e+01
  1925.21107  1.321719e+02
  1925.21119  1.631719e+02
  1925.21130  1.321719e+02
  1925.21142  4.117192e+01
  1925.21153  -5.082808e+01
  1925.21164  -1.418281e+02
  1925.21176  -1.418281e+02
  1925.21187  -1.118281e+02
  1925.21199  1.021719e+02
  1925.21210  2.851719e+02
  1925.21221  5.281719e+02
  1925.21233  6.501719e+02
  1925.21244  6.201719e+02
  1925.21256  4.671719e+02
  1925.21267  2.241719e+02
  1925.21279  -1.118281e+02
  1925.21290  -4.768281e+02
  1925.21301  -8.128281e+02
  1925.21313  -9.958281e+02
  1925.21324  -1.025828e+03
  1925.21336  -9.348281e+02
  1925.21347  -6.298281e+02
  1925.21358  -3.558281e+02
  1925.21370  -1.982808e+01
  1925.21381  1.631719e+02
  1925.21393  2.851719e+02
  1925.21404  2.541719e+02
  1925.21416  1.631719e+02
  1925.21427  -1.982808e+01
  1925.21438  -1.418281e+02
  1925.21450  -2.638281e+02
  1925.21461  -3.248281e+02
  1925.21473  -1.418281e+02
  1925.21484  4.117192e+01
  1925.21495  3.451719e+02
  1925.21507  5.891719e+02
  1925.21518  7.111719e+02
  1925.21530  7.421719e+02
  1925.21541  5.891719e+02
  1925.21553  2.851719e+02
  1925.21564  -1.982808e+01
  1925.21575  -4.468281e+02
  1925.21587  -8.128281e+02
  1925.21598  -1.025828e+03
  1925.21610  -1.086828e+03
  1925.21621  -9.348281e+02
  1925.21632  -6.298281e+02
  1925.21644  -2.638281e+02
  1925.21655  1.021719e+02
  1925.21667  3.451719e+02
  1925.21678  4.671719e+02
  1925.21689  4.061719e+02
  1925.21701  1.931719e+02
  1925.21712  7.117192e+01
  1925.21724  -2.028281e+02
  1925.21735  -3.248281e+02
  1925.21747  -3.558281e+02
  1925.21758  -2.028281e+02
  1925.21769  1.021719e+02
  1925.21781  4.371719e+02
  1925.21792  7.111719e+02
  1925.21804  8.941719e+02
  1925.21815  8.331719e+02
  1925.21826  6.501719e+02
  1925.21838  3.451719e+02
  1925.21849  -8.082808e+01
  1925.21861  -5.688281e+02
  1925.21872  -8.738281e+02
  1925.21884  -1.056828e+03
  1925.21895  -1.056828e+03
  1925.21906  -8.428281e+02
  1925.21918  -4.468281e+02
  1925.21929  -1.982808e+01
  1925.21941  3.451719e+02
  1925.21952  5.591719e+02
  1925.21963  6.201719e+02
  1925.21975  4.671719e+02
  1925.21986  1.631719e+02
  1925.21998  -1.118281e+02
  1925.22009  -3.248281e+02
  1925.22021  -4.768281e+02
  1925.22032  -4.768281e+02
  1925.22043  -2.338281e+02
  1925.22055  1.021719e+02
  1925.22066  4.671719e+02
  1925.22078  8.031719e+02
  1925.22089  9.861719e+02
  1925.22100  8.941719e+02
  1925.22112  6.201719e+02
  1925.22123  1.631719e+02
  1925.22135  -2.638281e+02
  1925.22146  -7.518281e+02
  1925.22158  -9.958281e+02
  1925.22169  -1.056828e+03
  1925.22180  -9.348281e+02
  1925.22192  -5.688281e+02
  1925.22203  -1.418281e+02
  1925.22215  2.851719e+02
  1925.22226  6.501719e+02
  1925.22237  7.111719e+02
  1925.22249  5.891719e+02
  1925.22260  2.851719e+02
  1925.22272  -1.982808e+01
  1925.22283  -2.948281e+02
  1925.22295  -5.078281e+02
  1925.22306  -5.988281e+02
  1925.22317  -5.078281e+02
  1925.22329  -2.028281e+02
  1925.22340  1.631719e+02
  1925.22352  5.591719e+02
  1925.22363  8.331719e+02
  1925.22374  9.551719e+02
  1925.22386  8.331719e+02
  1925.22397  5.281719e+02
  1925.22409  1.321719e+02
  1925.22420  -3.248281e+02
  1925.22432  -7.518281e+02
  1925.22443  -9.648281e+02
  1925.22454  -9.958281e+02
  1925.22466  -7.518281e+02
  1925.22477  -3.248281e+02
  1925.22489  1.021719e+02
  1925.22500  4.981719e+02
  1925.22511  7.111719e+02
  1925.22523  7.721719e+02
  1925.22534  5.891719e+02
  1925.22546  2.851719e+02
  1925.22557  -1.118281e+02
  1925.22568  -4.468281e+02
  1925.22580  -6.908281e+02
  1925.22591  -7.208281e+02
  1925.22603  -5.078281e+02
  1925.22614  -2.028281e+02
  1925.22626  2.241719e+02
  1925.22637  5.891719e+02
  1925.22648  8.031719e+02
  1925.22660  8.031719e+02
  1925.22671  6.501719e+02
  1925.22683  2.541719e+02
  1925.22694  -1.418281e+02
  1925.22705  -5.688281e+02
  1925.22717  -8.738281e+02
  1925.22728  -9.648281e+02
  1925.22740  -8.128281e+02
  1925.22751  -4.768281e+02
  1925.22763  -5.082808e+01
  1925.22774  4.061719e+02
  1925.22785  6.501719e+02
  1925.22797  7.721719e+02
  1925.22808  7.111719e+02
  1925.22820  3.451719e+02
  1925.22831  -1.982808e+01
  1925.22842  -2.638281e+02
  1925.22854  -5.688281e+02
  1925.22865  -8.128281e+02
  1925.22877  -8.128281e+02
  1925.22888  -5.688281e+02
  1925.22900  -2.338281e+02
  1925.22911  1.631719e+02
  1925.22922  4.671719e+02
  1925.22934  6.501719e+02
  1925.22945  6.501719e+02
  1925.22957  4.371719e+02
  1925.22968  1.021719e+02
  1925.22979  -1.418281e+02
  1925.22991  -5.078281e+02
  1925.23002  -7.518281e+02
  1925.23014  -8.128281e+02
  1925.23025  -6.598281e+02
  1925.23037  -3.248281e+02
  1925.23048  4.117192e+01
  1925.23059  4.061719e+02
  1925.23071  6.811719e+02
  1925.23082  7.721719e+02
  1925.23094  6.501719e+02
  1925.23105  3.451719e+02
  1925.23116  4.117192e+01
  1925.23128  -3.248281e+02
  1925.23139  -6.298281e+02
  1925.23151  -7.818281e+02
  1925.23162  -7.518281e+02
  1925.23174  -5.078281e+02
  1925.23185  -2.028281e+02
  1925.23196  1.631719e+02
  1925.23208  4.671719e+02
  1925.23219  4.981719e+02
  1925.23231  4.671719e+02
  1925.23242  2.851719e+02
  1925.23253  4.117192e+01
  1925.23265  -2.638281e+02
  1925.23276  -4.768281e+02
  1925.23288  -5.688281e+02
  1925.23299  -5.078281e+02
  1925.23311  -2.638281e+02
  1925.23322  1.021719e+02
  1925.23333  4.371719e+02
  1925.23345  6.811719e+02
  1925.23356  8.031719e+02
  1925.23368  7.111719e+02
  1925.23379  5.281719e+02
  1925.23390  2.851719e+02
  1925.23402  -5.082808e+01
  1925.23413  -3.558281e+02
  1925.23425  -6.298281e+02
  1925.23436  -7.518281e+02
  1925.23447  -6.298281e+02
  1925.23459  -4.468281e+02
  1925.23470  -1.418281e+02
  1925.23482  1.321719e+02
  1925.23493  2.851719e+02
  1925.23505  4.061719e+02
  1925.23516  3.151719e+02
  1925.23527  1.631719e+02
  1925.23539  -5.082808e+01
  1925.23550  -2.638281e+02
  1925.23562  -4.468281e+02
  1925.23573  -4.768281e+02
  1925.23584  -3.248281e+02
  1925.23596  -8.082808e+01
  1925.23607  1.931719e+02
  1925.23619  4.371719e+02
  1925.23630  6.811719e+02
  1925.23642  6.811719e+02
  1925.23653  5.591719e+02
  1925.23664  3.451719e+02
  1925.23676  4.117192e+01
  1925.23687  -2.028281e+02
  1925.23699  -4.768281e+02
  1925.23710  -6.298281e+02
  1925.23721  -6.908281e+02
  1925.23733  -5.688281e+02
  1925.23744  -4.468281e+02
  1925.23756  -2.028281e+02
  1925.23767  -1.982808e+01
  1925.23779  1.321719e+02
  1925.23790  2.241719e+02
  1925.23801  1.931719e+02
  1925.23813  1.021719e+02
  1925.23824  -8.082808e+01
  1925.23836  -2.028281e+02
  1925.23847  -2.638281e+02
  1925.23858  -2.638281e+02
  1925.23870  -1.118281e+02
  1925.23881  1.021719e+02
  1925.23893  3.151719e+02
  1925.23904  5.281719e+02
  1925.23916  6.501719e+02
  1925.23927  6.201719e+02
  1925.23938  5.281719e+02
  1925.23950  3.451719e+02
  1925.23961  1.321719e+02
  1925.23973  -1.118281e+02
  1925.23984  -2.948281e+02
  1925.23995  -4.468281e+02
  1925.24007  -4.768281e+02
  1925.24018  -3.858281e+02
  1925.24030  -2.638281e+02
  1925.24041  -1.418281e+02
  1925.24053  1.017192e+01
  1925.24064  1.021719e+02
  1925.24075  1.321719e+02
  1925.24087  1.021719e+02
  1925.24098  1.017192e+01
  1925.24110  -8.082808e+01
  1925.24121  -1.418281e+02
  1925.24132  -1.418281e+02
  1925.24144  -5.082808e+01
  1925.24155  4.117192e+01
  1925.24167  1.631719e+02
  1925.24178  3.451719e+02
  1925.24189  4.671719e+02
  1925.24201  4.671719e+02
  1925.24212  4.371719e+02
  1925.24224  3.761719e+02
  1925.24235  1.631719e+02
  1925.24247  1.017192e+01
  1925.24258  -2.028281e+02
  1925.24269  -3.858281e+02
  1925.24281  -5.078281e+02
  1925.24292  -5.378281e+02
  1925.24304  -5.378281e+02
  1925.24315  -4.468281e+02
  1925.24326  -3.248281e+02
  1925.24338  -1.418281e+02
  1925.24349  -5.082808e+01
  1925.24361  1.017192e+01
  1925.24372  4.117192e+01
  1925.24384  1.021719e+02
  1925.24395  7.117192e+01
  1925.24406  1.017192e+01
  1925.24418  1.017192e+01
  1925.24429  4.117192e+01
  1925.24441  1.021719e+02
  1925.24452  2.241719e+02
  1925.24463  3.151719e+02
  1925.24475  4.061719e+02
  1925.24486  4.371719e+02
  1925.24498  4.371719e+02
  1925.24509  3.451719e+02
  1925.24521  1.931719e+02
  1925.24532  4.117192e+01
  1925.24543  -1.418281e+02
  1925.24555  -2.948281e+02
  1925.24566  -4.168281e+02
  1925.24578  -4.468281e+02
  1925.24589  -5.078281e+02
  1925.24600  -4.468281e+02
  1925.24612  -3.858281e+02
  1925.24623  -2.638281e+02
  1925.24635  -1.418281e+02
  1925.24646  -1.982808e+01
  1925.24658  7.117192e+01
  1925.24669  1.021719e+02
  1925.24680  1.021719e+02
  1925.24692  1.321719e+02
  1925.24703  1.021719e+02
  1925.24715  1.021719e+02
  1925.24726  1.021719e+02
  1925.24737  1.021719e+02
  1925.24749  2.241719e+02
  1925.24760  2.541719e+02
  1925.24772  3.451719e+02
  1925.24783  3.451719e+02
  1925.24795  2.851719e+02
  1925.24806  1.631719e+02
  1925.24817  4.117192e+01
  1925.24829  -1.418281e+02
  1925.24840  -4.168281e+02
  1925.24852  -5.688281e+02
  1925.24863  -6.908281e+02
  1925.24874  -7.518281e+02
  1925.24886  -6.908281e+02
  1925.24897  -5.988281e+02
  1925.24909  -4.168281e+02
  1925.24920  -2.338281e+02
  1925.24932  -1.118281e+02
  1925.24943  1.017192e+01
  1925.24954  4.117192e+01
  1925.24966  4.117192e+01
  1925.24977  1.017192e+01
  1925.24989  -5.082808e+01
  1925.25000  -8.082808e+01
  1925.25011  -1.118281e+02
  1925.25023  -8.082808e+01
  1925.25034  -1.982808e+01
  1925.25046  1.021719e+02
  1925.25057  1.631719e+02
  1925.25068  2.541719e+02
  1925.25080  2.541719e+02
  1925.25091  1.631719e+02
  1925.25103  4.117192e+01
  1925.25114  -1.418281e+02
  1925.25126  -3.248281e+02
  1925.25137  -5.078281e+02
  1925.25148  -6.908281e+02
  1925.25160  -7.818281e+02
  1925.25171  -7.818281e+02
  1925.25183  -6.298281e+02
  1925.25194  -3.858281e+02
  1925.25205  -1.418281e+02
  1925.25217  -1.982808e+01
  1925.25228  1.021719e+02
  1925.25240  1.631719e+02
  1925.25251  1.021719e+02
  1925.25263  4.117192e+01
  1925.25274  -8.082808e+01
  1925.25285  -1.418281e+02
  1925.25297  -2.028281e+02
  1925.25308  -1.728281e+02
  1925.25320  -1.982808e+01
  1925.25331  1.021719e+02
  1925.25342  2.541719e+02
  1925.25354  3.151719e+02
  1925.25365  2.851719e+02
  1925.25377  1.931719e+02
  1925.25388  1.017192e+01
  1925.25400  -2.028281e+02
  1925.25411  -4.468281e+02
  1925.25422  -6.598281e+02
  1925.25434  -8.428281e+02
  1925.25445  -8.128281e+02
  1925.25457  -6.908281e+02
  1925.25468  -4.468281e+02
  1925.25479  -2.028281e+02
  1925.25491  7.117192e+01
  1925.25502  1.631719e+02
  1925.25514  2.241719e+02
  1925.25525  1.931719e+02
  1925.25537  4.117192e+01
  1925.25548  -8.082808e+01
  1925.25559  -2.028281e+02
  1925.25571  -2.638281e+02
  1925.25582  -2.948281e+02
  1925.25594  -2.028281e+02
  1925.25605  1.017192e+01
  1925.25616  2.241719e+02
  1925.25628  4.061719e+02
  1925.25639  4.671719e+02
  1925.25651  4.371719e+02
  1925.25662  2.541719e+02
  1925.25674  4.117192e+01
  1925.25685  -3.248281e+02
  1925.25696  -6.298281e+02
  1925.25708  -8.128281e+02
  1925.25719  -8.738281e+02
  1925.25731  -7.518281e+02
  1925.25742  -5.688281e+02
  1925.25753  -2.338281e+02
  1925.25765  4.117192e+01
  1925.25776  2.541719e+02
  1925.25788  3.451719e+02
  1925.25799  3.451719e+02
  1925.25811  1.931719e+02
  1925.25822  4.117192e+01
  1925.25833  -2.028281e+02
  1925.25845  -2.948281e+02
  1925.25856  -3.858281e+02
  1925.25868  -2.948281e+02
  1925.25879  -1.418281e+02
  1925.25890  1.631719e+02
  1925.25902  3.451719e+02
  1925.25913  5.281719e+02
  1925.25925  5.281719e+02
  1925.25936  3.451719e+02
  1925.25947  1.021719e+02
  1925.25959  -2.638281e+02
  1925.25970  -5.688281e+02
  1925.25982  -8.128281e+02
  1925.25993  -9.038281e+02
  1925.26005  -8.128281e+02
  1925.26016  -5.688281e+02
  1925.26027  -2.948281e+02
  1925.26039  4.117192e+01
  1925.26050  2.851719e+02
  1925.26062  4.061719e+02
  1925.26073  4.061719e+02
  1925.26084  2.241719e+02
  1925.26096  -1.982808e+01
  1925.26107  -2.638281e+02
  1925.26119  -4.468281e+02
  1925.26130  -5.688281e+02
  1925.26142  -5.688281e+02
  1925.26153  -4.468281e+02
  1925.26164  -1.418281e+02
  1925.26176  1.631719e+02
  1925.26187  4.061719e+02
  1925.26199  5.281719e+02
  1925.26210  4.671719e+02
  1925.26221  2.851719e+02
  1925.26233  -1.982808e+01
  1925.26244  -3.858281e+02
  1925.26256  -6.908281e+02
  1925.26267  -9.038281e+02
  1925.26279  -9.348281e+02
  1925.26290  -7.818281e+02
  1925.26301  -4.468281e+02
  1925.26313  -1.418281e+02
  1925.26324  2.541719e+02
  1925.26336  4.371719e+02
  1925.26347  4.981719e+02
  1925.26358  4.061719e+02
  1925.26370  1.631719e+02
  1925.26381  -1.418281e+02
  1925.26393  -4.468281e+02
  1925.26404  -6.298281e+02
  1925.26416  -6.908281e+02
  1925.26427  -5.688281e+02
  1925.26438  -2.638281e+02
  1925.26450  1.021719e+02
  1925.26461  3.451719e+02
  1925.26473  5.591719e+02
  1925.26484  5.591719e+02
  1925.26495  4.671719e+02
  1925.26507  1.631719e+02
  1925.26518  -2.028281e+02
  1925.26530  -5.078281e+02
  1925.26541  -7.518281e+02
  1925.26553  -8.738281e+02
  1925.26564  -7.518281e+02
  1925.26575  -4.468281e+02
  1925.26587  -8.082808e+01
  1925.26598  2.851719e+02
  1925.26610  5.281719e+02
  1925.26621  6.201719e+02
  1925.26632  5.281719e+02
  1925.26644  3.151719e+02
  1925.26655  1.017192e+01
  1925.26667  -2.638281e+02
  1925.26678  -5.078281e+02
  1925.26689  -6.908281e+02
  1925.26701  -7.518281e+02
  1925.26712  -5.688281e+02
  1925.26724  -2.338281e+02
  1925.26735  1.021719e+02
  1925.26747  4.061719e+02
  1925.26758  5.591719e+02
  1925.26769  5.891719e+02
  1925.26781  4.371719e+02
  1925.26792  1.631719e+02
  1925.26804  -1.418281e+02
  1925.26815  -4.768281e+02
  1925.26826  -7.208281e+02
  1925.26838  -7.818281e+02
  1925.26849  -6.908281e+02
  1925.26861  -3.558281e+02
  1925.26872  4.117192e+01
  1925.26884  4.061719e+02
  1925.26895  6.501719e+02
  1925.26906  7.111719e+02
  1925.26918  5.891719e+02
  1925.26929  3.151719e+02
  1925.26941  -1.982808e+01
  1925.26952  -3.858281e+02
  1925.26963  -6.908281e+02
  1925.26975  -8.738281e+02
  1925.26986  -8.128281e+02
  1925.26998  -5.688281e+02
  1925.27009  -2.028281e+02
  1925.27021  1.631719e+02
  1925.27032  4.371719e+02
  1925.27043  5.281719e+02
  1925.27055  4.671719e+02
  1925.27066  2.241719e+02
  1925.27078  -8.082808e+01
  1925.27089  -3.558281e+02
  1925.27100  -5.988281e+02
  1925.27112  -7.518281e+02
  1925.27123  -6.908281e+02
  1925.27135  -3.858281e+02
  1925.27146  -8.082808e+01
  1925.27158  3.451719e+02
  1925.27169  6.501719e+02
  1925.27180  7.421719e+02
  1925.27192  6.811719e+02
  1925.27203  4.371719e+02
  1925.27215  1.631719e+02
  1925.27226  -1.418281e+02
  1925.27237  -5.378281e+02
  1925.27249  -8.128281e+02
  1925.27260  -9.648281e+02
  1925.27272  -9.348281e+02
  1925.27283  -5.688281e+02
  1925.27295  -2.028281e+02
  1925.27306  1.321719e+02
  1925.27317  3.451719e+02
  1925.27329  4.371719e+02
  1925.27340  3.451719e+02
  1925.27352  1.631719e+02
  1925.27363  -1.118281e+02
  1925.27374  -4.468281e+02
  1925.27386  -5.688281e+02
  1925.27397  -6.298281e+02
  1925.27409  -5.078281e+02
  1925.27420  -2.028281e+02
  1925.27432  1.631719e+02
  1925.27443  4.981719e+02
  1925.27454  7.111719e+02
  1925.27466  8.031719e+02
  1925.27477  6.811719e+02
  1925.27489  4.061719e+02
  1925.27500  4.117192e+01
  1925.27511  -3.248281e+02
  1925.27523  -6.908281e+02
  1925.27534  -9.348281e+02
  1925.27546  -9.958281e+02
  1925.27557  -8.738281e+02
  1925.27568  -5.378281e+02
  1925.27580  -1.728281e+02
  1925.27591  -1.982808e+01
  1925.27603  2.241719e+02
  1925.27614  2.541719e+02
  1925.27626  1.631719e+02
  1925.27637  -1.982808e+01
  1925.27648  -2.638281e+02
  1925.27660  -4.768281e+02
  1925.27671  -5.988281e+02
  1925.27683  -5.688281e+02
  1925.27694  -3.858281e+02
  1925.27705  -5.082808e+01
  1925.27717  2.851719e+02
  1925.27728  5.591719e+02
  1925.27740  7.111719e+02
  1925.27751  6.811719e+02
  1925.27763  4.981719e+02
  1925.27774  1.931719e+02
  1925.27785  -1.728281e+02
  1925.27797  -5.078281e+02
  1925.27808  -8.428281e+02
  1925.27820  -1.025828e+03
  1925.27831  -1.056828e+03
  1925.27842  -8.738281e+02
  1925.27854  -5.688281e+02
  1925.27865  -2.638281e+02
  1925.27877  -1.982808e+01
  1925.27888  1.021719e+02
  1925.27900  1.021719e+02
  1925.27911  4.117192e+01
  1925.27922  -1.118281e+02
  1925.27934  -2.638281e+02
  1925.27945  -3.858281e+02
  1925.27957  -4.168281e+02
  1925.27968  -3.248281e+02
  1925.27979  -8.082808e+01
  1925.27991  2.241719e+02
  1925.28002  4.371719e+02
  1925.28014  6.501719e+02
  1925.28025  6.811719e+02
  1925.28037  6.201719e+02
  1925.28048  4.371719e+02
  1925.28059  1.321719e+02
  1925.28071  -1.728281e+02
  1925.28082  -5.078281e+02
  1925.28094  -7.818281e+02
  1925.28105  -9.348281e+02
  1925.28116  -1.025828e+03
  1925.28128  -8.738281e+02
  1925.28139  -6.298281e+02
  1925.28151  -3.858281e+02
  1925.28162  -1.418281e+02
  1925.28174  1.017192e+01
  1925.28185  7.117192e+01
  1925.28196  1.017192e+01
  1925.28208  -8.082808e+01
  1925.28219  -1.728281e+02
  1925.28231  -2.638281e+02
  1925.28242  -2.338281e+02
  1925.28253  -1.418281e+02
  1925.28265  4.117192e+01
  1925.28276  2.541719e+02
  1925.28288  4.371719e+02
  1925.28299  5.891719e+02
  1925.28311  6.501719e+02
  1925.28322  5.591719e+02
  1925.28333  3.451719e+02
  1925.28345  1.021719e+02
  1925.28356  -2.638281e+02
  1925.28368  -5.378281e+02
  1925.28379  -7.518281e+02
  1925.28390  -9.038281e+02
  1925.28402  -9.348281e+02
  1925.28413  -8.128281e+02
  1925.28425  -6.298281e+02
  1925.28436  -3.858281e+02
  1925.28447  -1.418281e+02
  1925.28459  1.017192e+01
  1925.28470  7.117192e+01
  1925.28482  7.117192e+01
  1925.28493  1.017192e+01
  1925.28505  -1.982808e+01
  1925.28516  -8.082808e+01
  1925.28527  -1.118281e+02
  1925.28539  -8.082808e+01
  1925.28550  4.117192e+01
  1925.28562  2.241719e+02
  1925.28573  4.061719e+02
  1925.28584  4.671719e+02
  1925.28596  5.281719e+02
  1925.28607  5.281719e+02
  1925.28619  4.061719e+02
  1925.28630  1.321719e+02
  1925.28642  -1.418281e+02
  1925.28653  -3.858281e+02
  1925.28664  -6.908281e+02
  1925.28676  -8.738281e+02
  1925.28687  -9.348281e+02
  1925.28699  -8.738281e+02
  1925.28710  -8.128281e+02
  1925.28721  -5.078281e+02
  1925.28733  -2.948281e+02
  1925.28744  -8.082808e+01
  1925.28756  7.117192e+01
  1925.28767  1.631719e+02
  1925.28779  1.631719e+02
  1925.28790  1.021719e+02
  1925.28801  1.017192e+01
  1925.28813  -5.082808e+01
  1925.28824  -8.082808e+01
  1925.28836  -8.082808e+01
  1925.28847  1.017192e+01
  1925.28858  1.631719e+02
  1925.28870  3.451719e+02
  1925.28881  4.671719e+02
  1925.28893  4.981719e+02
  1925.28904  4.371719e+02
  1925.28916  2.541719e+02
  1925.28927  4.117192e+01
  1925.28938  -2.638281e+02
  1925.28950  -5.688281e+02
  1925.28961  -8.128281e+02
  1925.28973  -9.348281e+02
  1925.28984  -9.648281e+02
  1925.28995  -8.428281e+02
  1925.29007  -5.688281e+02
  1925.29018  -2.948281e+02
  1925.29030  -1.982808e+01
  1925.29041  1.631719e+02
  1925.29053  2.241719e+02
  1925.29064  2.241719e+02
  1925.29075  1.321719e+02
  1925.29087  1.017192e+01
  1925.29098  -1.118281e+02
  1925.29110  -2.028281e+02
  1925.29121  -2.338281e+02
  1925.29132  -1.728281e+02
  1925.29144  -1.982808e+01
  1925.29155  1.631719e+02
  1925.29167  3.451719e+02
  1925.29178  4.671719e+02
  1925.29189  4.671719e+02
  1925.29201  3.151719e+02
  1925.29212  1.021719e+02
  1925.29224  -2.028281e+02
  1925.29235  -5.078281e+02
  1925.29247  -8.738281e+02
  1925.29258  -1.056828e+03
  1925.29269  -1.117828e+03
  1925.29281  -9.648281e+02
  1925.29292  -6.298281e+02
  1925.29304  -2.948281e+02
  1925.29315  -1.982808e+01
  1925.29326  2.541719e+02
  1925.29338  3.151719e+02
  1925.29349  2.541719e+02
  1925.29361  1.021719e+02
  1925.29372  -8.082808e+01
  1925.29384  -2.948281e+02
  1925.29395  -4.168281e+02
  1925.29406  -5.078281e+02
  1925.29418  -3.858281e+02
  1925.29429  -2.028281e+02
  1925.29441  1.021719e+02
  1925.29452  3.151719e+02
  1925.29463  4.671719e+02
  1925.29475  4.371719e+02
  1925.29486  2.851719e+02
  1925.29498  1.017192e+01
  1925.29509  -2.028281e+02
  1925.29521  -5.988281e+02
  1925.29532  -8.738281e+02
  1925.29543  -1.056828e+03
  1925.29555  -9.958281e+02
  1925.29566  -7.518281e+02
  1925.29578  -4.468281e+02
  1925.29589  -1.982808e+01
  1925.29600  2.851719e+02
  1925.29612  4.671719e+02
  1925.29623  5.281719e+02
  1925.29635  4.061719e+02
  1925.29646  1.321719e+02
  1925.29658  -8.082808e+01
  1925.29669  -3.248281e+02
  1925.29680  -5.078281e+02
  1925.29692  -5.688281e+02
  1925.29703  -4.168281e+02
  1925.29715  -1.418281e+02
  1925.29726  1.631719e+02
  1925.29737  4.671719e+02
  1925.29749  6.201719e+02
  1925.29760  5.891719e+02
  1925.29772  4.061719e+02
  1925.29783  4.117192e+01
  1925.29795  -3.248281e+02
  1925.29806  -6.908281e+02
  1925.29817  -9.038281e+02
  1925.29829  -9.958281e+02
  1925.29840  -8.128281e+02
  1925.29852  -4.768281e+02
  1925.29863  -5.082808e+01
  1925.29874  3.151719e+02
  1925.29886  5.891719e+02
  1925.29897  6.811719e+02
  1925.29909  5.891719e+02
  1925.29920  3.151719e+02
  1925.29932  1.017192e+01
  1925.29943  -2.948281e+02
  1925.29954  -5.078281e+02
  1925.29966  -6.598281e+02
  1925.29977  -6.908281e+02
  1925.29989  -4.768281e+02
  1925.30000  -1.418281e+02
  1925.30011  2.541719e+02
  1925.30023  4.981719e+02
  1925.30034  6.501719e+02
  1925.30046  5.891719e+02
  1925.30057  3.761719e+02
  1925.30068  4.117192e+01
  1925.30080  -3.248281e+02
  1925.30091  -6.908281e+02
  1925.30103  -8.428281e+02
  1925.30114  -8.738281e+02
  1925.30126  -6.598281e+02
  1925.30137  -2.638281e+02
  1925.30148  1.631719e+02
  1925.30160  5.281719e+02
  1925.30171  7.721719e+02
  1925.30183  8.031719e+02
  1925.30194  6.501719e+02
  1925.30205  3.451719e+02
  1925.30217  1.017192e+01
  1925.30228  -3.248281e+02
  1925.30240  -6.298281e+02
  1925.30251  -7.518281e+02
  1925.30263  -6.598281e+02
  1925.30274  -3.558281e+02
  1925.30285  4.117192e+01
  1925.30297  3.451719e+02
  1925.30308  5.891719e+02
  1925.30320  6.811719e+02
  1925.30331  5.281719e+02
  1925.30342  2.851719e+02
  1925.30354  -8.082808e+01
  1925.30365  -3.248281e+02
  1925.30377  -6.298281e+02
  1925.30388  -7.208281e+02
  1925.30400  -5.688281e+02
  1925.30411  -2.638281e+02
  1925.30422  1.631719e+02
  1925.30434  5.281719e+02
  1925.30445  7.721719e+02
  1925.30457  8.941719e+02
  1925.30468  7.721719e+02
  1925.30479  4.671719e+02
  1925.30491  1.631719e+02
  1925.30502  -1.418281e+02
  1925.30514  -4.468281e+02
  1925.30525  -6.908281e+02
  1925.30537  -8.128281e+02
  1925.30548  -6.908281e+02
  1925.30559  -3.558281e+02
  1925.30571  1.017192e+01
  1925.30582  3.151719e+02
  1925.30594  5.281719e+02
  1925.30605  5.281719e+02
  1925.30616  4.061719e+02
  1925.30628  2.241719e+02
  1925.30639  -8.082808e+01
  1925.30651  -3.858281e+02
  1925.30662  -5.988281e+02
  1925.30674  -6.598281e+02
  1925.30685  -5.078281e+02
  1925.30696  -2.028281e+02
  1925.30708  1.631719e+02
  1925.30719  5.591719e+02
  1925.30731  8.031719e+02
  1925.30742  8.641719e+02
  1925.30753  7.421719e+02
  1925.30765  4.671719e+02
  1925.30776  1.321719e+02
  1925.30788  -1.728281e+02
  1925.30799  -5.688281e+02
  1925.30811  -7.818281e+02
  1925.30822  -8.738281e+02
  1925.30833  -6.908281e+02
  1925.30845  -3.858281e+02
  1925.30856  -1.982808e+01
  1925.30868  2.851719e+02
  1925.30879  4.671719e+02
  1925.30890  4.371719e+02
  1925.30902  2.541719e+02
  1925.30913  1.017192e+01
  1925.30925  -2.638281e+02
  1925.30936  -4.468281e+02
  1925.30947  -5.378281e+02
  1925.30959  -4.768281e+02
  1925.30970  -2.028281e+02
  1925.30982  1.321719e+02
  1925.30993  4.671719e+02
  1925.31005  7.421719e+02
  1925.31016  8.331719e+02
  1925.31027  7.111719e+02
  1925.31039  4.671719e+02
  1925.31050  1.631719e+02
  1925.31062  -8.082808e+01
  1925.31073  -3.858281e+02
  1925.31084  -6.908281e+02
  1925.31096  -8.738281e+02
  1925.31107  -9.038281e+02
  1925.31119  -6.908281e+02
  1925.31130  -3.248281e+02
  1925.31142  -1.982808e+01
  1925.31153  1.631719e+02
  1925.31164  1.321719e+02
  1925.31176  1.021719e+02
  1925.31187  -8.082808e+01
  1925.31199  -2.948281e+02
  1925.31210  -5.078281e+02
  1925.31221  -6.298281e+02
  1925.31233  -6.298281e+02
  1925.31244  -4.468281e+02
  1925.31256  -1.418281e+02
  1925.31267  1.631719e+02
  1925.31279  4.671719e+02
  1925.31290  5.591719e+02
  1925.31301  5.591719e+02
  1925.31313  3.761719e+02
  1925.31324  4.117192e+01
  1925.31336  -2.948281e+02
  1925.31347  -6.908281e+02
  1925.31358  -9.648281e+02
  1925.31370  -1.117828e+03
  1925.31381  -1.086828e+03
  1925.31393  -9.038281e+02
  1925.31404  -6.298281e+02
  1925.31416  -3.858281e+02
  1925.31427  -8.082808e+01
  1925.31438  -1.982808e+01
  1925.31450  4.117192e+01
  1925.31461  -1.982808e+01
  1925.31473  -1.418281e+02
  1925.31484  -3.248281e+02
  1925.31495  -4.468281e+02
  1925.31507  -5.078281e+02
  1925.31518  -4.468281e+02
  1925.31530  -2.638281e+02
  1925.31541  1.017192e+01
  1925.31553  2.541719e+02
  1925.31564  4.671719e+02
  1925.31575  5.281719e+02
  1925.31587  4.671719e+02
  1925.31598  2.851719e+02
  1925.31610  -1.982808e+01
  1925.31621  -3.858281e+02
  1925.31632  -7.208281e+02
  1925.31644  -9.648281e+02
  1925.31655  -1.056828e+03
  1925.31667  -9.958281e+02
  1925.31678  -8.128281e+02
  1925.31689  -5.988281e+02
  1925.31701  -3.558281e+02
  1925.31712  -1.728281e+02
  1925.31724  -8.082808e+01
  1925.31735  -8.082808e+01
  1925.31747  -1.118281e+02
  1925.31758  -2.028281e+02
  1925.31769  -3.248281e+02
  1925.31781  -3.558281e+02
  1925.31792  -2.948281e+02
  1925.31804  -2.028281e+02
  1925.31815  1.017192e+01
  1925.31826  2.241719e+02
  1925.31838  3.451719e+02
  1925.31849  4.671719e+02
  1925.31861  4.061719e+02
  1925.31872  3.451719e+02
  1925.31884  1.321719e+02
  1925.31895  -1.418281e+02
  1925.31906  -4.468281e+02
  1925.31918  -7.208281e+02
  1925.31929  -9.348281e+02
  1925.31941  -9.648281e+02
  1925.31952  -9.348281e+02
  1925.31963  -7.518281e+02
  1925.31975  -5.378281e+02
  1925.31986  -3.858281e+02
  1925.31998  -2.028281e+02
  1925.32009  -8.082808e+01
  1925.32021  -1.982808e+01
  1925.32032  -8.082808e+01
  1925.32043  -1.418281e+02
  1925.32055  -1.728281e+02
  1925.32066  -2.028281e+02
  1925.32078  -1.418281e+02
  1925.32089  -1.982808e+01
  1925.32100  1.021719e+02
  1925.32112  2.241719e+02
  1925.32123  3.451719e+02
  1925.32135  4.061719e+02
  1925.32146  4.061719e+02
  1925.32158  2.541719e+02
  1925.32169  1.017192e+01
  1925.32180  -2.028281e+02
  1925.32192  -4.468281e+02
  1925.32203  -6.298281e+02
  1925.32215  -8.128281e+02
  1925.32226  -8.428281e+02
  1925.32237  -7.818281e+02
  1925.32249  -6.298281e+02
  1925.32260  -5.078281e+02
  1925.32272  -2.948281e+02
  1925.32283  -2.028281e+02
  1925.32295  -8.082808e+01
  1925.32306  -5.082808e+01
  1925.32317  -1.982808e+01
  1925.32329  -8.082808e+01
  1925.32340  -1.118281e+02
  1925.32352  -1.418281e+02
  1925.32363  -1.982808e+01
  1925.32374  4.117192e+01
  1925.32386  1.021719e+02
  1925.32397  2.241719e+02
  1925.32409  2.851719e+02
  1925.32420  2.851719e+02
  1925.32432  2.541719e+02
  1925.32443  1.631719e+02
  1925.32454  -1.982808e+01
  1925.32466  -2.638281e+02
  1925.32477  -4.468281e+02
  1925.32489  -6.298281e+02
  1925.32500  -7.518281e+02
  1925.32511  -8.128281e+02
  1925.32523  -6.908281e+02
  1925.32534  -6.598281e+02
  1925.32546  -4.768281e+02
  1925.32557  -2.948281e+02
  1925.32568  -1.418281e+02
  1925.32580  -1.982808e+01
  1925.32591  4.117192e+01
  1925.32603  1.021719e+02
  1925.32614  4.117192e+01
  1925.32626  4.117192e+01
  1925.32637  4.117192e+01
  1925.32648  4.117192e+01
  1925.32660  7.117192e+01
  1925.32671  1.021719e+02
  1925.32683  1.931719e+02
  1925.32694  2.541719e+02
  1925.32705  2.851719e+02
  1925.32717  2.541719e+02
  1925.32728  1.631719e+02
  1925.32740  1.017192e+01
  1925.32751  -1.418281e+02
  1925.32763  -3.558281e+02
  1925.32774  -5.078281e+02
  1925.32785  -6.298281e+02
  1925.32797  -6.908281e+02
  1925.32808  -6.598281e+02
  1925.32820  -6.298281e+02
  1925.32831  -4.468281e+02
  1925.32842  -2.638281e+02
  1925.32854  -8.082808e+01
  1925.32865  4.117192e+01
  1925.32877  1.321719e+02
  1925.32888  1.631719e+02
  1925.32900  1.321719e+02
  1925.32911  7.117192e+01
  1925.32922  4.117192e+01
  1925.32934  -1.982808e+01
  1925.32945  -1.982808e+01
  1925.32957  1.017192e+01
  1925.32968  4.117192e+01
  1925.32979  1.021719e+02
  1925.32991  1.931719e+02
  1925.33002  2.241719e+02
  1925.33014  1.631719e+02
  1925.33025  4.117192e+01
  1925.33037  -1.418281e+02
  1925.33048  -2.948281e+02
  1925.33059  -4.468281e+02
  1925.33071  -6.298281e+02
  1925.33082  -7.208281e+02
  1925.33094  -6.908281e+02
  1925.33105  -5.988281e+02
  1925.33116  -4.468281e+02
  1925.33128  -2.028281e+02
  1925.33139  -1.982808e+01
  1925.33151  1.631719e+02
  1925.33162  2.541719e+02
  1925.33174  2.851719e+02
  1925.33185  1.631719e+02
  1925.33196  1.021719e+02
  1925.33208  -5.082808e+01
  1925.33219  -1.118281e+02
  1925.33231  -1.418281e+02
  1925.33242  -1.118281e+02
  1925.33253  -1.982808e+01
  1925.33265  1.021719e+02
  1925.33276  1.931719e+02
  1925.33288  2.241719e+02
  1925.33299  1.931719e+02
  1925.33311  4.117192e+01
  1925.33322  -1.418281e+02
  1925.33333  -3.558281e+02
  1925.33345  -5.078281e+02
  1925.33356  -5.988281e+02
  1925.33368  -7.208281e+02
  1925.33379  -7.518281e+02
  1925.33390  -6.298281e+02
  1925.33402  -3.858281e+02
  1925.33413  -1.418281e+02
  1925.33425  1.021719e+02
  1925.33436  2.851719e+02
  1925.33447  3.451719e+02
  1925.33459  3.451719e+02
  1925.33470  2.241719e+02
  1925.33482  4.117192e+01
  1925.33493  -1.118281e+02
  1925.33505  -2.028281e+02
  1925.33516  -2.338281e+02
  1925.33527  -2.028281e+02
  1925.33539  -5.082808e+01
  1925.33550  1.021719e+02
  1925.33562  2.541719e+02
  1925.33573  3.451719e+02
  1925.33584  3.151719e+02
  1925.33596  2.241719e+02
  1925.33607  -1.982808e+01
  1925.33619  -2.638281e+02
  1925.33630  -5.078281e+02
  1925.33642  -6.598281e+02
  1925.33653  -7.208281e+02
  1925.33664  -6.598281e+02
  1925.33676  -4.168281e+02
  1925.33687  -1.418281e+02
  1925.33699  1.321719e+02
  1925.33710  3.451719e+02
  1925.33721  4.981719e+02
  1925.33733  4.671719e+02
  1925.33744  3.151719e+02
  1925.33756  1.321719e+02
  1925.33767  -1.118281e+02
  1925.33779  -3.248281e+02
  1925.33790  -3.858281e+02
  1925.33801  -4.168281e+02
  1925.33813  -2.948281e+02
  1925.33824  -8.082808e+01
  1925.33836  1.321719e+02
  1925.33847  3.151719e+02
  1925.33858  4.061719e+02
  1925.33870  3.761719e+02
  1925.33881  1.931719e+02
  1925.33893  -5.082808e+01
  1925.33904  -3.248281e+02
  1925.33916  -5.988281e+02
  1925.33927  -7.518281e+02
  1925.33938  -6.908281e+02
  1925.33950  -5.078281e+02
  1925.33961  -2.028281e+02
  1925.33973  1.021719e+02
  1925.33984  3.451719e+02
  1925.33995  5.891719e+02
  1925.34007  6.201719e+02
  1925.34018  5.281719e+02
  1925.34030  2.851719e+02
  1925.34041  -1.982808e+01
  1925.34053  -3.248281e+02
  1925.34064  -5.078281e+02
  1925.34075  -5.688281e+02
  1925.34087  -5.078281e+02
  1925.34098  -2.948281e+02
  1925.34110  -1.982808e+01
  1925.34121  2.541719e+02
  1925.34132  4.371719e+02
  1925.34144  4.671719e+02
  1925.34155  3.451719e+02
  1925.34167  1.021719e+02
  1925.34178  -2.028281e+02
  1925.34189  -4.468281e+02
  1925.34201  -6.598281e+02
  1925.34212  -6.598281e+02
  1925.34224  -5.078281e+02
  1925.34235  -2.638281e+02
  1925.34247  1.321719e+02
  1925.34258  4.371719e+02
  1925.34269  6.811719e+02
  1925.34281  7.721719e+02
  1925.34292  6.501719e+02
  1925.34304  4.671719e+02
  1925.34315  4.117192e+01
  1925.34326  -2.638281e+02
  1925.34338  -5.378281e+02
  1925.34349  -6.908281e+02
  1925.34361  -7.208281e+02
  1925.34372  -5.688281e+02
  1925.34384  -2.638281e+02
  1925.34395  4.117192e+01
  1925.34406  3.151719e+02
  1925.34418  5.281719e+02
  1925.34429  5.281719e+02
  1925.34441  3.451719e+02
  1925.34452  1.017192e+01
  1925.34463  -2.638281e+02
  1925.34475  -5.378281e+02
  1925.34486  -6.908281e+02
  1925.34498  -7.518281e+02
  1925.34509  -5.988281e+02
  1925.34521  -3.248281e+02
  1925.34532  1.021719e+02
  1925.34543  4.671719e+02
  1925.34555  7.111719e+02
  1925.34566  7.421719e+02
  1925.34578  5.891719e+02
  1925.34589  2.851719e+02
  1925.34600  -1.418281e+02
  1925.34612  -5.078281e+02
  1925.34623  -8.738281e+02
  1925.34635  -9.958281e+02
  1925.34646  -9.958281e+02
  1925.34658  -8.128281e+02
  1925.34669  -4.168281e+02
  1925.34680  -1.982808e+01
  1925.34692  2.541719e+02
  1925.34703  4.061719e+02
  1925.34715  3.451719e+02
  1925.34726  1.631719e+02
  1925.34737  -1.418281e+02
  1925.34749  -4.468281e+02
  1925.34760  -6.298281e+02
  1925.34772  -6.908281e+02
  1925.34783  -5.078281e+02
  1925.34795  -2.028281e+02
  1925.34806  1.631719e+02
  1925.34817  5.591719e+02
  1925.34829  8.331719e+02
  1925.34840  9.551719e+02
  1925.34852  7.721719e+02
  1925.34863  4.671719e+02
  1925.34874  1.017192e+01
  1925.34886  -3.858281e+02
  1925.34897  -7.518281e+02
  1925.34909  -9.958281e+02
  1925.34920  -1.086828e+03
  1925.34932  -9.648281e+02
  1925.34943  -6.598281e+02
  1925.34954  -3.558281e+02
  1925.34966  1.021719e+02
  1925.34977  3.451719e+02
  1925.34989  4.671719e+02
  1925.35000  3.451719e+02
  1925.35011  1.321719e+02
  1925.35023  -1.418281e+02
  1925.35034  -3.858281e+02
  1925.35046  -5.688281e+02
  1925.35057  -5.688281e+02
  1925.35068  -3.248281e+02
  1925.35080  -1.982808e+01
  1925.35091  4.061719e+02
  1925.35103  7.421719e+02
  1925.35114  9.551719e+02
  1925.35126  9.861719e+02
  1925.35137  7.721719e+02
  1925.35148  4.371719e+02
  1925.35160  -8.082808e+01
  1925.35171  -5.078281e+02
  1925.35183  -9.348281e+02
  1925.35194  -1.178828e+03
  1925.35205  -1.147828e+03
  1925.35217  -9.648281e+02
  1925.35228  -5.688281e+02
  1925.35240  -2.028281e+02
  1925.35251  1.021719e+02
  1925.35263  2.851719e+02
  1925.35274  4.061719e+02
  1925.35285  3.451719e+02
  1925.35297  1.021719e+02
  1925.35308  -1.418281e+02
  1925.35320  -3.558281e+02
  1925.35331  -4.468281e+02
  1925.35342  -3.858281e+02
  1925.35354  -1.418281e+02
  1925.35365  1.631719e+02
  1925.35377  5.591719e+02
  1925.35388  8.941719e+02
  1925.35400  1.047172e+03
  1925.35411  1.016172e+03
  1925.35422  7.721719e+02
  1925.35434  3.151719e+02
  1925.35445  -1.418281e+02
  1925.35457  -6.298281e+02
  1925.35468  -9.958281e+02
  1925.35479  -1.208828e+03
  1925.35491  -1.178828e+03
  1925.35502  -9.648281e+02
  1925.35514  -6.298281e+02
  1925.35525  -2.338281e+02
  1925.35537  1.017192e+01
  1925.35548  2.851719e+02
  1925.35559  2.851719e+02
  1925.35571  1.631719e+02
  1925.35582  -1.982808e+01
  1925.35594  -2.028281e+02
  1925.35605  -3.558281e+02
  1925.35616  -3.858281e+02
  1925.35628  -2.338281e+02
  1925.35639  4.117192e+01
  1925.35651  3.761719e+02
  1925.35662  7.111719e+02
  1925.35674  9.551719e+02
  1925.35685  9.861719e+02
  1925.35696  8.641719e+02
  1925.35708  5.281719e+02
  1925.35719  1.931719e+02
  1925.35731  -2.028281e+02
  1925.35742  -7.518281e+02
  1925.35753  -1.056828e+03
  1925.35765  -1.208828e+03
  1925.35776  -1.208828e+03
  1925.35788  -1.056828e+03
  1925.35799  -6.908281e+02
  1925.35811  -3.248281e+02
  1925.35822  -1.982808e+01
  1925.35833  1.931719e+02
  1925.35845  2.241719e+02
  1925.35856  1.021719e+02
  1925.35868  -1.982808e+01
  1925.35879  -2.028281e+02
  1925.35890  -2.638281e+02
  1925.35902  -2.638281e+02
  1925.35913  -1.418281e+02
  1925.35925  1.021719e+02
  1925.35936  4.061719e+02
  1925.35947  6.811719e+02
  1925.35959  8.331719e+02
  1925.35970  8.331719e+02
  1925.35982  7.111719e+02
  1925.35993  4.061719e+02
  1925.36005  4.117192e+01
  1925.36016  -3.858281e+02
  1925.36027  -7.518281e+02
  1925.36039  -9.958281e+02
  1925.36050  -1.117828e+03
  1925.36062  -1.086828e+03
  1925.36073  -8.738281e+02
  1925.36084  -5.378281e+02
  1925.36096  -2.638281e+02
  1925.36107  1.017192e+01
  1925.36119  1.931719e+02
  1925.36130  2.241719e+02
  1925.36142  1.931719e+02
  1925.36153  4.117192e+01
  1925.36164  -8.082808e+01
  1925.36176  -1.418281e+02
  1925.36187  -8.082808e+01
  1925.36199  1.017192e+01
  1925.36210  2.241719e+02
  1925.36221  4.371719e+02
  1925.36233  6.501719e+02
  1925.36244  7.421719e+02
  1925.36256  7.721719e+02
  1925.36267  7.111719e+02
  1925.36279  4.371719e+02
  1925.36290  1.021719e+02
  1925.36301  -2.638281e+02
  1925.36313  -6.298281e+02
  1925.36324  -8.738281e+02
  1925.36336  -9.958281e+02
  1925.36347  -9.958281e+02
  1925.36358  -8.128281e+02
  1925.36370  -5.688281e+02
  1925.36381  -2.638281e+02
  1925.36393  -1.982808e+01
  1925.36404  1.631719e+02
  1925.36416  2.541719e+02
  1925.36427  2.241719e+02
  1925.36438  1.631719e+02
  1925.36450  4.117192e+01
  1925.36461  -5.082808e+01
  1925.36473  -8.082808e+01
  1925.36484  -8.082808e+01
  1925.36495  1.017192e+01
  1925.36507  1.631719e+02
  1925.36518  3.451719e+02
  1925.36530  4.981719e+02
  1925.36541  5.891719e+02
  1925.36553  5.281719e+02
  1925.36564  3.761719e+02
  1925.36575  1.321719e+02
  1925.36587  -1.728281e+02
  1925.36598  -5.078281e+02
  1925.36610  -8.128281e+02
  1925.36621  -9.648281e+02
  1925.36632  -1.025828e+03
  1925.36644  -9.038281e+02
  1925.36655  -6.908281e+02
  1925.36667  -4.168281e+02
  1925.36678  -1.418281e+02
  1925.36689  1.321719e+02
  1925.36701  2.851719e+02
  1925.36712  2.851719e+02
  1925.36724  2.241719e+02
  1925.36735  1.321719e+02
  1925.36747  1.017192e+01
  1925.36758  -8.082808e+01
  1925.36769  -1.418281e+02
  1925.36781  -8.082808e+01
  1925.36792  1.017192e+01
  1925.36804  1.631719e+02
  1925.36815  3.151719e+02
  1925.36826  4.061719e+02
  1925.36838  4.671719e+02
  1925.36849  3.761719e+02
  1925.36861  1.931719e+02
  1925.36872  -5.082808e+01
  1925.36884  -3.558281e+02
  1925.36895  -6.598281e+02
  1925.36906  -8.738281e+02
  1925.36918  -9.648281e+02
  1925.36929  -8.738281e+02
  1925.36941  -6.298281e+02
  1925.36952  -3.248281e+02
  1925.36963  1.017192e+01
  1925.36975  2.541719e+02
  1925.36986  3.761719e+02
  1925.36998  4.371719e+02
  1925.37009  3.451719e+02
  1925.37021  1.931719e+02
  1925.37032  1.017192e+01
  1925.37043  -1.728281e+02
  1925.37055  -2.638281e+02
  1925.37066  -2.638281e+02
  1925.37078  -1.418281e+02
  1925.37089  4.117192e+01
  1925.37100  2.541719e+02
  1925.37112  3.761719e+02
  1925.37123  4.371719e+02
  1925.37135  3.451719e+02
  1925.37146  1.631719e+02
  1925.37158  -8.082808e+01
  1925.37169  -3.858281e+02
  1925.37180  -6.908281e+02
  1925.37192  -8.738281e+02
  1925.37203  -9.038281e+02
  1925.37215  -7.518281e+02
  1925.37226  -4.468281e+02
  1925.37237  -1.418281e+02
  1925.37249  1.631719e+02
  1925.37260  4.061719e+02
  1925.37272  5.591719e+02
  1925.37283  5.281719e+02
  1925.37295  4.671719e+02
  1925.37306  2.241719e+02
  1925.37317  -1.982808e+01
  1925.37329  -2.028281e+02
  1925.37340  -3.248281e+02
  1925.37352  -3.858281e+02
  1925.37363  -3.248281e+02
  1925.37374  -1.118281e+02
  1925.37386  1.321719e+02
  1925.37397  2.851719e+02
  1925.37409  4.371719e+02
  1925.37420  4.061719e+02
  1925.37432  2.541719e+02
  1925.37443  1.017192e+01
  1925.37454  -2.638281e+02
  1925.37466  -5.688281e+02
  1925.37477  -7.518281e+02
  1925.37489  -7.518281e+02
  1925.37500  -6.298281e+02
  1925.37511  -3.248281e+02
  1925.37523  1.017192e+01
  1925.37534  3.451719e+02
  1925.37546  5.891719e+02
  1925.37557  7.111719e+02
  1925.37568  6.501719e+02
  1925.37580  4.671719e+02
  1925.37591  1.631719e+02
  1925.37603  -1.418281e+02
  1925.37614  -3.858281e+02
  1925.37626  -5.688281e+02
  1925.37637  -5.988281e+02
  1925.37648  -4.468281e+02
  1925.37660  -2.028281e+02
  1925.37671  4.117192e+01
  1925.37683  3.151719e+02
  1925.37694  4.371719e+02
  1925.37705  4.671719e+02
  1925.37717  2.851719e+02
  1925.37728  4.117192e+01
  1925.37740  -2.638281e+02
  1925.37751  -5.078281e+02
  1925.37763  -6.598281e+02
  1925.37774  -6.298281e+02
  1925.37785  -4.468281e+02
  1925.37797  -1.418281e+02
  1925.37808  2.241719e+02
  1925.37820  5.591719e+02
  1925.37831  7.721719e+02
  1925.37842  7.721719e+02
  1925.37854  6.501719e+02
  1925.37865  4.061719e+02
  1925.37877  4.117192e+01
  1925.37888  -2.638281e+02
  1925.37900  -5.688281e+02
  1925.37911  -7.208281e+02
  1925.37922  -6.908281e+02
  1925.37934  -5.078281e+02
  1925.37945  -1.728281e+02
  1925.37957  1.021719e+02
  1925.37968  3.451719e+02
  1925.37979  4.671719e+02
  1925.37991  4.371719e+02
  1925.38002  1.931719e+02
  1925.38014  -8.082808e+01
  1925.38025  -3.858281e+02
  1925.38037  -5.688281e+02
  1925.38048  -5.988281e+02
  1925.38059  -4.468281e+02
  1925.38071  -1.728281e+02
  1925.38082  1.631719e+02
  1925.38094  4.671719e+02
  1925.38105  8.031719e+02
  1925.38116  8.941719e+02
  1925.38128  7.721719e+02
  1925.38139  4.671719e+02
  1925.38151  1.631719e+02
  1925.38162  -2.638281e+02
  1925.38174  -5.688281e+02
  1925.38185  -8.128281e+02
  1925.38196  -8.738281e+02
  1925.38208  -7.518281e+02
  1925.38219  -5.078281e+02
  1925.38231  -1.418281e+02
  1925.38242  1.631719e+02
  1925.38253  3.761719e+02
  1925.38265  4.371719e+02
  1925.38276  3.451719e+02
  1925.38288  1.021719e+02
  1925.38299  -1.418281e+02
  1925.38311  -2.638281e+02
  1925.38322  -4.468281e+02
  1925.38333  -5.078281e+02
  1925.38345  -3.858281e+02
  1925.38356  -1.418281e+02
  1925.38368  2.241719e+02
  1925.38379  5.891719e+02
  1925.38390  8.331719e+02
  1925.38402  9.251719e+02
  1925.38413  7.721719e+02
  1925.38425  4.671719e+02
  1925.38436  4.117192e+01
  1925.38447  -3.248281e+02
  1925.38459  -7.208281e+02
  1925.38470  -9.038281e+02
  1925.38482  -9.348281e+02
  1925.38493  -7.818281e+02
  1925.38505  -5.078281e+02
  1925.38516  -1.418281e+02
  1925.38527  1.631719e+02
  1925.38539  3.451719e+02
  1925.38550  4.061719e+02
  1925.38562  3.451719e+02
  1925.38573  1.631719e+02
  1925.38584  -1.418281e+02
  1925.38596  -2.638281e+02
  1925.38607  -3.248281e+02
  1925.38619  -2.638281e+02
  1925.38630  -5.082808e+01
  1925.38642  2.541719e+02
  1925.38653  5.891719e+02
  1925.38664  8.331719e+02
  1925.38676  9.551719e+02
  1925.38687  9.251719e+02
  1925.38699  7.111719e+02
  1925.38710  2.851719e+02
  1925.38721  -1.418281e+02
  1925.38733  -4.468281e+02
  1925.38744  -7.518281e+02
  1925.38756  -9.348281e+02
  1925.38767  -8.738281e+02
  1925.38779  -7.208281e+02
  1925.38790  -4.168281e+02
  1925.38801  -8.082808e+01
  1925.38813  1.931719e+02
  1925.38824  3.451719e+02
  1925.38836  3.761719e+02
  1925.38847  2.851719e+02
  1925.38858  1.021719e+02
  1925.38870  -8.082808e+01
  1925.38881  -2.028281e+02
  1925.38893  -2.028281e+02
  1925.38904  -1.118281e+02
  1925.38916  1.021719e+02
  1925.38927  4.371719e+02
  1925.38938  7.111719e+02
  1925.38950  8.941719e+02
  1925.38961  9.861719e+02
  1925.38973  8.331719e+02
  1925.38984  5.591719e+02
  1925.38995  1.931719e+02
  1925.39007  -2.638281e+02
  1925.39018  -6.298281e+02
  1925.39030  -8.128281e+02
  1925.39041  -9.038281e+02
  1925.39053  -8.128281e+02
  1925.39064  -5.688281e+02
  1925.39075  -2.638281e+02
  1925.39087  4.117192e+01
  1925.39098  1.931719e+02
  1925.39110  2.851719e+02
  1925.39121  2.851719e+02
  1925.39132  1.631719e+02
  1925.39144  -1.982808e+01
  1925.39155  -1.418281e+02
  1925.39167  -2.028281e+02
  1925.39178  -1.418281e+02
  1925.39189  1.017192e+01
  1925.39201  2.851719e+02
  1925.39212  5.591719e+02
  1925.39224  7.421719e+02
  1925.39235  8.641719e+02
  1925.39247  8.331719e+02
  1925.39258  5.891719e+02
  1925.39269  2.541719e+02
  1925.39281  -1.418281e+02
  1925.39292  -5.078281e+02
  1925.39304  -8.128281e+02
  1925.39315  -9.648281e+02
  1925.39326  -9.348281e+02
  1925.39338  -7.518281e+02
  1925.39349  -5.078281e+02
  1925.39361  -2.028281e+02
  1925.39372  4.117192e+01
  1925.39384  1.931719e+02
  1925.39395  2.241719e+02
  1925.39406  1.931719e+02
  1925.39418  1.021719e+02
  1925.39429  -1.982808e+01
  1925.39441  -8.082808e+01
  1925.39452  -1.118281e+02
  1925.39463  4.117192e+01
  1925.39475  2.241719e+02
  1925.39486  4.671719e+02
  1925.39498  7.111719e+02
  1925.39509  8.331719e+02
  1925.39521  8.331719e+02
  1925.39532  7.111719e+02
  1925.39543  4.671719e+02
  1925.39555  1.631719e+02
  1925.39566  -2.028281e+02
  1925.39578  -5.078281e+02
  1925.39589  -7.518281e+02
  1925.39600  -8.428281e+02
  1925.39612  -7.818281e+02
  1925.39623  -5.988281e+02
  1925.39635  -3.858281e+02
  1925.39646  -1.118281e+02
  1925.39658  1.021719e+02
  1925.39669  2.241719e+02
  1925.39680  2.541719e+02
  1925.39692  1.931719e+02
  1925.39703  1.321719e+02
  1925.39715  4.117192e+01
  1925.39726  -1.982808e+01
  1925.39737  1.017192e+01
  1925.39749  1.631719e+02
  1925.39760  3.451719e+02
  1925.39772  5.281719e+02
  1925.39783  6.811719e+02
  1925.39795  7.721719e+02
  1925.39806  7.111719e+02
  1925.39817  5.281719e+02
  1925.39829  2.851719e+02
  1925.39840  -8.082808e+01
  1925.39852  -3.858281e+02
  1925.39863  -6.598281e+02
  1925.39874  -7.818281e+02
  1925.39886  -8.128281e+02
  1925.39897  -7.518281e+02
  1925.39909  -5.378281e+02
  1925.39920  -2.948281e+02
  1925.39932  -8.082808e+01
  1925.39943  7.117192e+01
  1925.39954  1.321719e+02
  1925.39966  1.631719e+02
  1925.39977  1.021719e+02
  1925.39989  4.117192e+01
  1925.40000  -1.982808e+01
  1925.40011  -1.982808e+01
  1925.40023  7.117192e+01
  1925.40034  2.241719e+02
  1925.40046  3.451719e+02
  1925.40057  4.981719e+02
  1925.40068  5.891719e+02
  1925.40080  5.891719e+02
  1925.40091  4.671719e+02
  1925.40103  2.851719e+02
  1925.40114  4.117192e+01
  1925.40126  -2.638281e+02
  1925.40137  -5.078281e+02
  1925.40148  -7.208281e+02
  1925.40160  -8.128281e+02
  1925.40171  -8.128281e+02
  1925.40183  -7.208281e+02
  1925.40194  -5.378281e+02
  1925.40205  -4.168281e+02
  1925.40217  -2.338281e+02
  1925.40228  -1.982808e+01
  1925.40240  4.117192e+01
  1925.40251  1.021719e+02
  1925.40263  7.117192e+01
  1925.40274  -1.982808e+01
  1925.40285  -1.982808e+01
  1925.40297  -5.082808e+01
  1925.40308  4.117192e+01
  1925.40320  1.321719e+02
  1925.40331  2.241719e+02
  1925.40342  3.761719e+02
  1925.40354  4.371719e+02
  1925.40365  4.371719e+02
  1925.40377  3.151719e+02
  1925.40388  1.631719e+02
  1925.40400  -8.082808e+01
  1925.40411  -3.248281e+02
  1925.40422  -5.688281e+02
  1925.40434  -7.208281e+02
  1925.40445  -7.818281e+02
  1925.40457  -7.518281e+02
  1925.40468  -6.298281e+02
  1925.40479  -4.468281e+02
  1925.40491  -2.638281e+02
  1925.40502  -8.082808e+01
  1925.40514  4.117192e+01
  1925.40525  1.321719e+02
  1925.40537  1.321719e+02
  1925.40548  1.021719e+02
  1925.40559  7.117192e+01
  1925.40571  4.117192e+01
  1925.40582  4.117192e+01
  1925.40594  1.021719e+02
  1925.40605  1.631719e+02
  1925.40616  2.541719e+02
  1925.40628  3.151719e+02
  1925.40639  3.451719e+02
  1925.40651  3.451719e+02
  1925.40662  2.851719e+02
  1925.40674  1.321719e+02
  1925.40685  -8.082808e+01
  1925.40696  -2.638281e+02
  1925.40708  -4.468281e+02
  1925.40719  -5.988281e+02
  1925.40731  -6.908281e+02
  1925.40742  -6.908281e+02
  1925.40753  -5.688281e+02
  1925.40765  -4.168281e+02
  1925.40776  -1.728281e+02
  1925.40788  1.017192e+01
  1925.40799  1.321719e+02
  1925.40811  2.541719e+02
  1925.40822  2.541719e+02
  1925.40833  2.241719e+02
  1925.40845  1.631719e+02
  1925.40856  1.021719e+02
  1925.40868  4.117192e+01
  1925.40879  1.017192e+01
  1925.40890  7.117192e+01
  1925.40902  1.321719e+02
  1925.40913  1.931719e+02
  1925.40925  2.541719e+02
  1925.40936  2.541719e+02
  1925.40947  1.631719e+02
  1925.40959  1.021719e+02
  1925.40970  -1.118281e+02
  1925.40982  -2.638281e+02
  1925.40993  -4.468281e+02
  1925.41005  -5.688281e+02
  1925.41016  -6.298281e+02
  1925.41027  -5.688281e+02
  1925.41039  -4.768281e+02
  1925.41050  -2.638281e+02
  1925.41062  -5.082808e+01
  1925.41073  1.631719e+02
  1925.41084  3.151719e+02
  1925.41096  3.451719e+02
  1925.41107  3.451719e+02
  1925.41119  2.541719e+02
  1925.41130  1.321719e+02
  1925.41142  1.017192e+01
  1925.41153  -5.082808e+01
  1925.41164  -1.118281e+02
  1925.41176  -8.082808e+01
  1925.41187  -5.082808e+01
  1925.41199  1.021719e+02
  1925.41210  1.931719e+02
  1925.41221  2.541719e+02
  1925.41233  1.931719e+02
  1925.41244  1.021719e+02
  1925.41256  -5.082808e+01
  1925.41267  -2.338281e+02
  1925.41279  -4.468281e+02
  1925.41290  -5.688281e+02
  1925.41301  -6.298281e+02
  1925.41313  -5.688281e+02
  1925.41324  -4.168281e+02
  1925.41336  -1.728281e+02
  1925.41347  4.117192e+01
  1925.41358  2.851719e+02
  1925.41370  4.061719e+02
  1925.41381  4.671719e+02
  1925.41393  4.061719e+02
  1925.41404  2.851719e+02
  1925.41416  1.021719e+02
  1925.41427  -8.082808e+01
  1925.41438  -2.028281e+02
  1925.41450  -2.638281e+02
  1925.41461  -2.638281e+02
  1925.41473  -1.118281e+02
  1925.41484  4.117192e+01
  1925.41495  1.631719e+02
  1925.41507  2.541719e+02
  1925.41518  2.241719e+02
  1925.41530  1.021719e+02
  1925.41541  -5.082808e+01
  1925.41553  -2.638281e+02
  1925.41564  -4.468281e+02
  1925.41575  -5.078281e+02
  1925.41587  -5.988281e+02
  1925.41598  -5.378281e+02
  1925.41610  -3.558281e+02
  1925.41621  -1.118281e+02
  1925.41632  1.631719e+02
  1925.41644  4.061719e+02
  1925.41655  5.281719e+02
  1925.41667  5.591719e+02
  1925.41678  4.371719e+02
  1925.41689  2.541719e+02
  1925.41701  1.017192e+01
  1925.41712  -2.028281e+02
  1925.41724  -3.558281e+02
  1925.41735  -4.168281e+02
  1925.41747  -4.468281e+02
  1925.41758  -2.638281e+02
  1925.41769  -5.082808e+01
  1925.41781  1.321719e+02
  1925.41792  2.541719e+02
  1925.41804  2.851719e+02
  1925.41815  1.631719e+02
  1925.41826  -1.982808e+01
  1925.41838  -2.028281e+02
  1925.41849  -4.168281e+02
  1925.41861  -5.688281e+02
  1925.41872  -5.378281e+02
  1925.41884  -3.858281e+02
  1925.41895  -1.418281e+02
  1925.41906  1.631719e+02
  1925.41918  4.671719e+02
  1925.41929  6.811719e+02
  1925.41941  7.111719e+02
  1925.41952  6.501719e+02
  1925.41963  4.061719e+02
  1925.41975  1.021719e+02
  1925.41986  -2.028281e+02
  1925.41998  -4.768281e+02
  1925.42009  -6.298281e+02
  1925.42021  -6.298281e+02
  1925.42032  -5.378281e+02
  1925.42043  -2.638281e+02
  1925.42055  -1.982808e+01
  1925.42066  2.241719e+02
  1925.42078  3.451719e+02
  1925.42089  3.151719e+02
  1925.42100  1.631719e+02
  1925.42112  -1.982808e+01
  1925.42123  -2.638281e+02
  1925.42135  -4.468281e+02
  1925.42146  -5.078281e+02
  1925.42158  -4.468281e+02
  1925.42169  -2.948281e+02
  1925.42180  -1.982808e+01
  1925.42192  3.151719e+02
  1925.42203  6.201719e+02
  1925.42215  8.031719e+02
  1925.42226  8.331719e+02
  1925.42237  7.111719e+02
  1925.42249  4.061719e+02
  1925.42260  4.117192e+01
  1925.42272  -3.558281e+02
  1925.42283  -6.908281e+02
  1925.42295  -8.428281e+02
  1925.42306  -8.738281e+02
  1925.42317  -6.598281e+02
  1925.42329  -3.858281e+02
  1925.42340  -1.982808e+01
  1925.42352  1.931719e+02
  1925.42363  3.451719e+02
  1925.42374  3.451719e+02
  1925.42386  1.631719e+02
  1925.42397  -8.082808e+01
  1925.42409  -2.638281e+02
  1925.42420  -4.468281e+02
  1925.42432  -5.078281e+02
  1925.42443  -3.558281e+02
  1925.42454  -8.082808e+01
  1925.42466  2.851719e+02
  1925.42477  6.201719e+02
  1925.42489  8.941719e+02
  1925.42500  9.551719e+02
  1925.42511  8.641719e+02
  1925.42523  5.891719e+02
  1925.42534  1.631719e+02
  1925.42546  -2.948281e+02
  1925.42557  -6.908281e+02
  1925.42568  -9.348281e+02
  1925.42580  -1.086828e+03
  1925.42591  -1.025828e+03
  1925.42603  -7.518281e+02
  1925.42614  -3.858281e+02
  1925.42626  -8.082808e+01
  1925.42637  1.931719e+02
  1925.42648  3.451719e+02
  1925.42660  2.851719e+02
  1925.42671  1.021719e+02
  1925.42683  -1.418281e+02
  1925.42694  -3.248281e+02
  1925.42705  -4.768281e+02
  1925.42717  -4.468281e+02
  1925.42728  -2.638281e+02
  1925.42740  7.117192e+01
  1925.42751  4.061719e+02
  1925.42763  7.721719e+02
  1925.42774  1.016172e+03
  1925.42785  1.047172e+03
  1925.42797  8.941719e+02
  1925.42808  5.281719e+02
  1925.42820  -1.982808e+01
  1925.42831  -5.078281e+02
  1925.42842  -9.348281e+02
  1925.42854  -1.178828e+03
  1925.42865  -1.238828e+03
  1925.42877  -1.086828e+03
  1925.42888  -7.208281e+02
  1925.42900  -3.558281e+02
  1925.42911  4.117192e+01
  1925.42922  2.541719e+02
  1925.42934  3.151719e+02
  1925.42945  2.241719e+02
  1925.42957  1.021719e+02
  1925.42968  -8.082808e+01
  1925.42979  -2.638281e+02
  1925.42991  -3.858281e+02
  1925.43002  -2.948281e+02
  1925.43014  -8.082808e+01
  1925.43025  2.541719e+02
  1925.43037  6.501719e+02
  1925.43048  1.016172e+03
  1925.43059  1.199172e+03
  1925.43071  1.138172e+03
  1925.43082  8.941719e+02
  1925.43094  4.671719e+02
  1925.43105  -1.118281e+02
  1925.43116  -6.298281e+02
  1925.43128  -1.025828e+03
  1925.43139  -1.208828e+03
  1925.43151  -1.238828e+03
  1925.43162  -1.086828e+03
  1925.43174  -6.908281e+02
  1925.43185  -2.638281e+02
  1925.43196  1.021719e+02
  1925.43208  3.451719e+02
  1925.43219  4.061719e+02
  1925.43231  2.851719e+02
  1925.43242  1.021719e+02
  1925.43253  -1.418281e+02
  1925.43265  -2.638281e+02
  1925.43276  -2.948281e+02
  1925.43288  -1.118281e+02
  1925.43299  1.631719e+02
  1925.43311  5.281719e+02
  1925.43322  8.941719e+02
  1925.43333  1.138172e+03
  1925.43345  1.260172e+03
  1925.43356  1.077172e+03
  1925.43368  7.111719e+02
  1925.43379  3.451719e+02
  1925.43390  -1.728281e+02
  1925.43402  -6.598281e+02
  1925.43413  -1.056828e+03
  1925.43425  -1.269828e+03
  1925.43436  -1.269828e+03
  1925.43447  -1.056828e+03
  1925.43459  -6.908281e+02
  1925.43470  -2.638281e+02
  1925.43482  4.117192e+01
  1925.43493  2.851719e+02
  1925.43505  3.451719e+02
  1925.43516  2.541719e+02
  1925.43527  7.117192e+01
  1925.43539  -8.082808e+01
  1925.43550  -2.638281e+02
  1925.43562  -2.638281e+02
  1925.43573  -8.082808e+01
  1925.43584  1.631719e+02
  1925.43596  5.281719e+02
  1925.43607  8.331719e+02
  1925.43619  1.047172e+03
  1925.43630  1.077172e+03
  1925.43642  9.551719e+02
  1925.43653  5.891719e+02
  1925.43664  1.321719e+02
  1925.43676  -3.858281e+02
  1925.43687  -8.738281e+02
  1925.43699  -1.208828e+03
  1925.43710  -1.269828e+03
  1925.43721  -1.238828e+03
  1925.43733  -9.348281e+02
  1925.43744  -5.688281e+02
  1925.43756  -2.028281e+02
  1925.43767  1.021719e+02
  1925.43779  2.851719e+02
  1925.43790  3.151719e+02
  1925.43801  2.241719e+02
  1925.43813  4.117192e+01
  1925.43824  -1.418281e+02
  1925.43836  -2.028281e+02
  1925.43847  -2.028281e+02
  1925.43858  -1.982808e+01
  1925.43870  2.541719e+02
  1925.43881  5.281719e+02
  1925.43893  8.331719e+02
  1925.43904  9.551719e+02
  1925.43916  9.551719e+02
  1925.43927  7.721719e+02
  1925.43938  5.281719e+02
  1925.43950  1.021719e+02
  1925.43961  -3.248281e+02
  1925.43973  -8.128281e+02
  1925.43984  -1.086828e+03
  1925.43995  -1.178828e+03
  1925.44007  -1.117828e+03
  1925.44018  -8.738281e+02
  1925.44030  -5.688281e+02
  1925.44041  -2.028281e+02
  1925.44053  1.021719e+02
  1925.44064  3.151719e+02
  1925.44075  3.451719e+02
  1925.44087  2.851719e+02
  1925.44098  1.321719e+02
  1925.44110  -5.082808e+01
  1925.44121  -1.418281e+02
  1925.44132  -2.028281e+02
  1925.44144  -1.118281e+02
  1925.44155  1.021719e+02
  1925.44167  3.451719e+02
  1925.44178  5.591719e+02
  1925.44189  7.421719e+02
  1925.44201  7.721719e+02
  1925.44212  6.501719e+02
  1925.44224  4.061719e+02
  1925.44235  4.117192e+01
  1925.44247  -3.558281e+02
  1925.44258  -7.518281e+02
  1925.44269  -9.648281e+02
  1925.44281  -1.117828e+03
  1925.44292  -9.958281e+02
  1925.44304  -8.738281e+02
  1925.44315  -5.078281e+02
  1925.44326  -2.028281e+02
  1925.44338  1.631719e+02
  1925.44349  3.151719e+02
  1925.44361  4.061719e+02
  1925.44372  3.451719e+02
  1925.44384  1.931719e+02
  1925.44395  4.117192e+01
  1925.44406  -8.082808e+01
  1925.44418  -1.418281e+02
  1925.44429  -8.082808e+01
  1925.44441  4.117192e+01
  1925.44452  2.241719e+02
  1925.44463  4.371719e+02
  1925.44475  5.591719e+02
  1925.44486  5.891719e+02
  1925.44498  5.281719e+02
  1925.44509  3.451719e+02
  1925.44521  4.117192e+01
  1925.44532  -2.638281e+02
  1925.44543  -5.688281e+02
  1925.44555  -8.128281e+02
  1925.44566  -9.348281e+02
  1925.44578  -9.348281e+02
  1925.44589  -7.518281e+02
  1925.44600  -4.468281e+02
  1925.44612  -1.418281e+02
  1925.44623  1.631719e+02
  1925.44635  4.061719e+02
  1925.44646  4.671719e+02
  1925.44658  4.371719e+02
  1925.44669  2.851719e+02
  1925.44680  1.321719e+02
  1925.44692  -1.982808e+01
  1925.44703  -1.418281e+02
  1925.44715  -1.418281e+02
  1925.44726  -8.082808e+01
  1925.44737  7.117192e+01
  1925.44749  2.541719e+02
  1925.44760  4.061719e+02
  1925.44772  4.671719e+02
  1925.44783  4.061719e+02
  1925.44795  2.851719e+02
  1925.44806  4.117192e+01
  1925.44817  -2.338281e+02
  1925.44829  -4.768281e+02
  1925.44840  -6.908281e+02
  1925.44852  -7.818281e+02
  1925.44863  -7.518281e+02
  1925.44874  -5.688281e+02
  1925.44886  -2.638281e+02
  1925.44897  7.117192e+01
  1925.44909  3.451719e+02
  1925.44920  5.591719e+02
  1925.44932  6.201719e+02
  1925.44943  5.281719e+02
  1925.44954  4.061719e+02
  1925.44966  1.631719e+02
  1925.44977  -1.982808e+01
  1925.44989  -2.028281e+02
  1925.45000  -2.638281e+02
  1925.45011  -2.638281e+02
  1925.45023  -1.118281e+02
  1925.45034  7.117192e+01
  1925.45046  2.241719e+02
  1925.45057  3.451719e+02
  1925.45068  3.451719e+02
  1925.45080  2.851719e+02
  1925.45091  4.117192e+01
  1925.45103  -2.028281e+02
  1925.45114  -4.168281e+02
  1925.45126  -6.298281e+02
  1925.45137  -6.908281e+02
  1925.45148  -5.688281e+02
  1925.45160  -3.858281e+02
  1925.45171  -8.082808e+01
  1925.45183  2.241719e+02
  1925.45194  5.281719e+02
  1925.45205  6.501719e+02
  1925.45217  6.811719e+02
  1925.45228  5.281719e+02
  1925.45240  3.151719e+02
  1925.45251  4.117192e+01
  1925.45263  -2.028281e+02
  1925.45274  -3.558281e+02
  1925.45285  -4.468281e+02
  1925.45297  -4.168281e+02
  1925.45308  -2.948281e+02
  1925.45320  -1.118281e+02
  1925.45331  4.117192e+01
  1925.45342  2.241719e+02
  1925.45354  2.851719e+02
  1925.45365  2.241719e+02
  1925.45377  1.021719e+02
  1925.45388  -1.418281e+02
  1925.45400  -3.248281e+02
  1925.45411  -5.078281e+02
  1925.45422  -5.688281e+02
  1925.45434  -4.768281e+02
  1925.45445  -2.638281e+02
  1925.45457  1.017192e+01
  1925.45468  3.451719e+02
  1925.45479  5.891719e+02
  1925.45491  7.421719e+02
  1925.45502  7.421719e+02
  1925.45514  5.891719e+02
  1925.45525  3.151719e+02
  1925.45537  1.017192e+01
  1925.45548  -2.638281e+02
  1925.45559  -5.078281e+02
  1925.45571  -5.988281e+02
  1925.45582  -5.688281e+02
  1925.45594  -4.168281e+02
  1925.45605  -2.028281e+02
  1925.45616  4.117192e+01
  1925.45628  2.241719e+02
  1925.45639  3.151719e+02
  1925.45651  2.851719e+02
  1925.45662  1.021719e+02
  1925.45674  -8.082808e+01
  1925.45685  -2.638281e+02
  1925.45696  -3.858281e+02
  1925.45708  -4.168281e+02
  1925.45719  -2.638281e+02
  1925.45731  -1.982808e+01
  1925.45742  2.851719e+02
  1925.45753  5.891719e+02
  1925.45765  8.331719e+02
  1925.45776  8.941719e+02
  1925.45788  7.421719e+02
  1925.45799  4.671719e+02
  1925.45811  1.631719e+02
  1925.45822  -1.728281e+02
  1925.45833  -4.468281e+02
  1925.45845  -6.598281e+02
  1925.45856  -7.208281e+02
  1925.45868  -6.598281e+02
  1925.45879  -5.078281e+02
  1925.45890  -2.028281e+02
  1925.45902  4.117192e+01
  1925.45913  2.241719e+02
  1925.45925  3.151719e+02
  1925.45936  2.541719e+02
  1925.45947  1.321719e+02
  1925.45959  -1.118281e+02
  1925.45970  -2.338281e+02
  1925.45982  -3.558281e+02
  1925.45993  -3.248281e+02
  1925.46005  -1.418281e+02
  1925.46016  1.021719e+02
  1925.46027  4.371719e+02
  1925.46039  7.111719e+02
  1925.46050  8.941719e+02
  1925.46062  8.941719e+02
  1925.46073  7.111719e+02
  1925.46084  4.371719e+02
  1925.46096  4.117192e+01
  1925.46107  -2.948281e+02
  1925.46119  -6.298281e+02
  1925.46130  -8.128281e+02
  1925.46142  -8.738281e+02
  1925.46153  -7.518281e+02
  1925.46164  -5.078281e+02
  1925.46176  -2.028281e+02
  1925.46187  7.117192e+01
  1925.46199  2.541719e+02
  1925.46210  2.851719e+02
  1925.46221  2.541719e+02
  1925.46233  1.321719e+02
  1925.46244  -5.082808e+01
  1925.46256  -2.028281e+02
  1925.46267  -2.638281e+02
  1925.46279  -2.638281e+02
  1925.46290  -8.082808e+01
  1925.46301  2.241719e+02
  1925.46313  5.281719e+02
  1925.46324  7.721719e+02
  1925.46336  8.941719e+02
  1925.46347  9.251719e+02
  1925.46358  6.811719e+02
  1925.46370  3.761719e+02
  1925.46381  -1.982808e+01
  1925.46393  -4.468281e+02
  1925.46404  -7.518281e+02
  1925.46416  -9.038281e+02
  1925.46427  -9.348281e+02
  1925.46438  -7.518281e+02
  1925.46450  -4.468281e+02
  1925.46461  -1.418281e+02
  1925.46473  1.021719e+02
  1925.46484  2.541719e+02
  1925.46495  2.851719e+02
  1925.46507  2.241719e+02
  1925.46518  7.117192e+01
  1925.46530  -8.082808e+01
  1925.46541  -2.028281e+02
  1925.46553  -2.028281e+02
  1925.46564  -1.118281e+02
  1925.46575  1.931719e+02
  1925.46587  4.671719e+02
  1925.46598  7.421719e+02
  1925.46610  9.251719e+02
  1925.46621  9.861719e+02
  1925.46632  8.031719e+02
  1925.46644  5.281719e+02
  1925.46655  1.631719e+02
  1925.46667  -2.028281e+02
  1925.46678  -5.078281e+02
  1925.46689  -8.128281e+02
  1925.46701  -9.348281e+02
  1925.46712  -9.348281e+02
  1925.46724  -7.208281e+02
  1925.46735  -4.168281e+02
  1925.46747  -1.118281e+02
  1925.46758  1.321719e+02
  1925.46769  2.851719e+02
  1925.46781  3.451719e+02
  1925.46792  2.541719e+02
  1925.46804  1.321719e+02
  1925.46815  -1.982808e+01
  1925.46826  -8.082808e+01
  1925.46838  -8.082808e+01
  1925.46849  1.021719e+02
  1925.46861  2.851719e+02
  1925.46872  6.501719e+02
  1925.46884  8.331719e+02
  1925.46895  9.861719e+02
  1925.46906  1.016172e+03
  1925.46918  7.721719e+02
  1925.46929  4.671719e+02
  1925.46941  4.117192e+01
  1925.46952  -3.858281e+02
  1925.46963  -6.908281e+02
  1925.46975  -9.038281e+02
  1925.46986  -9.348281e+02
  1925.46998  -7.818281e+02
  1925.47009  -5.378281e+02
  1925.47021  -2.338281e+02
  1925.47032  4.117192e+01
  1925.47043  2.241719e+02
  1925.47055  2.851719e+02
  1925.47066  2.851719e+02
  1925.47078  1.631719e+02
  1925.47089  1.017192e+01
  1925.47100  -1.118281e+02
  1925.47112  -8.082808e+01
  1925.47123  1.017192e+01
  1925.47135  2.241719e+02
  1925.47146  4.671719e+02
  1925.47158  7.421719e+02
  1925.47169  8.941719e+02
  1925.47180  8.941719e+02
  1925.47192  8.031719e+02
  1925.47203  4.671719e+02
  1925.47215  1.931719e+02
  1925.47226  -1.728281e+02
  1925.47237  -5.078281e+02
  1925.47249  -8.128281e+02
  1925.47260  -9.038281e+02
  1925.47272  -9.038281e+02
  1925.47283  -7.518281e+02
  1925.47295  -4.168281e+02
  1925.47306  -1.418281e+02
  1925.47317  1.321719e+02
  1925.47329  2.851719e+02
  1925.47340  3.151719e+02
  1925.47352  2.241719e+02
  1925.47363  1.021719e+02
  1925.47374  -1.982808e+01
  1925.47386  -8.082808e+01
  1925.47397  -1.982808e+01
  1925.47409  1.321719e+02
  1925.47420  3.451719e+02
  1925.47432  5.891719e+02
  1925.47443  8.331719e+02
  1925.47454  9.251719e+02
  1925.47466  9.251719e+02
  1925.47477  7.111719e+02
  1925.47489  4.061719e+02
  1925.47500  -1.982808e+01
  1925.47511  -3.248281e+02
  1925.47523  -6.908281e+02
  1925.47534  -8.428281e+02
  1925.47546  -8.738281e+02
  1925.47557  -8.128281e+02
  1925.47568  -5.078281e+02
  1925.47580  -2.338281e+02
  1925.47591  -1.982808e+01
  1925.47603  1.631719e+02
  1925.47614  2.851719e+02
  1925.47626  2.541719e+02
  1925.47637  1.631719e+02
  1925.47648  7.117192e+01
  1925.47660  -1.982808e+01
  1925.47671  -1.982808e+01
  1925.47683  4.117192e+01
  1925.47694  2.541719e+02
  1925.47705  4.671719e+02
  1925.47717  7.111719e+02
  1925.47728  8.331719e+02
  1925.47740  8.031719e+02
  1925.47751  7.111719e+02
  1925.47763  4.671719e+02
  1925.47774  1.631719e+02
  1925.47785  -1.418281e+02
  1925.47797  -4.468281e+02
  1925.47808  -7.518281e+02
  1925.47820  -8.428281e+02
  1925.47831  -8.128281e+02
  1925.47842  -6.298281e+02
  1925.47854  -4.468281e+02
  1925.47865  -1.728281e+02
  1925.47877  1.017192e+01
  1925.47888  1.631719e+02
  1925.47900  2.541719e+02
  1925.47911  2.241719e+02
  1925.47922  1.631719e+02
  1925.47934  1.021719e+02
  1925.47945  1.017192e+01
  1925.47957  -1.982808e+01
  1925.47968  7.117192e+01
  1925.47979  2.241719e+02
  1925.47991  4.061719e+02
  1925.48002  5.591719e+02
  1925.48014  6.811719e+02
  1925.48025  6.501719e+02
  1925.48037  5.591719e+02
  1925.48048  2.851719e+02
  1925.48059  -1.982808e+01
  1925.48071  -3.248281e+02
  1925.48082  -5.988281e+02
  1925.48094  -7.818281e+02
  1925.48105  -8.128281e+02
  1925.48116  -7.818281e+02
  1925.48128  -5.988281e+02
  1925.48139  -3.558281e+02
  1925.48151  -1.418281e+02
  1925.48162  4.117192e+01
  1925.48174  2.241719e+02
  1925.48185  2.241719e+02
  1925.48196  1.631719e+02
  1925.48208  1.021719e+02
  1925.48219  1.017192e+01
  1925.48231  -1.982808e+01
  1925.48242  4.117192e+01
  1925.48253  1.321719e+02
  1925.48265  2.851719e+02
  1925.48276  4.371719e+02
  1925.48288  5.591719e+02
  1925.48299  6.501719e+02
  1925.48311  5.891719e+02
  1925.48322  4.061719e+02
  1925.48333  1.931719e+02
  1925.48345  -5.082808e+01
  1925.48356  -3.248281e+02
  1925.48368  -5.688281e+02
  1925.48379  -6.908281e+02
  1925.48390  -7.208281e+02
  1925.48402  -6.298281e+02
  1925.48413  -4.468281e+02
  1925.48425  -2.028281e+02
  1925.48436  -1.982808e+01
  1925.48447  1.631719e+02
  1925.48459  2.851719e+02
  1925.48470  3.151719e+02
  1925.48482  2.241719e+02
  1925.48493  1.631719e+02
  1925.48505  1.021719e+02
  1925.48516  7.117192e+01
  1925.48527  1.021719e+02
  1925.48539  1.631719e+02
  1925.48550  3.151719e+02
  1925.48562  4.061719e+02
  1925.48573  4.671719e+02
  1925.48584  5.281719e+02
  1925.48596  4.371719e+02
  1925.48607  2.851719e+02
  1925.48619  1.021719e+02
  1925.48630  -1.418281e+02
  1925.48642  -3.248281e+02
  1925.48653  -5.078281e+02
  1925.48664  -5.688281e+02
  1925.48676  -5.688281e+02
  1925.48687  -4.768281e+02
  1925.48699  -2.638281e+02
  1925.48710  -1.982808e+01
  1925.48721  1.321719e+02
  1925.48733  3.151719e+02
  1925.48744  4.061719e+02
  1925.48756  4.061719e+02
  1925.48767  3.451719e+02
  1925.48779  2.241719e+02
  1925.48790  1.631719e+02
  1925.48801  1.021719e+02
  1925.48813  1.021719e+02
  1925.48824  1.321719e+02
  1925.48836  2.241719e+02
  1925.48847  3.451719e+02
  1925.48858  4.061719e+02
  1925.48870  4.371719e+02
  1925.48881  4.061719e+02
  1925.48893  2.851719e+02
  1925.48904  1.021719e+02
  1925.48916  -8.082808e+01
  1925.48927  -2.948281e+02
  1925.48938  -4.168281e+02
  1925.48950  -5.078281e+02
  1925.48961  -4.468281e+02
  1925.48973  -3.248281e+02
  1925.48984  -1.418281e+02
  1925.48995  4.117192e+01
  1925.49007  2.541719e+02
  1925.49018  4.061719e+02
  1925.49030  4.981719e+02
  1925.49041  4.671719e+02
  1925.49053  3.451719e+02
  1925.49064  2.541719e+02
  1925.49075  1.021719e+02
  1925.49087  4.117192e+01
  1925.49098  -1.982808e+01
  1925.49110  -1.982808e+01
  1925.49121  4.117192e+01
  1925.49132  1.021719e+02
  1925.49144  2.241719e+02
  1925.49155  2.851719e+02
  1925.49167  2.851719e+02
  1925.49178  1.931719e+02
  1925.49189  4.117192e+01
  1925.49201  -1.118281e+02
  1925.49212  -2.638281e+02
  1925.49224  -3.858281e+02
  1925.49235  -4.468281e+02
  1925.49247  -4.468281e+02
  1925.49258  -2.638281e+02
  1925.49269  -5.082808e+01
  1925.49281  1.321719e+02
  1925.49292  4.061719e+02
  1925.49304  5.281719e+02
  1925.49315  5.891719e+02
  1925.49326  5.281719e+02
  1925.49338  3.451719e+02
  1925.49349  2.241719e+02
  1925.49361  4.117192e+01
  1925.49372  -8.082808e+01
  1925.49384  -1.728281e+02
  1925.49395  -2.028281e+02
  1925.49406  -1.418281e+02
  1925.49418  1.017192e+01
  1925.49429  1.321719e+02
  1925.49441  1.931719e+02
  1925.49452  2.241719e+02
  1925.49463  1.631719e+02
  1925.49475  4.117192e+01
  1925.49486  -8.082808e+01
  1925.49498  -2.638281e+02
  1925.49509  -3.248281e+02
  1925.49521  -3.858281e+02
  1925.49532  -2.948281e+02
  1925.49543  -1.418281e+02
  1925.49555  1.631719e+02
  1925.49566  4.061719e+02
  1925.49578  5.891719e+02
  1925.49589  6.811719e+02
  1925.49600  6.501719e+02
  1925.49612  5.281719e+02
  1925.49623  2.851719e+02
  1925.49635  4.117192e+01
  1925.49646  -1.728281e+02
  1925.49658  -3.248281e+02
  1925.49669  -3.858281e+02
  1925.49680  -4.468281e+02
  1925.49692  -3.248281e+02
  1925.49703  -1.728281e+02
  1925.49715  4.117192e+01
  1925.49726  1.631719e+02
  1925.49737  2.541719e+02
  1925.49749  1.931719e+02
  1925.49760  7.117192e+01
  1925.49772  -5.082808e+01
  1925.49783  -2.028281e+02
  1925.49795  -3.248281e+02
  1925.49806  -3.858281e+02
  1925.49817  -2.948281e+02
  1925.49829  -1.118281e+02
  1925.49840  1.631719e+02
  1925.49852  4.371719e+02
  1925.49863  6.811719e+02
  1925.49874  7.721719e+02
  1925.49886  7.721719e+02
  1925.49897  6.201719e+02
  1925.49909  3.151719e+02
  1925.49920  -1.982808e+01
  1925.49932  -2.948281e+02
  1925.49943  -4.168281e+02
  1925.49954  -6.908281e+02
  1925.49966  -6.908281e+02
  1925.49977  -5.378281e+02
  1925.49989  -2.948281e+02
  1925.50000  -1.982808e+01
  1925.50011  1.631719e+02
  1925.50023  2.241719e+02
  1925.50034  1.931719e+02
  1925.50046  1.021719e+02
  1925.50057  -8.082808e+01
  1925.50068  -2.338281e+02
  1925.50080  -3.248281e+02
  1925.50091  -3.248281e+02
  1925.50103  -2.028281e+02
  1925.50114  4.117192e+01
  1925.50126  3.451719e+02
  1925.50137  7.111719e+02
  1925.50148  8.941719e+02
  1925.50160  9.551719e+02
  1925.50171  8.031719e+02
  1925.50183  5.591719e+02
  1925.50194  1.631719e+02
  1925.50205  -2.028281e+02
  1925.50217  -5.988281e+02
  1925.50228  -8.128281e+02
  1925.50240  -9.348281e+02
  1925.50251  -9.038281e+02
  1925.50263  -7.208281e+02
  1925.50274  -3.858281e+02
  1925.50285  -8.082808e+01
  1925.50297  1.631719e+02
  1925.50308  2.851719e+02
  1925.50320  2.541719e+02
  1925.50331  1.021719e+02
  1925.50342  -5.082808e+01
  1925.50354  -2.338281e+02
  1925.50365  -3.248281e+02
  1925.50377  -3.248281e+02
  1925.50388  -1.118281e+02
  1925.50400  1.321719e+02
  1925.50411  4.981719e+02
  1925.50422  8.031719e+02
  1925.50434  1.047172e+03
  1925.50445  1.047172e+03
  1925.50457  8.941719e+02
  1925.50468  5.281719e+02
  1925.50479  7.117192e+01
  1925.50491  -3.858281e+02
  1925.50502  -8.128281e+02
  1925.50514  -1.056828e+03
  1925.50525  -1.117828e+03
  1925.50537  -1.025828e+03
  1925.50548  -7.518281e+02
  1925.50559  -3.858281e+02
  1925.50571  -1.982808e+01
  1925.50582  2.241719e+02
  1925.50594  3.451719e+02
  1925.50605  2.851719e+02
  1925.50616  1.021719e+02
  1925.50628  -8.082808e+01
  1925.50639  -2.638281e+02
  1925.50651  -3.248281e+02
  1925.50662  -2.638281e+02
  1925.50674  -1.982808e+01
  1925.50685  3.761719e+02
  1925.50696  7.421719e+02
  1925.50708  1.047172e+03
  1925.50719  1.199172e+03
  1925.50731  1.077172e+03
  1925.50742  8.331719e+02
  1925.50753  3.761719e+02
  1925.50765  -1.418281e+02
  1925.50776  -5.688281e+02
  1925.50788  -9.958281e+02
  1925.50799  -1.178828e+03
  1925.50811  -1.208828e+03
  1925.50822  -1.086828e+03
  1925.50833  -7.518281e+02
  1925.50845  -3.248281e+02
  1925.50856  4.117192e+01
  1925.50868  2.541719e+02
  1925.50879  3.451719e+02
  1925.50890  2.541719e+02
  1925.50902  7.117192e+01
  1925.50913  -1.418281e+02
  1925.50925  -2.948281e+02
  1925.50936  -3.558281e+02
  1925.50947  -2.028281e+02
  1925.50959  4.117192e+01
  1925.50970  4.371719e+02
  1925.50982  8.331719e+02
  1925.50993  1.138172e+03
  1925.51005  1.229172e+03
  1925.51016  1.107172e+03
  1925.51027  8.031719e+02
  1925.51039  3.151719e+02
  1925.51050  -1.418281e+02
  1925.51062  -8.128281e+02
  1925.51073  -1.178828e+03
  1925.51084  -1.299828e+03
  1925.51096  -1.360828e+03
  1925.51107  -1.056828e+03
  1925.51119  -6.298281e+02
  1925.51130  -2.028281e+02
  1925.51142  1.321719e+02
  1925.51153  3.151719e+02
  1925.51164  4.061719e+02
  1925.51176  3.151719e+02
  1925.51187  1.021719e+02
  1925.51199  -1.418281e+02
  1925.51210  -2.638281e+02
  1925.51221  -3.248281e+02
  1925.51233  -2.028281e+02
  1925.51244  1.631719e+02
  1925.51256  5.281719e+02
  1925.51267  9.251719e+02
  1925.51279  1.138172e+03
  1925.51290  1.260172e+03
  1925.51301  1.107172e+03
  1925.51313  7.721719e+02
  1925.51324  4.061719e+02
  1925.51336  -1.418281e+02
  1925.51347  -6.908281e+02
  1925.51358  -1.090828e+03
  1925.51370  -1.269828e+03
  1925.51381  -1.299828e+03
  1925.51393  -1.117828e+03
  1925.51404  -6.298281e+02
  1925.51416  -2.028281e+02
  1925.51427  1.631719e+02
  1925.51438  3.451719e+02
  1925.51450  4.061719e+02
  1925.51461  2.851719e+02
  1925.51473  4.117192e+01
  1925.51484  -1.118281e+02
  1925.51495  -2.638281e+02
  1925.51507  -2.948281e+02
  1925.51518  -2.028281e+02
  1925.51530  1.321719e+02
  1925.51541  5.281719e+02
  1925.51553  8.641719e+02
  1925.51564  1.107172e+03
  1925.51575  1.168172e+03
  1925.51587  1.016172e+03
  1925.51598  7.111719e+02
  1925.51610  2.541719e+02
  1925.51621  -2.638281e+02
  1925.51632  -7.518281e+02
  1925.51644  -1.117828e+03
  1925.51655  -1.238828e+03
  1925.51667  -1.238828e+03
  1925.51678  -8.738281e+02
  1925.51689  -4.468281e+02
  1925.51701  -1.982808e+01
  1925.51712  2.241719e+02
  1925.51724  4.371719e+02
  1925.51735  4.671719e+02
  1925.51747  3.451719e+02
  1925.51758  1.631719e+02
  1925.51769  -1.982808e+01
  1925.51781  -1.728281e+02
  1925.51792  -2.338281e+02
  1925.51804  -1.418281e+02
  1925.51815  1.321719e+02
  1925.51826  4.671719e+02
  1925.51838  8.031719e+02
  1925.51849  1.016172e+03
  1925.51861  1.047172e+03
  1925.51872  8.941719e+02
  1925.51884  5.891719e+02
  1925.51895  1.631719e+02
  1925.51906  -2.638281e+02
  1925.51918  -6.598281e+02
  1925.51929  -9.648281e+02
  1925.51941  -1.086828e+03
  1925.51952  -1.025828e+03
  1925.51963  -7.208281e+02
  1925.51975  -2.638281e+02
  1925.51986  1.021719e+02
  1925.51998  4.061719e+02
  1925.52009  5.281719e+02
  1925.52021  4.981719e+02
  1925.52032  3.761719e+02
  1925.52043  1.931719e+02
  1925.52055  4.117192e+01
  1925.52066  -1.118281e+02
  1925.52078  -1.418281e+02
  1925.52089  -1.118281e+02
  1925.52100  1.631719e+02
  1925.52112  4.671719e+02
  1925.52123  6.501719e+02
  1925.52135  8.331719e+02
  1925.52146  7.721719e+02
  1925.52158  6.021719e+02
  1925.52169  2.801719e+02
  1925.52180  -1.278281e+02
  1925.52192  -5.358281e+02
  1925.52203  -8.638281e+02
  1925.52215  -1.047828e+03
  1925.52226  -1.048828e+03
  1925.52237  -8.738281e+02
  1925.52249  -5.688281e+02
  1925.52260  -1.728281e+02
  1925.52272  1.631719e+02
  1925.52283  4.371719e+02
  1925.52295  5.591719e+02
  1925.52306  5.591719e+02
  1925.52317  4.671719e+02
  1925.52329  2.541719e+02
  1925.52340  7.117192e+01
  1925.52352  -1.118281e+02
  1925.52363  -1.418281e+02
  1925.52374  -1.418281e+02
  1925.52386  7.117192e+01
  1925.52397  2.241719e+02
  1925.52409  4.671719e+02
  1925.52420  5.891719e+02
  1925.52432  5.891719e+02
  1925.52443  4.981719e+02
  1925.52454  2.851719e+02
  1925.52466  4.117192e+01
  1925.52477  -2.028281e+02
  1925.52489  -4.468281e+02
  1925.52500  -6.298281e+02
  1925.52511  -7.208281e+02
  1925.52523  -5.988281e+02
  1925.52534  -3.248281e+02
  1925.52546  4.117192e+01
  1925.52557  3.151719e+02
  1925.52568  4.671719e+02
  1925.52580  5.891719e+02
  1925.52591  5.891719e+02
  1925.52603  4.671719e+02
  1925.52614  2.851719e+02
  1925.52626  1.021719e+02
  1925.52637  -5.082808e+01
  1925.52648  -1.418281e+02
  1925.52660  -1.728281e+02
  1925.52671  -1.418281e+02
  1925.52683  4.117192e+01
  1925.52694  1.931719e+02
  1925.52705  3.451719e+02
  1925.52717  4.061719e+02
  1925.52728  3.451719e+02
  1925.52740  1.931719e+02
  1925.52751  -1.982808e+01
  1925.52763  -2.338281e+02
  1925.52774  -4.168281e+02
  1925.52785  -5.378281e+02
  1925.52797  -5.688281e+02
  1925.52808  -4.468281e+02
  1925.52820  -2.028281e+02
  1925.52831  1.321719e+02
  1925.52842  3.761719e+02
  1925.52854  6.501719e+02
  1925.52865  7.111719e+02
  1925.52877  6.501719e+02
  1925.52888  4.981719e+02
  1925.52900  2.851719e+02
  1925.52911  4.117192e+01
  1925.52922  -1.118281e+02
  1925.52934  -2.338281e+02
  1925.52945  -2.338281e+02
  1925.52957  -2.028281e+02
  1925.52968  -5.082808e+01
  1925.52979  7.117192e+01
  1925.52991  2.541719e+02
  1925.53002  3.151719e+02
  1925.53014  3.151719e+02
  1925.53025  1.931719e+02
  1925.53037  4.117192e+01
  1925.53048  -1.418281e+02
  1925.53059  -2.638281e+02
  1925.53071  -3.248281e+02
  1925.53082  -3.558281e+02
  1925.53094  -2.028281e+02
  1925.53105  4.117192e+01
  1925.53116  3.151719e+02
  1925.53128  5.591719e+02
  1925.53139  7.421719e+02
  1925.53151  7.721719e+02
  1925.53162  7.421719e+02
  1925.53174  5.591719e+02
  1925.53185  2.851719e+02
  1925.53196  4.117192e+01
  1925.53208  -1.728281e+02
  1925.53219  -3.248281e+02
  1925.53231  -3.858281e+02
  1925.53242  -3.858281e+02
  1925.53253  -2.028281e+02
  1925.53265  -8.082808e+01
  1925.53276  1.321719e+02
  1925.53288  2.241719e+02
  1925.53299  2.851719e+02
  1925.53311  2.241719e+02
  1925.53322  7.117192e+01
  1925.53333  -1.118281e+02
  1925.53345  -2.028281e+02
  1925.53356  -2.338281e+02
  1925.53368  -1.728281e+02
  1925.53379  1.017192e+01
  1925.53390  2.241719e+02
  1925.53402  4.981719e+02
  1925.53413  7.111719e+02
  1925.53425  8.331719e+02
  1925.53436  8.331719e+02
  1925.53447  7.111719e+02
  1925.53459  4.981719e+02
  1925.53470  2.241719e+02
  1925.53482  -8.082808e+01
  1925.53493  -3.248281e+02
  1925.53505  -4.768281e+02
  1925.53516  -5.688281e+02
  1925.53527  -4.768281e+02
  1925.53539  -3.248281e+02
  1925.53550  -1.728281e+02
  1925.53562  4.117192e+01
  1925.53573  2.241719e+02
  1925.53584  2.851719e+02
  1925.53596  2.241719e+02
  1925.53607  1.631719e+02
  1925.53619  4.117192e+01
  1925.53630  -1.118281e+02
  1925.53642  -2.028281e+02
  1925.53653  -1.728281e+02
  1925.53664  -1.982808e+01
  1925.53676  1.631719e+02
  1925.53687  4.371719e+02
  1925.53699  6.501719e+02
  1925.53710  8.031719e+02
  1925.53721  8.331719e+02
  1925.53733  7.111719e+02
  1925.53744  4.671719e+02
  1925.53756  1.631719e+02
  1925.53767  -1.418281e+02
  1925.53779  -4.468281e+02
  1925.53790  -6.298281e+02
  1925.53801  -7.518281e+02
  1925.53813  -6.908281e+02
  1925.53824  -5.078281e+02
  1925.53836  -2.638281e+02
  1925.53847  1.017192e+01
  1925.53858  1.631719e+02
  1925.53870  2.851719e+02
  1925.53881  2.541719e+02
  1925.53893  1.631719e+02
  1925.53904  7.117192e+01
  1925.53916  -8.082808e+01
  1925.53927  -1.418281e+02
  1925.53938  -1.982808e+01
  1925.53950  1.321719e+02
  1925.53961  3.451719e+02
  1925.53973  6.201719e+02
  1925.53984  8.031719e+02
  1925.53995  9.551719e+02
  1925.54007  9.251719e+02
  1925.54018  7.111719e+02
  1925.54030  4.061719e+02
  1925.54041  4.117192e+01
  1925.54053  -2.948281e+02
  1925.54064  -6.298281e+02
  1925.54075  -7.518281e+02
  1925.54087  -7.818281e+02
  1925.54098  -6.298281e+02
  1925.54110  -4.168281e+02
  1925.54121  -8.082808e+01
  1925.54132  1.021719e+02
  1925.54144  2.851719e+02
  1925.54155  3.451719e+02
  1925.54167  3.451719e+02
  1925.54178  1.631719e+02
  1925.54189  4.117192e+01
  1925.54201  -8.082808e+01
  1925.54212  -8.082808e+01
  1925.54224  -1.982808e+01
  1925.54235  1.931719e+02
  1925.54247  4.671719e+02
  1925.54258  7.111719e+02
  1925.54269  9.551719e+02
  1925.54281  9.551719e+02
  1925.54292  8.941719e+02
  1925.54304  5.891719e+02
  1925.54315  2.541719e+02
  1925.54326  -1.418281e+02
  1925.54338  -5.078281e+02
  1925.54349  -7.518281e+02
  1925.54361  -8.128281e+02
  1925.54372  -8.128281e+02
  1925.54384  -5.988281e+02
  1925.54395  -2.948281e+02
  1925.54406  -1.982808e+01
  1925.54418  2.241719e+02
  1925.54429  3.151719e+02
  1925.54441  3.151719e+02
  1925.54452  2.241719e+02
  1925.54463  1.021719e+02
  1925.54475  -1.982808e+01
  1925.54486  -1.118281e+02
  1925.54498  -5.082808e+01
  1925.54509  7.117192e+01
  1925.54521  3.451719e+02
  1925.54532  5.891719e+02
  1925.54543  8.331719e+02
  1925.54555  9.551719e+02
  1925.54566  9.551719e+02
  1925.54578  7.111719e+02
  1925.54589  4.061719e+02
  1925.54600  -1.982808e+01
  1925.54612  -4.468281e+02
  1925.54623  -6.908281e+02
  1925.54635  -9.038281e+02
  1925.54646  -9.348281e+02
  1925.54658  -8.128281e+02
  1925.54669  -5.378281e+02
  1925.54680  -2.338281e+02
  1925.54692  7.117192e+01
  1925.54703  2.851719e+02
  1925.54715  3.451719e+02
  1925.54726  3.151719e+02
  1925.54737  1.631719e+02
  1925.54749  1.017192e+01
  1925.54760  -8.082808e+01
  1925.54772  -1.118281e+02
  1925.54783  -1.982808e+01
  1925.54795  1.631719e+02
  1925.54806  4.371719e+02
  1925.54817  7.421719e+02
  1925.54829  9.251719e+02
  1925.54840  9.861719e+02
  1925.54852  8.941719e+02
  1925.54863  5.281719e+02
  1925.54874  2.241719e+02
  1925.54886  -2.028281e+02
  1925.54897  -5.688281e+02
  1925.54909  -8.428281e+02
  1925.54920  -9.038281e+02
  1925.54932  -8.738281e+02
  1925.54943  -6.298281e+02
  1925.54954  -3.248281e+02
  1925.54966  -1.982808e+01
  1925.54977  2.241719e+02
  1925.54989  3.451719e+02
  1925.55000  3.151719e+02
  1925.55011  2.241719e+02
  1925.55023  1.021719e+02
  1925.55034  -8.082808e+01
  1925.55046  -8.082808e+01
  1925.55057  -1.118281e+02
  1925.55068  4.117192e+01
  1925.55080  2.851719e+02
  1925.55091  5.591719e+02
  1925.55103  8.031719e+02
  1925.55114  9.551719e+02
  1925.55126  9.551719e+02
  1925.55137  7.721719e+02
  1925.55148  4.981719e+02
  1925.55160  1.021719e+02
  1925.55171  -2.948281e+02
  1925.55183  -6.908281e+02
  1925.55194  -8.428281e+02
  1925.55205  -8.738281e+02
  1925.55217  -8.128281e+02
  1925.55228  -5.378281e+02
  1925.55240  -2.338281e+02
  1925.55251  4.117192e+01
  1925.55263  2.541719e+02
  1925.55274  3.451719e+02
  1925.55285  3.151719e+02
  1925.55297  1.931719e+02
  1925.55308  4.117192e+01
  1925.55320  -8.082808e+01
  1925.55331  -1.118281e+02
  1925.55342  -5.082808e+01
  1925.55354  1.631719e+02
  1925.55365  4.061719e+02
  1925.55377  7.111719e+02
  1925.55388  8.941719e+02
  1925.55400  8.941719e+02
  1925.55411  7.721719e+02
  1925.55422  5.281719e+02
  1925.55434  2.851719e+02
  1925.55445  -1.418281e+02
  1925.55457  -4.768281e+02
  1925.55468  -7.818281e+02
  1925.55479  -8.738281e+02
  1925.55491  -8.738281e+02
  1925.55502  -6.908281e+02
  1925.55514  -4.468281e+02
  1925.55525  -1.118281e+02
  1925.55537  1.631719e+02
  1925.55548  2.541719e+02
  1925.55559  2.851719e+02
  1925.55571  2.541719e+02
  1925.55582  1.021719e+02
  1925.55594  -5.082808e+01
  1925.55605  -1.418281e+02
  1925.55616  -2.028281e+02
  1925.55628  -1.118281e+02
  1925.55639  1.631719e+02
  1925.55651  4.061719e+02
  1925.55662  6.201719e+02
  1925.55674  7.421719e+02
  1925.55685  7.421719e+02
  1925.55696  5.891719e+02
  1925.55708  3.451719e+02
  1925.55719  -1.982808e+01
  1925.55731  -3.248281e+02
  1925.55742  -6.298281e+02
  1925.55753  -8.428281e+02
  1925.55765  -8.738281e+02
  1925.55776  -7.818281e+02
  1925.55788  -5.688281e+02
  1925.55799  -2.638281e+02
  1925.55811  -1.982808e+01
  1925.55822  2.241719e+02
  1925.55833  3.151719e+02
  1925.55845  2.851719e+02
  1925.55856  1.931719e+02
  1925.55868  4.117192e+01
  1925.55879  -8.082808e+01
  1925.55890  -1.728281e+02
  1925.55902  -1.728281e+02
  1925.55913  -1.982808e+01
  1925.55925  1.931719e+02
  1925.55936  4.371719e+02
  1925.55947  6.501719e+02
  1925.55959  7.421719e+02
  1925.55970  6.501719e+02
  1925.55982  4.671719e+02
  1925.55993  2.241719e+02
  1925.56005  -1.418281e+02
  1925.56016  -4.168281e+02
  1925.56027  -6.908281e+02
  1925.56039  -8.128281e+02
  1925.56050  -8.128281e+02
  1925.56062  -6.298281e+02
  1925.56073  -3.858281e+02
  1925.56084  -1.418281e+02
  1925.56096  1.021719e+02
  1925.56107  2.851719e+02
  1925.56119  3.151719e+02
  1925.56130  2.541719e+02
  1925.56142  1.321719e+02
  1925.56153  1.017192e+01
  1925.56164  -1.118281e+02
  1925.56176  -1.728281e+02
  1925.56187  -1.118281e+02
  1925.56199  4.117192e+01
  1925.56210  2.541719e+02
  1925.56221  4.371719e+02
  1925.56233  5.891719e+02
  1925.56244  5.891719e+02
  1925.56256  4.981719e+02
  1925.56267  2.851719e+02
  1925.56279  4.117192e+01
  1925.56290  -2.948281e+02
  1925.56301  -5.378281e+02
  1925.56313  -6.598281e+02
  1925.56324  -7.208281e+02
  1925.56336  -6.298281e+02
  1925.56347  -4.468281e+02
  1925.56358  -1.418281e+02
  1925.56370  4.117192e+01
  1925.56381  1.931719e+02
  1925.56393  3.151719e+02
  1925.56404  3.451719e+02
  1925.56416  2.541719e+02
  1925.56427  1.321719e+02
  1925.56438  1.017192e+01
  1925.56450  -1.118281e+02
  1925.56461  -1.418281e+02
  1925.56473  -1.418281e+02
  1925.56484  4.117192e+01
  1925.56495  1.931719e+02
  1925.56507  3.451719e+02
  1925.56518  4.671719e+02
  1925.56530  4.371719e+02
  1925.56541  3.451719e+02
  1925.56553  1.321719e+02
  1925.56564  -8.082808e+01
  1925.56575  -2.948281e+02
  1925.56587  -4.768281e+02
  1925.56598  -5.988281e+02
  1925.56610  -5.988281e+02
  1925.56621  -5.078281e+02
  1925.56632  -3.248281e+02
  1925.56644  -8.082808e+01
  1925.56655  1.631719e+02
  1925.56667  3.451719e+02
  1925.56678  4.061719e+02
  1925.56689  3.451719e+02
  1925.56701  2.541719e+02
  1925.56712  1.021719e+02
  1925.56724  -1.982808e+01
  1925.56735  -1.418281e+02
  1925.56747  -1.418281e+02
  1925.56758  -1.118281e+02
  1925.56769  -5.082808e+01
  1925.56781  7.117192e+01
  1925.56792  1.931719e+02
  1925.56804  2.851719e+02
  1925.56815  2.541719e+02
  1925.56826  1.631719e+02
  1925.56838  4.117192e+01
  1925.56849  -1.118281e+02
  1925.56861  -2.638281e+02
  1925.56872  -4.468281e+02
  1925.56884  -5.078281e+02
  1925.56895  -4.768281e+02
  1925.56906  -4.168281e+02
  1925.56918  -1.418281e+02
  1925.56929  4.117192e+01
  1925.56941  2.541719e+02
  1925.56952  4.061719e+02
  1925.56963  4.371719e+02
  1925.56975  4.371719e+02
  1925.56986  3.151719e+02
  1925.56998  1.321719e+02
  1925.57009  1.017192e+01
  1925.57021  -1.418281e+02
  1925.57032  -2.028281e+02
  1925.57043  -2.028281e+02
  1925.57055  -1.418281e+02
  1925.57066  -1.982808e+01
  1925.57078  7.117192e+01
  1925.57089  1.631719e+02
  1925.57100  1.631719e+02
  1925.57112  1.631719e+02
  1925.57123  1.017192e+01
  1925.57135  -1.118281e+02
  1925.57146  -2.638281e+02
  1925.57158  -3.248281e+02
  1925.57169  -3.558281e+02
  1925.57180  -3.558281e+02
  1925.57192  -2.338281e+02
  1925.57203  -1.982808e+01
  1925.57215  2.241719e+02
  1925.57226  4.061719e+02
  1925.57237  5.281719e+02
  1925.57249  5.591719e+02
  1925.57260  4.981719e+02
  1925.57272  3.451719e+02
  1925.57283  1.631719e+02
  1925.57295  -5.082808e+01
  1925.57306  -2.028281e+02
  1925.57317  -2.638281e+02
  1925.57329  -3.248281e+02
  1925.57340  -2.638281e+02
  1925.57352  -2.028281e+02
  1925.57363  -5.082808e+01
  1925.57374  4.117192e+01
  1925.57386  1.021719e+02
  1925.57397  1.021719e+02
  1925.57409  1.017192e+01
  1925.57420  -5.082808e+01
  1925.57432  -1.728281e+02
  1925.57443  -2.338281e+02
  1925.57454  -2.638281e+02
  1925.57466  -2.638281e+02
  1925.57477  -1.118281e+02
  1925.57489  1.021719e+02
  1925.57500  3.151719e+02
  1925.57511  5.281719e+02
  1925.57523  6.811719e+02
  1925.57534  7.111719e+02
  1925.57546  6.501719e+02
  1925.57557  4.671719e+02
  1925.57568  2.241719e+02
  1925.57580  -1.982808e+01
  1925.57591  -2.338281e+02
  1925.57603  -3.858281e+02
  1925.57614  -4.768281e+02
  1925.57626  -4.768281e+02
  1925.57637  -3.558281e+02
  1925.57648  -2.028281e+02
  1925.57660  1.017192e+01
  1925.57671  1.021719e+02
  1925.57683  1.321719e+02
  1925.57694  1.021719e+02
  1925.57705  4.117192e+01
  1925.57717  -8.082808e+01
  1925.57728  -1.728281e+02
  1925.57740  -2.028281e+02
  1925.57751  -1.728281e+02
  1925.57763  -5.082808e+01
  1925.57774  1.631719e+02
  1925.57785  4.371719e+02
  1925.57797  6.811719e+02
  1925.57808  8.031719e+02
  1925.57820  8.331719e+02
  1925.57831  7.111719e+02
  1925.57842  4.671719e+02
  1925.57854  1.321719e+02
  1925.57865  -1.728281e+02
  1925.57877  -4.468281e+02
  1925.57888  -7.208281e+02
  1925.57900  -7.518281e+02
  1925.57911  -7.518281e+02
  1925.57922  -5.378281e+02
  1925.57934  -2.948281e+02
  1925.57945  -5.082808e+01
  1925.57957  1.321719e+02
  1925.57968  2.241719e+02
  1925.57979  1.931719e+02
  1925.57991  1.321719e+02
  1925.58002  -1.982808e+01
  1925.58014  -1.418281e+02
  1925.58025  -1.728281e+02
  1925.58037  -1.418281e+02
  1925.58048  4.117192e+01
  1925.58059  3.151719e+02
  1925.58071  6.201719e+02
  1925.58082  8.331719e+02
  1925.58094  9.861719e+02
  1925.58105  9.861719e+02
  1925.58116  8.031719e+02
  1925.58128  4.981719e+02
  1925.58139  7.117192e+01
  1925.58151  -3.558281e+02
  1925.58162  -6.598281e+02
  1925.58174  -9.038281e+02
  1925.58185  -9.348281e+02
  1925.58196  -8.428281e+02
  1925.58208  -5.688281e+02
  1925.58219  -2.638281e+02
  1925.58231  7.117192e+01
  1925.58242  2.541719e+02
  1925.58253  3.451719e+02
  1925.58265  2.851719e+02
  1925.58276  1.631719e+02
  1925.58288  4.117192e+01
  1925.58299  -1.418281e+02
  1925.58311  -1.728281e+02
  1925.58322  -1.118281e+02
  1925.58333  1.321719e+02
  1925.58345  4.061719e+02
  1925.58356  7.421719e+02
  1925.58368  1.016172e+03
  1925.58379  1.138172e+03
  1925.58390  1.107172e+03
  1925.58402  8.641719e+02
  1925.58413  4.671719e+02
  1925.58425  1.017192e+01
  1925.58436  -4.468281e+02
  1925.58447  -8.428281e+02
  1925.58459  -1.056828e+03
  1925.58470  -1.086828e+03
  1925.58482  -8.738281e+02
  1925.58493  -5.988281e+02
  1925.58505  -1.728281e+02
  1925.58516  1.321719e+02
  1925.58527  3.761719e+02
  1925.58539  4.061719e+02
  1925.58550  3.451719e+02
  1925.58562  1.321719e+02
  1925.58573  -8.082808e+01
  1925.58584  -2.028281e+02
  1925.58596  -2.338281e+02
  1925.58607  -1.118281e+02
  1925.58619  1.631719e+02
  1925.58630  4.981719e+02
  1925.58642  8.641719e+02
  1925.58653  1.138172e+03
  1925.58664  1.260172e+03
  1925.58676  1.077172e+03
  1925.58687  7.421719e+02
  1925.58699  2.241719e+02
  1925.58710  -3.248281e+02
  1925.58721  -7.518281e+02
  1925.58733  -1.086828e+03
  1925.58744  -1.178828e+03
  1925.58756  -1.178828e+03
  1925.58767  -9.958281e+02
  1925.58779  -5.988281e+02
  1925.58790  -2.028281e+02
  1925.58801  2.241719e+02
  1925.58813  4.061719e+02
  1925.58824  4.371719e+02
  1925.58836  3.151719e+02
  1925.58847  1.021719e+02
  1925.58858  -1.418281e+02
  1925.58870  -2.948281e+02
  1925.58881  -3.248281e+02
  1925.58893  -1.418281e+02
  1925.58904  1.021719e+02
  1925.58916  5.281719e+02
  1925.58927  9.861719e+02
  1925.58938  1.229172e+03
  1925.58950  1.290172e+03
  1925.58961  1.107172e+03
  1925.58973  7.421719e+02
  1925.58984  1.931719e+02
  1925.58995  -3.558281e+02
  1925.59007  -8.738281e+02
  1925.59018  -1.178828e+03
  1925.59030  -1.299828e+03
  1925.59041  -1.178828e+03
  1925.59053  -8.128281e+02
  1925.59064  -3.558281e+02
  1925.59075  1.021719e+02
  1925.59087  4.061719e+02
  1925.59098  5.891719e+02
  1925.59110  4.981719e+02
  1925.59121  2.851719e+02
  1925.59132  4.117192e+01
  1925.59144  -2.338281e+02
  1925.59155  -3.248281e+02
  1925.59167  -2.948281e+02
  1925.59178  -5.082808e+01
  1925.59189  2.851719e+02
  1925.59201  7.421719e+02
  1925.59212  1.107172e+03
  1925.59224  1.321172e+03
  1925.59235  1.321172e+03
  1925.59247  1.047172e+03
  1925.59258  5.591719e+02
  1925.59269  1.021719e+02
  1925.59281  -4.768281e+02
  1925.59292  -9.038281e+02
  1925.59304  -1.208828e+03
  1925.59315  -1.238828e+03
  1925.59326  -1.086828e+03
  1925.59338  -7.208281e+02
  1925.59349  -2.338281e+02
  1925.59361  2.241719e+02
  1925.59372  4.981719e+02
  1925.59384  6.501719e+02
  1925.59395  6.501719e+02
  1925.59406  3.151719e+02
  1925.59418  1.017192e+01
  1925.59429  -2.028281e+02
  1925.59441  -3.558281e+02
  1925.59452  -3.558281e+02
  1925.59463  -1.728281e+02
  1925.59475  1.931719e+02
  1925.59486  5.591719e+02
  1925.59498  1.016172e+03
  1925.59509  1.199172e+03
  1925.59521  1.168172e+03
  1925.59532  9.861719e+02
  1925.59543  4.981719e+02
  1925.59555  -1.982808e+01
  1925.59566  -5.378281e+02
  1925.59578  -9.348281e+02
  1925.59589  -1.086828e+03
  1925.59600  -1.086828e+03
  1925.59612  -8.428281e+02
  1925.59623  -4.468281e+02
  1925.59635  4.117192e+01
  1925.59646  4.061719e+02
  1925.59658  6.811719e+02
  1925.59669  7.111719e+02
  1925.59680  5.891719e+02
  1925.59692  2.851719e+02
  1925.59703  1.017192e+01
  1925.59715  -2.338281e+02
  1925.59726  -3.858281e+02
  1925.59737  -3.248281e+02
  1925.59749  -1.418281e+02
  1925.59760  2.241719e+02
  1925.59772  6.201719e+02
  1925.59783  8.941719e+02
  1925.59795  1.047172e+03
  1925.59806  9.861719e+02
  1925.59817  7.421719e+02
  1925.59829  4.371719e+02
  1925.59840  -5.082808e+01
  1925.59852  -4.768281e+02
  1925.59863  -8.128281e+02
  1925.59874  -9.648281e+02
  1925.59886  -9.348281e+02
  1925.59897  -6.298281e+02
  1925.59909  -2.948281e+02
  1925.59920  1.321719e+02
  1925.59932  4.671719e+02
  1925.59943  6.811719e+02
  1925.59954  7.111719e+02
  1925.59966  5.281719e+02
  1925.59977  2.851719e+02
  1925.59989  4.117192e+01
  1925.60000  -1.728281e+02
  1925.60011  -2.948281e+02
  1925.60023  -3.248281e+02
  1925.60034  -8.082808e+01
  1925.60046  1.931719e+02
  1925.60057  4.981719e+02
  1925.60068  7.421719e+02
  1925.60080  8.331719e+02
  1925.60091  7.721719e+02
  1925.60103  5.591719e+02
  1925.60114  2.241719e+02
  1925.60126  -1.418281e+02
  1925.60137  -5.078281e+02
  1925.60148  -7.208281e+02
  1925.60160  -7.518281e+02
  1925.60171  -6.908281e+02
  1925.60183  -3.558281e+02
  1925.60194  -5.082808e+01
  1925.60205  2.541719e+02
  1925.60217  5.281719e+02
  1925.60228  6.811719e+02
  1925.60240  6.501719e+02
  1925.60251  4.671719e+02
  1925.60263  1.931719e+02
  1925.60274  -1.982808e+01
  1925.60285  -2.338281e+02
  1925.60297  -2.948281e+02
  1925.60308  -3.248281e+02
  1925.60320  -1.728281e+02
  1925.60331  7.117192e+01
  1925.60342  2.541719e+02
  1925.60354  4.671719e+02
  1925.60365  5.281719e+02
  1925.60377  4.671719e+02
  1925.60388  2.851719e+02
  1925.60400  4.117192e+01
  1925.60411  -2.028281e+02
  1925.60422  -4.168281e+02
  1925.60434  -5.688281e+02
  1925.60445  -5.688281e+02
  1925.60457  -4.468281e+02
  1925.60468  -2.028281e+02
  1925.60479  1.021719e+02
  1925.60491  4.061719e+02
  1925.60502  6.201719e+02
  1925.60514  6.811719e+02
  1925.60525  6.201719e+02
  1925.60537  4.371719e+02
  1925.60548  1.931719e+02
  1925.60559  -1.982808e+01
  1925.60571  -1.728281e+02
  1925.60582  -2.638281e+02
  1925.60594  -2.948281e+02
  1925.60605  -2.338281e+02
  1925.60616  -1.982808e+01
  1925.60628  1.321719e+02
  1925.60639  2.541719e+02
  1925.60651  2.851719e+02
  1925.60662  2.851719e+02
  1925.60674  1.931719e+02
  1925.60685  1.017192e+01
  1925.60696  -1.418281e+02
  1925.60708  -2.638281e+02
  1925.60719  -3.558281e+02
  1925.60731  -3.558281e+02
  1925.60742  -2.638281e+02
  1925.60753  -1.418281e+02
  1925.60765  1.021719e+02
  1925.60776  3.761719e+02
  1925.60788  5.591719e+02
  1925.60799  6.201719e+02
  1925.60811  5.891719e+02
  1925.60822  4.671719e+02
  1925.60833  2.541719e+02
  1925.60845  7.117192e+01
  1925.60856  -1.418281e+02
  1925.60868  -2.948281e+02
  1925.60879  -3.558281e+02
  1925.60890  -3.558281e+02
  1925.60902  -2.948281e+02
  1925.60913  -1.418281e+02
  1925.60925  -5.082808e+01
  1925.60936  4.117192e+01
  1925.60947  1.321719e+02
  1925.60959  1.021719e+02
  1925.60970  4.117192e+01
  1925.60982  -1.982808e+01
  1925.60993  -1.418281e+02
  1925.61005  -2.338281e+02
  1925.61016  -2.338281e+02
  1925.61027  -2.028281e+02
  1925.61039  1.017192e+01
  1925.61050  1.931719e+02
  1925.61062  4.371719e+02
  1925.61073  5.591719e+02
  1925.61084  6.501719e+02
  1925.61096  6.501719e+02
  1925.61107  5.281719e+02
  1925.61119  3.151719e+02
  1925.61130  1.021719e+02
  1925.61142  -1.418281e+02
  1925.61153  -2.638281e+02
  1925.61164  -3.858281e+02
  1925.61176  -4.168281e+02
  1925.61187  -4.468281e+02
  1925.61199  -2.948281e+02
  1925.61210  -1.418281e+02
  1925.61221  -1.982808e+01
  1925.61233  1.321719e+02
  1925.61244  1.321719e+02
  1925.61256  1.321719e+02
  1925.61267  4.117192e+01
  1925.61279  -1.982808e+01
  1925.61290  -8.082808e+01
  1925.61301  -1.118281e+02
  1925.61313  -5.082808e+01
  1925.61324  7.117192e+01
  1925.61336  2.541719e+02
  1925.61347  4.371719e+02
  1925.61358  5.891719e+02
  1925.61370  6.811719e+02
  1925.61381  6.201719e+02
  1925.61393  4.981719e+02
  1925.61404  2.541719e+02
  1925.61416  1.017192e+01
  1925.61427  -2.028281e+02
  1925.61438  -4.468281e+02
  1925.61450  -5.378281e+02
  1925.61461  -5.688281e+02
  1925.61473  -5.688281e+02
  1925.61484  -4.168281e+02
  1925.61495  -2.338281e+02
  1925.61507  -5.082808e+01
  1925.61518  1.021719e+02
  1925.61530  1.631719e+02
  1925.61541  1.631719e+02
  1925.61553  1.321719e+02
  1925.61564  4.117192e+01
  1925.61575  -5.082808e+01
  1925.61587  -8.082808e+01
  1925.61598  -8.082808e+01
  1925.61610  4.117192e+01
  1925.61621  2.241719e+02
  1925.61632  4.371719e+02
  1925.61644  5.591719e+02
  1925.61655  6.811719e+02
  1925.61667  6.501719e+02
  1925.61678  4.981719e+02
  1925.61689  2.541719e+02
  1925.61701  -5.082808e+01
  1925.61712  -2.948281e+02
  1925.61724  -5.688281e+02
  1925.61735  -6.908281e+02
  1925.61747  -7.518281e+02
  1925.61758  -6.298281e+02
  1925.61769  -4.468281e+02
  1925.61781  -2.028281e+02
  1925.61792  7.117192e+01
  1925.61804  1.321719e+02
  1925.61815  2.541719e+02
  1925.61826  1.931719e+02
  1925.61838  1.321719e+02
  1925.61849  1.017192e+01
  1925.61861  -8.082808e+01
  1925.61872  -1.418281e+02
  1925.61884  -8.082808e+01
  1925.61895  1.021719e+02
  1925.61906  2.851719e+02
  1925.61918  4.981719e+02
  1925.61929  6.811719e+02
  1925.61941  7.111719e+02
  1925.61952  6.811719e+02
  1925.61963  4.371719e+02
  1925.61975  1.631719e+02
  1925.61986  -1.728281e+02
  1925.61998  -4.768281e+02
  1925.62009  -6.908281e+02
  1925.62021  -8.128281e+02
  1925.62032  -7.818281e+02
  1925.62043  -5.988281e+02
  1925.62055  -3.248281e+02
  1925.62066  -5.082808e+01
  1925.62078  1.631719e+02
  1925.62089  2.851719e+02
  1925.62100  2.851719e+02
  1925.62112  2.241719e+02
  1925.62123  7.117192e+01
  1925.62135  1.017192e+01
  1925.62146  -1.118281e+02
  1925.62158  -1.118281e+02
  1925.62169  4.117192e+01
  1925.62180  2.241719e+02
  1925.62192  4.981719e+02
  1925.62203  7.421719e+02
  1925.62215  8.331719e+02
  1925.62226  8.031719e+02
  1925.62237  6.501719e+02
  1925.62249  3.451719e+02
  1925.62260  1.017192e+01
  1925.62272  -3.248281e+02
  1925.62283  -6.298281e+02
  1925.62295  -7.818281e+02
  1925.62306  -8.128281e+02
  1925.62317  -7.518281e+02
  1925.62329  -5.078281e+02
  1925.62340  -2.028281e+02
  1925.62352  7.117192e+01
  1925.62363  2.851719e+02
  1925.62374  3.451719e+02
  1925.62386  3.151719e+02
  1925.62397  2.241719e+02
  1925.62409  4.117192e+01
  1925.62420  -1.118281e+02
  1925.62432  -1.418281e+02
  1925.62443  -1.118281e+02
  1925.62454  7.117192e+01
  1925.62466  3.451719e+02
  1925.62477  6.501719e+02
  1925.62489  8.331719e+02
  1925.62500  8.941719e+02
  1925.62511  7.721719e+02
  1925.62523  5.591719e+02
  1925.62534  1.631719e+02
  1925.62546  -1.728281e+02
  1925.62557  -5.688281e+02
  1925.62568  -8.128281e+02
  1925.62580  -8.428281e+02
  1925.62591  -8.128281e+02
  1925.62603  -5.988281e+02
  1925.62614  -2.948281e+02
  1925.62626  4.117192e+01
  1925.62637  2.241719e+02
  1925.62648  3.451719e+02
  1925.62660  3.761719e+02
  1925.62671  2.541719e+02
  1925.62683  7.117192e+01
  1925.62694  -5.082808e+01
  1925.62705  -1.728281e+02
  1925.62717  -1.728281e+02
  1925.62728  -1.982808e+01
  1925.62740  2.541719e+02
  1925.62751  5.591719e+02
  1925.62763  7.721719e+02
  1925.62774  9.251719e+02
  1925.62785  8.941719e+02
  1925.62797  6.501719e+02
  1925.62808  3.451719e+02
  1925.62820  -8.082808e+01
  1925.62831  -3.858281e+02
  1925.62842  -6.908281e+02
  1925.62854  -8.738281e+02
  1925.62865  -9.038281e+02
  1925.62877  -7.518281e+02
  1925.62888  -4.468281e+02
  1925.62900  -1.418281e+02
  1925.62911  1.321719e+02
  1925.62922  3.451719e+02
  1925.62934  3.451719e+02
  1925.62945  2.851719e+02
  1925.62957  1.321719e+02
  1925.62968  -5.082808e+01
  1925.62979  -2.028281e+02
  1925.62991  -2.638281e+02
  1925.63002  -2.028281e+02
  1925.63014  1.017192e+01
  1925.63025  3.151719e+02
  1925.63037  6.201719e+02
  1925.63048  8.031719e+02
  1925.63059  8.941719e+02
  1925.63071  7.721719e+02
  1925.63082  4.981719e+02
  1925.63094  1.631719e+02
  1925.63105  -2.338281e+02
  1925.63116  -5.688281e+02
  1925.63128  -8.128281e+02
  1925.63139  -9.348281e+02
  1925.63151  -8.128281e+02
  1925.63162  -5.688281e+02
  1925.63174  -2.638281e+02
  1925.63185  7.117192e+01
  1925.63196  3.451719e+02
  1925.63208  4.061719e+02
  1925.63219  3.451719e+02
  1925.63231  1.931719e+02
  1925.63242  -1.982808e+01
  1925.63253  -1.728281e+02
  1925.63265  -2.338281e+02
  1925.63276  -2.948281e+02
  1925.63288  -1.118281e+02
  1925.63299  2.241719e+02
  1925.63311  4.981719e+02
  1925.63322  7.721719e+02
  1925.63333  8.941719e+02
  1925.63345  8.641719e+02
  1925.63356  6.201719e+02
  1925.63368  2.851719e+02
  1925.63379  -1.118281e+02
  1925.63390  -3.858281e+02
  1925.63402  -7.208281e+02
  1925.63413  -8.128281e+02
  1925.63425  -8.128281e+02
  1925.63436  -6.298281e+02
  1925.63447  -3.248281e+02
  1925.63459  1.017192e+01
  1925.63470  2.851719e+02
  1925.63482  4.061719e+02
  1925.63493  4.371719e+02
  1925.63505  2.851719e+02
  1925.63516  7.117192e+01
  1925.63527  -1.118281e+02
  1925.63539  -2.638281e+02
  1925.63550  -2.948281e+02
  1925.63562  -2.338281e+02
  1925.63573  -1.982808e+01
  1925.63584  2.851719e+02
  1925.63596  5.591719e+02
  1925.63607  7.721719e+02
  1925.63619  8.331719e+02
  1925.63630  7.111719e+02
  1925.63642  4.371719e+02
  1925.63653  7.117192e+01
  1925.63664  -2.638281e+02
  1925.63676  -5.688281e+02
  1925.63687  -8.128281e+02
  1925.63699  -8.128281e+02
  1925.63710  -6.908281e+02
  1925.63721  -4.168281e+02
  1925.63733  -5.082808e+01
  1925.63744  2.541719e+02
  1925.63756  4.371719e+02
  1925.63767  4.671719e+02
  1925.63779  3.761719e+02
  1925.63790  1.931719e+02
  1925.63801  -5.082808e+01
  1925.63813  -1.728281e+02
  1925.63824  -2.638281e+02
  1925.63836  -2.338281e+02
  1925.63847  -1.418281e+02
  1925.63858  -1.982808e+01
  1925.63870  2.541719e+02
  1925.63881  5.591719e+02
  1925.63893  7.111719e+02
  1925.63904  7.111719e+02
  1925.63916  6.501719e+02
  1925.63927  3.761719e+02
  1925.63938  4.117192e+01
  1925.63950  -2.638281e+02
  1925.63961  -5.378281e+02
  1925.63973  -7.208281e+02
  1925.63984  -7.208281e+02
  1925.63995  -5.688281e+02
  1925.64007  -2.948281e+02
  1925.64018  7.117192e+01
  1925.64030  3.151719e+02
  1925.64041  4.671719e+02
  1925.64053  4.981719e+02
  1925.64064  4.371719e+02
  1925.64075  2.241719e+02
  1925.64087  1.017192e+01
  1925.64098  -2.028281e+02
  1925.64110  -2.948281e+02
  1925.64121  -3.248281e+02
  1925.64132  -1.418281e+02
  1925.64144  7.117192e+01
  1925.64155  3.151719e+02
  1925.64167  5.281719e+02
  1925.64178  6.501719e+02
  1925.64189  5.891719e+02
  1925.64201  4.671719e+02
  1925.64212  1.631719e+02
  1925.64224  -1.418281e+02
  1925.64235  -3.558281e+02
  1925.64247  -5.688281e+02
  1925.64258  -5.988281e+02
  1925.64269  -5.988281e+02
  1925.64281  -3.858281e+02
  1925.64292  -1.118281e+02
  1925.64304  1.631719e+02
  1925.64315  3.761719e+02
  1925.64326  4.981719e+02
  1925.64338  4.981719e+02
  1925.64349  3.451719e+02
  1925.64361  1.321719e+02
  1925.64372  -5.082808e+01
  1925.64384  -2.638281e+02
  1925.64395  -3.558281e+02
  1925.64406  -3.558281e+02
  1925.64418  -2.338281e+02
  1925.64429  4.117192e+01
  1925.64441  2.541719e+02
  1925.64452  3.451719e+02
  1925.64463  4.671719e+02
  1925.64475  3.761719e+02
  1925.64486  2.541719e+02
  1925.64498  1.017192e+01
  1925.64509  -2.338281e+02
  1925.64521  -3.858281e+02
  1925.64532  -5.078281e+02
  1925.64543  -5.378281e+02
  1925.64555  -3.858281e+02
  1925.64566  -1.118281e+02
  1925.64578  1.321719e+02
  1925.64589  2.541719e+02
  1925.64600  4.061719e+02
  1925.64612  5.591719e+02
  1925.64623  4.981719e+02
  1925.64635  3.761719e+02
  1925.64646  1.631719e+02
  1925.64658  -5.082808e+01
  1925.64669  -2.338281e+02
  1925.64680  -3.248281e+02
  1925.64692  -3.558281e+02
  1925.64703  -2.638281e+02
  1925.64715  -8.082808e+01
  1925.64726  7.117192e+01
  1925.64737  1.931719e+02
  1925.64749  2.851719e+02
  1925.64760  2.241719e+02
  1925.64772  1.321719e+02
  1925.64783  -1.982808e+01
  1925.64795  -1.728281e+02
  1925.64806  -3.248281e+02
  1925.64817  -3.858281e+02
  1925.64829  -3.558281e+02
  1925.64840  -2.338281e+02
  1925.64852  -1.982808e+01
  1925.64863  1.931719e+02
  1925.64874  4.371719e+02
  1925.64886  5.891719e+02
  1925.64897  6.201719e+02
  1925.64909  5.591719e+02
  1925.64920  4.061719e+02
  1925.64932  1.931719e+02
  1925.64943  -5.082808e+01
  1925.64954  -1.728281e+02
  1925.64966  -2.948281e+02
  1925.64977  -3.248281e+02
  1925.64989  -2.948281e+02
  1925.65000  -1.728281e+02
  1925.65011  -1.982808e+01
  1925.65023  7.117192e+01
  1925.65034  1.631719e+02
  1925.65046  1.631719e+02
  1925.65057  1.321719e+02
  1925.65068  4.117192e+01
  1925.65080  -5.082808e+01
  1925.65091  -1.418281e+02
  1925.65103  -2.028281e+02
  1925.65114  -2.028281e+02
  1925.65126  -8.082808e+01
  1925.65137  7.117192e+01
  1925.65148  3.151719e+02
  1925.65160  4.981719e+02
  1925.65171  6.201719e+02
  1925.65183  6.811719e+02
  1925.65194  6.201719e+02
  1925.65205  4.671719e+02
  1925.65217  2.851719e+02
  1925.65228  7.117192e+01
  1925.65240  -1.418281e+02
  1925.65251  -2.638281e+02
  1925.65263  -3.248281e+02
  1925.65274  -3.558281e+02
  1925.65285  -3.248281e+02
  1925.65297  -2.028281e+02
  1925.65308  -5.082808e+01
  1925.65320  1.021719e+02
  1925.65331  1.631719e+02
  1925.65342  1.631719e+02
  1925.65354  1.321719e+02
  1925.65365  7.117192e+01
  1925.65377  1.017192e+01
  1925.65388  -5.082808e+01
  1925.65400  -8.082808e+01
  1925.65411  4.117192e+01
  1925.65422  1.931719e+02
  1925.65434  3.761719e+02
  1925.65445  6.201719e+02
  1925.65457  7.111719e+02
  1925.65468  7.721719e+02
  1925.65479  7.111719e+02
  1925.65491  5.591719e+02
  1925.65502  3.451719e+02
  1925.65514  7.117192e+01
  1925.65525  -1.728281e+02
  1925.65537  -3.858281e+02
  1925.65548  -5.078281e+02
  1925.65559  -5.378281e+02
  1925.65571  -5.078281e+02
  1925.65582  -3.558281e+02
  1925.65594  -2.028281e+02
  1925.65605  1.017192e+01
  1925.65616  1.631719e+02
  1925.65628  2.241719e+02
  1925.65639  2.241719e+02
  1925.65651  1.631719e+02
  1925.65662  7.117192e+01
  1925.65674  1.017192e+01
  1925.65685  -1.982808e+01
  1925.65696  4.117192e+01
  1925.65708  1.631719e+02
  1925.65719  3.151719e+02
  1925.65731  4.981719e+02
  1925.65742  6.811719e+02
  1925.65753  7.721719e+02
  1925.65765  7.721719e+02
  1925.65776  6.501719e+02
  1925.65788  4.061719e+02
  1925.65799  7.117192e+01
[truncated: 17,186,244 more chars]
