# Supplementary material for: Characterizing uncertain sea-level rise projections to support investment decisions
Source: PLoS One. 2018 Feb 7;13(2):e0190641. doi: 10.1371/journal.pone.0190641 (PMC5802450; doi:10.1371/journal.pone.0190641)
Supplement: S1 File — (ZIP) [file pone.0190641.s002.zip › pola_package_2017.12.02/slr_analysis/slr_obs_plot/plot.R]

pdf(file="./slr_time_series.pdf")

jev.data <- read.table('./jevrejava_yearly.txt')
   jev.sl <- jev.data[, 2]
 time1 <- jev.data[,1]
jev.sl=jev.sl-mean(jev.sl[94:193])

church.data <- read.table('./slr_church-white_2011.txt')
   church.sl <- church.data[, 2]
   church.err <- church.data[, 3]
time2 <-church.data[,1]
church.sl=church.sl-mean(church.sl[21:120])

church.sl_high=church.sl+church.err
church.sl_low=church.sl-church.err

hay.data <- read.table('./slr_hay_etal_2015.txt')
   hay.sl <- hay.data[, 2]
   hay.err <- hay.data[, 3]
time3 <-hay.data[,1]
hay.sl=hay.sl-mean(hay.sl[1:100])

hay.sl_high=hay.sl+hay.err
hay.sl_low=hay.sl-hay.err

#plot(time1,jev.sl)


plot(time1,jev.sl, type="l", xlim=c(1800,2020),ylim=c(-200,150),
 col="gray",lwd=1,
 xlab="Year",
 ylab="mean sea-level anomaly with respect to 1901-2000 average" )


polygon(x=c(time3,rev(time3)),
       	y=c(hay.sl_high,rev(hay.sl_low)),
       	density=NA, col="lightblue", border=NA)


polygon(x=c(time2,rev(time2)),
        y=c(church.sl_high,rev(church.sl_low)),
        density=NA, col="pink", border=NA)

lines(time3,hay.sl,col="blue",type="l",lwd=2)
lines(time2, church.sl, col="red",type="l", lwd=2) # paint again so line comes on top


###########
lines(time1,jev.sl,col="gray",lwd=2)

fit.global=lm(jev.sl ~ time1 + I(time1^2))

print(fit.global)

lines(time1,predict(fit.global),col="black",lwd=2)


legend(x="topleft",
       legend=c("Observations from Church and White (2011)",
		"Obserations from Hay et al (2015)",
		"Observations from Jevrejeva et al (2006)",
		"Polynomial Best Fit to Jevrejeva Data"),
       col=c("red","blue","gray","black"),
       lty=c("solid","solid","solid","solid")
       )

dev.off()
