# Supplementary material for: Characterizing uncertain sea-level rise projections to support investment decisions
Source: PLoS One. 2018 Feb 7;13(2):e0190641. doi: 10.1371/journal.pone.0190641 (PMC5802450; doi:10.1371/journal.pone.0190641)
Supplement: S1 File — (ZIP) [file pone.0190641.s002.zip › pola_package_2017.12.02/slr_analysis/slr_obs_plot/slr_church-white_2011.txt]

1880.5 -158.7   24.2 
1881.5 -153.1   24.2 
1882.5 -169.9   23.0 
1883.5 -164.6   22.8 
1884.5 -143.7   22.2 
1885.5 -145.2   21.9 
1886.5 -147.6   20.8 
1887.5 -153.2   20.8 
1888.5 -151.1   20.8 
1889.5 -149.5   20.8 
1890.5 -147.5   20.7 
1891.5 -149.2   20.7 
1892.5 -146.0   20.7 
1893.5 -141.3   20.3 
1894.5 -151.0   21.6 
1895.5 -139.2   21.6 
1896.5 -146.8   21.2 
1897.5 -141.6   20.8 
1898.5 -132.2   19.7 
1899.5 -124.7   19.4 
1900.5 -130.1   18.3 
1901.5 -130.5   17.6 
1902.5 -125.9   17.3 
1903.5 -117.9   17.0 
1904.5 -128.2   16.9 
1905.5 -133.7   15.4 
1906.5 -126.9   14.7 
1907.5 -128.3   14.9 
1908.5 -130.8   14.5 
1909.5 -126.3   14.6 
1910.5 -126.4   14.6 
1911.5 -118.1   14.2 
1912.5 -121.2   14.2 
1913.5 -119.4   14.1 
1914.5 -113.1   13.8 
1915.5 -105.2   13.6 
1916.5 -107.1   13.0 
1917.5 -111.6   12.8 
1918.5 -113.2   12.7 
1919.5 -111.6   12.7 
1920.5 -110.3   13.0 
1921.5 -108.2   13.1 
1922.5 -109.1   13.2 
1923.5 -107.9   13.0 
1924.5 -115.2   13.1 
1925.5 -113.2   13.6 
1926.5 -106.7   13.7 
1927.5 -107.8   12.9 
1928.5 -111.7   12.3 
1929.5 -110.3   12.1 
1930.5 -106.3   12.0 
1931.5 -106.7   12.2 
1932.5 -101.0   11.9 
1933.5  -96.7   11.8 
1934.5 -102.1   11.9 
1935.5  -96.5   11.9 
1936.5 -100.4   11.8 
1937.5  -94.7   11.8 
1938.5  -92.1   11.8 
1939.5  -86.9   12.2 
1940.5  -92.2   11.1 
1941.5  -80.0   10.8 
1942.5  -80.0   10.8 
1943.5  -80.0   10.8 
1944.5  -86.4   10.7 
1945.5  -83.6   10.7 
1946.5  -76.1   10.6 
1947.5  -73.0    9.6 
1948.5  -68.2    9.3 
1949.5  -69.5    8.4 
1950.5  -67.3    7.9 
1951.5  -57.8    7.8 
1952.5  -60.4    7.7 
1953.5  -56.0    7.5 
1954.5  -58.9    7.3 
1955.5  -58.0    7.1 
1956.5  -63.1    7.0 
1957.5  -49.7    6.9 
1958.5  -48.3    6.6 
1959.5  -48.0    6.5 
1960.5  -44.3    6.6 
1961.5  -38.1    6.6 
1962.5  -43.3    6.6 
1963.5  -44.9    6.6 
1964.5  -52.8    6.7 
1965.5  -41.6    6.7 
1966.5  -47.0    6.6 
1967.5  -45.6    6.5 
1968.5  -44.8    6.7 
1969.5  -38.0    7.0 
1970.5  -39.9    7.0 
1971.5  -34.7    6.9 
1972.5  -25.6    6.9 
1973.5  -31.6    6.8 
1974.5  -19.7    6.8 
1975.5  -21.3    6.7 
1976.5  -22.3    6.8 
1977.5  -24.0    6.6 
1978.5  -17.6    6.7 
1979.5  -22.5    6.7 
1980.5  -16.5    6.5 
1981.5   -4.1    6.5 
1982.5   -9.9    6.3 
1983.5   -1.5    6.5 
1984.5   -2.4    6.3 
1985.5  -12.7    6.3 
1986.5  -12.1    6.3 
1987.5  -11.5    6.2 
1988.5   -6.8    6.3 
1989.5   -2.3    6.4 
1990.5    0.0    6.5 
1991.5    2.5    6.5 
1992.5    3.2    6.6 
1993.5    1.4    6.6 
1994.5    6.6    6.6 
1995.5    9.5    6.6 
1996.5   13.6    6.6 
1997.5   20.6    6.6 
1998.5   10.7    6.8 
1999.5   19.2    6.8 
2000.5   20.5    6.8 
2001.5   26.0    6.7 
2002.5   28.4    6.8 
2003.5   37.6    6.9 
2004.5   37.2    6.9 
2005.5   37.3    6.8 
2006.5   41.6    6.8 
2007.5   43.5    7.1 
2008.5   52.2    6.8 
2009.5   58.0    6.9 
2010.5   65.7    7.1 
2011.5   67.3    7.5 
2012.5   76.1    8.3 
2013.5   67.7    8.9 
