# Supplementary material for: Characterizing uncertain sea-level rise projections to support investment decisions
Source: PLoS One. 2018 Feb 7;13(2):e0190641. doi: 10.1371/journal.pone.0190641 (PMC5802450; doi:10.1371/journal.pone.0190641)
Supplement: S1 File — (ZIP) [file pone.0190641.s002.zip › pola_package_2017.12.02/slr_analysis/slr_obs_plot/slr_hay_etal_2015.txt]

1900	-131.15	25.32
1901	-130.50	25.17
1902	-129.77	25.01
1903	-128.85	24.86
1904	-128.10	24.70
1905	-127.56	24.55
1906	-126.47	24.40
1907	-125.09	24.25
1908	-123.99	24.10
1909	-122.61	23.95
1910	-120.36	23.80
1911	-117.66	23.65
1912	-114.87	23.51
1913	-112.17	23.36
1914	-109.82	23.21
1915	-108.14	23.07
1916	-107.57	22.92
1917	-107.41	22.77
1918	-107.14	22.62
1919	-106.40	22.48
1920	-105.43	22.33
1921	-105.53	22.18
1922	-106.36	22.04
1923	-107.11	21.89
1924	-107.49	21.74
1925	-107.73	21.59
1926	-107.50	21.44
1927	-107.05	21.29
1928	-106.49	21.14
1929	-104.77	20.99
1930	-102.73	20.83
1931	-100.28	20.68
1932	-97.81	20.53
1933	-96.02	20.38
1934	-94.56	20.22
1935	-92.19	20.07
1936	-89.20	19.92
1937	-85.68	19.76
1938	-81.97	19.61
1939	-79.65	19.45
1940	-78.38	19.29
1941	-76.87	19.14
1942	-75.28	18.98
1943	-73.53	18.82
1944	-71.79	18.66
1945	-69.03	18.51
1946	-65.38	18.35
1947	-63.15	18.19
1948	-62.05	18.03
1949	-61.10	17.87
1950	-59.51	17.71
1951	-57.38	17.55
1952	-55.45	17.40
1953	-54.15	17.24
1954	-53.56	17.09
1955	-53.31	16.93
1956	-52.84	16.77
1957	-52.43	16.61
1958	-52.15	16.45
1959	-51.87	16.28
1960	-51.57	16.12
1961	-51.41	15.96
1962	-51.46	15.80
1963	-51.70	15.63
1964	-51.81	15.46
1965	-51.88	15.30
1966	-51.43	15.13
1967	-50.36	14.95
1968	-49.38	14.78
1969	-48.95	14.61
1970	-48.86	14.43
1971	-48.60	14.25
1972	-47.80	14.07
1973	-46.69	13.89
1974	-45.12	13.71
1975	-43.53	13.52
1976	-42.08	13.33
1977	-40.84	13.14
1978	-39.48	12.95
1979	-37.96	12.75
1980	-36.43	12.55
1981	-34.98	12.35
1982	-33.50	12.15
1983	-31.66	11.94
1984	-29.37	11.73
1985	-27.18	11.51
1986	-25.29	11.29
1987	-23.52	11.07
1988	-22.12	10.84
1989	-21.08	10.61
1990	-19.76	10.38
1991	-17.66	10.14
1992	-15.65	9.89
1993	-13.84	9.64
1994	-11.85	9.38
1995	-9.72	9.11
1996	-7.76	8.83
1997	-6.14	8.55
1998	-4.33	8.25
1999	-2.18	7.95
2000	0.00	7.63
2001	2.43	7.29
2002	5.23	6.95
2003	8.30	6.58
2004	11.71	6.19
2005	15.32	5.77
2006	19.04	5.32
2007	22.65	4.83
2008	25.64	4.29
2009	28.68	3.67
2010	32.80	2.92
