# Supplementary material for: Characterizing uncertain sea-level rise projections to support investment decisions
Source: PLoS One. 2018 Feb 7;13(2):e0190641. doi: 10.1371/journal.pone.0190641 (PMC5802450; doi:10.1371/journal.pone.0190641)
Supplement: S1 File — (ZIP) [file pone.0190641.s002.zip › pola_package_2017.12.02/slr_analysis/uniform/output/array_uniform.txt]

1 63.1112323606053 3.89235673642239 0.0126073260859645 2024.43599375198 -6.16431921720505 21.7721612690695
2 26.7018830951558 3.31085900488637 0.0108556852068752 2050.84313450847 -8.16735840402544 14.2785066144536
3 56.0829165541795 4.12815778854407 0.0144357956907297 2028.78405024554 -7.01179067604244 26.0636527682452
4 36.0820598937941 3.43747123655307 0.0115436747533494 2050.02727012429 -8.41499961446971 13.267284093366
5 48.3917200512789 3.62297317837288 0.0118808333887461 2056.16786183137 -9.596149364952 34.3480734181629
6 10.766258155387 3.11948980041795 0.0102037669321619 2048.78387259413 -6.86702333390713 39.8360201441577
7 -2.05780997712688 3.02697381851993 0.0100093051098919 2017.29325259058 -4.47591882897541 10.581273696005
8 68.3458190831129 4.10464647384707 0.0139598185667152 2065.12010938185 -14.1167812491767 26.9594463534891
9 33.4553969754366 3.48424817996969 0.0114385789722767 2048.44675215939 -7.88116113748401 31.3462805882344
10 22.7687449809187 3.38717447769668 0.0124038522620934 2064.76665814128 -11.8266696436331 18.7744008096998
11 66.4142426629763 4.30828198572347 0.0152384416657585 2059.58790189703 -13.098677280359 20.3430122922515
12 35.4284784688116 3.50557838636951 0.0118590182735433 2060.50680243829 -10.0917917885818 44.5010543125134
13 37.468209270837 3.10822736116063 0.00957479993434858 2075.96658960427 -13.9784438163042 49.5564986731107
14 22.8879636686628 3.04232165367351 0.00941088335789543 2046.59523668373 -6.50689451489598 30.1378940669809
15 19.6493473684183 3.33814801431424 0.0114254375566532 2041.27818633756 -6.6359513765201 33.258114168271
16 68.3458190831129 4.10464647384707 0.0139598185667152 2065.12010938185 -14.1167812491767 26.9594463534891
17 33.4277230905111 3.50791361888569 0.0117671162408337 2069.58976094285 -14.1687187808566 11.700743307696
18 -16.5451656802859 2.58145004903945 0.00874711072981438 2046.24671230931 -5.56282178498805 27.3525088159876
19 7.5088414327866 2.90407270855493 0.00871756573491459 2028.01765753562 -4.72920804517344 17.9848104948341
20 18.4303860885934 3.51879231949013 0.0118794577408659 2060.60184877971 -9.99733108095825 50.662640600888
21 34.933311504759 3.6429304666809 0.01299330662735 2053.77407308016 -9.74835201399401 15.0142305736546
22 57.8360839374435 3.79239344371519 0.0127543840254009 2065.46181017067 -12.7872871328145 37.0737893743852
23 3.95845888482226 2.8432484235533 0.00925677265292702 2033.33360193181 -5.16652822028846 12.0938420838659
24 54.2024382847918 3.56364480973477 0.0112377277504194 2014.85870418139 -4.85495005035773 30.6620190046561
25 37.6121083369768 3.20022212619058 0.00981066983469678 2038.36851973599 -6.0123489331454 25.9954727161896
26 -0.0289759817918375 2.53368192936707 0.00685816611081929 2068.36874698987 -8.26590778073296 45.4008682303505
27 51.9751019492921 4.16935405451531 0.0154416671564725 2048.68334745802 -10.1103919069283 18.5489407209302
28 41.3770665729117 3.76792654013162 0.0132836959973724 2020.76115908567 -5.93294575577602 10.2857378973737
29 23.8284117904957 3.05186354818952 0.00909663199199026 2070.13402329548 -11.4519002707675 34.1178976472777
30 32.0047539272776 3.6708861495448 0.0129327277471824 2041.66286881734 -7.56183434044942 26.828169482138
31 66.8939819252575 3.58057474889582 0.0110098103158556 2054.37564550759 -9.36165197985247 16.8146667899209
32 0.615271948558978 3.04684770654105 0.01065083463032 2051.44813919161 -6.97287687566131 49.2151332694175
33 11.2823654438016 2.93565347582296 0.0092497838128453 2064.74976858939 -9.47255172999576 31.8040207911693
34 40.026755721364 3.49238062872471 0.0113221033198235 2055.69031287404 -9.38118870602921 21.8729323333293
35 55.6365360544937 3.89614408994827 0.013006581813517 2067.11304125655 -13.4526732936502 48.6482355429353
36 12.028050852535 3.11947454856126 0.0103332018432067 2034.51505925902 -5.81433517858386 11.7950346153885
37 53.9488499808602 4.08179059102506 0.0142660420643203 2044.33658245858 -9.02682312065735 16.9903627664928
38 49.4594658167495 3.76411018125489 0.0122532179304333 2069.07963477424 -14.9064577161334 11.0730011777258
39 66.3845137033888 4.16362024324722 0.0143568459541326 2044.34218722186 -8.62377219367772 48.3651245699156
40 59.3818848466581 3.96311928328431 0.0135479858740437 2013.68050887925 -5.48071566503495 28.8936309626112
41 41.3841350466464 3.34975372723149 0.0105449951920916 2071.84565179539 -13.9229136146605 25.235777291595
42 48.6635880250628 4.01471746510355 0.0140259459973056 2066.11842859513 -13.6300649237819 49.0661073212254
43 33.4553969754366 3.48424817996969 0.0114385789722767 2048.44675215939 -7.88116113748401 31.3462805882344
44 56.6186113815478 3.76224832207796 0.012047438350016 2069.62910411204 -14.5000538649037 29.8152250371471
45 39.2332179040257 3.6115416291748 0.0120232440212755 2037.67170037888 -7.12141903117299 11.0695271809328
46 12.1124651954302 3.76204428081791 0.0140900934365858 2043.13055920368 -7.77646201662719 43.8641106277533
47 26.5164636641436 3.4047200508181 0.0119380690198681 2050.45243297191 -8.25563170714304 24.5424780679139
48 57.8360839374435 3.79239344371519 0.0127543840254009 2065.46181017067 -12.7872871328145 37.0737893743852
49 56.1297559428277 4.00859468586235 0.0136548131341393 2056.34651495353 -10.6258126185276 43.5132587830701
50 49.3943616674782 3.67087603078704 0.0126518438730599 2018.84258055291 -5.56729017756879 13.9450811639643
51 59.4155233365559 3.9280345668732 0.0137244337806372 2066.1619862935 -14.1892433259636 19.7182300275261
52 24.1355594444794 3.12739944656139 0.00968086366515197 2072.82951271906 -13.2676324667409 27.7626420586195
53 -39.1853248062644 2.23000180739259 0.00698957693828159 2021.52312223497 -3.32650788826868 16.4649279257806
54 27.9378857585721 3.26396252841191 0.0107328961862493 2028.27483364521 -5.10566513752565 43.9081617530367
55 66.9977146397545 4.0198766929157 0.0136327395313099 2035.01195029123 -7.27927792817354 35.2569617956746
56 17.9581662149285 3.5137655007252 0.0121384351177853 2053.62404599506 -8.59693326987326 47.3653620841001
57 44.188774022466 3.69746499645813 0.0120389501325901 2038.21125396364 -6.89020141493529 37.9134053132359
58 52.2676910743267 3.9912831620771 0.0141417097171612 2032.47163844993 -7.22751935012639 21.3711122161301
59 24.7869380892115 3.39140743473448 0.012035422762801 2051.07148851012 -8.43614559620619 20.2489942890114
60 16.7776652095338 3.25666478568369 0.0113422044575772 2065.28793591866 -10.6721220165491 43.6842900151682
61 10.2656450462588 3.20400315475882 0.0105526357349477 2037.2322672517 -6.03459542384371 23.9330014005617
62 17.6905700813462 3.05551139613699 0.00901570886341555 2076.52260180772 -13.9109919173643 49.2797722548293
63 64.8180655926622 4.06042368933831 0.0141943237142292 2061.18947170302 -12.7906442712992 20.3464324769895
64 -0.811099266479449 2.88909976848756 0.00948311519214669 2020.28303148923 -4.14405795512721 32.5265378318367
65 55.0600790397283 4.19475636380988 0.0149780999131903 2061.69555815263 -12.8508990257978 44.0583012837387
66 45.7772915889444 3.60426622892049 0.0113575095792035 2032.99387173611 -5.97440757323056 48.6932774571781
67 35.236387714778 3.59463837034593 0.0126181421619235 2048.15350412694 -8.07733026798815 39.1040754929906
68 22.8861720437293 3.26492105306142 0.011071805078849 2039.60796414409 -6.01136544486508 49.8135874318844
69 28.9773896786386 3.01878925759356 0.00888958931894196 2070.33768127719 -10.8981872769073 47.9522179386003
70 30.9602859238374 3.59124447597944 0.0121147765661337 2056.63329345523 -9.88215901656076 25.0630147138812
71 37.468209270837 3.10822736116063 0.00957479993434858 2075.96658960427 -13.9784438163042 49.5564986731107
72 25.9412039467929 3.45987274252882 0.0118147720859922 2032.6939886047 -6.17048145271838 22.8320015524952
73 1.77099307902607 2.58689324431245 0.00797416141177674 2036.66970039182 -4.62504070950672 27.9825696100294
74 13.3662069729855 3.12591186250499 0.00998877919209304 2041.73118780972 -6.26778147183359 25.2874825168639
75 26.9791310575329 3.04435126027153 0.0091439076598944 2066.70644732798 -10.725255459547 18.6757482109782
76 -14.5133487693604 2.80860371730021 0.00947697207068481 2056.95608880091 -7.15322434902191 46.8780002149277
77 18.4821472473961 3.07984782048104 0.00982888185811623 2063.61702865828 -9.85333375632763 26.1565008645233
78 -0.47449809118092 2.70178587245159 0.00731605796625979 2077.87680868362 -12.9577366844751 40.5773516840775
79 13.6344430748437 2.91886668745427 0.00896353646969475 2045.67765830504 -6.24326603487134 22.6534223702133
80 29.7842255470731 3.63656873291252 0.0127713799450708 2033.76462218445 -6.4401606656611 36.7071619798839
81 46.1668792437453 3.45224153274677 0.0111588878740284 2068.55773146404 -13.0860964627936 20.8069196214581
82 68.632332355189 4.01376319231832 0.0128755500288763 2059.60780804348 -11.7572856578045 26.9030702794109
83 12.3705796050471 2.92709476751208 0.00874379480967883 2067.50612734817 -10.5030319048092 19.6268950937223
84 13.3662069729855 3.12591186250499 0.00998877919209304 2041.73118780972 -6.26778147183359 25.2874825168639
85 -15.098508762928 2.5328143723245 0.00794853186168715 2073.46034997841 -10.6991934101097 31.3271371360327
86 22.1045926135021 3.33598928085258 0.0111595560365825 2070.06577852904 -13.6981598543935 10.599714344556
87 42.8551356786777 4.03946727599732 0.0143491125809106 2059.03544497536 -11.3696910301223 50.1154719142882
88 1.77099307902607 2.58689324431245 0.00797416141177674 2036.66970039182 -4.62504070950672 27.9825696100294
89 52.1624114358023 3.90478843380669 0.0138511027010823 2067.9428844871 -13.9499483257532 51.3223395714537
90 67.7821972252517 4.10183346194271 0.0147857930443959 2043.99213141412 -8.70113497134298 38.180507917618
91 26.5532048869142 3.54247905607504 0.0129023122566687 2053.83827290568 -9.39659098861739 21.1230723759771
92 22.5473858215345 3.39645741808758 0.0119726787889286 2024.72480505402 -5.41999779874459 25.0412454551307
93 35.4284784688116 3.50557838636951 0.0118590182735433 2060.50680243829 -10.0917917885818 44.5010543125134
94 5.28640140689438 3.02881135254955 0.00972543748204119 2048.98385794577 -6.81220945902169 31.2069021502695
95 95.6499510057444 4.28573160691984 0.0142259389144467 2048.76908215275 -9.83386185020208 35.7377156557629
96 -2.20076761987233 2.65488487451937 0.00803091848405472 2059.72136602853 -7.45480020763353 27.8604827338858
97 13.8728960695833 3.03139415341867 0.00926561309917918 2071.8079186785 -12.4969717673957 23.0955531765977
98 33.2242395200148 3.65092933029396 0.0123466579586329 2038.26649851818 -7.25294074276462 13.6474370156937
99 59.3818848466581 3.96311928328431 0.0135479858740437 2013.68050887925 -5.48071566503495 28.8936309626112
100 113.876794990588 5.19652619269784 0.0187057290425633 2024.72912870487 -8.58346668304875 19.4722898359956
101 3.18618013665136 3.0747153900839 0.0102053676593153 2060.95614532987 -9.25347135402262 25.7822160103469
102 22.1045926135021 3.33598928085258 0.0111595560365825 2070.06577852904 -13.6981598543935 10.599714344556
103 32.1092190294048 3.46032125285004 0.0112427991283078 2060.76092830091 -9.84055606881157 47.5916733427712
104 40.1376334181727 3.69444799884132 0.0126471353601482 2053.40494682058 -9.02414259966463 47.6120513632238
105 54.0581236818446 3.83073996479357 0.012777447578006 2055.6336066362 -10.0118199689314 38.5497445586292
106 57.2046280538303 3.63552092939682 0.0112386626738695 2038.87279338995 -6.81663319468498 34.5319161194297
107 38.6695118973547 3.71040941613156 0.0126935548943922 2051.88232853147 -9.08183906925842 33.0537211247959
108 45.5535665450538 3.6097267318284 0.0121154835832885 2055.48537249514 -9.87632197560742 15.8326512702526
109 38.6695118973547 3.71040941613156 0.0126935548943922 2051.88232853147 -9.08183906925842 33.0537211247959
110 32.8445326544373 2.97262062194986 0.00867711723417639 2071.52701896685 -11.1305526201613 48.0235629792498
111 13.3662069729855 3.12591186250499 0.00998877919209304 2041.73118780972 -6.26778147183359 25.2874825168639
112 35.6743708787355 3.08632083313562 0.00949671094655778 2038.39795169025 -5.80232616979629 25.2712516759788
113 56.9724433549659 4.01102347942859 0.0138419802242751 2050.25095077185 -9.66465463628992 28.2624144183453
114 31.6249483203632 3.12932069124296 0.00923736028184682 2041.63003461272 -6.41871827887371 10.3231155541708
115 19.8357933525185 3.02576650487131 0.0100797803098673 2076.66781987227 -14.8896604520269 33.7906971966034
116 48.0606328799422 3.53808171177638 0.0109710773551203 2066.28000693209 -12.0068494440056 34.5116945283235
117 25.4628414139232 3.49270255431629 0.0119737444903505 2023.41480664862 -5.15985515434295 47.4969577959095
118 63.7550377046006 3.9691091952165 0.0136145618250301 2025.48760110047 -6.19108652230352 41.7917931854832
119 27.0540461043961 3.1567185449399 0.0101582627701544 2036.17680394626 -5.46880078967661 45.8699591228282
120 77.2314150483654 4.05192892503278 0.0133158173265461 2059.51362414868 -11.8786686542444 28.1320239012593
121 15.7710453234757 3.1744832029281 0.0106803575478321 2034.90856441017 -5.57887941598892 37.6178389966431
122 59.4155233365559 3.9280345668732 0.0137244337806372 2066.1619862935 -14.1892433259636 19.7182300275261
123 59.3818848466581 3.96311928328431 0.0135479858740437 2013.68050887925 -5.48071566503495 28.8936309626112
124 29.3616989159208 3.05543614806033 0.0094609122919112 2014.85206864728 -3.93201001919806 44.5362114900437
125 43.6559523329369 3.60272965418346 0.0114586784232491 2062.83221873455 -11.513878274709 21.7053478882598
126 52.3756680101177 4.02476939716832 0.0136224492626574 2039.1738251585 -8.18922907114029 10.6125646673252
127 21.7921419615496 3.2795527555427 0.0112555012574361 2035.24788806238 -6.15650627063587 17.1014021814112
128 13.1777753255338 2.72941909332488 0.00766693308638714 2027.04804146569 -4.09006937174127 34.3654161965971
129 27.3182766071607 3.26840136403127 0.010537644766382 2060.08576978161 -9.6364603121765 24.4018701903153
130 11.9050779386524 3.12670053651756 0.0106697867079203 2044.88894859748 -6.62701484747231 30.6726340692221
131 45.793677295669 3.56460616065662 0.0111650029498038 2069.06676135981 -13.7507286132313 18.1930694044918
132 44.5662034565566 3.88601725170422 0.0132548572110388 2026.28922034078 -6.31037769839168 26.8467513239373
133 37.6121083369768 3.20022212619058 0.00981066983469678 2038.36851973599 -6.0123489331454 25.9954727161896
134 11.1354711329213 2.63250718206874 0.00727537239740665 2076.70551631134 -12.2195874317549 35.3496427954767
135 32.1092190294048 3.46032125285004 0.0112427991283078 2060.76092830091 -9.84055606881157 47.5916733427712
136 0.735704998746071 2.7116754188464 0.0082487054984141 2054.69884745893 -6.669741878286 33.3604505344771
137 23.3685125566439 3.49618439605556 0.012127032417759 2019.0286764733 -5.25169349042699 18.9727197876629
138 42.8551356786777 4.03946727599732 0.0143491125809106 2059.03544497536 -11.3696910301223 50.1154719142882
139 36.0931021345659 3.26842867883238 0.00992646347594813 2030.98129396164 -5.31425610883161 37.4862028076175
140 66.8939819252575 3.58057474889582 0.0110098103158556 2054.37564550759 -9.36165197985247 16.8146667899209
141 23.9794401503467 3.1039220631092 0.0100194832871747 2018.21479552984 -4.50086457189173 20.4400466462289
142 45.3863943644379 3.59560949351179 0.0123504823027479 2066.28880135948 -12.6451146299951 29.6127401886826
143 49.8344472744103 3.83146433510095 0.0134151938354123 2013.62897678232 -5.11285763699561 46.1821997526603
144 37.6314224144436 3.300169006807 0.0102082140181065 2053.98636943242 -8.60569150885567 13.66186015485
145 18.4303860885934 3.51879231949013 0.0118794577408659 2060.60184877971 -9.99733108095825 50.662640600888
146 56.6186113815478 3.76224832207796 0.012047438350016 2069.62910411204 -14.5000538649037 29.8152250371471
147 56.7925234544992 3.49283543337768 0.0107770519727911 2015.85673067672 -4.82513793744147 27.3416677334335
148 43.3868343087352 3.65587988045494 0.0118181455854692 2048.31054160581 -8.16979305585846 35.4773453622132
149 11.2461297836144 3.11564289499113 0.0104707411004139 2064.96212250716 -10.4819363425486 25.9712686243824
150 25.0103394201933 3.26500998511782 0.0106208830621838 2034.47247227933 -5.92413242906332 21.1501344304646
151 36.2226893595829 3.85720418579994 0.0145235399432406 2059.059932139 -11.636465145275 22.6063574275933
152 -1.14484365650239 2.66473425253744 0.0086998278424199 2035.77009088732 -5.01674921019003 12.10673661302
153 45.8486321458479 3.69061111352039 0.0130830654038748 2043.04017285071 -8.04613097338006 12.8027920380112
154 28.5060384348701 3.46752664797922 0.0117187472244663 2054.10888370383 -8.65260634804145 41.0811289657762
155 42.0228837856316 3.94984568262638 0.0143152749412249 2034.55921391468 -6.97199861519039 50.3906428403401
156 54.6340669282507 3.83596343047989 0.0130031241494867 2063.15544360434 -12.2716749529354 32.8762915413116
157 32.1092190294048 3.46032125285004 0.0112427991283078 2060.76092830091 -9.84055606881157 47.5916733427712
158 28.9773896786386 3.01878925759356 0.00888958931894196 2070.33768127719 -10.8981872769073 47.9522179386003
159 64.5826790563701 3.36590472454461 0.00956952254517539 2024.91647173301 -4.82403682311997 49.027043137116
160 64.8473840074938 4.40974252283314 0.0162438126065245 2051.58351732465 -10.6648898078129 51.3195379996639
161 33.2242395200148 3.65092933029396 0.0123466579586329 2038.26649851818 -7.25294074276462 13.6474370156937
162 36.851851027562 3.70058283027874 0.0129033513240817 2034.99994230736 -6.7119549238123 34.4269660775154
163 32.1092190294048 3.46032125285004 0.0112427991283078 2060.76092830091 -9.84055606881157 47.5916733427712
164 21.4898765198559 3.4342182285575 0.0119776891119648 2023.36202408699 -5.22214834112674 36.6329191476556
165 39.3294702781993 3.04131122039085 0.00874533134128767 2048.22694375622 -6.76685191923752 22.0041014931198
166 53.8979729971289 3.747642225746 0.0131297088655145 2026.75829500379 -6.36215650942177 11.2007615228296
167 56.0104265787936 3.83680724023311 0.0128897429643534 2057.28093764815 -10.3583454131149 41.7219155803664
168 57.6718735305591 4.07457428769209 0.0141833647420032 2060.90576224308 -12.3580997204408 34.9571850622517
169 -0.811099266479449 2.88909976848756 0.00948311519214669 2020.28303148923 -4.14405795512721 32.5265378318367
170 46.3191552505965 3.99814832313448 0.0135541040346523 2059.82312909258 -12.1943864249624 15.6045545927764
171 27.2511899276295 3.59288194492789 0.0127157409532758 2060.50344907097 -11.0488977376372 22.0776217240642
172 52.2676910743267 3.9912831620771 0.0141417097171612 2032.47163844993 -7.22751935012639 21.3711122161301
173 86.2345054583443 4.19739561055754 0.0133653928664681 2024.88451402448 -6.58809394575655 29.121747026328
174 11.6227189841976 2.77567663451023 0.00833717078024859 2033.29225584329 -4.40706232097 48.6124097470238
175 -1.14484365650239 2.66473425253744 0.0086998278424199 2035.77009088732 -5.01674921019003 12.10673661302
176 32.8445326544373 2.97262062194986 0.00867711723417639 2071.52701896685 -11.1305526201613 48.0235629792498
177 54.6718323041451 3.14464503001211 0.0083369230895831 2050.25507497415 -7.42400617804378 10.1858723817201
178 54.9776438030316 3.73805587850356 0.0124513903199521 2058.2163572954 -10.8304701605812 18.389936833442
179 35.2326347080866 3.65268288367481 0.0116380405980766 2069.13142260048 -14.3798567447811 12.1592841121363
180 60.306111620019 3.78479057788202 0.0127226457403791 2065.79894492426 -12.4842656869441 50.7406362238056
181 38.4518707124227 3.84485258515416 0.0139639507007127 2057.11703874543 -10.7047713920474 34.3517771368101
182 67.9353473104106 4.55608103446142 0.0171641418190999 2052.10286112456 -11.9559721066616 16.8315532514198
183 32.6149986712463 3.06021152380981 0.00862982217855622 2014.65397674101 -3.87198743177578 42.8750359628826
184 59.4155233365559 3.9280345668732 0.0137244337806372 2066.1619862935 -14.1892433259636 19.7182300275261
185 41.2886970119748 3.46721688389148 0.0103510489232166 2053.41205375781 -8.93181708874181 11.3448556148855
186 19.5144543308937 3.00147773033033 0.0092137290934936 2047.19399838895 -6.39439003774896 34.3526893272045
187 45.3863943644379 3.59560949351179 0.0123504823027479 2066.28880135948 -12.6451146299951 29.6127401886826
188 24.0680674646434 3.11474976692763 0.00901436887642339 2071.32093245815 -11.7567245126702 44.6151575591307
189 60.3446642973539 4.1277452384924 0.0145319238627417 2021.30592603795 -6.27215703483671 32.5419403776069
190 11.6627618064877 3.22988829870068 0.0109195094278772 2051.93098125444 -7.67345222178847 39.3056847151854
191 30.9602859238374 3.59124447597944 0.0121147765661337 2056.63329345523 -9.88215901656076 25.0630147138812
192 20.3128196369824 3.1390906124533 0.00978482376094357 2046.13076811144 -6.95782885653898 15.4177904668866
193 22.8861720437293 3.26492105306142 0.011071805078849 2039.60796414409 -6.01136544486508 49.8135874318844
194 65.5664368668359 3.97911878292401 0.0130010481997558 2014.57715825643 -5.25945294415578 50.0426377441442
195 43.4742519354263 3.76613886228909 0.013098039661836 2022.75819682376 -5.95830280566588 18.5485430115753
196 28.1341548761181 3.73832419189375 0.0135951316255117 2051.15448204614 -8.96551375975832 41.9492825505326
197 42.7033915491167 3.7470410317108 0.0123685172478665 2035.27162836632 -6.83747892966494 28.599660507614
198 87.0387717912496 4.65860705711607 0.0160823701524974 2018.97703842516 -7.05147499451414 19.9718053746273
199 70.1843588220011 3.88025387231497 0.0126283324873235 2059.40001537418 -10.8267681067809 46.9597619499951
200 22.1045926135021 3.33598928085258 0.0111595560365825 2070.06577852904 -13.6981598543935 10.599714344556
201 16.9411502854583 2.65432170317445 0.00769730837659104 2024.44874306279 -4.14293319685385 12.4673652256633
202 37.6121083369768 3.20022212619058 0.00981066983469678 2038.36851973599 -6.0123489331454 25.9954727161896
203 13.0163599555356 2.97496128064144 0.00965793430630134 2063.29199478496 -9.64731884654611 18.6941851231127
204 45.3894386424897 3.65128435447037 0.0118820531705533 2021.05550477933 -5.18855221802369 48.2008143993921
205 39.9605019352309 3.94341477730529 0.0137236053950491 2055.01920078765 -10.8930688444525 11.4066573132524
206 59.4155233365559 3.9280345668732 0.0137244337806372 2066.1619862935 -14.1892433259636 19.7182300275261
207 32.8445326544373 2.97262062194986 0.00867711723417639 2071.52701896685 -11.1305526201613 48.0235629792498
208 36.0931021345659 3.26842867883238 0.00992646347594813 2030.98129396164 -5.31425610883161 37.4862028076175
209 68.1509868430619 4.52592566480205 0.016797573461767 2051.31467495649 -10.9269851911813 51.6298137037187
210 61.1263899051196 3.77707868146467 0.0123996949745957 2054.29406330059 -9.60341355297714 35.4924769977114
211 30.9584313008385 3.24857744127255 0.0102538307661213 2073.95237604086 -14.9964769231156 14.2150324978101
212 -19.0018660835266 2.55107696035281 0.00794820011917901 2018.9916562736 -3.55722750304267 28.9385486854052
213 78.0097617591242 4.11549541247201 0.0141968256680947 2059.00380151486 -11.7036449466832 42.4798302245123
214 27.9378857585721 3.26396252841191 0.0107328961862493 2028.27483364521 -5.10566513752565 43.9081617530367
215 33.080370264172 3.38355791468987 0.0114033555151233 2030.42389407288 -5.64284946070984 34.694472677825
216 14.7567650934059 3.06272322564617 0.00988846704266167 2075.12092586607 -14.5136058307253 22.3172900840872
217 31.0968079336274 3.39115372260393 0.0111033672542583 2051.53856230527 -8.01429353654385 37.3374499551238
218 24.953506066379 3.24708779138829 0.0104435536811089 2064.54272219958 -10.1724617858417 45.4806943967092
219 42.0102105279966 3.49139082033371 0.0110555224181532 2065.22597824712 -11.2515834020451 44.1093509179383
220 24.0680674646434 3.11474976692763 0.00901436887642339 2071.32093245815 -11.7567245126702 44.6151575591307
221 39.3229793612105 3.76262319237522 0.0139218344468672 2060.45982624358 -11.4631249662489 31.598674966
222 41.2886970119748 3.46721688389148 0.0103510489232166 2053.41205375781 -8.93181708874181 11.3448556148855
223 47.3598696100116 3.61576000441536 0.011708101227818 2020.5836782651 -5.33603346906602 29.1310392509856
224 42.7033915491167 3.7470410317108 0.0123685172478665 2035.27162836632 -6.83747892966494 28.599660507614
225 48.8797278943179 3.85844249239631 0.0135467266361961 2059.06927832915 -11.5509145054966 18.7214503336384
226 31.6249483203632 3.12932069124296 0.00923736028184682 2041.63003461272 -6.41871827887371 10.3231155541708
227 18.2697305946866 3.09715105725826 0.00999219761589772 2072.59806290292 -13.3072853181511 23.0088519089788
228 55.7916069149059 3.83289900729879 0.0132972221972149 2056.10930071166 -10.2860419289209 35.5466606986093
229 80.5727412170134 4.32251706742401 0.0147514821999596 2050.06405175244 -10.7179438904859 12.1025764665759
230 55.1287369175404 3.80506583505184 0.0129744141334386 2059.64741479559 -11.4500550646335 19.6676911551808
231 32.8445326544373 2.97262062194986 0.00867711723417639 2071.52701896685 -11.1305526201613 48.0235629792498
232 29.8383284909723 3.05930127663307 0.0103262342480809 2036.84452321078 -5.55804683594033 35.4536568576937
233 47.8813419667645 3.9606708980088 0.0138171402300962 2066.47477330058 -13.5187788610347 50.6206575801
234 11.9196747170069 3.28104833301207 0.0111247818645646 2027.16987491818 -5.01634664600715 49.5369781623497
235 16.6306929029268 3.30098904954662 0.0112971211082076 2019.00322605087 -4.60048854351044 45.5917189844232
236 49.5994721715057 3.65660636324657 0.012589291380107 2050.76116353739 -9.06750175403431 17.3838730981718
237 33.4277230905111 3.50791361888569 0.0117671162408337 2069.58976094285 -14.1687187808566 11.700743307696
238 19.108969674982 3.28298375369013 0.0112122153015378 2033.03027978935 -5.95100002596155 17.2168480088081
239 7.51823264149212 2.56531155018402 0.00709322517541975 2039.25155055895 -4.50042378855869 38.46454440414
240 49.1601386950504 3.62184869106349 0.0120767211965646 2070.27590662171 -14.9004812329076 13.4799988911693
241 11.4313085505186 3.02849141838536 0.0101650217438196 2069.4329677755 -10.9748042630963 46.6691158726985
242 23.464962732545 3.5105765125104 0.0119904747341588 2015.97359753912 -5.01262610545382 23.3904156547187
243 26.2070148194147 2.9279274999436 0.00843163791259755 2070.81824544072 -10.8231417345814 42.7212600537812
244 52.1624114358023 3.90478843380669 0.0138511027010823 2067.9428844871 -13.9499483257532 51.3223395714537
245 42.7309441910894 3.58186326721337 0.011979782401491 2056.42126841517 -9.88190456759185 20.9877627549931
246 -3.91525640294721 2.80885629628417 0.00946806886767129 2040.30244186125 -5.27849349658936 39.6233943985829
247 65.2984152127335 3.95744306894035 0.0134423474395907 2037.96256182552 -7.4230512813665 40.0875319890977
248 23.464962732545 3.5105765125104 0.0119904747341588 2015.97359753912 -5.01262610545382 23.3904156547187
249 13.6344430748437 2.91886668745427 0.00896353646969475 2045.67765830504 -6.24326603487134 22.6534223702133
250 21.3739675103121 3.69430189501056 0.0130081209539419 2068.67907185899 -13.444431880489 49.8014481163159
251 33.4870764495354 3.75412603571703 0.0124829574769381 2024.49581455765 -5.63422909239307 47.3717936751073
252 79.6798159747222 3.95888580653052 0.0122675510499278 2023.97504038527 -6.25015194294974 16.407929793788
253 40.3124172392177 3.34059208680107 0.010142347149315 2061.06043988816 -10.2797271311283 12.8814638888304
254 41.5416975608637 3.69212335001329 0.0123261941195595 2049.54043658311 -8.20157032925636 51.5089909866613
255 62.6233453860708 3.70577143329161 0.0119865927418055 2059.45974371862 -10.530625351239 37.1583161727827
256 77.2314150483654 4.05192892503278 0.0133158173265461 2059.51362414868 -11.8786686542444 28.1320239012593
257 22.3496926649506 2.95739481835097 0.00900531591053875 2015.45606502215 -3.83464739192277 41.7847661716128
258 11.9196747170069 3.28104833301207 0.0111247818645646 2027.16987491818 -5.01634664600715 49.5369781623497
259 5.28640140689438 3.02881135254955 0.00972543748204119 2048.98385794577 -6.81220945902169 31.2069021502695
260 60.3446642973539 4.1277452384924 0.0145319238627417 2021.30592603795 -6.27215703483671 32.5419403776069
261 19.6493473684183 3.33814801431424 0.0114254375566532 2041.27818633756 -6.6359513765201 33.258114168271
262 21.8344022506787 3.70134256886757 0.0132460315617294 2013.76758078067 -4.9299978162162 48.327664629891
263 -16.1758523810391 2.38664956723387 0.00739714947793862 2046.55081892177 -4.71215928904712 44.5016675415432
264 37.1919441792755 3.02409281294659 0.00878311313029905 2035.09239038848 -5.06721533369273 42.0167290141716
265 32.0047539272776 3.6708861495448 0.0129327277471824 2041.66286881734 -7.56183434044942 26.828169482138
266 55.7916069149059 3.83289900729879 0.0132972221972149 2056.10930071166 -10.2860419289209 35.5466606986093
267 24.5151483050025 3.59914874819788 0.0125497080607834 2059.87313135178 -10.230793626979 47.2728856570493
268 26.8203769153888 3.11515457676459 0.00947180748019131 2066.90122428536 -11.0212447796948 20.6058469627313
269 67.9842417598387 3.63484996865971 0.0107460137623048 2055.02645271621 -9.30161238415167 28.9773998377901
270 23.6684360175842 3.36238443794562 0.0110795947050418 2075.12944753072 -14.9857473070733 49.9554678019828
271 44.520042047479 4.16201538885247 0.015251819048033 2044.50334011693 -8.81351349875331 46.0451664447885
272 64.5826790563701 3.36590472454461 0.00956952254517539 2024.91647173301 -4.82403682311997 49.027043137116
273 52.7069900874489 4.23822352078973 0.0154461630637362 2062.61223643296 -13.4587991028093 41.108025224046
274 80.4096239296173 4.26785300952529 0.0144135426901408 2056.5390591647 -11.5140795335174 38.7982045565028
275 9.86333656093025 3.14955449978741 0.0102817367075768 2061.77256390126 -9.10035284236073 47.2698395405471
276 -11.4392346265335 2.30847709500117 0.00602665083282329 2014.45966034918 -2.7257615677081 44.693015687238
277 77.0745151118899 4.19935777145218 0.0144163328085801 2065.31977000018 -14.4971715961583 29.6179277504645
278 27.2511899276295 3.59288194492789 0.0127157409532758 2060.50344907097 -11.0488977376372 22.0776217240642
279 52.1624114358023 3.90478843380669 0.0138511027010823 2067.9428844871 -13.9499483257532 51.3223395714537
280 11.2823654438016 2.93565347582296 0.0092497838128453 2064.74976858939 -9.47255172999576 31.8040207911693
281 -9.70919445567294 2.56528325580023 0.00807216637744444 2064.05359882326 -8.06094069033861 29.7294154072598
282 66.9977146397545 4.0198766929157 0.0136327395313099 2035.01195029123 -7.27927792817354 35.2569617956746
283 21.2970671522971 2.74435501282833 0.0068394040985493 2076.67743878369 -13.0700151179917 22.9566255640875
284 64.8473840074938 4.40974252283314 0.0162438126065245 2051.58351732465 -10.6648898078129 51.3195379996639
285 33.080370264172 3.38355791468987 0.0114033555151233 2030.42389407288 -5.64284946070984 34.694472677825
286 -16.1758523810391 2.38664956723387 0.00739714947793862 2046.55081892177 -4.71215928904712 44.5016675415432
287 27.3369793483259 3.59598949518215 0.012619103981499 2070.07277518418 -13.8453913480043 43.673821039128
288 16.7776652095338 3.25666478568369 0.0113422044575772 2065.28793591866 -10.6721220165491 43.6842900151682
289 40.026755721364 3.49238062872471 0.0113221033198235 2055.69031287404 -9.38118870602921 21.8729323333293
290 74.6397710614895 4.05730631114063 0.013105969645184 2032.47188901948 -7.16215824708343 24.3101773773884
291 49.4128815429677 3.86341473916498 0.0130631143406699 2031.794366149 -6.53297742595896 42.6478995019103
292 -6.9889440328959 3.09450611046729 0.0109247218142367 2050.15327461064 -7.31297521619126 30.1355738170838
293 66.6489967318699 3.87258570263064 0.0124712130137869 2061.32452640822 -11.4847429073416 40.3561607493487
294 66.4142426629763 4.30828198572347 0.0152384416657585 2059.58790189703 -13.098677280359 20.3430122922515
295 19.6493473684183 3.33814801431424 0.0114254375566532 2041.27818633756 -6.6359513765201 33.258114168271
296 13.6344430748437 2.91886668745427 0.00896353646969475 2045.67765830504 -6.24326603487134 22.6534223702133
297 67.3003928868627 4.40839204729064 0.0159819395597463 2054.23946147808 -12.0330539392307 14.85930497256
298 44.6570632142817 4.15884353667801 0.0144679777067622 2036.15026553976 -7.85246633226052 27.356689607765
299 17.2312593651677 3.05411528424839 0.00996353961114658 2055.15052063484 -7.79789414722472 33.3956447441048
300 22.790232938617 3.43221348814381 0.0118726824711161 2057.71520979283 -9.31185751454905 42.0783306473561
301 26.8203769153888 3.11515457676459 0.00947180748019131 2066.90122428536 -11.0212447796948 20.6058469627313
302 49.6930543774826 3.00052109008555 0.00807061433561705 2018.82472133916 -3.88453003019094 47.6750931592122
303 -6.9889440328959 3.09450611046729 0.0109247218142367 2050.15327461064 -7.31297521619126 30.1355738170838
304 53.6826510038524 3.74072706551131 0.0125200652524158 2059.59402825194 -11.2395305861719 17.5850601937022
305 54.9776438030316 3.73805587850356 0.0124513903199521 2058.2163572954 -10.8304701605812 18.389936833442
306 18.2697305946866 3.09715105725826 0.00999219761589772 2072.59806290292 -13.3072853181511 23.0088519089788
307 13.3662069729855 3.12591186250499 0.00998877919209304 2041.73118780972 -6.26778147183359 25.2874825168639
308 32.1693303601059 2.8835921951879 0.00760138044756227 2069.02310790541 -10.5865627271123 19.7111757593718
309 42.7309441910894 3.58186326721337 0.011979782401491 2056.42126841517 -9.88190456759185 20.9877627549931
310 36.0820598937941 3.43747123655307 0.0115436747533494 2050.02727012429 -8.41499961446971 13.267284093366
311 23.2922658775915 3.33847802109588 0.0115827656206032 2040.99961303524 -6.67092852294445 30.6060096822984
312 60.9753513893704 3.78589278739208 0.0123958545147927 2066.51148638059 -13.3997144154273 26.5404252574013
313 44.9511287872407 3.4563636791274 0.0109010909286941 2045.60580048407 -7.03247897094116 48.1388129196289
314 41.3770665729117 3.76792654013162 0.0132836959973724 2020.76115908567 -5.93294575577602 10.2857378973737
315 38.1124684643899 3.85272801329414 0.0135527673523506 2036.41741413902 -7.13041465263814 37.6141848020301
316 29.7842255470731 3.63656873291252 0.0127713799450708 2033.76462218445 -6.4401606656611 36.7071619798839
317 53.9488499808602 4.08179059102506 0.0142660420643203 2044.33658245858 -9.02682312065735 16.9903627664928
318 48.6894611636485 3.8853533380663 0.013020482073411 2053.42425377178 -9.58936542505398 43.4632434522552
319 27.1883580208512 3.46461655321855 0.011982679117504 2015.0495560742 -4.67334207845852 42.9240682562066
320 15.7710453234757 3.1744832029281 0.0106803575478321 2034.90856441017 -5.57887941598892 37.6178389966431
321 5.28640140689438 3.02881135254955 0.00972543748204119 2048.98385794577 -6.81220945902169 31.2069021502695
322 60.079756607958 4.02983683162724 0.0135270537052839 2064.90197207779 -13.2380662695505 43.864682499149
323 81.9243649559378 4.51535367434841 0.0159495947837665 2017.57543888525 -6.36495266575366 51.3137767573223
324 53.6826510038524 3.74072706551131 0.0125200652524158 2059.59402825194 -11.2395305861719 17.5850601937022
325 29.1550938997332 3.41575516196849 0.0114660895262308 2030.35126587283 -6.0319333197549 10.8944944410148
326 55.6365360544937 3.89614408994827 0.013006581813517 2067.11304125655 -13.4526732936502 48.6482355429353
327 54.6340669282507 3.83596343047989 0.0130031241494867 2063.15544360434 -12.2716749529354 32.8762915413116
328 36.8541306048533 3.17181391868708 0.00958343103942773 2033.30129097658 -5.67351210396737 13.5162210128848
329 60.1028163259766 3.65785475543361 0.0120473440808406 2043.20796080329 -7.75711437221617 19.2124158936904
330 62.0985795589501 3.93586067193857 0.0131805203020713 2057.69929769426 -11.0462746210396 29.1289512179273
331 26.7716834413783 3.50119579711563 0.0116611646844455 2057.93383814441 -9.6468492387794 35.2707427752727
332 41.8869832299075 3.61254585848268 0.0121002035981217 2034.43352736486 -6.29434352507815 42.9382714204183
333 54.0581236818446 3.83073996479357 0.012777447578006 2055.6336066362 -10.0118199689314 38.5497445586292
334 83.2267739919049 4.52833550941412 0.0161384976864769 2038.34036582732 -8.94291676580906 27.2968566793863
335 36.4604774572243 3.68700080585778 0.0125694012408473 2051.81656929804 -9.46915547596291 10.4850135822444
336 37.7093820975358 3.69648716840964 0.0125824948860898 2061.78118119761 -11.4942179387435 28.4967442764845
337 23.3685125566439 3.49618439605556 0.012127032417759 2019.0286764733 -5.25169349042699 18.9727197876629
338 24.3785519359662 3.51448389230916 0.0118548096761579 2015.33365502348 -5.06938104284927 14.7099405136487
339 2.20394600443515 2.89625811949318 0.00930412711014013 2077.73596118437 -14.7342388494872 34.1543377446838
340 25.9412039467929 3.45987274252882 0.0118147720859922 2032.6939886047 -6.17048145271838 22.8320015524952
341 -14.5133487693604 2.80860371730021 0.00947697207068481 2056.95608880091 -7.15322434902191 46.8780002149277
342 21.4898765198559 3.4342182285575 0.0119776891119648 2023.36202408699 -5.22214834112674 36.6329191476556
343 34.9081095146304 3.54760448877493 0.0111159776455343 2046.31813820242 -7.98233588924631 12.9584224842723
344 41.3770665729117 3.76792654013162 0.0132836959973724 2020.76115908567 -5.93294575577602 10.2857378973737
345 68.632332355189 4.01376319231832 0.0128755500288763 2059.60780804348 -11.7572856578045 26.9030702794109
346 32.11112509444 3.43418859282533 0.0109707579097446 2014.19117910205 -4.73705749958754 22.5094524131613
347 27.2511899276295 3.59288194492789 0.0127157409532758 2060.50344907097 -11.0488977376372 22.0776217240642
348 21.3739675103121 3.69430189501056 0.0130081209539419 2068.67907185899 -13.444431880489 49.8014481163159
349 82.8628259832498 4.55038880751595 0.0155942222731482 2026.45711503201 -7.54493945045397 21.7972003869771
350 19.108969674982 3.28298375369013 0.0112122153015378 2033.03027978935 -5.95100002596155 17.2168480088081
351 -18.2031812843889 2.69590230381059 0.0087999580818046 2062.42393116141 -7.73045355221257 47.7498485876531
352 35.6743708787355 3.08632083313562 0.00949671094655778 2038.39795169025 -5.80232616979629 25.2712516759788
353 36.0820598937941 3.43747123655307 0.0115436747533494 2050.02727012429 -8.41499961446971 13.267284093366
354 113.876794990588 5.19652619269784 0.0187057290425633 2024.72912870487 -8.58346668304875 19.4722898359956
355 12.028050852535 3.11947454856126 0.0103332018432067 2034.51505925902 -5.81433517858386 11.7950346153885
356 -0.057025161633075 2.62162064575423 0.00784863157026228 2054.43793027475 -6.49546580156311 27.4345250747039
357 21.8344022506787 3.70134256886757 0.0132460315617294 2013.76758078067 -4.9299978162162 48.327664629891
358 48.7757704742372 3.94972101126801 0.0131131393846923 2022.21681560646 -6.19728694204241 15.209875374827
359 11.4313085505186 3.02849141838536 0.0101650217438196 2069.4329677755 -10.9748042630963 46.6691158726985
360 51.3547010852758 3.37670915242408 0.0102576731952024 2047.31249693735 -7.57026697741821 18.8223016071543
361 -0.0289759817918375 2.53368192936707 0.00685816611081929 2068.36874698987 -8.26590778073296 45.4008682303505
362 38.8724117986183 3.58253055336553 0.0115970497627663 2061.41430175444 -11.0885216598399 20.8516927302041
363 22.790232938617 3.43221348814381 0.0118726824711161 2057.71520979283 -9.31185751454905 42.0783306473561
364 26.3841057237257 3.7374085112169 0.0133252865909044 2057.83395453845 -10.6758877728134 27.518117359903
365 51.4212085957081 4.1241385497603 0.0148100696207852 2036.83673696732 -7.7912961691618 35.8087087198872
366 33.9413638450562 3.41233601365542 0.0111856193106978 2063.13558922126 -10.6806345493533 34.7461325840188
367 22.5473858215345 3.39645741808758 0.0119726787889286 2024.72480505402 -5.41999779874459 25.0412454551307
368 21.4898765198559 3.4342182285575 0.0119776891119648 2023.36202408699 -5.22214834112674 36.6329191476556
369 60.9753513893704 3.78589278739208 0.0123958545147927 2066.51148638059 -13.3997144154273 26.5404252574013
370 30.1618790998574 3.33763195209344 0.0108703285588084 2030.24299832014 -5.51420058822259 33.8976582723411
371 17.190378404221 3.06914831791779 0.00954540578443685 2075.32762609608 -14.5339274290018 22.7825050896848
372 25.8774942189654 3.09243949671858 0.0100773254881277 2054.46024430916 -8.24582748813555 12.3341192007246
373 30.9584313008385 3.24857744127255 0.0102538307661213 2073.95237604086 -14.9964769231156 14.2150324978101
374 -12.4051489028901 2.45448388482938 0.00759454746277947 2082.3813421072 -14.7847023536451 44.1992458768296
375 59.8311029333224 4.1172468843432 0.0142670008813834 2064.59758493188 -14.469992343802 10.7346203212899
376 -14.5133487693604 2.80860371730021 0.00947697207068481 2056.95608880091 -7.15322434902191 46.8780002149277
377 37.468209270837 3.10822736116063 0.00957479993434858 2075.96658960427 -13.9784438163042 49.5564986731107
378 57.5393027837812 3.92564288506275 0.0132476776067754 2043.21693839179 -8.25980549911037 26.8791293113364
379 64.1880354937424 3.93846786034473 0.0142553953177732 2042.39990462782 -8.28808333957568 27.6444787009565
380 30.9584313008385 3.24857744127255 0.0102538307661213 2073.95237604086 -14.9964769231156 14.2150324978101
381 12.5729711473241 3.04893270100372 0.0100459350852315 2062.82520579197 -9.56436628242955 27.6982154856813
382 32.2538873428124 3.2355058046012 0.00922269529193983 2045.88327854965 -6.6112007224001 37.7110957907637
383 28.5060384348701 3.46752664797922 0.0117187472244663 2054.10888370383 -8.65260634804145 41.0811289657762
384 67.3046192610376 3.78482346821759 0.0118983139403521 2059.90437637107 -11.1777707794681 23.1095053724461
385 36.0820598937941 3.43747123655307 0.0115436747533494 2050.02727012429 -8.41499961446971 13.267284093366
386 17.7829060460574 3.62624398163 0.0134962248728997 2046.25456855143 -8.15900157671422 29.3858922415831
387 5.75755753811802 2.8063297997692 0.00830437891297156 2069.27394654509 -9.9152338784188 40.7511293318352
388 56.6186113815478 3.76224832207796 0.012047438350016 2069.62910411204 -14.5000538649037 29.8152250371471
389 9.53791603034229 2.91624213539862 0.00932308655219315 2060.6421954704 -8.05101215140894 47.4741261263669
390 -6.39337877321523 2.80393871174284 0.00924184085704937 2075.37255289219 -13.5205474542454 19.5036625612487
391 45.793677295669 3.56460616065662 0.0111650029498038 2069.06676135981 -13.7507286132313 18.1930694044918
392 11.4313085505186 3.02849141838536 0.0101650217438196 2069.4329677755 -10.9748042630963 46.6691158726985
393 58.7015188730074 4.08933365514342 0.014120898978663 2066.61997804092 -14.4776000850834 35.8137687930862
394 27.3369793483259 3.59598949518215 0.012619103981499 2070.07277518418 -13.8453913480043 43.673821039128
395 47.619653325268 3.16413610064073 0.00913588990956778 2051.17145108734 -7.52052538795397 20.4572096041096
396 21.2970671522971 2.74435501282833 0.0068394040985493 2076.67743878369 -13.0700151179917 22.9566255640875
397 23.9794401503467 3.1039220631092 0.0100194832871747 2018.21479552984 -4.50086457189173 20.4400466462289
398 30.1618790998574 3.33763195209344 0.0108703285588084 2030.24299832014 -5.51420058822259 33.8976582723411
399 23.9794401503467 3.1039220631092 0.0100194832871747 2018.21479552984 -4.50086457189173 20.4400466462289
400 0.735704998746071 2.7116754188464 0.0082487054984141 2054.69884745893 -6.669741878286 33.3604505344771
401 15.5238365901245 3.28628308881857 0.0110243439458472 2015.2433850863 -4.32625747984275 47.9392524229268
402 23.8284117904957 3.05186354818952 0.00909663199199026 2070.13402329548 -11.4519002707675 34.1178976472777
403 48.7966276223898 3.39734177834044 0.0105062516689608 2058.88434642158 -9.99054200714454 10.9152766254826
404 22.7716051078265 3.06141692877522 0.00926533819645757 2060.71368844039 -9.12247645668685 20.0228785372663
405 9.8011502748235 3.16658934167537 0.0106303881094851 2023.00738695124 -4.69723653281108 37.9234466523062
406 -6.39337877321523 2.80393871174284 0.00924184085704937 2075.37255289219 -13.5205474542454 19.5036625612487
407 26.3565760980884 3.09529754366404 0.00957208686303289 2019.75806268072 -4.21026103198528 46.3525300716802
408 11.2823654438016 2.93565347582296 0.0092497838128453 2064.74976858939 -9.47255172999576 31.8040207911693
409 58.8607853943652 3.74909642922387 0.0123449726868294 2043.44557930925 -7.45765425730497 49.4371136458638
410 55.0600790397283 4.19475636380988 0.0149780999131903 2061.69555815263 -12.8508990257978 44.0583012837387
411 32.5996064667652 3.50485703268149 0.0117289640382032 2053.64209421352 -9.16925210971385 16.9042973314953
412 52.7069900874489 4.23822352078973 0.0154461630637362 2062.61223643296 -13.4587991028093 41.108025224046
413 86.2345054583443 4.19739561055754 0.0133653928664681 2024.88451402448 -6.58809394575655 29.121747026328
414 45.0228333343007 3.36459681345718 0.0101406913641133 2068.19337586872 -11.923215512652 36.3198397386673
415 39.7022968294485 3.46675761723461 0.0113435113196281 2072.93630791665 -14.4072482455522 45.2418197305589
416 17.9581662149285 3.5137655007252 0.0121384351177853 2053.62404599506 -8.59693326987326 47.3653620841001
417 26.9379670209649 3.67735011441438 0.0127703222429749 2064.29500898602 -12.3598351003602 26.0357237440575
418 3.70457514407287 2.76929079041933 0.00869565033553488 2069.66571824485 -10.0458076200448 40.0227928546776
419 30.9602859238374 3.59124447597944 0.0121147765661337 2056.63329345523 -9.88215901656076 25.0630147138812
420 40.7540880446384 3.61330200655074 0.0122978383638437 2072.08597472007 -14.9261031625792 40.6057188820321
421 63.5940412262149 4.02530987748991 0.013992448791868 2061.07531642914 -12.3415094427764 31.2827384786852
422 67.9842417598387 3.63484996865971 0.0107460137623048 2055.02645271621 -9.30161238415167 28.9773998377901
423 40.2795737896842 3.99536749367955 0.0148688197631667 2029.36567269964 -6.60788403823972 48.7700996008165
424 35.6743708787355 3.08632083313562 0.00949671094655778 2038.39795169025 -5.80232616979629 25.2712516759788
425 82.0687266125562 4.17301440346887 0.0142130762639765 2045.4345212183 -8.95702325273305 39.4191729616701
426 51.4212085957081 4.1241385497603 0.0148100696207852 2036.83673696732 -7.7912961691618 35.8087087198872
427 31.780217023978 3.41411470484992 0.0112375508748105 2072.34532288136 -14.6515198261477 23.8813172190408
428 10.766258155387 3.11948980041795 0.0102037669321619 2048.78387259413 -6.86702333390713 39.8360201441577
429 17.6651043352302 3.03352650738496 0.00971118917958556 2063.86712905858 -9.4419133476913 37.9364899070358
430 68.632332355189 4.01376319231832 0.0128755500288763 2059.60780804348 -11.7572856578045 26.9030702794109
431 17.7829060460574 3.62624398163 0.0134962248728997 2046.25456855143 -8.15900157671422 29.3858922415831
432 25.4092012536398 3.29047160622955 0.0107026056712513 2054.091525567 -8.09402535436675 40.9431288176909
433 -4.91427162156691 2.93798155583481 0.00945184716300128 2017.8430206764 -4.1342731541954 27.8631694075546
434 2.50268802483707 3.01127992482551 0.00956406544475365 2045.89682041202 -6.36622565565631 31.2946530060342
435 28.3346949879695 3.30879457262326 0.0107067890888866 2012.19624859747 -4.16447194060311 48.7361531600953
436 39.2777631765022 3.83222129430995 0.0140207722905756 2062.0174198926 -12.0762243494391 33.8979945499302
437 63.1112323606053 3.89235673642239 0.0126073260859645 2024.43599375198 -6.16431921720505 21.7721612690695
438 32.5996064667652 3.50485703268149 0.0117289640382032 2053.64209421352 -9.16925210971385 16.9042973314953
439 11.2823654438016 2.93565347582296 0.0092497838128453 2064.74976858939 -9.47255172999576 31.8040207911693
440 11.7960443451251 2.89013905334738 0.00893611800979617 2059.50409481814 -7.96492937719449 36.1686009720795
441 68.251791996954 4.0707504157601 0.0139153413134024 2062.69007856003 -12.4374553305097 51.5742225260975
442 32.8445326544373 2.97262062194986 0.00867711723417639 2071.52701896685 -11.1305526201613 48.0235629792498
443 26.2070148194147 2.9279274999436 0.00843163791259755 2070.81824544072 -10.8231417345814 42.7212600537812
444 68.3458190831129 4.10464647384707 0.0139598185667152 2065.12010938185 -14.1167812491767 26.9594463534891
445 21.4898765198559 3.4342182285575 0.0119776891119648 2023.36202408699 -5.22214834112674 36.6329191476556
446 11.9050779386524 3.12670053651756 0.0106697867079203 2044.88894859748 -6.62701484747231 30.6726340692221
447 37.1919441792755 3.02409281294659 0.00878311313029905 2035.09239038848 -5.06721533369273 42.0167290141716
448 -11.6892574753676 2.76396946278643 0.00874088362669012 2040.62913133367 -5.06643950706348 43.7769239870523
449 16.7811594089991 2.97520546566722 0.00949806337449072 2069.21045099571 -10.6889180000871 42.4984763212662
450 22.3496926649506 2.95739481835097 0.00900531591053875 2015.45606502215 -3.83464739192277 41.7847661716128
451 33.4274117997104 3.31775307885611 0.0101663350215022 2059.75644603418 -9.52273865463212 27.8438741032578
452 19.6524200479902 3.1732843891162 0.0109427009550392 2048.18400278385 -7.22638368373737 28.2392295215439
453 42.0102105279966 3.49139082033371 0.0110555224181532 2065.22597824712 -11.2515834020451 44.1093509179383
454 9.39468600213028 3.16920427587303 0.0109929571906515 2012.39417220023 -4.03461821610108 49.209424996837
455 44.188774022466 3.69746499645813 0.0120389501325901 2038.21125396364 -6.89020141493529 37.9134053132359
456 29.3616989159208 3.05543614806033 0.0094609122919112 2014.85206864728 -3.93201001919806 44.5362114900437
457 50.4520684621462 3.48777794389186 0.0111872660662174 2044.5074540826 -7.38290323410183 26.3423729835843
458 25.4092012536398 3.29047160622955 0.0107026056712513 2054.091525567 -8.09402535436675 40.9431288176909
459 1.31023524072658 2.89139677577411 0.00929787980294135 2048.78017435176 -6.45044962642714 31.2722348220192
460 21.3739675103121 3.69430189501056 0.0130081209539419 2068.67907185899 -13.444431880489 49.8014481163159
461 35.236387714778 3.59463837034593 0.0126181421619235 2048.15350412694 -8.07733026798815 39.1040754929906
462 59.3938812319359 4.11380177821774 0.0140211568115497 2060.86055905791 -12.0948860282078 47.3581235495122
463 -4.91427162156691 2.93798155583481 0.00945184716300128 2017.8430206764 -4.1342731541954 27.8631694075546
464 29.1550938997332 3.41575516196849 0.0114660895262308 2030.35126587283 -6.0319333197549 10.8944944410148
465 49.1601386950504 3.62184869106349 0.0120767211965646 2070.27590662171 -14.9004812329076 13.4799988911693
466 17.6905700813462 3.05551139613699 0.00901570886341555 2076.52260180772 -13.9109919173643 49.2797722548293
467 62.3545564455722 3.73516430197889 0.0120423190620792 2053.02736394247 -9.52529374975711 20.0183622337047
468 24.5151483050025 3.59914874819788 0.0125497080607834 2059.87313135178 -10.230793626979 47.2728856570493
469 11.3904920929194 2.81895125940468 0.00825525071788741 2041.34361314983 -5.24955733912066 38.3660154643849
470 64.0606588352198 4.32695470465164 0.0154562304979356 2057.37373327743 -12.5288520450704 19.1958793483082
471 15.5238365901245 3.28628308881857 0.0110243439458472 2015.2433850863 -4.32625747984275 47.9392524229268
472 5.79155255433905 2.68279044750691 0.0072971073381745 2069.96711681224 -9.99139555264264 25.1260664732718
473 38.942526017743 3.414908053597 0.0109512192168026 2034.93321442744 -6.24247638974339 20.7324425575443
474 52.2424114385968 4.42863072043193 0.0165420060857908 2035.94697551732 -8.43440994853154 31.6412525821065
475 4.78448718957353 2.64945380158227 0.00789141540329666 2054.51424973388 -6.59296625293791 26.6124038098631
476 24.1674878510949 2.81098827870063 0.0081347292522783 2065.03928671638 -9.22444711672142 22.0564651901789
477 -8.72908273151217 2.73331262962703 0.00925555900871346 2077.32014518999 -13.8669005222619 31.0253327209856
478 -2.05780997712688 3.02697381851993 0.0100093051098919 2017.29325259058 -4.47591882897541 10.581273696005
479 19.46580260537 3.57557850131154 0.0124027742821554 2065.94815376261 -11.9315928407013 48.00672475329
480 12.3705796050471 2.92709476751208 0.00874379480967883 2067.50612734817 -10.5030319048092 19.6268950937223
481 55.7916069149059 3.83289900729879 0.0132972221972149 2056.10930071166 -10.2860419289209 35.5466606986093
482 17.6905700813462 3.05551139613699 0.00901570886341555 2076.52260180772 -13.9109919173643 49.2797722548293
483 66.4142426629763 4.30828198572347 0.0152384416657585 2059.58790189703 -13.098677280359 20.3430122922515
484 57.6718735305591 4.07457428769209 0.0141833647420032 2060.90576224308 -12.3580997204408 34.9571850622517
485 14.1241603000135 3.30996322999746 0.0121148172729082 2058.9384518296 -9.95876111323014 16.5697485600162
486 77.0745151118899 4.19935777145218 0.0144163328085801 2065.31977000018 -14.4971715961583 29.6179277504645
487 40.2795737896842 3.99536749367955 0.0148688197631667 2029.36567269964 -6.60788403823972 48.7700996008165
488 73.1282461398792 4.27180413258032 0.0146352562669024 2059.53028265107 -12.8917907457799 19.6082845366619
489 41.7185925257366 4.02408643851623 0.0136438251430155 2041.21486634435 -8.0407103151083 36.1562494071491
490 7.08120015713161 2.93984168777987 0.00930757285649899 2034.88738490129 -5.33585198922083 19.1519602608517
491 40.3655668638777 3.37499887947521 0.0110107510058396 2017.13708673813 -4.62922359351069 39.7927926942092
492 66.4142426629763 4.30828198572347 0.0152384416657585 2059.58790189703 -13.098677280359 20.3430122922515
493 14.6333672860168 3.11606606879753 0.00998562053100779 2061.95616604132 -8.97683655843139 47.9811675184098
494 43.3868343087352 3.65587988045494 0.0118181455854692 2048.31054160581 -8.16979305585846 35.4773453622132
495 76.5826869421345 4.29442906154518 0.0142213894957467 2018.68590661953 -6.05027437908575 48.3971683829106
496 64.8473840074938 4.40974252283314 0.0162438126065245 2051.58351732465 -10.6648898078129 51.3195379996639
497 43.4742519354263 3.76613886228909 0.013098039661836 2022.75819682376 -5.95830280566588 18.5485430115753
498 68.251791996954 4.0707504157601 0.0139153413134024 2062.69007856003 -12.4374553305097 51.5742225260975
499 35.236387714778 3.59463837034593 0.0126181421619235 2048.15350412694 -8.07733026798815 39.1040754929906
500 85.0222461098936 4.10838853894474 0.0137313081986104 2044.8201593624 -9.02018720284104 20.2105654695135
501 44.9218036758171 3.41003944474221 0.0102337539447365 2038.91832052101 -6.35440223617479 32.6896645725836
502 52.7069900874489 4.23822352078973 0.0154461630637362 2062.61223643296 -13.4587991028093 41.108025224046
503 65.2984152127335 3.95744306894035 0.0134423474395907 2037.96256182552 -7.4230512813665 40.0875319890977
504 38.6695118973547 3.71040941613156 0.0126935548943922 2051.88232853147 -9.08183906925842 33.0537211247959
505 45.4318830929793 3.63376005029856 0.0114005500397252 2040.11143525853 -7.15357267530635 23.8830950418043
506 42.3988823032575 3.75406753438843 0.0129075072001447 2069.44032190461 -13.9927558694035 48.4711945635814
507 86.2345054583443 4.19739561055754 0.0133653928664681 2024.88451402448 -6.58809394575655 29.121747026328
508 32.1050455271326 3.08968612441314 0.00939867586450089 2076.2699645462 -14.8110431130044 30.8117060050366
509 29.7515108402172 3.62708161053694 0.012144436505099 2055.64298065589 -9.87988011678681 19.1927323356471
510 47.9631474804242 3.260199617238 0.00985021026139185 2072.87768305629 -14.0078246919438 22.9269407757677
511 5.79155255433905 2.68279044750691 0.0072971073381745 2069.96711681224 -9.99139555264264 25.1260664732718
512 59.8639767182454 3.82642394634375 0.0124522600145996 2058.97174061113 -10.4454774386249 51.2102649557624
513 45.3863943644379 3.59560949351179 0.0123504823027479 2066.28880135948 -12.6451146299951 29.6127401886826
514 88.5541298953136 4.60132927514913 0.0156127536592169 2036.11145736929 -8.5933718807064 32.894400314752
515 60.079756607958 4.02983683162724 0.0135270537052839 2064.90197207779 -13.2380662695505 43.864682499149
516 48.8947327444765 3.82997008788961 0.0132260596861762 2066.55407804344 -14.1299666347913 13.5705130250857
517 19.6524200479902 3.1732843891162 0.0109427009550392 2048.18400278385 -7.22638368373737 28.2392295215439
518 9.86333656093025 3.14955449978741 0.0102817367075768 2061.77256390126 -9.10035284236073 47.2698395405471
519 62.0985795589501 3.93586067193857 0.0131805203020713 2057.69929769426 -11.0462746210396 29.1289512179273
520 11.6227189841976 2.77567663451023 0.00833717078024859 2033.29225584329 -4.40706232097 48.6124097470238
521 26.2070148194147 2.9279274999436 0.00843163791259755 2070.81824544072 -10.8231417345814 42.7212600537812
522 45.8486321458479 3.69061111352039 0.0130830654038748 2043.04017285071 -8.04613097338006 12.8027920380112
523 38.4518707124227 3.84485258515416 0.0139639507007127 2057.11703874543 -10.7047713920474 34.3517771368101
524 30.9602859238374 3.59124447597944 0.0121147765661337 2056.63329345523 -9.88215901656076 25.0630147138812
525 -1.14484365650239 2.66473425253744 0.0086998278424199 2035.77009088732 -5.01674921019003 12.10673661302
526 37.6121083369768 3.20022212619058 0.00981066983469678 2038.36851973599 -6.0123489331454 25.9954727161896
527 41.5524339956706 3.75974564376487 0.0131082545434878 2032.16411551693 -6.5237438166514 35.6750178722148
528 34.9081095146304 3.54760448877493 0.0111159776455343 2046.31813820242 -7.98233588924631 12.9584224842723
529 63.0526052930591 3.99988258366373 0.0135894814586114 2066.1613293048 -14.0245275199413 31.4148453404694
530 67.3046192610376 3.78482346821759 0.0118983139403521 2059.90437637107 -11.1777707794681 23.1095053724461
531 29.0613838682629 3.31977664704216 0.0108139953104369 2018.83237570827 -4.70134994015098 34.7294225194968
532 58.8607853943652 3.74909642922387 0.0123449726868294 2043.44557930925 -7.45765425730497 49.4371136458638
533 22.7716051078265 3.06141692877522 0.00926533819645757 2060.71368844039 -9.12247645668685 20.0228785372663
534 42.0102105279966 3.49139082033371 0.0110555224181532 2065.22597824712 -11.2515834020451 44.1093509179383
535 60.1028163259766 3.65785475543361 0.0120473440808406 2043.20796080329 -7.75711437221617 19.2124158936904
536 54.6718323041451 3.14464503001211 0.0083369230895831 2050.25507497415 -7.42400617804378 10.1858723817201
537 38.1124684643899 3.85272801329414 0.0135527673523506 2036.41741413902 -7.13041465263814 37.6141848020301
538 79.6798159747222 3.95888580653052 0.0122675510499278 2023.97504038527 -6.25015194294974 16.407929793788
539 15.3418681625859 3.12761337069407 0.0096050368916382 2069.62556395726 -11.3821534533054 41.9541327281406
540 33.9413638450562 3.41233601365542 0.0111856193106978 2063.13558922126 -10.6806345493533 34.7461325840188
541 43.6559523329369 3.60272965418346 0.0114586784232491 2062.83221873455 -11.513878274709 21.7053478882598
542 33.080370264172 3.38355791468987 0.0114033555151233 2030.42389407288 -5.64284946070984 34.694472677825
543 11.9913880316753 2.93853502348791 0.00969813698851391 2065.90001287125 -9.57315600011498 43.0544744737679
544 28.7768963974273 3.8136389711105 0.0139860879292391 2028.90382182482 -6.20004010619596 49.6562268757266
545 63.7550377046006 3.9691091952165 0.0136145618250301 2025.48760110047 -6.19108652230352 41.7917931854832
546 13.3662069729855 3.12591186250499 0.00998877919209304 2041.73118780972 -6.26778147183359 25.2874825168639
547 25.4628414139232 3.49270255431629 0.0119737444903505 2023.41480664862 -5.15985515434295 47.4969577959095
548 38.9349900251915 3.61020820554099 0.0124233424267868 2049.01545484411 -8.75607562251389 11.4983585185535
549 95.6499510057444 4.28573160691984 0.0142259389144467 2048.76908215275 -9.83386185020208 35.7377156557629
550 33.9413638450562 3.41233601365542 0.0111856193106978 2063.13558922126 -10.6806345493533 34.7461325840188
551 62.6189592515475 3.79186724281232 0.0118591988440786 2024.88722635899 -5.88097955100238 29.9517894631795
552 16.7811594089991 2.97520546566722 0.00949806337449072 2069.21045099571 -10.6889180000871 42.4984763212662
553 58.8607853943652 3.74909642922387 0.0123449726868294 2043.44557930925 -7.45765425730497 49.4371136458638
554 22.8861720437293 3.26492105306142 0.011071805078849 2039.60796414409 -6.01136544486508 49.8135874318844
555 41.3841350466464 3.34975372723149 0.0105449951920916 2071.84565179539 -13.9229136146605 25.235777291595
556 40.1376334181727 3.69444799884132 0.0126471353601482 2053.40494682058 -9.02414259966463 47.6120513632238
557 33.4553969754366 3.48424817996969 0.0114385789722767 2048.44675215939 -7.88116113748401 31.3462805882344
558 88.5541298953136 4.60132927514913 0.0156127536592169 2036.11145736929 -8.5933718807064 32.894400314752
559 40.026755721364 3.49238062872471 0.0113221033198235 2055.69031287404 -9.38118870602921 21.8729323333293
560 59.6438612147659 4.19594837778367 0.0137396794436478 2053.18405008106 -10.262923266273 46.2958357831102
561 -0.057025161633075 2.62162064575423 0.00784863157026228 2054.43793027475 -6.49546580156311 27.4345250747039
562 -0.811099266479449 2.88909976848756 0.00948311519214669 2020.28303148923 -4.14405795512721 32.5265378318367
563 67.3003928868627 4.40839204729064 0.0159819395597463 2054.23946147808 -12.0330539392307 14.85930497256
564 11.9196747170069 3.28104833301207 0.0111247818645646 2027.16987491818 -5.01634664600715 49.5369781623497
565 -39.1853248062644 2.23000180739259 0.00698957693828159 2021.52312223497 -3.32650788826868 16.4649279257806
566 23.3685125566439 3.49618439605556 0.012127032417759 2019.0286764733 -5.25169349042699 18.9727197876629
567 24.4596044138324 2.98559818016467 0.00879593401079944 2074.20441016997 -13.8047659629956 11.0660228197381
568 5.28640140689438 3.02881135254955 0.00972543748204119 2048.98385794577 -6.81220945902169 31.2069021502695
569 11.9913880316753 2.93853502348791 0.00969813698851391 2065.90001287125 -9.57315600011498 43.0544744737679
570 16.0420314170743 3.55064559261436 0.0127546904976549 2030.94322152319 -6.21888959780335 25.0946638159227
571 27.0540461043961 3.1567185449399 0.0101582627701544 2036.17680394626 -5.46880078967661 45.8699591228282
572 47.619653325268 3.16413610064073 0.00913588990956778 2051.17145108734 -7.52052538795397 20.4572096041096
573 21.2970671522971 2.74435501282833 0.0068394040985493 2076.67743878369 -13.0700151179917 22.9566255640875
574 49.5994721715057 3.65660636324657 0.012589291380107 2050.76116353739 -9.06750175403431 17.3838730981718
575 21.7921419615496 3.2795527555427 0.0112555012574361 2035.24788806238 -6.15650627063587 17.1014021814112
576 -4.46316831674228 2.56912555739037 0.00736647037415982 2037.20820797514 -4.75770779652521 15.6260261830259
577 69.0506809787742 4.06434682416698 0.0140107356310607 2041.43083167961 -8.17229661392048 37.0738043940988
578 60.5227081024557 4.1955917073785 0.0152146911048346 2049.8683237622 -10.203711790964 26.7045854271565
579 19.46580260537 3.57557850131154 0.0124027742821554 2065.94815376261 -11.9315928407013 48.00672475329
580 27.1883580208512 3.46461655321855 0.011982679117504 2015.0495560742 -4.67334207845852 42.9240682562066
581 63.1112323606053 3.89235673642239 0.0126073260859645 2024.43599375198 -6.16431921720505 21.7721612690695
582 26.5164636641436 3.4047200508181 0.0119380690198681 2050.45243297191 -8.25563170714304 24.5424780679139
583 38.9349900251915 3.61020820554099 0.0124233424267868 2049.01545484411 -8.75607562251389 11.4983585185535
584 53.9488499808602 4.08179059102506 0.0142660420643203 2044.33658245858 -9.02682312065735 16.9903627664928
585 43.4236041453715 3.77146797272092 0.0130760230327572 2031.97185836663 -6.40991627937183 43.0850844164181
586 70.1843588220011 3.88025387231497 0.0126283324873235 2059.40001537418 -10.8267681067809 46.9597619499951
587 51.4212085957081 4.1241385497603 0.0148100696207852 2036.83673696732 -7.7912961691618 35.8087087198872
588 14.0033830997718 3.01078325835752 0.00926490031785194 2070.72864281177 -11.8880666536279 25.3647030191196
589 44.4619397888296 3.87094592347318 0.0134347462722589 2050.11043683346 -9.52366848709062 16.7539527070786
590 -5.23225211138838 2.61080403125911 0.00774113188736251 2079.63488521776 -13.339288122952 49.8050981100718
591 23.3685125566439 3.49618439605556 0.012127032417759 2019.0286764733 -5.25169349042699 18.9727197876629
592 45.5535665450538 3.6097267318284 0.0121154835832885 2055.48537249514 -9.87632197560742 15.8326512702526
593 12.1124651954302 3.76204428081791 0.0140900934365858 2043.13055920368 -7.77646201662719 43.8641106277533
594 35.2446447458875 3.41465348636873 0.0108751260840104 2054.22167497757 -8.29431736841798 46.5913757615206
595 49.4128815429677 3.86341473916498 0.0130631143406699 2031.794366149 -6.53297742595896 42.6478995019103
596 33.6042525528207 3.60488650220067 0.0119075696003996 2056.60429800837 -9.63206442305818 35.3774958359982
597 8.85497550194967 2.88705560998035 0.00912460648117906 2076.37373017729 -14.2239508777857 23.818590167731
598 28.9773896786386 3.01878925759356 0.00888958931894196 2070.33768127719 -10.8981872769073 47.9522179386003
599 37.8112239275981 3.51047604742676 0.0111011087189456 2030.57254012441 -5.75959888286889 37.7619324105944
600 -18.2031812843889 2.69590230381059 0.0087999580818046 2062.42393116141 -7.73045355221257 47.7498485876531
601 54.4940548649514 4.12597263895975 0.0147064766371025 2048.17108011339 -9.84963552094996 16.8118113377365
602 68.3458190831129 4.10464647384707 0.0139598185667152 2065.12010938185 -14.1167812491767 26.9594463534891
603 40.3124172392177 3.34059208680107 0.010142347149315 2061.06043988816 -10.2797271311283 12.8814638888304
604 73.1282461398792 4.27180413258032 0.0146352562669024 2059.53028265107 -12.8917907457799 19.6082845366619
605 42.0102105279966 3.49139082033371 0.0110555224181532 2065.22597824712 -11.2515834020451 44.1093509179383
606 17.8918082915391 3.22450039456387 0.0111689036384701 2063.2894313375 -9.79554429417476 49.9674864385917
607 41.8986519317924 3.60056016375009 0.0115985096344413 2064.88583815098 -12.3843146697618 15.6595618204192
608 30.9204062704501 3.26415727936579 0.0098716761713722 2033.00907537271 -5.49285434884951 35.4434104008371
609 66.3845137033888 4.16362024324722 0.0143568459541326 2044.34218722186 -8.62377219367772 48.3651245699156
610 77.0745151118899 4.19935777145218 0.0144163328085801 2065.31977000018 -14.4971715961583 29.6179277504645
611 11.7960443451251 2.89013905334738 0.00893611800979617 2059.50409481814 -7.96492937719449 36.1686009720795
612 46.1099610416406 3.70726348334476 0.0125982174455453 2036.87209201511 -6.81822550017387 38.5721324145229
613 40.026755721364 3.49238062872471 0.0113221033198235 2055.69031287404 -9.38118870602921 21.8729323333293
614 41.2086026709805 3.41992139370067 0.0103981593708852 2014.98111254303 -4.75535881472751 18.8024665761329
615 41.5021060283007 3.63404143993265 0.0118268302098965 2026.13470159145 -5.82421673228964 25.445912703818
616 49.4128815429677 3.86341473916498 0.0130631143406699 2031.794366149 -6.53297742595896 42.6478995019103
617 26.3181324940843 3.88908121659877 0.0136693719511896 2041.34855806478 -7.75192259810865 40.8677847298899
618 78.0097617591242 4.11549541247201 0.0141968256680947 2059.00380151486 -11.7036449466832 42.4798302245123
619 32.9783643646149 3.36267094348024 0.0110428438920939 2052.51482039527 -8.37982004508376 24.4840168102406
620 25.1426941941587 3.11642023877849 0.00983676668311702 2033.03344728099 -5.07017482072115 48.8366745797516
621 57.9553986143019 3.88237730725525 0.0133236383835173 2066.19774802984 -14.0596703020856 16.9135919484514
622 15.326090297268 3.00236793185821 0.00958139322804043 2042.34528803057 -6.28675409592688 12.5106637412401
623 21.8623169395767 3.302157039388 0.0113721594285058 2030.82854865701 -5.5905271298252 32.2136721387724
624 48.7652814434976 3.88250464759181 0.0133877311498335 2025.89103275933 -6.37761450838298 20.0363430525256
625 51.0246510943586 4.11127562592476 0.0149741773065501 2063.80941148708 -13.8565351581201 26.4499834611842
626 57.8360839374435 3.79239344371519 0.0127543840254009 2065.46181017067 -12.7872871328145 37.0737893743852
627 30.1015328669669 3.41638250982241 0.011189862326233 2036.27800349821 -6.14008696051314 37.6605773083741
628 -39.1853248062644 2.23000180739259 0.00698957693828159 2021.52312223497 -3.32650788826868 16.4649279257806
629 33.4274117997104 3.31775307885611 0.0101663350215022 2059.75644603418 -9.52273865463212 27.8438741032578
630 54.3397766340942 4.23939179903828 0.0156302309015928 2028.20521932514 -7.24336184561253 25.8194058818798
631 11.1354711329213 2.63250718206874 0.00727537239740665 2076.70551631134 -12.2195874317549 35.3496427954767
632 41.5416975608637 3.69212335001329 0.0123261941195595 2049.54043658311 -8.20157032925636 51.5089909866613
633 -11.5645726443855 2.80297385846772 0.00894817834449861 2067.57224973338 -10.2631194959395 17.2833009630288
634 29.7842255470731 3.63656873291252 0.0127713799450708 2033.76462218445 -6.4401606656611 36.7071619798839
635 34.6939344073011 3.26208764560711 0.0102139720895262 2051.64628831111 -7.57915918715298 39.3972686792105
636 68.251791996954 4.0707504157601 0.0139153413134024 2062.69007856003 -12.4374553305097 51.5742225260975
637 58.3870431116384 3.95020187308822 0.0135183942169561 2051.5017378449 -9.35130356578156 46.9416903758593
638 38.1124684643899 3.85272801329414 0.0135527673523506 2036.41741413902 -7.13041465263814 37.6141848020301
639 22.7687449809187 3.38717447769668 0.0124038522620934 2064.76665814128 -11.8266696436331 18.7744008096998
640 34.0380879648404 3.45815115774054 0.0107392083057598 2025.02869128878 -5.43174675898626 22.3557774498653
641 41.8986519317924 3.60056016375009 0.0115985096344413 2064.88583815098 -12.3843146697618 15.6595618204192
642 12.472791448716 2.67705337839051 0.00747458044237045 2049.53440484451 -5.54819594603032 46.0140548338506
643 34.7380609163929 3.43033050129164 0.0117406188841835 2038.62216706714 -6.52937424369156 33.8510359403533
644 71.4619713517448 4.3897179547826 0.0155157663004838 2048.79141313769 -10.4838738311082 23.1304088882221
645 45.8152725730528 3.70049403229953 0.0123699313502017 2061.26176024997 -11.2098962743767 32.2832183117191
646 33.4870764495354 3.75412603571703 0.0124829574769381 2024.49581455765 -5.63422909239307 47.3717936751073
647 -5.36399895566137 2.80959250376593 0.00945907136179774 2045.44737799303 -5.70454918546602 43.5418915637006
648 47.9631474804242 3.260199617238 0.00985021026139185 2072.87768305629 -14.0078246919438 22.9269407757677
649 59.6438612147659 4.19594837778367 0.0137396794436478 2053.18405008106 -10.262923266273 46.2958357831102
650 48.4540907259368 4.08143017846774 0.0140256022881223 2061.85775918351 -12.6048881653696 36.7640358256185
651 36.4604774572243 3.68700080585778 0.0125694012408473 2051.81656929804 -9.46915547596291 10.4850135822444
652 35.4424400959967 3.27855351300858 0.010675323731777 2061.86168905557 -9.72799041541293 40.1137530812787
653 39.3229793612105 3.76262319237522 0.0139218344468672 2060.45982624358 -11.4631249662489 31.598674966
654 53.7666273679036 4.03975337250035 0.0140515857250723 2061.9416781608 -13.1500139809214 13.1102416297343
655 36.8025522790406 3.42075598742265 0.011220584885716 2037.37695106352 -6.15897640585899 43.9022799881013
656 81.9092229730189 4.54276983777781 0.0157048347237403 2050.85971281701 -11.0432381369174 34.1068011446637
657 43.4742519354263 3.76613886228909 0.013098039661836 2022.75819682376 -5.95830280566588 18.5485430115753
658 40.3655668638777 3.37499887947521 0.0110107510058396 2017.13708673813 -4.62922359351069 39.7927926942092
659 60.9753513893704 3.78589278739208 0.0123958545147927 2066.51148638059 -13.3997144154273 26.5404252574013
660 -2.36538687599114 2.87759019541428 0.00950699556768572 2058.64117593109 -8.37148525519297 15.6787991043497
661 33.4870764495354 3.75412603571703 0.0124829574769381 2024.49581455765 -5.63422909239307 47.3717936751073
662 14.4423124981232 2.91623575635464 0.010135766075211 2034.85797590693 -4.93378011509776 49.2861278944782
663 15.7710453234757 3.1744832029281 0.0106803575478321 2034.90856441017 -5.57887941598892 37.6178389966431
664 64.8473840074938 4.40974252283314 0.0162438126065245 2051.58351732465 -10.6648898078129 51.3195379996639
665 31.4381878004555 3.21800812853331 0.0103109988895989 2038.60267598089 -6.3318432867527 13.46837027721
666 20.2195898975586 2.76131410624993 0.00739669243480202 2065.05031569279 -8.74758665217087 28.1002196730956
667 22.790232938617 3.43221348814381 0.0118726824711161 2057.71520979283 -9.31185751454905 42.0783306473561
668 -8.72908273151217 2.73331262962703 0.00925555900871346 2077.32014518999 -13.8669005222619 31.0253327209856
669 37.8112239275981 3.51047604742676 0.0111011087189456 2030.57254012441 -5.75959888286889 37.7619324105944
670 16.0420314170743 3.55064559261436 0.0127546904976549 2030.94322152319 -6.21888959780335 25.0946638159227
671 30.1015328669669 3.41638250982241 0.011189862326233 2036.27800349821 -6.14008696051314 37.6605773083741
672 20.8113100086828 3.11457014036165 0.00975009563533116 2055.56406281213 -7.60869920253754 49.4080801464142
673 49.3943616674782 3.67087603078704 0.0126518438730599 2018.84258055291 -5.56729017756879 13.9450811639643
674 39.7022968294485 3.46675761723461 0.0113435113196281 2072.93630791665 -14.4072482455522 45.2418197305589
675 32.7986909082733 3.85498889516182 0.0134130125266543 2065.9004068987 -13.3456946327351 35.0376305935864
676 57.2046280538303 3.63552092939682 0.0112386626738695 2038.87279338995 -6.81663319468498 34.5319161194297
677 63.7550377046006 3.9691091952165 0.0136145618250301 2025.48760110047 -6.19108652230352 41.7917931854832
678 -7.46718686097111 2.86311317701888 0.00982696813023867 2061.38287129463 -8.50578798912466 34.4925596011066
679 24.3785519359662 3.51448389230916 0.0118548096761579 2015.33365502348 -5.06938104284927 14.7099405136487
680 37.8112239275981 3.51047604742676 0.0111011087189456 2030.57254012441 -5.75959888286889 37.7619324105944
681 64.0606588352198 4.32695470465164 0.0154562304979356 2057.37373327743 -12.5288520450704 19.1958793483082
682 56.6638276529304 3.64925993956398 0.0120184211063048 2039.68390975893 -6.91858830163255 41.3674822434637
683 47.7814939626554 3.75487061090677 0.0124343449279271 2059.93231004709 -11.2998532340862 19.7159356317985
684 -16.1758523810391 2.38664956723387 0.00739714947793862 2046.55081892177 -4.71215928904712 44.5016675415432
685 29.2783033452305 3.36536342165747 0.0111041586772514 2049.36626803828 -7.6814230508171 34.2096640086885
686 11.8066249423915 3.41417907732684 0.0113738909170156 2058.96638417942 -9.22320530284196 51.6727938542942
687 35.6743708787355 3.08632083313562 0.00949671094655778 2038.39795169025 -5.80232616979629 25.2712516759788
688 68.251791996954 4.0707504157601 0.0139153413134024 2062.69007856003 -12.4374553305097 51.5742225260975
689 -9.70919445567294 2.56528325580023 0.00807216637744444 2064.05359882326 -8.06094069033861 29.7294154072598
690 49.6930543774826 3.00052109008555 0.00807061433561705 2018.82472133916 -3.88453003019094 47.6750931592122
691 54.0581236818446 3.83073996479357 0.012777447578006 2055.6336066362 -10.0118199689314 38.5497445586292
692 52.5928953311014 3.68399890421739 0.0112461829397967 2039.45161612518 -6.92845665384084 36.6132642153566
693 59.6438612147659 4.19594837778367 0.0137396794436478 2053.18405008106 -10.262923266273 46.2958357831102
694 30.9602859238374 3.59124447597944 0.0121147765661337 2056.63329345523 -9.88215901656076 25.0630147138812
695 11.2461297836144 3.11564289499113 0.0104707411004139 2064.96212250716 -10.4819363425486 25.9712686243824
696 25.8457971621056 3.15787252352834 0.010162396370478 2034.04340270604 -5.28992910170928 46.1482205675251
697 56.9724433549659 4.01102347942859 0.0138419802242751 2050.25095077185 -9.66465463628992 28.2624144183453
698 20.8113100086828 3.11457014036165 0.00975009563533116 2055.56406281213 -7.60869920253754 49.4080801464142
699 19.8357933525185 3.02576650487131 0.0100797803098673 2076.66781987227 -14.8896604520269 33.7906971966034
700 60.306111620019 3.78479057788202 0.0127226457403791 2065.79894492426 -12.4842656869441 50.7406362238056
701 57.8360839374435 3.79239344371519 0.0127543840254009 2065.46181017067 -12.7872871328145 37.0737893743852
702 37.1744828702949 3.63477028215579 0.0125122000568165 2051.69461868377 -8.92206419724971 30.0884754827531
703 -11.4392346265335 2.30847709500117 0.00602665083282329 2014.45966034918 -2.7257615677081 44.693015687238
704 29.1639843693296 3.58069426752741 0.0117575499344425 2038.23254510155 -6.9240590184927 22.096813102435
705 20.2195898975586 2.76131410624993 0.00739669243480202 2065.05031569279 -8.74758665217087 28.1002196730956
706 28.7169099692735 3.20479751885384 0.0103311690763326 2060.70961100748 -8.9607719774358 48.9906540140355
707 45.8152725730528 3.70049403229953 0.0123699313502017 2061.26176024997 -11.2098962743767 32.2832183117191
708 31.780217023978 3.41411470484992 0.0112375508748105 2072.34532288136 -14.6515198261477 23.8813172190408
709 29.7515108402172 3.62708161053694 0.012144436505099 2055.64298065589 -9.87988011678681 19.1927323356471
710 -0.811099266479449 2.88909976848756 0.00948311519214669 2020.28303148923 -4.14405795512721 32.5265378318367
711 64.1880354937424 3.93846786034473 0.0142553953177732 2042.39990462782 -8.28808333957568 27.6444787009565
712 41.3841350466464 3.34975372723149 0.0105449951920916 2071.84565179539 -13.9229136146605 25.235777291595
713 4.78448718957353 2.64945380158227 0.00789141540329666 2054.51424973388 -6.59296625293791 26.6124038098631
714 37.9926738977668 3.1931267701583 0.010116345546454 2041.78904927429 -6.10213421517983 43.0091381566575
715 67.3046192610376 3.78482346821759 0.0118983139403521 2059.90437637107 -11.1777707794681 23.1095053724461
716 54.6718323041451 3.14464503001211 0.0083369230895831 2050.25507497415 -7.42400617804378 10.1858723817201
717 11.4313085505186 3.02849141838536 0.0101650217438196 2069.4329677755 -10.9748042630963 46.6691158726985
718 53.7666273679036 4.03975337250035 0.0140515857250723 2061.9416781608 -13.1500139809214 13.1102416297343
719 57.8360839374435 3.79239344371519 0.0127543840254009 2065.46181017067 -12.7872871328145 37.0737893743852
720 59.3818848466581 3.96311928328431 0.0135479858740437 2013.68050887925 -5.48071566503495 28.8936309626112
721 13.1777753255338 2.72941909332488 0.00766693308638714 2027.04804146569 -4.09006937174127 34.3654161965971
722 30.9602859238374 3.59124447597944 0.0121147765661337 2056.63329345523 -9.88215901656076 25.0630147138812
723 -14.5133487693604 2.80860371730021 0.00947697207068481 2056.95608880091 -7.15322434902191 46.8780002149277
724 32.8445326544373 2.97262062194986 0.00867711723417639 2071.52701896685 -11.1305526201613 48.0235629792498
725 3.18618013665136 3.0747153900839 0.0102053676593153 2060.95614532987 -9.25347135402262 25.7822160103469
726 47.7976539682489 4.08275772937152 0.0152013146535531 2051.53336856142 -9.87577701220289 48.2003826147974
727 54.5956412062818 3.61464275564508 0.0112295099138132 2052.59482029662 -8.53128899820149 44.6271648310802
728 31.4381878004555 3.21800812853331 0.0103109988895989 2038.60267598089 -6.3318432867527 13.46837027721
729 53.8781661330711 3.88322938053058 0.0129088460786974 2033.63581741974 -6.66289584245533 46.8343012649209
730 25.9962037760521 3.3818844754089 0.0105282366895115 2019.00546841207 -4.84373098937795 27.9929710964711
731 53.3800977644571 3.70770477327921 0.0117227710483728 2026.6798986895 -5.91165842255577 28.764697050375
732 37.8112239275981 3.51047604742676 0.0111011087189456 2030.57254012441 -5.75959888286889 37.7619324105944
733 26.9379670209649 3.67735011441438 0.0127703222429749 2064.29500898602 -12.3598351003602 26.0357237440575
734 41.5524339956706 3.75974564376487 0.0131082545434878 2032.16411551693 -6.5237438166514 35.6750178722148
735 65.5664368668359 3.97911878292401 0.0130010481997558 2014.57715825643 -5.25945294415578 50.0426377441442
736 66.6489967318699 3.87258570263064 0.0124712130137869 2061.32452640822 -11.4847429073416 40.3561607493487
737 4.78448718957353 2.64945380158227 0.00789141540329666 2054.51424973388 -6.59296625293791 26.6124038098631
738 26.3181324940843 3.88908121659877 0.0136693719511896 2041.34855806478 -7.75192259810865 40.8677847298899
739 22.5023816885858 3.45069325342569 0.0114573269844976 2044.99145062617 -7.63072343310341 14.6814490937412
740 35.236387714778 3.59463837034593 0.0126181421619235 2048.15350412694 -8.07733026798815 39.1040754929906
741 27.9597374605057 3.14681807750916 0.00909548060434554 2052.1064684391 -7.67939542187378 17.8331894586856
742 26.5532048869142 3.54247905607504 0.0129023122566687 2053.83827290568 -9.39659098861739 21.1230723759771
743 53.7666273679036 4.03975337250035 0.0140515857250723 2061.9416781608 -13.1500139809214 13.1102416297343
744 56.1724563298329 3.90182509084171 0.0132295959609734 2062.19971437543 -12.7717709960416 10.5967659977541
745 40.3124172392177 3.34059208680107 0.010142347149315 2061.06043988816 -10.2797271311283 12.8814638888304
746 41.3841350466464 3.34975372723149 0.0105449951920916 2071.84565179539 -13.9229136146605 25.235777291595
747 20.371631152765 2.99892714568278 0.00911277787121997 2075.85220247274 -14.0249588736333 32.3005147551858
748 -36.6650822739058 1.60350112839961 0.00319705265445688 2022.08438676316 -2.0541647542268 25.2356170296466
749 48.3318086874117 3.71096265706089 0.0127817489612227 2046.08324502362 -7.80881573213264 49.7679031185236
750 4.16967159693665 2.99803645100433 0.0100804602839419 2015.42678131256 -3.89417013851926 49.0887325841021
751 63.5473896920104 4.14983076183569 0.0151365333486845 2029.25511844084 -7.09917546249926 30.8177090410793
752 41.8869832299075 3.61254585848268 0.0121002035981217 2034.43352736486 -6.29434352507815 42.9382714204183
753 51.9751019492921 4.16935405451531 0.0154416671564725 2048.68334745802 -10.1103919069283 18.5489407209302
754 11.9196747170069 3.28104833301207 0.0111247818645646 2027.16987491818 -5.01634664600715 49.5369781623497
755 19.6493473684183 3.33814801431424 0.0114254375566532 2041.27818633756 -6.6359513765201 33.258114168271
756 53.8781661330711 3.88322938053058 0.0129088460786974 2033.63581741974 -6.66289584245533 46.8343012649209
757 35.4887028329399 3.25362794351871 0.0100613673234919 2075.08865154721 -14.5115878642537 42.338237585383
758 15.300276138235 2.92696039745908 0.00971737495904113 2020.2534722609 -4.03112038969994 47.0237104495634
759 20.3128196369824 3.1390906124533 0.00978482376094357 2046.13076811144 -6.95782885653898 15.4177904668866
760 7.29021097662685 3.00582325102558 0.00987021132892133 2038.65197062772 -5.75096788583323 24.7594266889945
761 48.7652814434976 3.88250464759181 0.0133877311498335 2025.89103275933 -6.37761450838298 20.0363430525256
762 82.0687266125562 4.17301440346887 0.0142130762639765 2045.4345212183 -8.95702325273305 39.4191729616701
763 24.0301895475614 3.29826848672881 0.01070657776395 2064.81336849439 -11.222308895085 18.4629074982013
764 34.7380609163929 3.43033050129164 0.0117406188841835 2038.62216706714 -6.52937424369156 33.8510359403533
765 65.3296113052545 3.64511353855651 0.0111662018978233 2033.67307293764 -6.65537853259593 10.1769221548074
766 27.136392771466 2.93642403862842 0.00881708731219368 2031.63547612983 -4.81327976798639 33.3581053056319
767 23.464962732545 3.5105765125104 0.0119904747341588 2015.97359753912 -5.01262610545382 23.3904156547187
768 13.6344430748437 2.91886668745427 0.00896353646969475 2045.67765830504 -6.24326603487134 22.6534223702133
769 29.3089140892511 3.53230856492804 0.0125032349276448 2015.31635237997 -4.89415309624746 36.3013527273534
770 22.3496926649506 2.95739481835097 0.00900531591053875 2015.45606502215 -3.83464739192277 41.7847661716128
771 65.2984152127335 3.95744306894035 0.0134423474395907 2037.96256182552 -7.4230512813665 40.0875319890977
772 78.2140361351954 4.38255543969462 0.0151610522226881 2060.73740961798 -13.6485194182023 20.6355240685688
773 -11.6892574753676 2.76396946278643 0.00874088362669012 2040.62913133367 -5.06643950706348 43.7769239870523
774 21.3285028316738 2.82710208860031 0.00782577690365634 2031.1455954914 -4.25820497097448 50.5551011565349
775 41.2886970119748 3.46721688389148 0.0103510489232166 2053.41205375781 -8.93181708874181 11.3448556148855
776 38.9349900251915 3.61020820554099 0.0124233424267868 2049.01545484411 -8.75607562251389 11.4983585185535
777 15.7710453234757 3.1744832029281 0.0106803575478321 2034.90856441017 -5.57887941598892 37.6178389966431
778 35.8883290782677 3.78462865497603 0.0132900846166122 2062.97750346153 -11.9987264601514 37.9027166701809
779 31.6249483203632 3.12932069124296 0.00923736028184682 2041.63003461272 -6.41871827887371 10.3231155541708
780 16.7776652095338 3.25666478568369 0.0113422044575772 2065.28793591866 -10.6721220165491 43.6842900151682
781 35.0518817139131 3.32605124174856 0.0109221649974053 2073.90124679892 -14.5239135110751 38.7419769152841
782 25.0042309996631 3.27115625252787 0.0109381971416968 2055.53591833194 -8.54519478511065 32.4793241633627
783 52.1624114358023 3.90478843380669 0.0138511027010823 2067.9428844871 -13.9499483257532 51.3223395714537
784 29.0613838682629 3.31977664704216 0.0108139953104369 2018.83237570827 -4.70134994015098 34.7294225194968
785 -5.23225211138838 2.61080403125911 0.00774113188736251 2079.63488521776 -13.339288122952 49.8050981100718
786 -13.2402776818395 2.39517856224902 0.00663782508268995 2076.20040501491 -11.5052646351978 17.4722533559152
787 58.3870431116384 3.95020187308822 0.0135183942169561 2051.5017378449 -9.35130356578156 46.9416903758593
788 25.0042309996631 3.27115625252787 0.0109381971416968 2055.53591833194 -8.54519478511065 32.4793241633627
789 -0.334325020040408 3.22472888559213 0.0112770287451539 2035.25916168187 -5.91318135615438 27.6093946468307
790 35.8883290782677 3.78462865497603 0.0132900846166122 2062.97750346153 -11.9987264601514 37.9027166701809
791 41.3841350466464 3.34975372723149 0.0105449951920916 2071.84565179539 -13.9229136146605 25.235777291595
792 37.6121083369768 3.20022212619058 0.00981066983469678 2038.36851973599 -6.0123489331454 25.9954727161896
793 11.9196747170069 3.28104833301207 0.0111247818645646 2027.16987491818 -5.01634664600715 49.5369781623497
794 19.6524200479902 3.1732843891162 0.0109427009550392 2048.18400278385 -7.22638368373737 28.2392295215439
795 44.3531168871487 3.4161446059506 0.0108461536399602 2046.60241179611 -7.60214109672233 20.2784592360715
796 34.9081095146304 3.54760448877493 0.0111159776455343 2046.31813820242 -7.98233588924631 12.9584224842723
797 22.8861720437293 3.26492105306142 0.011071805078849 2039.60796414409 -6.01136544486508 49.8135874318844
798 57.2046280538303 3.63552092939682 0.0112386626738695 2038.87279338995 -6.81663319468498 34.5319161194297
799 -0.334325020040408 3.22472888559213 0.0112770287451539 2035.25916168187 -5.91318135615438 27.6093946468307
800 14.2331610018049 2.94451925012448 0.00881975249112818 2049.28727592714 -6.71040442306548 22.9431065190377
801 28.7876333667119 3.53856205950769 0.0123538977831461 2019.25745548168 -4.97967712348327 48.1448068296111
802 37.4563736530012 3.42139286443399 0.0109381858665889 2070.91692626313 -13.5637621954083 32.981240124403
803 48.7652814434976 3.88250464759181 0.0133877311498335 2025.89103275933 -6.37761450838298 20.0363430525256
804 5.79155255433905 2.68279044750691 0.0072971073381745 2069.96711681224 -9.99139555264264 25.1260664732718
805 33.4870764495354 3.75412603571703 0.0124829574769381 2024.49581455765 -5.63422909239307 47.3717936751073
806 -9.70919445567294 2.56528325580023 0.00807216637744444 2064.05359882326 -8.06094069033861 29.7294154072598
807 34.8995935847271 3.46420524465416 0.0111996273425348 2073.13295142236 -14.8447400401346 34.9432659564766
808 21.8623169395767 3.302157039388 0.0113721594285058 2030.82854865701 -5.5905271298252 32.2136721387724
809 31.780217023978 3.41411470484992 0.0112375508748105 2072.34532288136 -14.6515198261477 23.8813172190408
810 -14.5133487693604 2.80860371730021 0.00947697207068481 2056.95608880091 -7.15322434902191 46.8780002149277
811 21.2846531042072 2.91553239823055 0.00836768636268853 2031.44736999599 -4.67657074099407 36.2299697570932
812 65.2984152127335 3.95744306894035 0.0134423474395907 2037.96256182552 -7.4230512813665 40.0875319890977
813 -5.30743550929533 2.46295313659754 0.00687699415527933 2030.61907512858 -4.00470337830484 22.0858438484264
814 -11.5645726443855 2.80297385846772 0.00894817834449861 2067.57224973338 -10.2631194959395 17.2833009630288
815 27.2511899276295 3.59288194492789 0.0127157409532758 2060.50344907097 -11.0488977376372 22.0776217240642
816 42.3988823032575 3.75406753438843 0.0129075072001447 2069.44032190461 -13.9927558694035 48.4711945635814
817 32.6149986712463 3.06021152380981 0.00862982217855622 2014.65397674101 -3.87198743177578 42.8750359628826
818 22.7716051078265 3.06141692877522 0.00926533819645757 2060.71368844039 -9.12247645668685 20.0228785372663
819 35.7966926372277 3.58434696493587 0.012032659999977 2046.41565287765 -8.24980166275054 10.2292085060525
820 55.604700678553 4.07905770806935 0.0134410103344235 2047.95723842341 -9.03214467456564 42.6878995917083
821 28.1341548761181 3.73832419189375 0.0135951316255117 2051.15448204614 -8.96551375975832 41.9492825505326
822 41.3841350466464 3.34975372723149 0.0105449951920916 2071.84565179539 -13.9229136146605 25.235777291595
823 21.3739675103121 3.69430189501056 0.0130081209539419 2068.67907185899 -13.444431880489 49.8014481163159
824 80.4096239296173 4.26785300952529 0.0144135426901408 2056.5390591647 -11.5140795335174 38.7982045565028
825 -8.5603053047774 2.89361973127569 0.00896036433407519 2011.02141250623 -3.92031431896612 10.4287843001646
826 59.8311029333224 4.1172468843432 0.0142670008813834 2064.59758493188 -14.469992343802 10.7346203212899
827 23.3218258247374 3.05280517998917 0.0100594203794328 2025.61638883175 -4.62759571149945 39.5267169104718
828 24.4596044138324 2.98559818016467 0.00879593401079944 2074.20441016997 -13.8047659629956 11.0660228197381
829 -9.70919445567294 2.56528325580023 0.00807216637744444 2064.05359882326 -8.06094069033861 29.7294154072598
830 -19.299142168926 2.50492190132241 0.00838557572135666 2072.78279432585 -10.5503340694122 28.7490684605893
831 68.3921015214191 4.01247348942191 0.0133557435974591 2058.21486631129 -11.8365896376781 10.8286685735847
832 41.8869832299075 3.61254585848268 0.0121002035981217 2034.43352736486 -6.29434352507815 42.9382714204183
833 35.8883290782677 3.78462865497603 0.0132900846166122 2062.97750346153 -11.9987264601514 37.9027166701809
834 65.2984152127335 3.95744306894035 0.0134423474395907 2037.96256182552 -7.4230512813665 40.0875319890977
835 19.108969674982 3.28298375369013 0.0112122153015378 2033.03027978935 -5.95100002596155 17.2168480088081
836 11.5916079389636 3.08285974064656 0.0106455480395077 2048.91346644983 -7.34715080820024 15.9807825115132
837 13.0163599555356 2.97496128064144 0.00965793430630134 2063.29199478496 -9.64731884654611 18.6941851231127
838 36.0554619641597 3.61661676951404 0.0119410183590276 2018.88188888854 -5.12287481455132 39.2436917349625
839 12.1124651954302 3.76204428081791 0.0140900934365858 2043.13055920368 -7.77646201662719 43.8641106277533
840 0.735704998746071 2.7116754188464 0.0082487054984141 2054.69884745893 -6.669741878286 33.3604505344771
841 70.1843588220011 3.88025387231497 0.0126283324873235 2059.40001537418 -10.8267681067809 46.9597619499951
842 11.5916079389636 3.08285974064656 0.0106455480395077 2048.91346644983 -7.34715080820024 15.9807825115132
843 23.3218258247374 3.05280517998917 0.0100594203794328 2025.61638883175 -4.62759571149945 39.5267169104718
844 35.4887028329399 3.25362794351871 0.0100613673234919 2075.08865154721 -14.5115878642537 42.338237585383
845 53.9099964321692 3.91038320425892 0.0137900999552473 2030.62927240971 -6.46003264468163 50.4639352582616
846 21.3739675103121 3.69430189501056 0.0130081209539419 2068.67907185899 -13.444431880489 49.8014481163159
847 40.3124172392177 3.34059208680107 0.010142347149315 2061.06043988816 -10.2797271311283 12.8814638888304
848 29.1550938997332 3.41575516196849 0.0114660895262308 2030.35126587283 -6.0319333197549 10.8944944410148
849 7.08120015713161 2.93984168777987 0.00930757285649899 2034.88738490129 -5.33585198922083 19.1519602608517
850 98.7407443083097 4.0594584909694 0.0128669057456674 2063.21505360585 -12.6385685964487 41.3986455939531
851 19.108969674982 3.28298375369013 0.0112122153015378 2033.03027978935 -5.95100002596155 17.2168480088081
852 34.7213298370388 3.05919637923395 0.00985548434851462 2050.29998776224 -6.95247504394501 37.2543210749868
853 42.8665529810822 3.02012749028958 0.00866872962282738 2032.468147862 -4.82571164378896 43.7395948980504
854 34.7213298370388 3.05919637923395 0.00985548434851462 2050.29998776224 -6.95247504394501 37.2543210749868
855 45.3894386424897 3.65128435447037 0.0118820531705533 2021.05550477933 -5.18855221802369 48.2008143993921
856 44.684391499417 3.57318054828166 0.0114465312169118 2037.63137210999 -6.703937551938 28.4856117453716
857 34.2039601685777 3.39076420030742 0.0117103503768646 2053.83026439883 -8.4100765385665 42.1261427990523
858 53.8979729971289 3.747642225746 0.0131297088655145 2026.75829500379 -6.36215650942177 11.2007615228296
859 18.4821472473961 3.07984782048104 0.00982888185811623 2063.61702865828 -9.85333375632763 26.1565008645233
860 9.86333656093025 3.14955449978741 0.0102817367075768 2061.77256390126 -9.10035284236073 47.2698395405471
861 5.75173915313144 3.00079477515255 0.00973048093306401 2062.18628169689 -9.67661428498104 10.0684620930623
862 28.7768963974273 3.8136389711105 0.0139860879292391 2028.90382182482 -6.20004010619596 49.6562268757266
863 58.3870431116384 3.95020187308822 0.0135183942169561 2051.5017378449 -9.35130356578156 46.9416903758593
864 20.371631152765 2.99892714568278 0.00911277787121997 2075.85220247274 -14.0249588736333 32.3005147551858
865 66.4142426629763 4.30828198572347 0.0152384416657585 2059.58790189703 -13.098677280359 20.3430122922515
866 2.20394600443515 2.89625811949318 0.00930412711014013 2077.73596118437 -14.7342388494872 34.1543377446838
867 19.8357933525185 3.02576650487131 0.0100797803098673 2076.66781987227 -14.8896604520269 33.7906971966034
868 19.6493473684183 3.33814801431424 0.0114254375566532 2041.27818633756 -6.6359513765201 33.258114168271
869 5.79155255433905 2.68279044750691 0.0072971073381745 2069.96711681224 -9.99139555264264 25.1260664732718
870 10.3141773637549 2.84892667189303 0.00896393317584656 2075.01879929798 -13.1688301661052 25.8381565705808
871 48.3318086874117 3.71096265706089 0.0127817489612227 2046.08324502362 -7.80881573213264 49.7679031185236
872 -0.0289759817918375 2.53368192936707 0.00685816611081929 2068.36874698987 -8.26590778073296 45.4008682303505
873 17.9581662149285 3.5137655007252 0.0121384351177853 2053.62404599506 -8.59693326987326 47.3653620841001
874 19.5144543308937 3.00147773033033 0.0092137290934936 2047.19399838895 -6.39439003774896 34.3526893272045
875 32.2538873428124 3.2355058046012 0.00922269529193983 2045.88327854965 -6.6112007224001 37.7110957907637
876 34.7380609163929 3.43033050129164 0.0117406188841835 2038.62216706714 -6.52937424369156 33.8510359403533
877 64.8473840074938 4.40974252283314 0.0162438126065245 2051.58351732465 -10.6648898078129 51.3195379996639
878 56.0503167048811 3.70543847440065 0.0120144711032079 2054.13156449562 -9.87243840703741 11.4234177009208
879 64.8473840074938 4.40974252283314 0.0162438126065245 2051.58351732465 -10.6648898078129 51.3195379996639
880 23.1562823533612 3.54894569439015 0.0119133465429478 2052.63671155833 -8.79286264302209 31.3597828845425
881 32.7986909082733 3.85498889516182 0.0134130125266543 2065.9004068987 -13.3456946327351 35.0376305935864
882 60.5227081024557 4.1955917073785 0.0152146911048346 2049.8683237622 -10.203711790964 26.7045854271565
883 66.6489967318699 3.87258570263064 0.0124712130137869 2061.32452640822 -11.4847429073416 40.3561607493487
884 36.32124350004 3.60323334661626 0.0118640751161146 2021.64051160077 -5.41681309463456 28.404417717486
885 38.5661418694955 3.58589516433607 0.0117496006544301 2063.65847819066 -10.9720497136004 51.4954175781529
886 38.4518707124227 3.84485258515416 0.0139639507007127 2057.11703874543 -10.7047713920474 34.3517771368101
887 14.886757722527 2.84002487237656 0.00764602826380729 2064.63257722161 -9.34106347616762 13.2721665339351
888 35.5304757813276 3.60694543101677 0.0130289636142246 2033.5797857428 -6.01600823923945 62.7359030692447
889 22.0097119212678 3.00542863341429 0.00935452952777505 2079.99292126764 -14.6602205559611 80.2000067611404
890 30.860394007604 3.11717218117628 0.00949728196695132 2076.69665891002 -12.5759674329311 92.7339588337673
891 -4.21970082688578 2.49762964282421 0.00752147087006957 2070.96793768019 -8.43117983080447 63.6558987915578
892 26.8980909967166 3.68337409852158 0.0131307932201928 2012.28741312097 -4.36962028965354 87.4868976850466
893 63.9711622962015 4.24250813633243 0.0151580532410932 2063.18954739999 -13.0485295760445 62.1613494549575
894 53.7405421016364 3.99706797504196 0.0145321893845097 2070.14471732266 -14.1821457399055 89.6459046672936
895 27.5037739601072 3.80399159851528 0.0134819909070957 2040.74802179588 -6.76896282006055 84.4842514481486
896 3.1205335771607 2.99224856686357 0.0101764524705888 2076.04301795713 -13.4514047624543 56.3461236114118
897 21.6844149219085 3.16053144108871 0.00987871155415013 2053.08595320256 -6.84058649698272 72.1874991898871
898 26.3049701381727 3.290436428212 0.0109276500649935 2020.62549896864 -4.04057076433674 93.5610250270288
899 15.7577945895884 3.4883958486089 0.0124160074224049 2027.57320872811 -5.16464137239382 71.6260400830967
900 42.7176596538737 3.74565685257095 0.0126238554735292 2011.03466736991 -4.68720334814861 56.0331529777083
901 32.1903112721277 3.3023722074842 0.0103246809989038 2011.32018838217 -3.73390782391652 79.6474901166281
902 29.6428096170904 3.11999173001054 0.00917167099270779 2053.19986317027 -7.07121833460405 52.6042211318345
903 -3.76105220267191 3.05140090742908 0.010505526752551 2053.37477316638 -6.69971507508308 74.7074643164027
904 55.3644924678913 3.77011884790647 0.0120467426698277 2062.40110340971 -10.5876003135927 72.8943882851639
905 38.6705065547328 3.7810969787641 0.013776826448835 2041.84293830395 -6.76239790394902 92.2877520641025
906 31.6021523063619 3.71802075736907 0.0131040916752841 2066.14988586912 -11.5718328137882 82.3061293539217
907 45.9803798821291 3.578252697069 0.0119316567226949 2062.54070715816 -10.1734783709981 69.8008866245543
908 -1.67647868669659 2.8962734444133 0.00922887049851997 2073.27388643031 -10.6998070236295 75.648276642497
909 6.76226288301482 3.26149796492089 0.0113929021733848 2064.29862612276 -9.41368926782161 78.932793329861
910 58.739764132974 3.98513178252895 0.013737109348808 2060.2006448938 -11.0914890747517 64.2285188310656
911 55.5391380795166 3.76691979779009 0.0126168040033103 2063.61507607251 -11.1337299202569 70.0031348271078
912 -1.35017151680771 2.78257962691903 0.00877813134830673 2078.5125714622 -13.0639497865923 66.0166997478505
913 23.5949769162925 3.77695878773798 0.0142698336525349 2055.08641196508 -9.59417078178376 58.0919472338641
914 24.165008593451 2.94764101603955 0.0089759343286984 2074.55738227814 -11.3783641462214 75.2810200954224
915 35.6580123063964 3.62787996836163 0.012110407659626 2048.60065320879 -7.43927790084854 74.8751518793628
916 56.1029714603056 4.06332058600205 0.0141898353223782 2059.87659170642 -10.8244376815856 82.6994414680379
917 35.2661365181487 3.61612178206239 0.0127973861386827 2072.55512976344 -13.6723979003727 86.1946038895839
918 57.0688324223439 3.970275366663 0.0136522802882238 2053.30948475585 -9.58503511268646 55.9850948698763
919 22.3667364423644 3.03691448254457 0.00911311250051818 2035.07518109726 -4.34661296661943 92.570666060421
920 79.1075856401952 4.10903830120444 0.0132775925528304 2058.88930260926 -11.008251211606 61.9121676708921
921 34.5362121265392 3.895572392592 0.013678431626262 2019.9367384105 -5.38953892886639 64.7449408354142
922 20.8425556362032 3.04147513308671 0.00948588428890901 2074.09738462744 -10.987521961797 93.531855488208
923 44.7613185678372 3.71561795380066 0.012232402042308 2052.8700123399 -8.73340160818771 55.3694212855105
924 31.6572360979783 3.1346715129994 0.0095586299696477 2055.17803218449 -7.05340277403593 71.8770729354922
925 11.1010832154377 2.76043530997249 0.0082598775866172 2048.66477540997 -5.17764317104593 74.6751011401782
926 26.6204972028384 3.46190763716444 0.0111348105551181 2064.77710897592 -10.7048675976694 55.9859012264413
927 48.3723476199603 3.80020119190991 0.0135371686377586 2064.45965787745 -11.0520504275337 92.816381215295
928 51.3518368035777 3.63920039931335 0.0123517196743831 2019.63822559942 -4.79086363688111 75.2611506205645
929 47.0488161050661 3.64339454436881 0.0121863404447533 2044.80967195355 -6.98081752983853 74.1193004017819
930 39.4681434633193 3.53696584661301 0.0115099646552127 2034.88171718479 -5.94370550010353 56.4304132459072
931 32.3222435999783 3.55805151550187 0.0121389023894845 2062.29714829731 -9.84583624871448 79.2724862138947
932 51.5179668076918 3.47865987636794 0.0112108873816051 2073.56437738962 -13.6626683268696 74.1297654733343
933 58.1697043091116 4.15912342681874 0.0149885391635561 2053.44793630298 -9.73089457023889 79.8297242948871
934 61.208370926526 3.61405062719462 0.0113894334670944 2070.70141357766 -12.8718809899874 73.1147261595163
935 5.5178496530673 3.11373437495632 0.010071634261227 2054.04503917648 -7.34807522734627 52.2516755321916
936 24.6380122629108 3.07532651887366 0.0098089983891479 2061.85121903243 -8.68397978832945 52.7595964508946
937 32.6538990022021 3.31509732376005 0.010745457993943 2023.02831292734 -4.28065701620653 85.8349124119452
938 21.0876458311617 3.39695622851141 0.0108945412062451 2021.27753492538 -4.44781445898116 74.5301258543139
939 78.0600042512716 4.19591376866263 0.0147073693030829 2051.43575440021 -9.2269776831381 86.2076470826314
940 -13.8837333974689 2.62278064175766 0.00856593384696163 2022.00940264575 -3.15735927782953 82.848012042164
941 51.7626172309062 3.97750216023204 0.0140803836684526 2061.41409519827 -11.7637004796416 53.6641818136189
942 39.9681274295285 3.55026146761864 0.012343040053834 2041.84284095233 -6.25971905887127 87.2543822812804
943 42.7621953762904 3.28859688548468 0.0110793303321645 2032.33853950095 -4.78251816006377 91.686301566224
944 32.3222435999783 3.55805151550187 0.0121389023894845 2062.29714829731 -9.84583624871448 79.2724862138947
945 57.5124732377335 4.18616990598992 0.0145707533247265 2034.05818581185 -7.09724842803553 64.2634294432216
946 18.9463670345918 2.94252028934339 0.00917161724177052 2076.98411814775 -11.9984019291587 89.6368422028614
947 47.8079703062151 3.60647687584403 0.0121764411260578 2052.78606209322 -8.14223974943161 71.1967264158633
948 58.9878523026608 3.76684186082392 0.0122640397057199 2026.04760865727 -5.40037997765467 72.9726822800696
949 22.994649200679 3.535063639824 0.0119955517599586 2014.07442679047 -4.34958222089335 73.3313221578205
950 31.6021523063619 3.71802075736907 0.0131040916752841 2066.14988586912 -11.5718328137882 82.3061293539217
951 26.8202871524903 3.52998506264389 0.0123102649694344 2067.25654781424 -11.9595072208904 57.4230201734435
952 39.0751755436597 3.52262192136648 0.0112443012958065 2073.96705731913 -14.8858794919215 52.4444946763359
953 47.8079703062151 3.60647687584403 0.0121764411260578 2052.78606209322 -8.14223974943161 71.1967264158633
954 94.6455242277631 4.7443061294514 0.0168856466242133 2045.70398248825 -9.756065600086 76.4231479459741
955 19.1963367117436 3.4594866254814 0.0120260369800878 2047.50266312086 -6.94030970102176 75.4039745727237
956 30.7785365841693 3.53674907713367 0.0119906552460673 2054.52506716014 -7.8771766484715 88.9879395757272
957 29.0770422159416 3.3372358242075 0.0107174018504595 2057.29757998744 -8.11361560830846 70.8482953278851
958 37.0077998460517 3.0803267291572 0.00921564955159655 2014.64301471715 -3.35701162461191 93.3703475818129
959 32.1027309570459 2.9225908885684 0.00803163180526065 2020.25943371071 -3.51048846263438 74.9774789754053
960 31.6021523063619 3.71802075736907 0.0131040916752841 2066.14988586912 -11.5718328137882 82.3061293539217
961 23.7349992095806 3.65772471823823 0.0123472820434923 2039.59959350084 -6.54003924923018 67.0602425890959
962 57.2178509513702 4.02434673085706 0.0135420946930165 2061.36477713566 -11.0354080307297 81.7075630250934
963 56.6606501728759 3.9130190401434 0.0128002935178391 2072.38213863852 -14.535675405059 89.6999253211537
964 87.9743718171343 4.4535990091868 0.0148536356649496 2035.23975655017 -7.24880955880508 91.7835873556455
965 49.3463159911495 3.42773581254895 0.0100280723134579 2022.26002996322 -4.30041926214471 86.6780807151347
966 -4.21763307424149 2.74331596859664 0.00878473309013732 2077.46238563792 -12.0335202408023 71.6456763572306
967 32.0450823904299 3.18343015870261 0.00926033454761636 2049.39547893102 -6.01859115762636 86.0057023000055
968 32.1903112721277 3.3023722074842 0.0103246809989038 2011.32018838217 -3.73390782391652 79.6474901166281
969 -11.7808276519404 2.57757174260672 0.00757506317286408 2044.10507522197 -4.55253206659108 62.3792295973532
970 58.1213526769254 3.79734086733309 0.0127939778381734 2067.39244940388 -13.0420114472508 54.2590657296556
971 42.4891225985153 3.73690864122363 0.0130551247843563 2042.10553846089 -7.21531233051792 57.7942152285189
972 52.5191398950957 3.72697754807916 0.0125658489800431 2071.03445852734 -13.99616522016 65.3048727095264
973 15.7577945895884 3.4883958486089 0.0124160074224049 2027.57320872811 -5.16464137239382 71.6260400830967
974 24.668722221295 3.29776546713832 0.010693438848557 2015.10318556172 -4.17825617827475 58.4647302899812
975 43.5823115016146 3.56669577034612 0.0118613422339296 2012.06482675695 -4.47977531934157 55.2582276630161
976 35.513794610458 3.31469289364593 0.0107649749180393 2076.01766268979 -13.6931317602284 87.0427890183284
977 55.6641381568698 3.83300525335261 0.0127694799137302 2055.11423121463 -8.80515442462638 87.6763430390619
978 41.9816353087543 3.40659562636256 0.0108582408409154 2049.10156158032 -7.29799002641812 53.897545248307
979 36.1083351931771 3.64691932127671 0.0124736995696083 2072.54930982366 -14.652066337876 59.7774552864303
980 20.147328454816 3.21962462741707 0.0108660629732292 2052.44865903212 -6.71862517250702 87.2381175196152
981 26.2813697729156 2.99194312464129 0.00932008000641932 2054.31660351483 -6.24572610016912 86.5649547424083
982 38.6705065547328 3.7810969787641 0.013776826448835 2041.84293830395 -6.76239790394902 92.2877520641025
983 32.7200831718004 3.35541449892015 0.0109575658079406 2075.80095070205 -14.0067389444448 82.0606969737731
984 53.7405421016364 3.99706797504196 0.0145321893845097 2070.14471732266 -14.1821457399055 89.6459046672936
985 -13.7893956460324 2.44696281026672 0.00685063988599032 2084.36125681945 -14.0849356167018 77.8605813132318
986 38.8167080110096 3.82154041100109 0.0125691123922984 2057.89623708837 -9.82399842236191 66.5658173406578
987 57.7693967847666 3.88926459429269 0.0131567913263251 2035.81976381293 -6.49136081105098 74.9323617458952
988 48.9241197642545 3.74627047295466 0.0116806780522576 2066.30076095765 -12.0956163946539 58.1232678550082
989 42.4891225985153 3.73690864122363 0.0130551247843563 2042.10553846089 -7.21531233051792 57.7942152285189
990 26.3492984817857 3.58822241794097 0.0125161048432177 2070.85563946399 -12.709317447152 86.0429297247837
991 46.1651544778078 3.64657934711471 0.0122041206771603 2052.7173537151 -8.0622979067266 78.643295826043
992 32.8646620562003 3.31819950694287 0.0110063050344776 2016.63181142765 -4.05924364225939 79.2573405342228
993 20.8494864649016 2.99759899827915 0.00854490701191378 2078.34104160615 -13.4979960601777 74.0576394531355
994 35.1471153719049 3.46819264746111 0.0115681897698374 2059.69811074203 -8.64834218285978 88.5066160321869
995 -12.5668320350124 2.34782445883111 0.00664202156264983 2075.42334150709 -8.98416762705892 65.7893944585135
996 37.2534745325793 3.75526549617736 0.0131920076984253 2061.71110884007 -11.1016729357652 53.3534629348047
997 24.9085514195448 3.11328038990451 0.0096707017480158 2047.27075445908 -5.64293846022338 89.2116249835615
998 38.3450845858935 3.60014750383331 0.0116222778892283 2052.43092935113 -8.09670539805666 65.5157668160859
999 37.5323295898182 3.52343876420329 0.0115859492310151 2057.53489371529 -8.99677001638338 60.6654854574207
1000 21.3331181984903 2.8701692937988 0.00779480400095502 2052.48946508649 -6.22356933075935 52.131292611625
1001 11.6027410616728 2.84197378220864 0.00919931880816194 2073.50037570717 -9.95147092966363 92.2418241274029
1002 9.64885271368254 2.85129496498037 0.00871863767401707 2079.45007861569 -13.4035346773453 77.6932864639964
1003 38.8167080110096 3.82154041100109 0.0125691123922984 2057.89623708837 -9.82399842236191 66.5658173406578
1004 44.1444979180897 3.65727683162836 0.0122039480872768 2065.89838389982 -11.0034840507433 85.6818893807458
1005 26.3049701381727 3.290436428212 0.0109276500649935 2020.62549896864 -4.04057076433674 93.5610250270288
1006 68.136647913089 3.92142299036423 0.0127805034687595 2060.88112799521 -10.8759564906359 66.3750762058541
1007 58.322608716912 3.52645418118742 0.0109772967104249 2026.46866371436 -5.09556174278259 63.5848683872696
1008 19.6752724987574 3.3189051408725 0.0108743257588023 2065.91625264566 -9.86795628909022 80.3733259449249
1009 47.7889683205048 3.37213569188185 0.0107429696495797 2064.34026235971 -9.91334302583709 67.5015210153246
1010 31.0899346552314 3.61018259569325 0.0122524098254951 2065.43329895381 -11.3261655182578 65.078878738891
1011 57.7693967847666 3.88926459429269 0.0131567913263251 2035.81976381293 -6.49136081105098 74.9323617458952
1012 -39.7471479028843 2.30137305496778 0.00684138532130033 2084.26354275784 -12.5075427792035 86.6756988534385
1013 -2.76976098253663 2.78590581087411 0.00923515729847792 2048.1886442469 -5.03959929104894 89.5163362939145
1014 30.860394007604 3.11717218117628 0.00949728196695132 2076.69665891002 -12.5759674329311 92.7339588337673
1015 75.9730421155799 4.18161160997571 0.0142353853077534 2011.40667287912 -4.99702037544921 86.4945056461841
1016 61.3621470234283 4.04859758212711 0.0138735848678424 2063.69967852114 -12.3213003948331 65.8065548118078
1017 42.5055161413764 3.44689687871031 0.0106085022449345 2072.33656107029 -13.0480408645235 66.4823237734068
1018 1.1877312999922 2.64246385717853 0.0076768864820968 2083.54862049711 -14.9046580400318 78.9239145008351
1019 57.8461256319798 3.61528834517918 0.011480027166796 2053.43682247028 -7.96037101885304 80.4128774656153
1020 36.8721771764095 3.5692274978321 0.0125845287287287 2053.23210642696 -8.27288914937526 68.176474587784
1021 10.8100646720046 2.93615683134165 0.00838251790050975 2027.82542245416 -4.01433892315254 69.2661068537835
1022 2.84518317831972 2.70897695175679 0.00771639228798614 2028.19758443465 -3.41609483351931 85.8016941749561
1023 52.7446321925761 4.031907382352 0.0147485185127888 2031.39052736643 -6.38718302128837 80.0079239302509
1024 35.513794610458 3.31469289364593 0.0107649749180393 2076.01766268979 -13.6931317602284 87.0427890183284
1025 77.5700873946834 4.65057240938428 0.0167081405118118 2045.09406846971 -9.49832348618656 73.8664379454794
1026 16.0443846920723 2.84357071294842 0.00773098651720691 2045.42496590246 -5.18913346808404 61.4616301717066
1027 85.0222852142716 4.3168156683737 0.0146236924143874 2059.77072528633 -11.9738957239315 64.0452271987476
1028 24.8809917746958 3.55507115120404 0.0121229910519449 2058.81117389794 -9.65942482929677 52.2060757857011
1029 36.1083351931771 3.64691932127671 0.0124736995696083 2072.54930982366 -14.652066337876 59.7774552864303
1030 82.4930759838593 4.0617442211787 0.0130276727871178 2034.23179451237 -6.64332719519734 70.870561762056
1031 5.29087930562572 3.11889392941801 0.0106634354174265 2065.82940769079 -9.18253611074761 81.2914913927859
1032 63.9711622962015 4.24250813633243 0.0151580532410932 2063.18954739999 -13.0485295760445 62.1613494549575
1033 35.8814773338383 3.74770931681435 0.0136357841598007 2022.17608790169 -5.29672555625439 68.9181440290923
1034 -13.7893956460324 2.44696281026672 0.00685063988599032 2084.36125681945 -14.0849356167018 77.8605813132318
1035 24.5602958260399 2.66565544524786 0.00759009443042313 2078.4997094241 -12.5477751577273 55.9874691098535
1036 35.6821971287735 3.72430662246928 0.0125783635174236 2060.21969719324 -9.67122281203046 85.8177257086401
1037 74.6948703602897 4.37083088775203 0.0150294906314171 2040.14062358509 -8.22321257786825 62.0767386618035
1038 -14.6248841403131 2.48848835110929 0.00792696003407733 2071.57476701192 -8.15971621545032 78.7372888359116
1039 31.1462533524733 3.70108334008186 0.0130742556578546 2053.1777539514 -8.27050350839272 84.843977923683
1040 -6.22306879931184 2.56804477760554 0.00828588739542918 2077.39441178995 -10.7194408867508 79.1151329170595
1041 48.2102016084767 3.4624307575418 0.0105919829903089 2066.98961911607 -11.2650202447549 56.9979341340044
1042 34.469831833182 3.39516144362454 0.0112290005622856 2045.5186310031 -6.37560013914481 79.7509249908371
1043 83.8256332732767 4.6474411685572 0.016883050670868 2035.46165384795 -8.07809291640297 75.0851552012195
1044 50.2089359421037 4.11062913926066 0.0141193212062521 2025.15007627732 -5.78789983177558 87.969758411925
1045 47.6514033309772 3.88452689477192 0.0131724444261691 2070.33057305519 -14.1663517081179 70.8902189228899
1046 49.9112583181212 3.91006222045028 0.0140429737044033 2035.63833573461 -6.95505682146177 52.9023848497113
1047 30.4354092307781 3.52984294759433 0.0120327467359287 2057.13131105574 -9.17304527014494 53.6032949422038
1048 22.994649200679 3.535063639824 0.0119955517599586 2014.07442679047 -4.34958222089335 73.3313221578205
1049 10.3684937386437 2.88265897850231 0.00915566421362197 2044.08622755157 -5.25434538489208 65.8898065001598
1050 18.0978825201994 3.05696924821435 0.00992937837176753 2059.44683087035 -8.07827345328405 55.5464864946388
1051 22.9575310524286 3.14768325233674 0.0100077383950333 2053.60101232957 -6.4674901869148 92.7436872736528
1052 61.6641594215857 3.82357952804324 0.0124383554689602 2044.9122427376 -7.57405848475173 62.1392301629791
1053 8.93373800684143 3.23374152322947 0.0107807680742653 2060.47609902802 -8.25898598181084 81.0367992281471
1054 79.1075856401952 4.10903830120444 0.0132775925528304 2058.88930260926 -11.008251211606 61.9121676708921
1055 36.7769374030222 3.4905257250074 0.0112010696031177 2070.78799449373 -12.1249948022887 82.2255004771093
1056 66.7775157711107 4.48954410484097 0.0161817534798752 2050.26591051137 -10.1865382026881 68.5538850752937
1057 21.8804114601247 3.5630973828219 0.0127810704389459 2069.68700463744 -12.4100922001526 79.815020393786
1058 13.1422720194681 3.1581806597425 0.0100578296516997 2049.51248964504 -6.29304697271436 76.5488630583627
1059 10.5150954794964 2.83017722304022 0.00859894888853102 2069.16982002091 -9.01526207802817 72.1473712102603
1060 31.3986442072394 3.53269458613028 0.0121431692083825 2049.42885424732 -7.28559796465561 79.5451418724002
1061 18.7891910342297 3.39997862917484 0.0121494847308413 2012.61935808859 -4.17918498627841 69.5839770505045
1062 52.7446321925761 4.031907382352 0.0147485185127888 2031.39052736643 -6.38718302128837 80.0079239302509
1063 55.3598620878084 3.614022757442 0.0119812884233363 2061.08896799339 -9.51010699849576 84.8082476414669
1064 37.3679276853407 3.43779023950271 0.0105076218347353 2051.81380708585 -7.66431534197181 56.4242966381108
1065 4.84524171128266 2.78542403783105 0.00855684048638125 2018.72437082673 -3.59090089099482 53.4330303624341
1066 74.6948703602897 4.37083088775203 0.0150294906314171 2040.14062358509 -8.22321257786825 62.0767386618035
1067 -14.6248841403131 2.48848835110929 0.00792696003407733 2071.57476701192 -8.15971621545032 78.7372888359116
1068 8.12610410230316 2.93326341589722 0.00993214582124074 2032.71671079891 -4.67629976104945 56.1602497817125
1069 26.1934000851618 3.58722558212068 0.0124630690692417 2024.84617321636 -5.34889111062512 53.9448609396592
1070 39.9681274295285 3.55026146761864 0.012343040053834 2041.84284095233 -6.25971905887127 87.2543822812804
1071 57.0682679532359 3.77174193010914 0.0132140252135777 2040.06694360217 -6.9210275169462 65.4452571727553
1072 27.8320179133338 3.15246206562776 0.00995680238043059 2069.87161388388 -11.2186938617378 54.9081247451405
1073 23.6146329884269 3.51531786755622 0.0126059733014552 2055.50793268532 -8.49681624444202 71.8174581987548
1074 51.4928405747692 3.30264868730058 0.00993734438364764 2050.86993285082 -7.01211381005123 63.2705325770202
1075 75.9730421155799 4.18161160997571 0.0142353853077534 2011.40667287912 -4.99702037544921 86.4945056461841
1076 40.5060951872278 3.58305020483659 0.0113859044849678 2037.9172935735 -5.84875875851139 84.0083025023059
1077 -12.7169773137617 2.82920405853863 0.0102007325995974 2060.65891112387 -6.89777571009472 91.1201128722878
1078 24.0096630698009 3.12979273123048 0.00987318870774645 2041.6761183762 -5.18768256064504 87.4243614745531
1079 89.5431898253848 4.89169813274626 0.0184796254401572 2030.03499768558 -7.9599033552222 76.3962350371683
1080 11.9823692538437 2.81786828583862 0.00782132206759759 2014.33250446967 -3.1949300179258 69.0914876807427
1081 83.8256332732767 4.6474411685572 0.016883050670868 2035.46165384795 -8.07809291640297 75.0851552012195
1082 61.1789854768025 3.97546587018688 0.0131725173291967 2062.15658232616 -10.7574450876564 93.1937346308718
1083 1.97136977239781 2.66999473585941 0.00811041875018846 2069.9056064235 -8.2896610815078 80.7884166347587
1084 48.9241197642545 3.74627047295466 0.0116806780522576 2066.30076095765 -12.0956163946539 58.1232678550082
1085 85.1774442443095 4.71127760548038 0.0164557780974992 2056.97535640118 -12.5375919369981 60.0574050317147
1086 47.8236410020208 3.67769940652774 0.0114169965905025 2036.24977785023 -6.08719036448747 68.7627760546736
1087 53.6244100572751 3.54976763125495 0.0111187652838648 2012.49792494229 -4.40320607507601 56.413463863776
1088 32.0110628222082 3.33637963056682 0.0110037761194054 2065.65021094959 -10.3586263814941 63.6507857317335
1089 63.9711622962015 4.24250813633243 0.0151580532410932 2063.18954739999 -13.0485295760445 62.1613494549575
1090 47.7889683205048 3.37213569188185 0.0107429696495797 2064.34026235971 -9.91334302583709 67.5015210153246
1091 5.5178496530673 3.11373437495632 0.010071634261227 2054.04503917648 -7.34807522734627 52.2516755321916
1092 29.2618524501726 3.11485314788976 0.00904613288489833 2038.39358261693 -5.31322621740401 54.7163192911356
1093 35.5304757813276 3.60694543101677 0.0130289636142246 2033.5797857428 -6.01600823923945 62.7359030692447
1094 52.4763638322118 3.99767208273512 0.0140421977686108 2060.20064588846 -11.4690735330805 52.8346319942799
1095 33.4100073481907 3.36874929099071 0.0115729931902162 2068.02863884694 -10.6283682375215 87.3408765932405
1096 24.6380122629108 3.07532651887366 0.0098089983891479 2061.85121903243 -8.68397978832945 52.7595964508946
1097 62.8584153573101 4.67994316563307 0.0177791335658215 2030.85578249139 -7.8159472416155 66.2440022666142
1098 44.7009372970528 4.31095649883416 0.0158590858436039 2049.00106760999 -9.51818958623335 69.379012279933
1099 17.9839551770171 2.92030771196538 0.00833518479797219 2020.80317884404 -3.52882769424468 77.5732768294342
1100 55.3644924678913 3.77011884790647 0.0120467426698277 2062.40110340971 -10.5876003135927 72.8943882851639
1101 26.9787845345408 3.49819227600653 0.0122551763038646 2063.06293841358 -9.81592788361013 82.8380700060588
1102 69.3992112019621 3.98721155752627 0.0128096214864346 2050.70080259396 -8.38217751355842 85.4015794134108
1103 56.0497496255762 3.90297530592215 0.0134080492523009 2068.06765649538 -13.3742319978774 67.8097444934024
1104 72.3396238203581 3.74139876139521 0.0116294089965342 2041.58471998503 -6.77272320957854 69.2187435610366
1105 45.0603328201488 3.40712553059992 0.0104749936366047 2065.47985650343 -9.92424394702539 79.8311782792154
1106 4.70525090548337 2.73524182697109 0.00866084711576577 2027.16347965482 -3.8345689047128 61.7821341569625
1107 46.1638926171934 4.03397208314241 0.0143678940434081 2063.30945978477 -11.5887442114763 90.2694963176008
1108 37.0702247800123 3.81210671967233 0.0140292326708137 2070.71404502215 -14.1167317493819 77.2167163527776
1109 68.3460734603705 3.68836185746093 0.0117434586100928 2052.93277607369 -8.39771388331428 65.1780830898016
1110 35.9862517189688 3.628879860259 0.012692920312424 2036.71903426526 -6.14604693604633 72.9649788987623
1111 52.3191773378352 3.6283435694979 0.0112919789704705 2020.16962058842 -4.9533431045711 55.4845335258244
1112 -2.33508043748682 3.00437753129131 0.0097517030911188 2029.14686986944 -4.30787571007386 71.2745589677038
1113 22.0097119212678 3.00542863341429 0.00935452952777505 2079.99292126764 -14.6602205559611 80.2000067611404
1114 16.3944190676479 2.91551088105081 0.00851886145006316 2073.4381764594 -10.204951078631 86.9360976245217
1115 32.0956272273362 3.50785626222072 0.0123829444272454 2065.9287883963 -10.8749996381812 76.8481788919219
1116 52.234440930936 3.92224048330365 0.0136121314649722 2072.69856686122 -14.8722911463119 92.3638114056114
1117 40.183630222094 3.74296703227786 0.0124814693077191 2059.63268755609 -9.95182067621499 69.9239092054775
1118 32.3717251464814 3.24377760879246 0.0104591869334091 2058.05225171219 -8.30791034735739 57.4612869111662
1119 34.6713837908101 3.79760142409273 0.0131305936749199 2029.12813782739 -5.94542815582827 60.815208256604
1120 17.9839551770171 2.92030771196538 0.00833518479797219 2020.80317884404 -3.52882769424468 77.5732768294342
1121 34.3477943322549 3.50068074236741 0.011433203767105 2070.94670715393 -12.333756252192 80.9108313331271
1122 26.7249667099007 3.04975410141951 0.00871765715295773 2061.71059508133 -7.31087611988187 93.0440398706107
1123 15.9537330810422 3.17417916412307 0.0100688973421653 2026.79866075865 -4.57150026690215 61.3153738017703
1124 40.9044296810356 3.32717178361199 0.00999184276237872 2057.39048335003 -8.160940927919 62.9198035601453
1125 99.372782442067 4.46618550627745 0.014713223554067 2035.17737507378 -7.70350072765723 62.0205560616609
1126 35.6580123063964 3.62787996836163 0.012110407659626 2048.60065320879 -7.43927790084854 74.8751518793628
1127 56.6606501728759 3.9130190401434 0.0128002935178391 2072.38213863852 -14.535675405059 89.6999253211537
1128 35.1475977524477 3.49618523228516 0.0112540263059923 2056.48035618267 -8.76550131710246 55.928433214622
1129 10.3684937386437 2.88265897850231 0.00915566421362197 2044.08622755157 -5.25434538489208 65.8898065001598
1130 58.1503791578103 3.75512318620228 0.0129147070854313 2019.76336324611 -4.79099884163588 91.8334001419343
1131 39.0751755436597 3.52262192136648 0.0112443012958065 2073.96705731913 -14.8858794919215 52.4444946763359
1132 32.0956272273362 3.50785626222072 0.0123829444272454 2065.9287883963 -10.8749996381812 76.8481788919219
1133 11.9823692538437 2.81786828583862 0.00782132206759759 2014.33250446967 -3.1949300179258 69.0914876807427
1134 40.5060951872278 3.58305020483659 0.0113859044849678 2037.9172935735 -5.84875875851139 84.0083025023059
1135 3.1205335771607 2.99224856686357 0.0101764524705888 2076.04301795713 -13.4514047624543 56.3461236114118
1136 59.6747551544161 4.07289980473386 0.0135299730193011 2049.59469270171 -9.01138829998672 58.6019735788592
1137 1.10538411574622 2.54186797961785 0.00673290634700738 2041.14900283818 -4.29266333580017 54.0759496766237
1138 -12.5668320350124 2.34782445883111 0.00664202156264983 2075.42334150709 -8.98416762705892 65.7893944585135
1139 4.83791945892776 3.07852652465613 0.0106632427982139 2059.73543770914 -8.10230126138777 64.7903324532173
1140 10.0638524704527 2.74201314892782 0.00806258299606983 2069.6984100691 -8.89878464862704 67.4421389560805
1141 37.3679276853407 3.43779023950271 0.0105076218347353 2051.81380708585 -7.66431534197181 56.4242966381108
1142 29.0770422159416 3.3372358242075 0.0107174018504595 2057.29757998744 -8.11361560830846 70.8482953278851
1143 50.6859001468364 3.58014311008978 0.0115739885426886 2072.73819170357 -14.3338758475147 57.5240461421357
1144 65.2764777483684 4.37942077844753 0.0157000191922767 2068.17943200096 -14.712593969889 92.2391306834649
1145 38.6705065547328 3.7810969787641 0.013776826448835 2041.84293830395 -6.76239790394902 92.2877520641025
1146 29.0770422159416 3.3372358242075 0.0107174018504595 2057.29757998744 -8.11361560830846 70.8482953278851
1147 -32.5686483759804 2.11855232385091 0.00635784330128508 2022.84637390845 -2.59933738037944 60.8981058035427
1148 69.2882721597177 4.12281703944078 0.0129204936734531 2027.47192755248 -6.18448424851522 64.5128329701791
1149 2.02445629200628 3.0174182224597 0.00980258537145974 2039.10945408698 -5.2268716134131 59.9349221853743
1150 21.203606162043 2.86483134905815 0.00813396984003015 2073.56120115332 -9.83605980640277 89.8744929926831
1151 29.0016874772884 3.30463644134277 0.0104281556002045 2023.15483693313 -4.46874791290611 68.4015957438605
1152 22.1202611317151 3.21938658115258 0.0109109139753628 2039.00691482099 -5.77982641756535 54.5143421166194
1153 13.1422720194681 3.1581806597425 0.0100578296516997 2049.51248964504 -6.29304697271436 76.5488630583627
1154 53.7407711137281 4.01292182850548 0.0131483012694085 2065.11665860075 -11.9190714415163 88.0718944954205
1155 4.70525090548337 2.73524182697109 0.00866084711576577 2027.16347965482 -3.8345689047128 61.7821341569625
1156 37.0702247800123 3.81210671967233 0.0140292326708137 2070.71404502215 -14.1167317493819 77.2167163527776
1157 57.4095426655507 3.43846269809076 0.0104678557881844 2055.96442505624 -8.06022855453193 70.5587463800008
1158 32.8646620562003 3.31819950694287 0.0110063050344776 2016.63181142765 -4.05924364225939 79.2573405342228
1159 65.2764777483684 4.37942077844753 0.0157000191922767 2068.17943200096 -14.712593969889 92.2391306834649
1160 38.8167080110096 3.82154041100109 0.0125691123922984 2057.89623708837 -9.82399842236191 66.5658173406578
1161 35.6580123063964 3.62787996836163 0.012110407659626 2048.60065320879 -7.43927790084854 74.8751518793628
1162 28.4358259947466 3.29474077496577 0.0097327639549509 2067.68670236692 -10.4886183724739 66.4677891156371
1163 16.3944190676479 2.91551088105081 0.00851886145006316 2073.4381764594 -10.204951078631 86.9360976245217
1164 75.4587667888486 4.38621038294531 0.0158605976600185 2027.30324774887 -6.64489037357271 79.2717508191694
1165 4.06824384599943 2.86025716485909 0.00865422290293945 2019.51916600484 -3.64463598001748 60.2053118482769
1166 -12.7737529947889 2.9119241489711 0.010311926701564 2080.14669558173 -14.9320299597457 75.1753067957567
1167 41.9816353087543 3.40659562636256 0.0108582408409154 2049.10156158032 -7.29799002641812 53.897545248307
1168 11.9823692538437 2.81786828583862 0.00782132206759759 2014.33250446967 -3.1949300179258 69.0914876807427
1169 15.7577945895884 3.4883958486089 0.0124160074224049 2027.57320872811 -5.16464137239382 71.6260400830967
1170 46.1638926171934 4.03397208314241 0.0143678940434081 2063.30945978477 -11.5887442114763 90.2694963176008
1171 1.1877312999922 2.64246385717853 0.0076768864820968 2083.54862049711 -14.9046580400318 78.9239145008351
1172 66.6238652648813 4.09398682272518 0.0137687397061853 2032.61598631786 -6.60918100969866 71.441708395501
1173 17.9839551770171 2.92030771196538 0.00833518479797219 2020.80317884404 -3.52882769424468 77.5732768294342
1174 25.8296663630283 3.45181499746241 0.011179730401827 2047.61731458129 -7.0870729489252 61.1434840575189
1175 -8.70760241526003 3.41619540306787 0.0131875487659611 2047.60035217111 -7.22414235118777 65.9399056132751
1176 60.237123634545 4.24151484488526 0.0154180636590618 2053.74534225231 -10.4946978134103 58.9837255044876
1177 21.3331181984903 2.8701692937988 0.00779480400095502 2052.48946508649 -6.22356933075935 52.131292611625
1178 50.4701073699797 3.30058080776998 0.0096094691877856 2056.5950955248 -7.18433870701119 93.1764051464033
1179 44.5700628335145 3.54725689117921 0.0116685160061808 2073.29380799388 -14.7233729460277 52.5348890917423
1180 44.4043987897235 3.45935824110992 0.0111537756652839 2073.66698221979 -14.2666227626614 57.2520434274558
1181 32.2054781458441 3.85410245495581 0.0137382997451573 2052.88519019843 -8.7962983851321 78.1330581344585
1182 30.4354092307781 3.52984294759433 0.0120327467359287 2057.13131105574 -9.17304527014494 53.6032949422038
1183 -0.0835088988368453 2.87634030351921 0.00939840264733595 2058.23680575541 -7.18952801311389 60.6839160625611
1184 51.7626172309062 3.97750216023204 0.0140803836684526 2061.41409519827 -11.7637004796416 53.6641818136189
1185 12.9635498964786 3.16333161246518 0.0105938673541807 2054.35682632984 -7.12190079269931 73.8991718662786
1186 14.7290082474143 3.03625627098938 0.0101646803910168 2057.09035410429 -7.07025320501998 79.5280727284772
1187 11.6027410616728 2.84197378220864 0.00919931880816194 2073.50037570717 -9.95147092966363 92.2418241274029
1188 -32.5686483759804 2.11855232385091 0.00635784330128508 2022.84637390845 -2.59933738037944 60.8981058035427
1189 74.6948703602897 4.37083088775203 0.0150294906314171 2040.14062358509 -8.22321257786825 62.0767386618035
1190 46.4387395906391 3.76364596420398 0.0133242670938519 2052.26416618074 -8.39024955406785 79.7783213373639
1191 19.788690359772 3.31009679520852 0.0108361010358413 2045.91159746703 -6.50401699589565 63.7393782451165
1192 30.783878721929 3.67926851188044 0.0127603812166462 2026.19155404321 -5.56253620656207 56.8956716931551
1193 45.5635307630993 3.4479851040857 0.0111379843841477 2060.95195583277 -9.35691313119605 66.3056313890797
1194 32.0450823904299 3.18343015870261 0.00926033454761636 2049.39547893102 -6.01859115762636 86.0057023000055
1195 37.2534745325793 3.75526549617736 0.0131920076984253 2061.71110884007 -11.1016729357652 53.3534629348047
1196 37.7634037632712 3.60721997580348 0.0120880386437444 2067.81055463245 -12.0184924080968 68.1400942308242
1197 61.6948261052344 4.13453348816689 0.0142114619042167 2068.53810361307 -14.1249701590277 79.9044040577871
1198 8.80564711788318 3.01919476018513 0.00997558299571489 2044.74912358029 -5.68579013692215 65.5841351815866
1199 -9.59002005117538 2.95404483990403 0.0102663367350987 2078.67550598714 -14.612972070463 63.8676750974316
1200 17.1865628248112 2.74566687036288 0.00776959655083707 2039.22777009592 -4.31557751493528 72.9022712263083
1201 61.1789854768025 3.97546587018688 0.0131725173291967 2062.15658232616 -10.7574450876564 93.1937346308718
1202 18.4000741249786 3.54631090331365 0.0121472100677332 2030.64467114327 -5.69112797733396 54.6692764259245
1203 44.4950248086162 3.62073102235362 0.0112430102743423 2069.56196237379 -12.3313606693409 74.4261623394356
1204 51.5179668076918 3.47865987636794 0.0112108873816051 2073.56437738962 -13.6626683268696 74.1297654733343
1205 81.9807480010466 4.52011881310197 0.0156306243373724 2057.89220391749 -11.9788767280988 69.52665257744
1206 87.9743718171343 4.4535990091868 0.0148536356649496 2035.23975655017 -7.24880955880508 91.7835873556455
1207 61.6641594215857 3.82357952804324 0.0124383554689602 2044.9122427376 -7.57405848475173 62.1392301629791
1208 25.9560305158653 3.43298986561002 0.0119494318614224 2059.41340980004 -9.37146924901754 56.1485730986567
1209 43.4355145722073 3.86415128323554 0.0132770919228029 2066.25366934179 -12.2122802399099 77.8567982547334
1210 53.4174788952536 3.6518001595409 0.0121483704957647 2043.05900684465 -7.13721427368 53.5372367151555
1211 -28.1140836981315 2.41746740093024 0.00780669076089406 2075.79411754292 -10.0126547599211 60.2737838259747
1212 35.5304757813276 3.60694543101677 0.0130289636142246 2033.5797857428 -6.01600823923945 62.7359030692447
1213 23.7448493666944 2.92382951442167 0.00847338234351534 2079.84562692815 -14.1761960904114 72.7629889756636
1214 34.6713837908101 3.79760142409273 0.0131305936749199 2029.12813782739 -5.94542815582827 60.815208256604
1215 35.7374569030289 3.35624123166524 0.0105472786018766 2051.72971555707 -6.92924419185147 83.4163081459737
1216 24.165008593451 2.94764101603955 0.0089759343286984 2074.55738227814 -11.3783641462214 75.2810200954224
1217 15.2913204544372 3.16577487010705 0.010864080995878 2028.04443482449 -4.81714610708877 54.696848109986
1218 38.0209826337022 3.13323996375873 0.00912687404464589 2058.21721236501 -7.08359469193965 88.541281218446
1219 54.9977640158691 3.87183327742673 0.0132105221032438 2056.5157178822 -9.54439183464274 75.1943729675179
1220 51.7626172309062 3.97750216023204 0.0140803836684526 2061.41409519827 -11.7637004796416 53.6641818136189
1221 24.5937381248455 3.21501135926187 0.0103846055277851 2043.0312235062 -5.58940010145307 84.0797739288137
1222 -28.1140836981315 2.41746740093024 0.00780669076089406 2075.79411754292 -10.0126547599211 60.2737838259747
1223 18.9463670345918 2.94252028934339 0.00917161724177052 2076.98411814775 -11.9984019291587 89.6368422028614
1224 39.9681274295285 3.55026146761864 0.012343040053834 2041.84284095233 -6.25971905887127 87.2543822812804
1225 58.7127773197749 3.89975020242517 0.0135749084238233 2070.81716634636 -14.6900450671092 67.1621643903896
1226 46.05036922008 3.52734174439119 0.0113999131920394 2012.15052852454 -4.06103655463085 84.8935823701696
1227 37.2534745325793 3.75526549617736 0.0131920076984253 2061.71110884007 -11.1016729357652 53.3534629348047
1228 31.6021523063619 3.71802075736907 0.0131040916752841 2066.14988586912 -11.5718328137882 82.3061293539217
1229 69.3992112019621 3.98721155752627 0.0128096214864346 2050.70080259396 -8.38217751355842 85.4015794134108
1230 32.9353746536649 3.40624899524038 0.0113697422208831 2069.49590820516 -11.4589584385976 79.7637687627409
1231 40.1372927062771 3.26078539506208 0.0106597557226695 2052.74298377591 -7.51809783745557 53.94176266411
1232 18.0978825201994 3.05696924821435 0.00992937837176753 2059.44683087035 -8.07827345328405 55.5464864946388
1233 29.2618524501726 3.11485314788976 0.00904613288489833 2038.39358261693 -5.31322621740401 54.7163192911356
1234 9.32584459232052 2.75532529488157 0.00821447841402278 2073.23437761003 -10.167927548755 67.4545518590018
1235 34.6880414579078 3.97973392135874 0.0142536092338269 2031.79385742568 -6.67976019671187 53.5508678205535
1236 34.590083788396 3.24012359053618 0.0103393023691146 2077.88072413323 -14.4803205132484 84.3647134608505
1237 36.3663903345235 3.20349395431175 0.00973046517919676 2040.13869853877 -5.36863913061097 74.8732983948253
1238 47.7889683205048 3.37213569188185 0.0107429696495797 2064.34026235971 -9.91334302583709 67.5015210153246
1239 32.9195496285462 3.58456780646549 0.0118298505158141 2022.18034368823 -4.84677632106468 73.5551471446338
1240 37.0077998460517 3.0803267291572 0.00921564955159655 2014.64301471715 -3.35701162461191 93.3703475818129
1241 23.616958421191 2.94938278991315 0.00835902856339093 2044.18950281898 -4.86653772881255 88.534811590523
1242 81.9807480010466 4.52011881310197 0.0156306243373724 2057.89220391749 -11.9788767280988 69.52665257744
1243 22.0097119212678 3.00542863341429 0.00935452952777505 2079.99292126764 -14.6602205559611 80.2000067611404
1244 26.3492984817857 3.58822241794097 0.0125161048432177 2070.85563946399 -12.709317447152 86.0429297247837
1245 25.0859969978944 2.97069855744661 0.00896282337047105 2036.75381589588 -4.51603290624917 81.3580294254265
1246 53.7405421016364 3.99706797504196 0.0145321893845097 2070.14471732266 -14.1821457399055 89.6459046672936
1247 35.8809707326545 3.67164540834349 0.0121990421776647 2063.39378603082 -10.4588587279432 79.457849351637
1248 3.95773708818354 2.88080392355376 0.00918069092886153 2066.6733881454 -8.44965836498886 78.0912969665237
1249 52.3869145848755 3.50273939701432 0.0119040662799292 2016.62256783177 -4.60201184963807 59.4217258542974
1250 5.58705968208295 2.70162798301834 0.00846266256384604 2061.78769903118 -7.30581070296466 56.9997288969057
1251 59.6747551544161 4.07289980473386 0.0135299730193011 2049.59469270171 -9.01138829998672 58.6019735788592
1252 21.6844149219085 3.16053144108871 0.00987871155415013 2053.08595320256 -6.84058649698272 72.1874991898871
1253 55.5391380795166 3.76691979779009 0.0126168040033103 2063.61507607251 -11.1337299202569 70.0031348271078
1254 -13.166974465837 2.56290382180346 0.00753708421038896 2058.81147049088 -5.62742204405367 83.2944000996043
1255 58.1213526769254 3.79734086733309 0.0127939778381734 2067.39244940388 -13.0420114472508 54.2590657296556
1256 34.3477943322549 3.50068074236741 0.011433203767105 2070.94670715393 -12.333756252192 80.9108313331271
1257 38.6738448837218 3.38832194776603 0.0112625935068371 2040.17335807579 -6.22741144383326 54.1153095649699
1258 25.7899416511048 3.13502249618819 0.0100436457362455 2025.90167647367 -4.26070559537038 76.1315447053494
1259 55.8537952107785 3.84144475076271 0.012607781069628 2071.91374266008 -14.602683680132 72.3504357257187
1260 24.8809917746958 3.55507115120404 0.0121229910519449 2058.81117389794 -9.65942482929677 52.2060757857011
1261 30.7971308854299 3.70252775758187 0.0124862875498468 2063.49598755012 -11.0921501624398 62.7378310213812
1262 39.3399415028357 3.87369210288072 0.0139389312155022 2036.84500742005 -6.74579369137064 70.0623232446152
1263 35.1475977524477 3.49618523228516 0.0112540263059923 2056.48035618267 -8.76550131710246 55.928433214622
1264 22.8844964968654 3.38361809463086 0.0117497237871235 2011.57069947035 -3.82387453923002 91.8671041854029
1265 26.2813697729156 2.99194312464129 0.00932008000641932 2054.31660351483 -6.24572610016912 86.5649547424083
1266 20.0750292905991 3.20279348922124 0.0108928265322724 2046.93515948975 -6.27653944306076 72.1798313715064
1267 42.7860160337609 3.35952325624478 0.0110764461489635 2063.11696984433 -9.75040996912867 62.7239406648397
1268 -9.59002005117538 2.95404483990403 0.0102663367350987 2078.67550598714 -14.612972070463 63.8676750974316
1269 9.64885271368254 2.85129496498037 0.00871863767401707 2079.45007861569 -13.4035346773453 77.6932864639964
1270 50.0581441464458 3.74576843260341 0.0119748688640192 2017.99802168715 -5.03922793781385 54.7541603295629
1271 44.0990152737498 3.5542529202317 0.0114265847661968 2013.71831686446 -4.24019203986973 78.7017471816058
1272 22.8844964968654 3.38361809463086 0.0117497237871235 2011.57069947035 -3.82387453923002 91.8671041854029
1273 4.15781320416684 3.12853681265686 0.0102420046190156 2072.16210254282 -11.7479352257214 65.7035011467526
1274 58.8075193782025 3.82111606888098 0.0122140398143352 2036.04479128215 -6.4777415804565 63.095802641552
1275 37.5323295898182 3.52343876420329 0.0115859492310151 2057.53489371529 -8.99677001638338 60.6654854574207
1276 63.8574571370247 3.9016408297106 0.0130009071389347 2071.37571128737 -14.7871085186489 68.3006951919816
1277 48.2102016084767 3.4624307575418 0.0105919829903089 2066.98961911607 -11.2650202447549 56.9979341340044
1278 46.1651544778078 3.64657934711471 0.0122041206771603 2052.7173537151 -8.0622979067266 78.643295826043
1279 44.5513062756205 3.32283892639232 0.010293265750377 2076.63076231093 -14.2828825255856 78.7912888667198
1280 -29.0971679052764 2.06535851191476 0.00526517634213924 2060.03238226403 -4.16713075013831 81.0539377828482
1281 -16.4506809999902 2.97526120288974 0.0105068612334878 2078.30110013275 -13.555384692736 85.3427028005034
1282 42.7621953762904 3.28859688548468 0.0110793303321645 2032.33853950095 -4.78251816006377 91.686301566224
1283 4.98841662222228 3.26807252034342 0.0114039080483872 2056.17291539139 -8.06930006714538 62.1038380367287
1284 -10.2462908293738 2.46257549141463 0.00705263832836861 2049.55577381398 -4.92288904264569 52.9367997468196
1285 53.7405421016364 3.99706797504196 0.0145321893845097 2070.14471732266 -14.1821457399055 89.6459046672936
1286 75.9870330072697 4.06287287368607 0.0132828493724955 2048.17143445835 -8.04876283276826 92.7376804667065
1287 20.2898895007338 3.00797963963304 0.00898452037500566 2031.42388349422 -4.61695830803365 54.2641520543161
1288 53.9996244471945 3.68775377400065 0.0124429461836713 2031.07997975731 -5.81024152692407 65.3883939821916
1289 6.76226288301482 3.26149796492089 0.0113929021733848 2064.29862612276 -9.41368926782161 78.932793329861
1290 74.2342063926219 4.08462291377785 0.013838661520321 2028.51590879657 -5.94727523624897 91.2682858363849
1291 34.3477943322549 3.50068074236741 0.011433203767105 2070.94670715393 -12.333756252192 80.9108313331271
1292 35.8199552350154 3.55036473872164 0.0117577438567865 2061.73839787766 -9.69278991455212 75.885204789108
1293 18.4000741249786 3.54631090331365 0.0121472100677332 2030.64467114327 -5.69112797733396 54.6692764259245
1294 63.8073326196594 3.76676763460865 0.0123732721545135 2070.47167402506 -13.0914427898824 86.6198960841274
1295 30.2499784762845 3.60746391566814 0.0121857290017482 2038.71298646694 -6.1464151693508 79.0996481166455
1296 38.5064047042384 3.42550639323615 0.0112311250028092 2066.05390467867 -10.2624994795769 81.781628776735
1297 28.3529960767475 3.51291863046697 0.0119412338201145 2014.14177860762 -4.48723634239286 59.1673555184904
1298 8.93373800684143 3.23374152322947 0.0107807680742653 2060.47609902802 -8.25898598181084 81.0367992281471
1299 37.8535794376118 3.30820850470215 0.0111305306185182 2059.6044405438 -8.52004567626864 73.4669776094121
1300 22.8844964968654 3.38361809463086 0.0117497237871235 2011.57069947035 -3.82387453923002 91.8671041854029
1301 5.58705968208295 2.70162798301834 0.00846266256384604 2061.78769903118 -7.30581070296466 56.9997288969057
1302 -4.99241461788196 2.6242053122511 0.00789181179261659 2052.89540958987 -5.2127810404636 78.4307473987702
1303 34.4709953237354 4.01915619780925 0.0146991016104261 2022.00808205805 -5.94455572776496 52.9413098210421
1304 68.5948905517091 3.99134030577604 0.0138412328511149 2025.40565808327 -5.76449606800452 77.0968561419219
1305 21.8804114601247 3.5630973828219 0.0127810704389459 2069.68700463744 -12.4100922001526 79.815020393786
1306 69.2193598928909 3.83313178111546 0.0115883532344105 2064.31292344444 -11.4124972349964 66.4236708244574
1307 13.0148910963076 2.92148991065044 0.0087120196771452 2073.35016943957 -10.2255964162759 87.5923326736546
1308 6.76226288301482 3.26149796492089 0.0113929021733848 2064.29862612276 -9.41368926782161 78.932793329861
1309 39.9681274295285 3.55026146761864 0.012343040053834 2041.84284095233 -6.25971905887127 87.2543822812804
1310 35.8993909304486 3.05258534523771 0.00867836510012544 2067.63023012108 -8.98450402077287 82.1234546761149
1311 2.69290894447609 2.46295686979464 0.00671896686182486 2073.51613396616 -8.61776894656941 70.4717902101432
1312 19.788690359772 3.31009679520852 0.0108361010358413 2045.91159746703 -6.50401699589565 63.7393782451165
1313 30.860394007604 3.11717218117628 0.00949728196695132 2076.69665891002 -12.5759674329311 92.7339588337673
1314 61.8502081187601 4.11101334802244 0.0145118900785075 2028.50210983725 -6.32185358321294 72.294884297073
1315 31.6971159212821 3.58696569680024 0.0120064928515236 2053.74639109266 -7.90164459962398 86.8676348861043
1316 81.2750497968453 4.35732732757937 0.0150019223380704 2023.16200500005 -6.44360597711056 57.6339631440122
1317 70.086088805583 3.93397567870432 0.0125158759293673 2065.86610104353 -11.7587805818766 89.6483718864384
1318 32.4940209067645 3.47292373332443 0.0115437413714217 2068.1057358135 -11.1494817398489 81.7290398762396
1319 1.23922905575301 2.76661867572204 0.00838759361480158 2048.870506434 -5.57995158946142 56.7849988757132
1320 63.1922656238612 3.89739742020004 0.0134233211618317 2071.22463299963 -14.0750659722835 89.4264581753718
1321 21.3331181984903 2.8701692937988 0.00779480400095502 2052.48946508649 -6.22356933075935 52.131292611625
1322 85.256025847805 4.41427661595835 0.0148749661132423 2058.1552195698 -11.19554518722 88.9772671235485
1323 26.6204972028384 3.46190763716444 0.0111348105551181 2064.77710897592 -10.7048675976694 55.9859012264413
1324 60.3746709863272 4.07729638801652 0.0139933042728268 2054.5860790622 -9.69591105589643 76.5480740172356
1325 31.9483466966473 3.39170983229168 0.0110036329728502 2043.2607902172 -6.10575823578984 78.5634229938743
1326 74.2342063926219 4.08462291377785 0.013838661520321 2028.51590879657 -5.94727523624897 91.2682858363849
1327 69.0822731637738 4.17549124876563 0.0138748865229294 2039.88903945335 -7.32314445544034 85.5719923170324
1328 27.4113673850167 3.38680842221086 0.0114616194425284 2045.38583923597 -6.21412306558341 88.702357761562
1329 19.9203702612358 3.24230235992287 0.0104841582702471 2034.93320792075 -5.37576289847493 56.2230237178127
1330 80.6901639262551 4.45904751067729 0.0155980257218423 2054.83697680081 -11.3370199664496 55.5552559436832
1331 104.772988550016 4.82774123909437 0.0170144537616461 2062.59073594143 -14.8517920495942 59.8922527239881
1332 31.0899346552314 3.61018259569325 0.0122524098254951 2065.43329895381 -11.3261655182578 65.078878738891
1333 31.0899346552314 3.61018259569325 0.0122524098254951 2065.43329895381 -11.3261655182578 65.078878738891
1334 15.3341824587572 2.63955113367066 0.00730465812033264 2079.2969088431 -11.2262198212557 88.5139943987866
1335 18.3133728668335 3.18370737017018 0.0100860212480904 2017.73906570906 -3.91417686827481 75.0578565878453
1336 40.5060951872278 3.58305020483659 0.0113859044849678 2037.9172935735 -5.84875875851139 84.0083025023059
1337 68.0230570116299 4.11305306332263 0.0144992308534319 2058.87584724021 -11.1648698546924 65.2534935415044
1338 47.7889683205048 3.37213569188185 0.0107429696495797 2064.34026235971 -9.91334302583709 67.5015210153246
1339 18.3133728668335 3.18370737017018 0.0100860212480904 2017.73906570906 -3.91417686827481 75.0578565878453
1340 30.5775222921164 2.99419320527489 0.00877521773765297 2041.14262811025 -5.0914253317751 68.1981046799848
1341 43.0838415902885 3.40375712749982 0.0104482441564152 2011.41098645912 -4.12379802204669 56.5488183550539
1342 26.3492984817857 3.58822241794097 0.0125161048432177 2070.85563946399 -12.709317447152 86.0429297247837
1343 12.9635498964786 3.16333161246518 0.0105938673541807 2054.35682632984 -7.12190079269931 73.8991718662786
1344 64.3557289745054 4.10089402083371 0.0146750290315062 2060.56304438063 -11.4666364947334 72.3453939828635
1345 47.6514033309772 3.88452689477192 0.0131724444261691 2070.33057305519 -14.1663517081179 70.8902189228899
1346 42.6918949272075 3.2177783779361 0.00995082419999538 2022.32191948034 -4.17198408162221 75.3225511345785
1347 41.9816353087543 3.40659562636256 0.0108582408409154 2049.10156158032 -7.29799002641812 53.897545248307
1348 50.4701073699797 3.30058080776998 0.0096094691877856 2056.5950955248 -7.18433870701119 93.1764051464033
1349 50.9874598961594 3.65596552583354 0.0120129069296723 2070.51577059715 -13.4070794889703 63.9998193597581
1350 37.4903333474398 3.27192529901817 0.0103268326946266 2071.34450547397 -11.5799941914156 75.9113647563513
1351 53.6452282427399 4.10030436024768 0.0144411221266331 2069.24018281698 -14.4046338717453 79.5872841293148
1352 30.8391898706959 3.54164090624934 0.0122803558916416 2019.09979806491 -4.4142103032209 92.8403616652212
1353 26.8980909967166 3.68337409852158 0.0131307932201928 2012.28741312097 -4.36962028965354 87.4868976850466
1354 58.5005982811003 3.77085103176891 0.0122097578658989 2018.11114880117 -5.05939284106717 58.01334701231
1355 45.2614406408473 3.53014364388412 0.011169508303178 2062.80911272881 -9.93349795229733 70.7009266006762
1356 17.5601000411235 3.03350928484066 0.00969868703286808 2038.94781236164 -4.74030740791932 89.5945500086519
1357 40.5060951872278 3.58305020483659 0.0113859044849678 2037.9172935735 -5.84875875851139 84.0083025023059
1358 31.1227879271649 3.26036836973431 0.00973866559044214 2023.93584376154 -4.4676505937241 62.1703557990214
1359 26.9787845345408 3.49819227600653 0.0122551763038646 2063.06293841358 -9.81592788361013 82.8380700060588
1360 31.0899346552314 3.61018259569325 0.0122524098254951 2065.43329895381 -11.3261655182578 65.078878738891
1361 58.9878523026608 3.76684186082392 0.0122640397057199 2026.04760865727 -5.40037997765467 72.9726822800696
1362 24.6380122629108 3.07532651887366 0.0098089983891479 2061.85121903243 -8.68397978832945 52.7595964508946
1363 73.9622091471554 4.06787061549865 0.0134883841031792 2067.88876730902 -13.6197740538046 74.648723714388
1364 58.9878523026608 3.76684186082392 0.0122640397057199 2026.04760865727 -5.40037997765467 72.9726822800696
1365 18.623065151006 3.40552436679629 0.0113693983604226 2012.27799521224 -4.25932309357449 55.5973830837514
1366 3.44110096951515 3.46926002972346 0.0122553465007254 2047.10616019065 -7.13006020290777 65.3814434744144
1367 62.8887298571075 4.37735511157098 0.0160328762707362 2062.5335401895 -13.4816664131358 57.6816332225056
1368 64.6787620130323 4.31785215531373 0.0153364478746403 2028.98908611108 -6.57316716155037 84.6429016672121
1369 58.7127773197749 3.89975020242517 0.0135749084238233 2070.81716634636 -14.6900450671092 67.1621643903896
1370 27.5368268932218 3.32051405122084 0.0105732186885765 2019.57822581846 -4.42314793821424 58.8051062343822
1371 39.9681274295285 3.55026146761864 0.012343040053834 2041.84284095233 -6.25971905887127 87.2543822812804
1372 26.6204972028384 3.46190763716444 0.0111348105551181 2064.77710897592 -10.7048675976694 55.9859012264413
1373 66.7775157711107 4.48954410484097 0.0161817534798752 2050.26591051137 -10.1865382026881 68.5538850752937
1374 41.4684859573507 3.69918756827123 0.0123822579402309 2035.75667057978 -5.87833319790661 88.8566726859938
1375 38.8167080110096 3.82154041100109 0.0125691123922984 2057.89623708837 -9.82399842236191 66.5658173406578
1376 41.9816353087543 3.40659562636256 0.0108582408409154 2049.10156158032 -7.29799002641812 53.897545248307
1377 30.7785365841693 3.53674907713367 0.0119906552460673 2054.52506716014 -7.8771766484715 88.9879395757272
1378 24.9085514195448 3.11328038990451 0.0096707017480158 2047.27075445908 -5.64293846022338 89.2116249835615
1379 31.0899346552314 3.61018259569325 0.0122524098254951 2065.43329895381 -11.3261655182578 65.078878738891
1380 81.9807480010466 4.52011881310197 0.0156306243373724 2057.89220391749 -11.9788767280988 69.52665257744
1381 63.1922656238612 3.89739742020004 0.0134233211618317 2071.22463299963 -14.0750659722835 89.4264581753718
1382 57.2178509513702 4.02434673085706 0.0135420946930165 2061.36477713566 -11.0354080307297 81.7075630250934
1383 13.1422720194681 3.1581806597425 0.0100578296516997 2049.51248964504 -6.29304697271436 76.5488630583627
1384 8.93373800684143 3.23374152322947 0.0107807680742653 2060.47609902802 -8.25898598181084 81.0367992281471
1385 13.6093265383085 3.11313933191586 0.00994085754674411 2018.18543527345 -3.62954105716199 91.9033003073457
1386 57.1428671729445 4.21062525949576 0.0153985792531642 2019.73084018123 -6.0183512722142 58.0834440094176
1387 37.2534745325793 3.75526549617736 0.0131920076984253 2061.71110884007 -11.1016729357652 53.3534629348047
1388 22.8214643525906 3.05291649050828 0.00964034070975586 2061.08636764018 -8.21823876816779 60.6847845172107
1389 0.988099036717711 3.12565208022073 0.0105540346113002 2049.82030179398 -6.57026193570346 65.1929169221235
1390 44.1444979180897 3.65727683162836 0.0122039480872768 2065.89838389982 -11.0034840507433 85.6818893807458
1391 38.6705065547328 3.7810969787641 0.013776826448835 2041.84293830395 -6.76239790394902 92.2877520641025
1392 -3.76105220267191 3.05140090742908 0.010505526752551 2053.37477316638 -6.69971507508308 74.7074643164027
1393 -32.5686483759804 2.11855232385091 0.00635784330128508 2022.84637390845 -2.59933738037944 60.8981058035427
1394 22.3667364423644 3.03691448254457 0.00911311250051818 2035.07518109726 -4.34661296661943 92.570666060421
1395 33.3141269813046 3.03263071438122 0.00900916989931936 2031.66892587929 -4.20592591166496 86.1391614366208
1396 32.4940209067645 3.47292373332443 0.0115437413714217 2068.1057358135 -11.1494817398489 81.7290398762396
1397 62.790989153643 4.20788352353938 0.0152956614902552 2049.52636111039 -9.51880785636604 59.6456415761006
1398 50.8472792374149 3.38783541891071 0.0106663234741082 2021.82099639624 -4.65015695430338 58.4362277005972
1399 40.9044296810356 3.32717178361199 0.00999184276237872 2057.39048335003 -8.160940927919 62.9198035601453
1400 42.7176596538737 3.74565685257095 0.0126238554735292 2011.03466736991 -4.68720334814861 56.0331529777083
1401 -2.61683403653428 2.53978263070104 0.00735507621894096 2065.33941268804 -6.63219378096983 81.4721259627323
1402 34.5362121265392 3.895572392592 0.013678431626262 2019.9367384105 -5.38953892886639 64.7449408354142
1403 32.9353746536649 3.40624899524038 0.0113697422208831 2069.49590820516 -11.4589584385976 79.7637687627409
1404 -13.7893956460324 2.44696281026672 0.00685063988599032 2084.36125681945 -14.0849356167018 77.8605813132318
1405 46.4387395906391 3.76364596420398 0.0133242670938519 2052.26416618074 -8.39024955406785 79.7783213373639
1406 55.4089363906228 3.90475842555841 0.012927265745442 2015.50520713488 -5.02868960378692 66.4104289153125
1407 45.2614406408473 3.53014364388412 0.011169508303178 2062.80911272881 -9.93349795229733 70.7009266006762
1408 38.1590469002164 3.07092075183112 0.00942701036380835 2076.29861248634 -13.3272234909236 64.7490675812597
1409 4.06813196643155 2.66084110937958 0.00728067812170268 2043.76558231306 -4.61827100720257 63.1676194767371
1410 24.5602958260399 2.66565544524786 0.00759009443042313 2078.4997094241 -12.5477751577273 55.9874691098535
1411 42.1218133936523 3.59768016015551 0.0121444625021933 2050.46129281842 -7.86061224993318 65.0902550152894
1412 69.3992112019621 3.98721155752627 0.0128096214864346 2050.70080259396 -8.38217751355842 85.4015794134108
1413 27.8260871800696 3.17262686793707 0.00962613753376109 2077.27813691157 -13.6467431648634 82.2671297620374
1414 83.1134002030338 4.07291403910139 0.0126455341189227 2063.71103871684 -12.0162675250322 69.8687030537023
1415 46.05036922008 3.52734174439119 0.0113999131920394 2012.15052852454 -4.06103655463085 84.8935823701696
1416 41.4684859573507 3.69918756827123 0.0123822579402309 2035.75667057978 -5.87833319790661 88.8566726859938
1417 57.1428671729445 4.21062525949576 0.0153985792531642 2019.73084018123 -6.0183512722142 58.0834440094176
1418 69.0822731637738 4.17549124876563 0.0138748865229294 2039.88903945335 -7.32314445544034 85.5719923170324
1419 38.3450845858935 3.60014750383331 0.0116222778892283 2052.43092935113 -8.09670539805666 65.5157668160859
1420 55.6928978638522 3.57203368983028 0.0111471468632622 2070.4354916336 -12.7282868581824 67.8455712078198
1421 58.9878523026608 3.76684186082392 0.0122640397057199 2026.04760865727 -5.40037997765467 72.9726822800696
1422 4.83791945892776 3.07852652465613 0.0106632427982139 2059.73543770914 -8.10230126138777 64.7903324532173
1423 39.5248612346006 3.67790734461731 0.0122105246551388 2067.22812452051 -11.4279093313962 88.5188051723792
1424 53.7405421016364 3.99706797504196 0.0145321893845097 2070.14471732266 -14.1821457399055 89.6459046672936
1425 33.6120932027416 3.11249109002321 0.009552964958946 2069.92226467724 -10.4135035746731 72.5476313804631
1426 56.0766204383676 3.80591396650256 0.0130001913206681 2046.0698722729 -7.91178291896358 55.3094255826684
1427 48.9241197642545 3.74627047295466 0.0116806780522576 2066.30076095765 -12.0956163946539 58.1232678550082
1428 32.1027309570459 2.9225908885684 0.00803163180526065 2020.25943371071 -3.51048846263438 74.9774789754053
1429 18.0978825201994 3.05696924821435 0.00992937837176753 2059.44683087035 -8.07827345328405 55.5464864946388
1430 12.9635498964786 3.16333161246518 0.0105938673541807 2054.35682632984 -7.12190079269931 73.8991718662786
1431 43.9815336658905 3.59098785679452 0.0120060684127749 2066.92374205776 -11.0033159237355 88.7976035856153
1432 53.7407711137281 4.01292182850548 0.0131483012694085 2065.11665860075 -11.9190714415163 88.0718944954205
1433 0.946433870009209 2.63571921109188 0.00808919688841281 2063.2784154159 -7.14730801759288 64.2071809221673
1434 20.8425556362032 3.04147513308671 0.00948588428890901 2074.09738462744 -10.987521961797 93.531855488208
1435 -4.21970082688578 2.49762964282421 0.00752147087006957 2070.96793768019 -8.43117983080447 63.6558987915578
1436 5.5178496530673 3.11373437495632 0.010071634261227 2054.04503917648 -7.34807522734627 52.2516755321916
1437 59.4169372527961 3.99270848342788 0.0133363582783652 2068.14932393166 -13.8376708002761 62.5552727141485
1438 -28.1140836981315 2.41746740093024 0.00780669076089406 2075.79411754292 -10.0126547599211 60.2737838259747
1439 71.168449380658 4.34194872678441 0.014718884224799 2041.95810903516 -8.26448881765828 69.3156107971845
1440 42.7621953762904 3.28859688548468 0.0110793303321645 2032.33853950095 -4.78251816006377 91.686301566224
1441 -30.2097970421059 2.17219449041541 0.00590412329100584 2063.17449401808 -4.63895926717669 92.4395884680872
1442 28.4358259947466 3.29474077496577 0.0097327639549509 2067.68670236692 -10.4886183724739 66.4677891156371
1443 57.8688592401791 3.49377086733861 0.0108411699779332 2074.62720066775 -14.8818052816205 56.345153449511
1444 15.5684989867217 3.18617042759495 0.0101959745008124 2073.51768027782 -12.3493930068798 71.105069882725
1445 64.6143712294299 4.13478304021945 0.014029715495669 2056.9250901239 -10.6490746932104 64.2021522142592
1446 40.0486376836569 3.49257656426875 0.0121246387326261 2048.06844778522 -7.51685491763055 53.4678948954955
1447 25.4772312880359 3.2623899732278 0.0106577531536859 2020.33870163071 -4.29890647996217 66.9130001595874
1448 -32.5686483759804 2.11855232385091 0.00635784330128508 2022.84637390845 -2.59933738037944 60.8981058035427
1449 -10.2462908293738 2.46257549141463 0.00705263832836861 2049.55577381398 -4.92288904264569 52.9367997468196
1450 0.946433870009209 2.63571921109188 0.00808919688841281 2063.2784154159 -7.14730801759288 64.2071809221673
1451 86.6909362546188 4.80725771819349 0.0181253773816943 2037.95465481468 -8.61410436686128 87.6386364922453
1452 13.1422720194681 3.1581806597425 0.0100578296516997 2049.51248964504 -6.29304697271436 76.5488630583627
1453 -1.1135022843697 2.62309160572518 0.00809469833398758 2082.17550042807 -14.0255256183445 75.449832197363
1454 66.8244626028731 4.48407699058258 0.0169697890945004 2051.46117226849 -10.8269068738446 55.2466863807515
1455 -10.3721172225753 2.31029544385416 0.00618189974784705 2058.16933157528 -4.50712797231972 90.7121866607281
1456 17.8651138082959 2.72174342144293 0.00767178881546818 2054.04162586061 -5.89279025793076 61.1912355060275
1457 58.7127773197749 3.89975020242517 0.0135749084238233 2070.81716634636 -14.6900450671092 67.1621643903896
1458 15.7577945895884 3.4883958486089 0.0124160074224049 2027.57320872811 -5.16464137239382 71.6260400830967
1459 50.4701073699797 3.30058080776998 0.0096094691877856 2056.5950955248 -7.18433870701119 93.1764051464033
1460 79.2991949680184 4.22447863925518 0.01478453385254 2035.28076526499 -7.27402586257085 66.997840707099
1461 89.5431898253848 4.89169813274626 0.0184796254401572 2030.03499768558 -7.9599033552222 76.3962350371683
1462 37.3679276853407 3.43779023950271 0.0105076218347353 2051.81380708585 -7.66431534197181 56.4242966381108
1463 37.0702247800123 3.81210671967233 0.0140292326708137 2070.71404502215 -14.1167317493819 77.2167163527776
1464 36.1083351931771 3.64691932127671 0.0124736995696083 2072.54930982366 -14.652066337876 59.7774552864303
1465 63.7734012011304 3.79229292936422 0.0122172960270932 2047.15754408436 -7.59330026106909 73.2755676479796
1466 104.772988550016 4.82774123909437 0.0170144537616461 2062.59073594143 -14.8517920495942 59.8922527239881
1467 30.7785365841693 3.53674907713367 0.0119906552460673 2054.52506716014 -7.8771766484715 88.9879395757272
1468 40.0486376836569 3.49257656426875 0.0121246387326261 2048.06844778522 -7.51685491763055 53.4678948954955
1469 36.377947271772 3.41911487553646 0.0112976972141237 2062.8317132853 -10.0747608672827 55.5719253265779
1470 18.1369544764709 2.86235041232313 0.00889165417379851 2074.8342601331 -11.4269677526318 68.0218458576994
1471 94.6455242277631 4.7443061294514 0.0168856466242133 2045.70398248825 -9.756065600086 76.4231479459741
1472 -1.1135022843697 2.62309160572518 0.00809469833398758 2082.17550042807 -14.0255256183445 75.449832197363
1473 13.6093265383085 3.11313933191586 0.00994085754674411 2018.18543527345 -3.62954105716199 91.9033003073457
1474 3.44110096951515 3.46926002972346 0.0122553465007254 2047.10616019065 -7.13006020290777 65.3814434744144
1475 50.4663324917542 3.85449428021726 0.0132976014799464 2027.96546842926 -5.67079009255394 80.6780116122017
1476 42.9170459579643 3.97297068387515 0.0141427326676824 2017.38820615993 -5.38937361910939 62.3845608464543
1477 37.4903333474398 3.27192529901817 0.0103268326946266 2071.34450547397 -11.5799941914156 75.9113647563513
1478 53.2429559814224 3.92403639600049 0.0132225018112044 2062.00512080709 -10.9968974115327 77.7133650794829
1479 37.3679276853407 3.43779023950271 0.0105076218347353 2051.81380708585 -7.66431534197181 56.4242966381108
1480 -0.133447473979835 2.24226843077898 0.00548822849495271 2019.80770093855 -2.52670625690371 64.4126415444578
1481 46.3246259720097 3.8567728450742 0.0134111526530877 2028.33168551675 -6.10114231007174 53.0256894162238
1482 19.8110763089762 3.39170677413609 0.0114662397877329 2058.22012383724 -8.09993728529662 90.1929710520811
1483 36.2561341268133 3.82455331756837 0.0130371139435574 2031.40205930546 -5.95454346388578 75.6754011178821
1484 40.0486376836569 3.49257656426875 0.0121246387326261 2048.06844778522 -7.51685491763055 53.4678948954955
1485 56.3407864274689 4.01841091745818 0.0142865121062505 2056.44601352536 -9.69037902308628 91.2212492689487
1486 -12.9961532053494 2.58808374313416 0.00759990137326478 2058.57391042076 -6.29867830779403 57.1579932153932
1487 9.5483372744006 2.77671270652019 0.00821035785419863 2077.10262198024 -11.4100470067933 80.4519023770395
1488 37.2534745325793 3.75526549617736 0.0131920076984253 2061.71110884007 -11.1016729357652 53.3534629348047
1489 6.5756533262448 2.78614455478016 0.00831355092503683 2080.13754707878 -13.906568530947 67.2415899515837
1490 33.3802871156172 3.68411117538114 0.0131054643435381 2018.70377439144 -5.09382493095472 56.5249986203121
1491 18.8081909650781 2.98266465510305 0.0102874699009088 2079.55530539132 -13.9759340882301 92.7750264324494
1492 42.0192009686849 3.69002608836186 0.0121091448645335 2046.74085536529 -7.2990394406952 74.7133415131309
1493 43.6929026919658 3.77158198661653 0.0126818548098051 2013.767205921 -4.91225331556052 52.4793375535268
1494 -45.2623081430022 1.89914171606769 0.00529243735761758 2080.02855840302 -8.20043090265244 67.4207561537991
1495 25.4772312880359 3.2623899732278 0.0106577531536859 2020.33870163071 -4.29890647996217 66.9130001595874
1496 42.5055161413764 3.44689687871031 0.0106085022449345 2072.33656107029 -13.0480408645235 66.4823237734068
1497 61.8502081187601 4.11101334802244 0.0145118900785075 2028.50210983725 -6.32185358321294 72.294884297073
1498 52.4763638322118 3.99767208273512 0.0140421977686108 2060.20064588846 -11.4690735330805 52.8346319942799
1499 63.7734012011304 3.79229292936422 0.0122172960270932 2047.15754408436 -7.59330026106909 73.2755676479796
1500 56.0766204383676 3.80591396650256 0.0130001913206681 2046.0698722729 -7.91178291896358 55.3094255826684
1501 15.7577945895884 3.4883958486089 0.0124160074224049 2027.57320872811 -5.16464137239382 71.6260400830967
1502 39.043942842857 3.32160530345515 0.0106591184055825 2062.78703681007 -8.7648035120219 89.137343449221
1503 11.5564285153477 3.14592193850937 0.0108289221585849 2072.2517574532 -11.7418366810307 73.2424545176959
1504 27.8320179133338 3.15246206562776 0.00995680238043059 2069.87161388388 -11.2186938617378 54.9081247451405
1505 6.18398907806051 2.47929889916545 0.00639970013112638 2062.58222956955 -6.37888716068119 59.1638155592446
1506 32.9353746536649 3.40624899524038 0.0113697422208831 2069.49590820516 -11.4589584385976 79.7637687627409
1507 52.2153708871253 3.8036709782181 0.0131864578884082 2037.45653395681 -6.41114127123728 82.2464729556525
1508 3.95773708818354 2.88080392355376 0.00918069092886153 2066.6733881454 -8.44965836498886 78.0912969665237
1509 46.1638926171934 4.03397208314241 0.0143678940434081 2063.30945978477 -11.5887442114763 90.2694963176008
1510 44.4400152683739 3.74913313046279 0.0128671940518413 2052.2849796575 -8.70211357017979 60.055900626792
1511 36.3663903345235 3.20349395431175 0.00973046517919676 2040.13869853877 -5.36863913061097 74.8732983948253
1512 -45.2623081430022 1.89914171606769 0.00529243735761758 2080.02855840302 -8.20043090265244 67.4207561537991
1513 51.3518368035777 3.63920039931335 0.0123517196743831 2019.63822559942 -4.79086363688111 75.2611506205645
1514 23.616958421191 2.94938278991315 0.00835902856339093 2044.18950281898 -4.86653772881255 88.534811590523
1515 46.4387395906391 3.76364596420398 0.0133242670938519 2052.26416618074 -8.39024955406785 79.7783213373639
1516 30.5849862493698 3.54521319390081 0.0128241585105 2051.1109221098 -7.76281261118129 75.0330053769222
1517 53.7407711137281 4.01292182850548 0.0131483012694085 2065.11665860075 -11.9190714415163 88.0718944954205
1518 -2.21942614211101 2.64573769738585 0.00725319042780488 2043.50092935911 -4.74297429667786 53.1750152395537
1519 55.3644924678913 3.77011884790647 0.0120467426698277 2062.40110340971 -10.5876003135927 72.8943882851639
1520 27.8260871800696 3.17262686793707 0.00962613753376109 2077.27813691157 -13.6467431648634 82.2671297620374
1521 35.3966820342379 3.14851836894664 0.00923482676825222 2065.13010143302 -9.27873638924211 63.3348889644478
1522 8.80564711788318 3.01919476018513 0.00997558299571489 2044.74912358029 -5.68579013692215 65.5841351815866
1523 30.783878721929 3.67926851188044 0.0127603812166462 2026.19155404321 -5.56253620656207 56.8956716931551
1524 36.3442441078183 3.20711280430463 0.00947762308345785 2076.62460566056 -14.4360896176659 57.1874529489933
1525 31.3986442072394 3.53269458613028 0.0121431692083825 2049.42885424732 -7.28559796465561 79.5451418724002
1526 31.0899346552314 3.61018259569325 0.0122524098254951 2065.43329895381 -11.3261655182578 65.078878738891
1527 32.3717251464814 3.24377760879246 0.0104591869334091 2058.05225171219 -8.30791034735739 57.4612869111662
1528 16.9364763737056 2.92085233745395 0.00886417998689071 2014.76139173144 -3.58514467719942 55.6330949172448
1529 29.6428096170904 3.11999173001054 0.00917167099270779 2053.19986317027 -7.07121833460405 52.6042211318345
1530 35.9246693902821 3.43262913328475 0.0112144409553892 2042.96006701887 -6.5667770197615 56.167031671268
1531 55.8537952107785 3.84144475076271 0.012607781069628 2071.91374266008 -14.602683680132 72.3504357257187
1532 42.8173187883449 3.62519691496743 0.012146996518227 2061.9229513614 -10.0950033962727 72.8783290121801
1533 39.0751755436597 3.52262192136648 0.0112443012958065 2073.96705731913 -14.8858794919215 52.4444946763359
1534 50.4701073699797 3.30058080776998 0.0096094691877856 2056.5950955248 -7.18433870701119 93.1764051464033
1535 87.9743718171343 4.4535990091868 0.0148536356649496 2035.23975655017 -7.24880955880508 91.7835873556455
1536 30.5170240994482 3.09574778338883 0.00968980069473789 2024.26862604008 -4.13601792883128 71.9289032845858
1537 47.8079703062151 3.60647687584403 0.0121764411260578 2052.78606209322 -8.14223974943161 71.1967264158633
1538 25.7899416511048 3.13502249618819 0.0100436457362455 2025.90167647367 -4.26070559537038 76.1315447053494
1539 -2.33508043748682 3.00437753129131 0.0097517030911188 2029.14686986944 -4.30787571007386 71.2745589677038
1540 55.4089363906228 3.90475842555841 0.012927265745442 2015.50520713488 -5.02868960378692 66.4104289153125
1541 19.536738666317 3.33208342571871 0.0109055795091016 2057.14207151742 -7.72470299620181 87.2070941824538
1542 21.203606162043 2.86483134905815 0.00813396984003015 2073.56120115332 -9.83605980640277 89.8744929926831
1543 36.503084614927 3.8204947760762 0.0133760406193015 2038.37058550492 -6.37385418871418 93.5656927106998
1544 2.44673385936442 2.63731686089805 0.00749690923007616 2015.0537124991 -2.87762663559988 77.7638785764701
1545 13.1422720194681 3.1581806597425 0.0100578296516997 2049.51248964504 -6.29304697271436 76.5488630583627
1546 20.0750292905991 3.20279348922124 0.0108928265322724 2046.93515948975 -6.27653944306076 72.1798313715064
1547 31.6572360979783 3.1346715129994 0.0095586299696477 2055.17803218449 -7.05340277403593 71.8770729354922
1548 31.0899346552314 3.61018259569325 0.0122524098254951 2065.43329895381 -11.3261655182578 65.078878738891
1549 0.946433870009209 2.63571921109188 0.00808919688841281 2063.2784154159 -7.14730801759288 64.2071809221673
1550 56.7514480620117 4.04205982785058 0.0144304153477258 2054.94881818141 -9.51258626068011 88.2099693023846
1551 43.631177751266 4.00468797135697 0.014185901056217 2049.24677999713 -8.7757728388533 65.7200957886974
1552 68.8016697893821 4.19327974459381 0.0145143489657309 2048.22986983741 -8.52807535324246 91.040325318319
1553 -39.7471479028843 2.30137305496778 0.00684138532130033 2084.26354275784 -12.5075427792035 86.6756988534385
1554 38.6705065547328 3.7810969787641 0.013776826448835 2041.84293830395 -6.76239790394902 92.2877520641025
1555 34.9180294415604 3.27287467871111 0.0105676708473775 2067.66038810951 -10.9056384395808 57.0311859265713
1556 65.2764777483684 4.37942077844753 0.0157000191922767 2068.17943200096 -14.712593969889 92.2391306834649
1557 59.3003995242072 4.30775548480841 0.0156259197010128 2038.93784565339 -7.76035862276331 78.7935061405113
1558 35.2661365181487 3.61612178206239 0.0127973861386827 2072.55512976344 -13.6723979003727 86.1946038895839
1559 27.4113673850167 3.38680842221086 0.0114616194425284 2045.38583923597 -6.21412306558341 88.702357761562
1560 28.7916946430623 3.13007762845766 0.00956127320973241 2030.37229288905 -4.66269138036296 62.933184101012
1561 9.16002741897074 3.03312356491933 0.00950268640818164 2050.84383915761 -6.11732580931857 76.7290590675553
1562 25.9560305158653 3.43298986561002 0.0119494318614224 2059.41340980004 -9.37146924901754 56.1485730986567
1563 37.0077998460517 3.0803267291572 0.00921564955159655 2014.64301471715 -3.35701162461191 93.3703475818129
1564 51.5910982152156 3.90587602722261 0.0129375029655825 2066.15854069288 -11.8564233160578 90.261458675433
1565 63.9322434292581 4.0635154795286 0.0138893590402622 2030.73088229727 -6.64950690465048 54.0830720235547
1566 -1.67647868669659 2.8962734444133 0.00922887049851997 2073.27388643031 -10.6998070236295 75.648276642497
1567 43.5823115016146 3.56669577034612 0.0118613422339296 2012.06482675695 -4.47977531934157 55.2582276630161
1568 35.8199552350154 3.55036473872164 0.0117577438567865 2061.73839787766 -9.69278991455212 75.885204789108
1569 65.2764777483684 4.37942077844753 0.0157000191922767 2068.17943200096 -14.712593969889 92.2391306834649
1570 37.0702247800123 3.81210671967233 0.0140292326708137 2070.71404502215 -14.1167317493819 77.2167163527776
1571 79.1075856401952 4.10903830120444 0.0132775925528304 2058.88930260926 -11.008251211606 61.9121676708921
1572 31.3986442072394 3.53269458613028 0.0121431692083825 2049.42885424732 -7.28559796465561 79.5451418724002
1573 47.0488161050661 3.64339454436881 0.0121863404447533 2044.80967195355 -6.98081752983853 74.1193004017819
1574 34.5580579142537 2.89828259663634 0.00721719307403203 2067.27216350636 -7.88662883918732 88.0100665061705
1575 54.8783132204076 3.93172944559635 0.012698477382023 2065.52879962348 -11.7556009069085 86.9913937310158
1576 5.5178496530673 3.11373437495632 0.010071634261227 2054.04503917648 -7.34807522734627 52.2516755321916
1577 29.6428096170904 3.11999173001054 0.00917167099270779 2053.19986317027 -7.07121833460405 52.6042211318345
1578 37.7875905026441 3.75060998837951 0.0126205618375039 2063.21662600641 -11.4166916208342 53.5569435118687
1579 35.2728702485747 3.48379821824012 0.0119992972511803 2053.04385053576 -7.68865003250539 80.9449402786591
1580 55.1372005224456 3.73330057557194 0.0123145120360091 2050.39096520818 -7.66024362295866 89.3659590328793
1581 -2.76976098253663 2.78590581087411 0.00923515729847792 2048.1886442469 -5.03959929104894 89.5163362939145
1582 1.52668195641798 2.68218240003169 0.00804944958916004 2024.28749482613 -3.25768574606627 84.356397894734
1583 32.8646620562003 3.31819950694287 0.0110063050344776 2016.63181142765 -4.05924364225939 79.2573405342228
1584 34.9904385049029 3.12970123924978 0.00922879824757314 2074.4749695363 -12.0991248381324 76.1242201785963
1585 16.3671219027235 2.6775142244091 0.00744893890881308 2072.68836180936 -9.38291010446846 69.5904999810728
1586 57.0688324223439 3.970275366663 0.0136522802882238 2053.30948475585 -9.58503511268646 55.9850948698763
1587 18.2347281253078 2.97410402545286 0.00936914498174815 2080.00106423907 -14.5184207218699 80.136770036088
1588 32.7340263161231 2.83008232960792 0.00742660643801216 2061.91437509446 -6.71162416459993 85.3193627374028
1589 27.5368268932218 3.32051405122084 0.0105732186885765 2019.57822581846 -4.42314793821424 58.8051062343822
1590 1.1877312999922 2.64246385717853 0.0076768864820968 2083.54862049711 -14.9046580400318 78.9239145008351
1591 80.6901639262551 4.45904751067729 0.0155980257218423 2054.83697680081 -11.3370199664496 55.5552559436832
1592 56.5756206986197 3.5745586934349 0.0110837947852849 2039.44208926056 -6.37003715150058 58.1533274411962
1593 30.7785365841693 3.53674907713367 0.0119906552460673 2054.52506716014 -7.8771766484715 88.9879395757272
1594 26.6204972028384 3.46190763716444 0.0111348105551181 2064.77710897592 -10.7048675976694 55.9859012264413
1595 -2.21352115445244 2.65137575889947 0.00764023609959995 2077.60704986751 -11.2995178531855 71.7018776592717
1596 -16.4506809999902 2.97526120288974 0.0105068612334878 2078.30110013275 -13.555384692736 85.3427028005034
1597 39.6173986310406 3.41859034537308 0.0108427219599934 2074.16064581182 -13.1316567631438 87.1187356447546
1598 24.5602958260399 2.66565544524786 0.00759009443042313 2078.4997094241 -12.5477751577273 55.9874691098535
1599 9.81706226036264 3.04919139944173 0.00970695041554502 2018.2080450512 -3.96050259936601 56.6961030034751
1600 56.0690467626759 4.06596789103503 0.0135608505442009 2023.95617524628 -6.02643422083929 54.0983155689212
1601 35.8562696583213 4.09142448325887 0.0145538401684879 2034.33325971942 -6.8263046303764 74.401228401072
1602 33.3141269813046 3.03263071438122 0.00900916989931936 2031.66892587929 -4.20592591166496 86.1391614366208
1603 85.1774442443095 4.71127760548038 0.0164557780974992 2056.97535640118 -12.5375919369981 60.0574050317147
1604 36.2336329390568 3.9449967560838 0.0145187061347047 2026.78865248221 -5.71856109658256 89.0820197154555
1605 56.7514480620117 4.04205982785058 0.0144304153477258 2054.94881818141 -9.51258626068011 88.2099693023846
1606 29.2618524501726 3.11485314788976 0.00904613288489833 2038.39358261693 -5.31322621740401 54.7163192911356
1607 58.1503791578103 3.75512318620228 0.0129147070854313 2019.76336324611 -4.79099884163588 91.8334001419343
1608 54.8783132204076 3.93172944559635 0.012698477382023 2065.52879962348 -11.7556009069085 86.9913937310158
1609 48.2102016084767 3.4624307575418 0.0105919829903089 2066.98961911607 -11.2650202447549 56.9979341340044
1610 51.1828759849657 3.71489366973486 0.0118142238330443 2070.08469729638 -13.2354572508484 67.6976027912428
1611 54.9573702800624 3.46369362028603 0.0110652699829292 2047.99260238162 -7.09272135049105 63.8044884241068
1612 79.2991949680184 4.22447863925518 0.01478453385254 2035.28076526499 -7.27402586257085 66.997840707099
1613 71.3719462825404 4.22963420909032 0.0140598693514582 2032.25103127863 -6.49991135345772 92.2681108733372
1614 28.4358259947466 3.29474077496577 0.0097327639549509 2067.68670236692 -10.4886183724739 66.4677891156371
1615 26.3852494150878 3.40015491797681 0.0118031307741642 2038.38445920823 -5.64125763252378 84.4907720625166
1616 51.1828759849657 3.71489366973486 0.0118142238330443 2070.08469729638 -13.2354572508484 67.6976027912428
1617 62.6445754551866 4.53668785881214 0.0163978079210479 2050.91210752632 -10.0380954192951 88.8227390825357
1618 63.9711622962015 4.24250813633243 0.0151580532410932 2063.18954739999 -13.0485295760445 62.1613494549575
1619 34.3124697439394 3.28194585070386 0.0104466490120403 2075.43521589669 -13.2947362004779 83.0961228891528
1620 78.7978104843363 4.22534719455164 0.0145062382803956 2065.48525234824 -12.8497826028615 92.1763741245144
1621 36.377947271772 3.41911487553646 0.0112976972141237 2062.8317132853 -10.0747608672827 55.5719253265779
1622 30.4354092307781 3.52984294759433 0.0120327467359287 2057.13131105574 -9.17304527014494 53.6032949422038
1623 42.517481480162 3.79405065660629 0.0134097084906635 2068.98352003098 -12.904408397153 83.751467325394
1624 41.7998231884518 3.49500289448789 0.0110779635160436 2041.16354084504 -6.27049694070593 66.9745677407733
1625 32.4940209067645 3.47292373332443 0.0115437413714217 2068.1057358135 -11.1494817398489 81.7290398762396
1626 82.4930759838593 4.0617442211787 0.0130276727871178 2034.23179451237 -6.64332719519734 70.870561762056
1627 38.0590900132338 3.3523507848732 0.0103852181546874 2049.67415377079 -6.47157481638715 90.5523010235268
1628 21.6844149219085 3.16053144108871 0.00987871155415013 2053.08595320256 -6.84058649698272 72.1874991898871
1629 24.8809917746958 3.55507115120404 0.0121229910519449 2058.81117389794 -9.65942482929677 52.2060757857011
1630 51.5910982152156 3.90587602722261 0.0129375029655825 2066.15854069288 -11.8564233160578 90.261458675433
1631 38.6705065547328 3.7810969787641 0.013776826448835 2041.84293830395 -6.76239790394902 92.2877520641025
1632 34.7022486768478 3.16085854528275 0.00931582566499781 2037.93542613019 -5.1845304411836 66.9736221681519
1633 15.5055284985161 3.08005268148323 0.0101455962256783 2043.90470738499 -5.51780063891783 77.618277277252
1634 42.7176596538737 3.74565685257095 0.0126238554735292 2011.03466736991 -4.68720334814861 56.0331529777083
1635 -2.61683403653428 2.53978263070104 0.00735507621894096 2065.33941268804 -6.63219378096983 81.4721259627323
1636 25.8296663630283 3.45181499746241 0.011179730401827 2047.61731458129 -7.0870729489252 61.1434840575189
1637 13.1402895955839 3.31933625609941 0.0111900361663913 2031.3581993985 -5.20213233307004 62.1321773985782
1638 32.0450823904299 3.18343015870261 0.00926033454761636 2049.39547893102 -6.01859115762636 86.0057023000055
1639 4.57795882654576 2.78302387541304 0.00861915624548723 2049.13997845864 -5.676023659762 56.8491206513359
1640 14.4491159752845 3.21862744919982 0.0117721286427231 2056.0421035008 -7.44530812138692 86.4052645286718
1641 18.7891910342297 3.39997862917484 0.0121494847308413 2012.61935808859 -4.17918498627841 69.5839770505045
1642 31.0899346552314 3.61018259569325 0.0122524098254951 2065.43329895381 -11.3261655182578 65.078878738891
1643 33.9755586991484 3.37004290206072 0.0104958197815626 2021.77823709301 -4.47767562931404 68.620003051638
1644 104.772988550016 4.82774123909437 0.0170144537616461 2062.59073594143 -14.8517920495942 59.8922527239881
1645 -2.21352115445244 2.65137575889947 0.00764023609959995 2077.60704986751 -11.2995178531855 71.7018776592717
1646 36.377947271772 3.41911487553646 0.0112976972141237 2062.8317132853 -10.0747608672827 55.5719253265779
1647 20.8425556362032 3.04147513308671 0.00948588428890901 2074.09738462744 -10.987521961797 93.531855488208
1648 53.0715528469318 4.16665409722056 0.0142414768115485 2045.96294623706 -8.52264704648405 67.2101921987554
1649 56.0497496255762 3.90297530592215 0.0134080492523009 2068.06765649538 -13.3742319978774 67.8097444934024
1650 61.8502081187601 4.11101334802244 0.0145118900785075 2028.50210983725 -6.32185358321294 72.294884297073
1651 69.3992112019621 3.98721155752627 0.0128096214864346 2050.70080259396 -8.38217751355842 85.4015794134108
1652 45.0603328201488 3.40712553059992 0.0104749936366047 2065.47985650343 -9.92424394702539 79.8311782792154
1653 -33.2040802242431 2.17152235692708 0.00615923636436454 2068.80900290189 -6.30767008755356 68.451759938053
1654 19.9203702612358 3.24230235992287 0.0104841582702471 2034.93320792075 -5.37576289847493 56.2230237178127
1655 45.0603328201488 3.40712553059992 0.0104749936366047 2065.47985650343 -9.92424394702539 79.8311782792154
1656 52.7446321925761 4.031907382352 0.0147485185127888 2031.39052736643 -6.38718302128837 80.0079239302509
1657 38.6738448837218 3.38832194776603 0.0112625935068371 2040.17335807579 -6.22741144383326 54.1153095649699
1658 44.4400152683739 3.74913313046279 0.0128671940518413 2052.2849796575 -8.70211357017979 60.055900626792
1659 30.4354092307781 3.52984294759433 0.0120327467359287 2057.13131105574 -9.17304527014494 53.6032949422038
1660 15.2634541728761 2.84830969963876 0.00832330986498519 2024.99901156244 -3.74503738479689 68.8712813153737
1661 19.788690359772 3.31009679520852 0.0108361010358413 2045.91159746703 -6.50401699589565 63.7393782451165
1662 37.7634037632712 3.60721997580348 0.0120880386437444 2067.81055463245 -12.0184924080968 68.1400942308242
1663 51.5910982152156 3.90587602722261 0.0129375029655825 2066.15854069288 -11.8564233160578 90.261458675433
1664 42.3554012380686 3.93800325005519 0.0137157929037134 2044.86390003539 -7.55470370408148 84.2466110232141
1665 42.0140575991241 3.50665848879258 0.0112522202594458 2044.31228444469 -6.65630931966007 67.7585068615573
1666 34.3477943322549 3.50068074236741 0.011433203767105 2070.94670715393 -12.333756252192 80.9108313331271
1667 23.7448493666944 2.92382951442167 0.00847338234351534 2079.84562692815 -14.1761960904114 72.7629889756636
1668 25.4772312880359 3.2623899732278 0.0106577531536859 2020.33870163071 -4.29890647996217 66.9130001595874
1669 30.5775222921164 2.99419320527489 0.00877521773765297 2041.14262811025 -5.0914253317751 68.1981046799848
1670 1.82890980211582 3.24009637871445 0.0110017747539256 2054.46015313268 -7.30682855704799 77.071627378317
1671 12.8732478377271 3.27175495072979 0.0115646706917227 2056.301574999 -8.18684603786096 59.6276488882223
1672 32.7200831718004 3.35541449892015 0.0109575658079406 2075.80095070205 -14.0067389444448 82.0606969737731
1673 31.7355539410686 3.41196114886844 0.0108945189016196 2062.17677302612 -9.25047629047185 76.2904979684643
1674 21.0876458311617 3.39695622851141 0.0108945412062451 2021.27753492538 -4.44781445898116 74.5301258543139
1675 35.1475977524477 3.49618523228516 0.0112540263059923 2056.48035618267 -8.76550131710246 55.928433214622
1676 31.6021523063619 3.71802075736907 0.0131040916752841 2066.14988586912 -11.5718328137882 82.3061293539217
1677 5.58705968208295 2.70162798301834 0.00846266256384604 2061.78769903118 -7.30581070296466 56.9997288969057
1678 63.9322434292581 4.0635154795286 0.0138893590402622 2030.73088229727 -6.64950690465048 54.0830720235547
1679 34.3477943322549 3.50068074236741 0.011433203767105 2070.94670715393 -12.333756252192 80.9108313331271
1680 56.7514480620117 4.04205982785058 0.0144304153477258 2054.94881818141 -9.51258626068011 88.2099693023846
1681 64.8451153028786 3.77363149577037 0.0112009484972238 2069.62691527558 -13.5529798432253 53.08474280881
1682 36.4071228834609 3.46169411914918 0.0108872692876998 2061.44665137678 -8.86987698962912 89.1266525327621
1683 57.8688592401791 3.49377086733861 0.0108411699779332 2074.62720066775 -14.8818052816205 56.345153449511
1684 46.3246259720097 3.8567728450742 0.0134111526530877 2028.33168551675 -6.10114231007174 53.0256894162238
1685 -12.5668320350124 2.34782445883111 0.00664202156264983 2075.42334150709 -8.98416762705892 65.7893944585135
1686 24.5602958260399 2.66565544524786 0.00759009443042313 2078.4997094241 -12.5477751577273 55.9874691098535
1687 -12.5668320350124 2.34782445883111 0.00664202156264983 2075.42334150709 -8.98416762705892 65.7893944585135
1688 24.165008593451 2.94764101603955 0.0089759343286984 2074.55738227814 -11.3783641462214 75.2810200954224
1689 64.6282880531985 4.29778293155048 0.0155540836604288 2036.2281795512 -7.39822090603411 79.3021304461926
1690 69.2882721597177 4.12281703944078 0.0129204936734531 2027.47192755248 -6.18448424851522 64.5128329701791
1691 56.6606501728759 3.9130190401434 0.0128002935178391 2072.38213863852 -14.535675405059 89.6999253211537
1692 37.7875905026441 3.75060998837951 0.0126205618375039 2063.21662600641 -11.4166916208342 53.5569435118687
1693 52.5194094218006 3.65614364680109 0.011882951690668 2031.93824340124 -5.67547301528975 72.0187249178199
1694 30.4354092307781 3.52984294759433 0.0120327467359287 2057.13131105574 -9.17304527014494 53.6032949422038
1695 30.5287827433135 3.41276802726361 0.0113294597457021 2022.0743612668 -4.54575912794098 75.415405170767
1696 10.5150954794964 2.83017722304022 0.00859894888853102 2069.16982002091 -9.01526207802817 72.1473712102603
1697 2.84518317831972 2.70897695175679 0.00771639228798614 2028.19758443465 -3.41609483351931 85.8016941749561
1698 17.8651138082959 2.72174342144293 0.00767178881546818 2054.04162586061 -5.89279025793076 61.1912355060275
1699 -10.3721172225753 2.31029544385416 0.00618189974784705 2058.16933157528 -4.50712797231972 90.7121866607281
1700 17.9423884189615 3.61349719390865 0.0130204751523289 2018.46024497645 -4.99703151639551 55.452699887181
1701 64.6143712294299 4.13478304021945 0.014029715495669 2056.9250901239 -10.6490746932104 64.2021522142592
1702 15.3341824587572 2.63955113367066 0.00730465812033264 2079.2969088431 -11.2262198212557 88.5139943987866
1703 42.0125201957901 3.44340535122966 0.0107721741669915 2070.16492497316 -12.4953870638274 55.5626830867587
1704 4.83791945892776 3.07852652465613 0.0106632427982139 2059.73543770914 -8.10230126138777 64.7903324532173
1705 31.0899346552314 3.61018259569325 0.0122524098254951 2065.43329895381 -11.3261655182578 65.078878738891
1706 20.5295916275962 2.95964843456125 0.00841584430432835 2055.53576360131 -6.78464821306989 59.9342270019758
1707 73.9622091471554 4.06787061549865 0.0134883841031792 2067.88876730902 -13.6197740538046 74.648723714388
1708 -10.3721172225753 2.31029544385416 0.00618189974784705 2058.16933157528 -4.50712797231972 90.7121866607281
1709 47.8236410020208 3.67769940652774 0.0114169965905025 2036.24977785023 -6.08719036448747 68.7627760546736
1710 -1.35017151680771 2.78257962691903 0.00877813134830673 2078.5125714622 -13.0639497865923 66.0166997478505
1711 -16.4506809999902 2.97526120288974 0.0105068612334878 2078.30110013275 -13.555384692736 85.3427028005034
1712 43.9815336658905 3.59098785679452 0.0120060684127749 2066.92374205776 -11.0033159237355 88.7976035856153
1713 35.8562696583213 4.09142448325887 0.0145538401684879 2034.33325971942 -6.8263046303764 74.401228401072
1714 30.3591661256929 3.54071383502166 0.0116984832463512 2068.14241424645 -11.7845787294209 69.8913253817532
1715 24.0665034078723 3.06574382105029 0.00940863289365483 2038.51887493208 -5.14415813144296 63.6930892271369
1716 42.0125201957901 3.44340535122966 0.0107721741669915 2070.16492497316 -12.4953870638274 55.5626830867587
1717 9.81706226036264 3.04919139944173 0.00970695041554502 2018.2080450512 -3.96050259936601 56.6961030034751
1718 30.956944909216 3.33692190417936 0.0104328666847671 2027.25846126094 -4.83661935199052 63.2454166001904
1719 49.7383995943705 3.96932244303659 0.0135255481712744 2070.65121458448 -14.189623829443 85.9832951422625
1720 38.1590469002164 3.07092075183112 0.00942701036380835 2076.29861248634 -13.3272234909236 64.7490675812597
1721 1.02088587195276 2.71234054829736 0.00831318131944499 2036.43831234775 -4.01155826169997 81.0954558924122
1722 84.3914580208241 4.47052969636693 0.0159045850629202 2064.08850430883 -14.1139123914763 64.2570290954837
1723 85.256025847805 4.41427661595835 0.0148749661132423 2058.1552195698 -11.19554518722 88.9772671235485
1724 22.8844964968654 3.38361809463086 0.0117497237871235 2011.57069947035 -3.82387453923002 91.8671041854029
1725 38.0209826337022 3.13323996375873 0.00912687404464589 2058.21721236501 -7.08359469193965 88.541281218446
1726 27.2211919005723 3.06728466562149 0.0101673170834305 2077.8972249832 -13.9243163377978 78.2675085358163
1727 18.8081909650781 2.98266465510305 0.0102874699009088 2079.55530539132 -13.9759340882301 92.7750264324494
1728 52.262685489024 3.78267166639795 0.012925497901271 2052.45486193383 -8.90538090374321 55.6784856694148
1729 30.2499784762845 3.60746391566814 0.0121857290017482 2038.71298646694 -6.1464151693508 79.0996481166455
1730 39.5806737883507 3.85663403436668 0.0134100228757694 2036.33573080902 -6.68125017313287 64.9046723130563
1731 -14.6248841403131 2.48848835110929 0.00792696003407733 2071.57476701192 -8.15971621545032 78.7372888359116
1732 1.10538411574622 2.54186797961785 0.00673290634700738 2041.14900283818 -4.29266333580017 54.0759496766237
1733 48.9241197642545 3.74627047295466 0.0116806780522576 2066.30076095765 -12.0956163946539 58.1232678550082
1734 40.5060951872278 3.58305020483659 0.0113859044849678 2037.9172935735 -5.84875875851139 84.0083025023059
1735 6.88426002803454 2.66502149630268 0.007425908869124 2077.29403670132 -10.8951053908095 77.0403756704821
1736 58.9878523026608 3.76684186082392 0.0122640397057199 2026.04760865727 -5.40037997765467 72.9726822800696
1737 41.7998231884518 3.49500289448789 0.0110779635160436 2041.16354084504 -6.27049694070593 66.9745677407733
1738 18.1369544764709 2.86235041232313 0.00889165417379851 2074.8342601331 -11.4269677526318 68.0218458576994
1739 31.6971159212821 3.58696569680024 0.0120064928515236 2053.74639109266 -7.90164459962398 86.8676348861043
1740 47.1312910144131 3.89949940715596 0.0136488335837128 2062.95263360534 -11.5773706207983 67.4997513930525
1741 42.7176596538737 3.74565685257095 0.0126238554735292 2011.03466736991 -4.68720334814861 56.0331529777083
1742 20.4310745990198 3.04985552078892 0.00956809434758863 2045.55384733831 -5.53611459676176 78.1965475021582
1743 -33.2040802242431 2.17152235692708 0.00615923636436454 2068.80900290189 -6.30767008755356 68.451759938053
1744 99.372782442067 4.46618550627745 0.014713223554067 2035.17737507378 -7.70350072765723 62.0205560616609
1745 30.8391898706959 3.54164090624934 0.0122803558916416 2019.09979806491 -4.4142103032209 92.8403616652212
1746 42.4891225985153 3.73690864122363 0.0130551247843563 2042.10553846089 -7.21531233051792 57.7942152285189
1747 69.3992112019621 3.98721155752627 0.0128096214864346 2050.70080259396 -8.38217751355842 85.4015794134108
1748 57.0682679532359 3.77174193010914 0.0132140252135777 2040.06694360217 -6.9210275169462 65.4452571727553
1749 4.98841662222228 3.26807252034342 0.0114039080483872 2056.17291539139 -8.06930006714538 62.1038380367287
1750 1.82890980211582 3.24009637871445 0.0110017747539256 2054.46015313268 -7.30682855704799 77.071627378317
1751 -12.9084700363863 1.97701990586671 0.00502809975033919 2039.77011755598 -2.47080761240795 88.1047166021909
1752 79.2991949680184 4.22447863925518 0.01478453385254 2035.28076526499 -7.27402586257085 66.997840707099
1753 63.8073326196594 3.76676763460865 0.0123732721545135 2070.47167402506 -13.0914427898824 86.6198960841274
1754 52.234440930936 3.92224048330365 0.0136121314649722 2072.69856686122 -14.8722911463119 92.3638114056114
1755 24.8809917746958 3.55507115120404 0.0121229910519449 2058.81117389794 -9.65942482929677 52.2060757857011
1756 26.9787845345408 3.49819227600653 0.0122551763038646 2063.06293841358 -9.81592788361013 82.8380700060588
1757 66.6238652648813 4.09398682272518 0.0137687397061853 2032.61598631786 -6.60918100969866 71.441708395501
1758 1.97136977239781 2.66999473585941 0.00811041875018846 2069.9056064235 -8.2896610815078 80.7884166347587
1759 21.3057644456405 3.25583689657288 0.0106329799769432 2064.77372081648 -9.25402082270011 82.5362124068692
1760 20.5295916275962 2.95964843456125 0.00841584430432835 2055.53576360131 -6.78464821306989 59.9342270019758
1761 35.8814773338383 3.74770931681435 0.0136357841598007 2022.17608790169 -5.29672555625439 68.9181440290923
1762 69.9992177816975 3.99567711888246 0.0127648052029355 2058.98359827814 -10.6122493371367 63.8569104865674
1763 25.8296663630283 3.45181499746241 0.011179730401827 2047.61731458129 -7.0870729489252 61.1434840575189
1764 51.2318261959599 3.46759381274816 0.0111253268384457 2022.63680974231 -4.68751849606633 70.8955453670769
1765 48.4680797470125 3.66469825186863 0.0117420758270649 2025.99503337708 -5.4822631040588 52.3433186040476
1766 43.6929026919658 3.77158198661653 0.0126818548098051 2013.767205921 -4.91225331556052 52.4793375535268
1767 24.5602958260399 2.66565544524786 0.00759009443042313 2078.4997094241 -12.5477751577273 55.9874691098535
1768 30.2921822543081 3.47762939388242 0.0110526125028085 2036.03047736222 -5.72636638302356 67.6603929390964
1769 52.2153708871253 3.8036709782181 0.0131864578884082 2037.45653395681 -6.41114127123728 82.2464729556525
1770 39.5248612346006 3.67790734461731 0.0122105246551388 2067.22812452051 -11.4279093313962 88.5188051723792
1771 44.7613185678372 3.71561795380066 0.012232402042308 2052.8700123399 -8.73340160818771 55.3694212855105
1772 30.3591661256929 3.54071383502166 0.0116984832463512 2068.14241424645 -11.7845787294209 69.8913253817532
1773 32.8769544297746 3.21048501034522 0.0107508528251964 2041.15301615745 -5.64953358611092 72.4471414112319
1774 35.1471153719049 3.46819264746111 0.0115681897698374 2059.69811074203 -8.64834218285978 88.5066160321869
1775 62.3174168236234 4.28823480564071 0.0153567822721249 2015.11364302738 -4.9632164509967 127.297018894941
1776 38.006039924005 3.40484665142582 0.0115979589630787 2067.92966887075 -10.0024100253358 110.168143451591
1777 -8.29250397449142 2.63221029256438 0.00775917606208081 2074.12431554869 -7.44312258670107 131.14671115476
1778 17.9756742103078 3.498099860527 0.0126599194485187 2063.06814023899 -8.57030985411257 132.039876110651
1779 37.4069752959011 3.77922266966212 0.0135095560299794 2074.87593358662 -14.5395711390302 118.003653080992
1780 17.7266134504066 2.70981108125593 0.00779587449358411 2082.72615139233 -12.7326997206546 111.846201834032
1781 6.36706566996675 3.09294852418217 0.0104611503040557 2078.13751286711 -13.114387143869 104.178704601228
1782 38.0331606631765 3.27999191851923 0.0104920027635002 2038.3322797583 -4.78263654280454 114.902521067799
1783 17.9641240558066 3.45783277222222 0.0121204392176603 2054.58870457183 -6.9532134430483 124.568273282557
1784 22.9744555663634 3.30776006423651 0.0114819592929204 2053.70303371316 -6.44516336964443 121.943777670814
1785 32.7829659020421 3.28344891148818 0.00986770937132601 2064.41745553818 -8.35625821258873 107.97609486124
1786 25.7559828340531 3.12634993640058 0.00954941486372355 2030.07286033523 -4.11584884626791 99.3108924650539
1787 26.5572355376505 3.32260001258582 0.0113857822072591 2029.65125788772 -4.32396563468501 116.883559138366
1788 -8.29250397449142 2.63221029256438 0.00775917606208081 2074.12431554869 -7.44312258670107 131.14671115476
1789 58.0694386066567 3.90541718723112 0.0131065448571622 2068.76730951387 -11.9537318567745 119.425561372198
1790 89.709993340516 4.93737957733291 0.0181828630113806 2056.31146899401 -11.9411327620037 113.873740302643
1791 63.317897476664 4.15898766589239 0.0139949540924681 2064.23558444576 -11.8813266488723 100.130704904594
1792 40.7372024798835 3.32166368826122 0.00997881098433927 2062.02211892116 -7.70551478257403 117.361970440119
1793 41.3653885910064 3.54838216953745 0.0115976761040905 2058.63167445082 -8.00853909226134 114.000238223667
1794 10.1020609310394 2.80378279197952 0.00843706608930636 2070.07149546011 -7.22171172732487 130.052362477548
1795 30.2473056166965 3.93077129393113 0.0141632591729841 2055.40705196094 -8.64944718545303 117.846202034868
1796 45.190386280531 3.90206308615992 0.0139887363017336 2057.48823705269 -8.60868872608989 133.347917358803
1797 53.2772374738322 3.66814420414109 0.0127024237401557 2056.46390657802 -8.263718590606 106.123301013757
1798 75.2736411046453 4.1103031732076 0.0132215856307298 2035.51954260329 -6.25956126954406 110.539311477507
1799 41.072611973266 3.16636714141472 0.00902973777675556 2069.56250543334 -8.76356813590974 120.327611278822
1800 67.5084052838296 3.92342823218991 0.0128351572948444 2046.33831356815 -7.02641380252317 115.407835907361
1801 2.37688254634844 3.1126543152911 0.0103700151854267 2077.25909095304 -11.6240923036821 127.809124143946
1802 54.9712462058257 3.9146645932398 0.0134244223435301 2048.55322886095 -7.72836230229586 98.5776669576682
1803 63.240667464315 4.02807417589801 0.0135714366745581 2049.99841077905 -8.11041990295053 103.130739254618
1804 35.702676145082 3.56047944000083 0.0118515521861909 2066.73082344281 -10.5075197154656 98.9135224603452
1805 53.8255983129705 3.91141206447236 0.0130513572755602 2054.52077484084 -8.05706031154841 126.512933166787
1806 39.4928118700064 3.46427981690887 0.011433325886527 2055.31918719714 -7.16464936034754 115.485566737948
1807 -19.599614623277 2.1964201607883 0.00547271441875247 2037.01092538447 -2.43720895145088 108.811652048525
1808 38.1989171363491 3.29985678466185 0.0103659966900438 2024.1553879187 -3.78603922203183 123.689776528927
1809 8.91886276776159 2.72790222536712 0.0086726897682613 2038.59528357838 -3.58477143803611 120.315329140229
1810 2.77462131872533 2.70816421095788 0.00810454627189401 2079.6620033409 -10.5554524902254 119.355124535047
1811 53.2038720996076 4.04261963225935 0.0143552724415517 2035.27115472523 -6.26681527122855 110.589372213092
1812 1.92732679364244 2.5950995877222 0.00776231998572721 2054.80010878295 -4.24409982282668 128.223204354812
1813 46.0003532445436 3.81787613950304 0.012858266417636 2069.54432061594 -11.8673533177935 120.653784223784
1814 24.7509336474994 3.20189073307751 0.00985405492490869 2051.28288032953 -5.45438222819939 131.328909982347
1815 51.1867720030463 3.71028536258387 0.0117019750530365 2043.39944890072 -6.31434855517 104.908333616484
1816 35.8066016659858 3.59038016280822 0.0122275283091359 2016.14079023362 -4.27354712504894 96.036452286099
1817 53.8255983129705 3.91141206447236 0.0130513572755602 2054.52077484084 -8.05706031154841 126.512933166787
1818 7.91235433278587 2.77855114274592 0.00865953594049146 2065.66555539169 -7.28000378934667 95.4446077568406
1819 -6.1622319619225 2.31194380864223 0.00604243041741506 2054.08623679238 -3.15734714735299 133.359648832252
1820 62.0440717072306 3.84027878168934 0.0128445744587861 2044.90657439944 -6.70179115608335 114.990926499319
1821 28.782709264258 3.65785015175259 0.0129692586166644 2071.28436720837 -11.7536419979297 129.431964808402
1822 51.1867720030463 3.71028536258387 0.0117019750530365 2043.39944890072 -6.31434855517 104.908333616484
1823 13.7710798931118 2.9534111196637 0.00979483289837249 2030.01342935045 -3.84585171472281 102.582835833544
1824 17.4098291659137 3.00615400355306 0.0100324854615349 2031.36168142827 -4.01665293378755 103.172483293904
1825 67.5084052838296 3.92342823218991 0.0128351572948444 2046.33831356815 -7.02641380252317 115.407835907361
1826 33.9694068016242 3.11232322268341 0.00913517613665724 2075.47277341597 -10.1402032631449 133.775633090969
1827 69.89413387891 3.92710395215123 0.0129292565607381 2057.15646057506 -8.89604873722419 112.420381589435
1828 8.66253222158042 2.47151092127329 0.00694180232617473 2039.07044667518 -3.0056481808424 118.164349161199
1829 26.83997945894 3.2456906925016 0.00957905651675288 2070.06122561079 -9.9245936004445 102.15554137248
1830 36.2124447063614 3.32015065622351 0.0107902341010567 2065.2471207052 -8.87487036874518 107.751592928598
1831 21.3355162151383 3.07847480014764 0.00876041707102212 2014.19887327799 -3.20488272467628 101.196184379595
1832 72.4563767329011 4.25459737480007 0.0145733132095091 2068.13595087011 -13.3420361299068 114.000285778108
1833 86.2933712661162 4.10817086814987 0.0132934269665752 2056.04424925637 -8.68171481182799 132.894524858319
1834 41.3707178426644 3.46969211529596 0.0110736348174319 2059.6899751476 -8.14701348775998 104.937246941132
1835 47.9442183357441 3.79614575980962 0.0128667986311673 2071.1850575998 -12.5839943508618 117.368532919493
1836 18.4797932483076 3.00031779097657 0.00893555765102721 2080.96872395184 -14.0759691107087 101.845474984384
1837 16.2760733794859 2.94051261425752 0.00863690923586242 2077.61858794023 -10.9650320583023 116.006252720057
1838 37.853569847194 3.18835102700777 0.00972939184637766 2052.00129392417 -5.46715989243239 132.307758356102
1839 31.7761495164253 3.54387457484608 0.0113409401613617 2014.13598577213 -3.95508333807811 103.247458730061
1840 3.16062371725883 2.88904895894466 0.00845265222049025 2080.42426813929 -11.5771905495785 128.203605315434
1841 33.6632449108463 3.15295360741801 0.0104771348726497 2073.87612830033 -11.3770938338712 99.8032731172653
1842 47.9442183357441 3.79614575980962 0.0128667986311673 2071.1850575998 -12.5839943508618 117.368532919493
1843 -21.7171399850723 2.67319694140994 0.00820105725790661 2076.25783451018 -8.58274555997923 127.514975310615
1844 86.2933712661162 4.10817086814987 0.0132934269665752 2056.04424925637 -8.68171481182799 132.894524858319
1845 33.0489416322611 3.3323451055771 0.0106171349919473 2066.21848164429 -9.26083841826767 103.202980478921
1846 33.7203682848278 3.89226002483818 0.0135571464710377 2048.94937067013 -7.68415755359456 102.690665977054
1847 52.1986158474167 3.8592828625647 0.0134406142632007 2057.92696242244 -9.41650991793722 94.5839018825954
1848 1.92732679364244 2.5950995877222 0.00776231998572721 2054.80010878295 -4.24409982282668 128.223204354812
1849 33.3544536871317 3.5184089194159 0.0117285834446507 2012.90057177888 -3.69691211730242 121.324911209103
1850 10.5865289459087 2.85076759138513 0.00842631828170837 2074.26399381319 -9.65908366255462 102.215804837423
1851 20.8542196919524 3.23845292471113 0.0100663392287938 2073.69828016288 -11.5987117611803 97.2966712415904
1852 28.0914056885249 3.04512526731766 0.0087260115299752 2079.12282677088 -12.3567524692044 114.601354816628
1853 51.2419118284906 3.5411348800648 0.0114193047886206 2073.20041878498 -12.9112675180659 97.1675029184846
1854 57.5314842529709 4.24498637375208 0.0146231035508729 2026.62501451001 -6.00680419942364 97.8096740980701
1855 39.4928118700064 3.46427981690887 0.011433325886527 2055.31918719714 -7.16464936034754 115.485566737948
1856 19.8559880929542 2.98912078281947 0.00871812191912222 2026.51638117386 -3.43867143150419 114.22740851011
1857 35.7026968812297 3.30253382161611 0.0100862787409879 2076.2777474327 -12.7340330253355 106.846408713985
1858 44.0118492215725 3.88248640133422 0.0145449391490785 2040.89960482833 -6.60520863952115 111.328724709203
1859 59.4082741556464 3.84259962620329 0.0135051389014395 2048.33920328459 -6.8613167363219 135.138956936375
1860 39.8811358405128 3.22484387324677 0.00968866497388416 2076.66415093071 -12.1901820972562 113.587724572221
1861 78.6590067353603 3.95586438851918 0.0121479883616379 2015.92085200758 -4.43120244657621 117.769021782626
1862 49.6354264118802 3.7263858742553 0.0127867875778648 2058.64373405301 -8.86798309860751 105.628863093452
1863 8.71606386120154 2.85317154988676 0.00956213025910955 2031.30554413167 -3.42475983547047 124.639757632369
1864 53.1211645866412 4.36898169301118 0.0165398193152995 2030.57270397269 -6.40941720688716 120.920254175376
1865 41.9356627459186 3.45141979564588 0.0112597225803764 2053.71913999692 -6.53926434228197 130.325038143214
1866 24.9462106381034 3.21320542176262 0.0104176806805766 2057.55411491916 -6.764309653081 115.461341298839
1867 54.7173106362647 3.83326463730318 0.013375828212177 2074.12236451707 -13.7254581181332 132.475521768003
1868 58.0829410654425 3.88629913119662 0.0132822947687769 2031.28194664326 -5.48849130049348 115.073374280784
1869 24.4442900458277 3.10951031989889 0.0098489320996739 2068.17750254087 -8.55857195332646 115.417568128845
1870 61.1546541325717 3.96468103318523 0.0128443661942651 2049.10613186355 -7.66209660563618 106.700425337783
1871 38.4827019553121 3.6664571327892 0.0124058516502911 2013.81349002407 -4.18348996667191 102.850956404415
1872 50.130667278961 3.64674393259259 0.0118715121515036 2022.485958857 -4.28043597843498 125.478297498584
1873 77.4253700341236 4.42298928036429 0.0154066048714246 2068.97234084131 -14.6574259363115 107.684829937955
1874 33.6136372986213 3.22344067597425 0.00997744790346807 2044.72458655969 -5.34977251430973 104.457273704412
1875 -22.0879319404378 2.13718921643127 0.00599012453802673 2087.83680340624 -13.083355743438 101.306465026254
1876 41.3653885910064 3.54838216953745 0.0115976761040905 2058.63167445082 -8.00853909226134 114.000238223667
1877 50.0485351426932 3.37464594687131 0.0103227716130538 2058.22091203718 -7.67895518569276 97.162469103374
1878 -1.86901210767694 2.27703309601028 0.00533808218931953 2089.38577292068 -13.9067934220657 121.730487350712
1879 26.4148852926711 3.18497998197597 0.0102743976202141 2064.28705702932 -8.1390346842818 107.969418119094
1880 52.7581787867576 3.7476270010005 0.0130528256704113 2055.77573740296 -8.41048244386911 104.627356163801
1881 29.3449412418132 3.09334038647258 0.00950506138300607 2080.35942906304 -12.9620561003685 128.891335106597
1882 7.63296119300731 3.03694458164747 0.0100475479792792 2011.52086373256 -3.03310798248276 113.698557907161
1883 7.41056638309089 3.15891632735351 0.0103089214862261 2065.56314095459 -8.21642656577751 113.353296825269
1884 37.853569847194 3.18835102700777 0.00972939184637766 2052.00129392417 -5.46715989243239 132.307758356102
1885 8.05197651159984 2.66791688845119 0.00761778937098872 2014.43112658686 -2.38945006625727 121.747895692244
1886 13.3377931503926 3.03234960144595 0.00976632920381232 2060.80142611661 -7.00918090064079 104.662432538517
1887 62.7868574610306 3.98401909491849 0.012970616153265 2073.43378904718 -14.5776856667362 112.298842860897
1888 67.9482005636668 4.1393731381858 0.0146105026380198 2063.43857148266 -11.8237315886654 95.6067171079773
1889 24.4442900458277 3.10951031989889 0.0098489320996739 2068.17750254087 -8.55857195332646 115.417568128845
1890 52.7581787867576 3.7476270010005 0.0130528256704113 2055.77573740296 -8.41048244386911 104.627356163801
1891 40.0419077239897 3.6025922674067 0.0126172328092792 2073.08076963085 -12.497656790074 122.246340446443
1892 53.1211645866412 4.36898169301118 0.0165398193152995 2030.57270397269 -6.40941720688716 120.920254175376
1893 35.8369236129131 3.67190047791441 0.0119869626580276 2029.79538200027 -4.93633046047762 114.135162225809
1894 18.096064111416 3.02479823369135 0.00962853399076351 2052.3338262341 -5.62045362079516 109.676869565078
1895 47.7741177738421 3.71870217802887 0.0124306558446668 2042.55223860219 -5.86468111490831 131.9165320278
1896 61.2012017949091 3.88090343185191 0.0125273737760221 2029.29235595139 -5.18863745732233 118.927528208517
1897 53.1211645866412 4.36898169301118 0.0165398193152995 2030.57270397269 -6.40941720688716 120.920254175376
1898 61.0459677720705 3.69595691654746 0.0119336522160097 2074.19997084932 -13.6748997122049 109.865367732164
1899 30.5693824644766 3.17596804940929 0.0101394030650373 2016.51602968969 -3.43217763351277 110.152333192343
1900 7.91235433278587 2.77855114274592 0.00865953594049146 2065.66555539169 -7.28000378934667 95.4446077568406
1901 -20.8832987889375 2.6061175822926 0.00819072253040533 2083.57084196666 -13.0925806099549 109.399318061264
1902 -23.1553037176886 2.36674304885188 0.00752073852225973 2036.63203874486 -2.83969011856243 115.39069194916
1903 10.2778354643998 2.94870496034024 0.00929238061716976 2074.45286017237 -9.1185652744025 134.397802755438
1904 41.2983119291909 3.6553195038507 0.0119211652995388 2062.0395322612 -9.48375535430387 98.5092505517687
1905 50.1491524035631 4.04585330205046 0.0138065341842862 2068.65913724061 -13.1897364021279 98.8985784308708
1906 46.7015439436169 3.81617025563817 0.0134409383542317 2049.57295747218 -7.28657966013998 119.015682322577
1907 -11.9095927207966 2.71064249694948 0.00925158992210285 2063.76459990488 -6.63746703416109 102.715377486378
1908 24.0214971636075 3.44726453814912 0.0116017459588681 2032.64877503784 -4.51024850830436 131.449310376047
1909 31.902601003683 3.06487891293247 0.00935158288249502 2045.01969042723 -5.01565442886204 103.668004567842
1910 50.6795704262285 3.22692405622438 0.00940850800636095 2019.36539989663 -3.58446864178404 107.046572558737
1911 40.3367380046615 3.63963374697472 0.012583925691103 2056.76963443263 -7.83391837961972 123.454839712137
1912 16.8911766746484 3.05742150791352 0.00923766698952833 2072.29492769297 -9.46085047675297 115.682406765253
1913 26.0806078503312 2.85502463481355 0.00822635620299257 2015.66184499138 -2.7036276855506 121.649071035134
1914 6.36706566996675 3.09294852418217 0.0104611503040557 2078.13751286711 -13.114387143869 104.178704601228
1915 62.3075116775206 4.01571477620253 0.0140981069592807 2070.03676979942 -12.7803673828021 128.595621963792
1916 89.709993340516 4.93737957733291 0.0181828630113806 2056.31146899401 -11.9411327620037 113.873740302643
1917 -9.18926610123158 2.4335826647587 0.00668822920883728 2080.36554758507 -9.28995506605133 113.123273623561
1918 54.9712462058257 3.9146645932398 0.0134244223435301 2048.55322886095 -7.72836230229586 98.5776669576682
1919 36.9069853259154 3.31335378769223 0.0102224985613487 2073.97499186941 -11.5829731780104 109.623896413665
1920 46.4636960979202 3.97708855031151 0.0139597034879523 2046.76758176112 -7.20805484801531 122.892351878813
1921 4.84862491193304 2.91015212565367 0.00940478891450356 2022.12002445804 -2.99414823297411 131.188374945467
1922 50.9600674394189 3.40235076158323 0.0102580228347228 2032.64062259649 -4.32800566544756 128.715887245746
1923 -0.0031238878649806 2.87255661379935 0.00892754365052519 2031.64686964639 -3.63207866670564 108.626555294118
1924 66.4288521097374 4.22035155232807 0.0145116280804503 2032.47310759313 -6.29471356282011 110.163408771726
1925 59.9930154143897 4.02576608191474 0.0142057437022946 2052.23349142889 -8.5197687940672 106.421799943727
1926 64.6411115057502 3.7106671240382 0.0119056593721163 2077.20185585017 -14.8280485277064 125.878867711049
1927 31.902601003683 3.06487891293247 0.00935158288249502 2045.01969042723 -5.01565442886204 103.668004567842
1928 88.1512835537716 4.42377477779062 0.0145437479817889 2038.50245655538 -6.8434793013148 134.961546392022
1929 37.853569847194 3.18835102700777 0.00972939184637766 2052.00129392417 -5.46715989243239 132.307758356102
1930 52.5899144374482 4.13139253791121 0.0150361937271366 2062.83382714982 -11.3147544884123 109.895443789122
1931 25.1229105360626 3.28169958924652 0.0109009173254773 2038.9877345222 -4.56982754170895 134.381582900889
1932 53.7230338484045 3.54680111811389 0.0110477763053724 2067.35022470565 -9.91347273578867 117.180109783088
1933 29.2748927098167 3.33433829393646 0.0109647026529506 2055.59960742411 -7.17578636016697 100.350778654545
1934 6.74491133942933 2.7136118949649 0.00793928165764152 2015.48464339878 -2.52488546306267 119.895991138126
1935 11.603530369736 2.5409308567322 0.00678173159165306 2081.22718739044 -9.54750017030165 127.757160501291
1936 53.5642531559477 3.94126049286577 0.0136149803997791 2029.0082688136 -5.28547347988933 125.097983927719
1937 56.0432724588673 4.09727419383738 0.0143898851861051 2044.01934744837 -6.91996866138652 134.584162534094
1938 45.571132387214 3.81330766075936 0.0128993268970975 2074.6526121744 -14.0429593948647 125.993177872443
1939 55.3561286701247 4.09339506371863 0.0142919740258554 2065.03569318191 -11.1107672541402 132.336628515405
1940 1.92732679364244 2.5950995877222 0.00776231998572721 2054.80010878295 -4.24409982282668 128.223204354812
1941 41.8150368724925 3.67755396149096 0.0124566524491648 2044.1050507701 -6.47595801623538 102.943940720143
1942 82.8619519548959 4.31702688254899 0.0145264871960854 2068.3292804216 -14.1811612504534 95.8817071252313
1943 1.92732679364244 2.5950995877222 0.00776231998572721 2054.80010878295 -4.24409982282668 128.223204354812
1944 15.3556925766439 3.52348704749738 0.0124055624754791 2064.37667808007 -9.80415533762425 99.8555103132388
1945 29.0129927222434 2.91127752628807 0.00774198300512041 2054.57326963707 -5.07710033329204 120.87915220274
1946 52.5547982816653 3.92943462435926 0.0133239905588611 2073.3853513971 -14.589045997709 108.58825611443
1947 33.9694068016242 3.11232322268341 0.00913517613665724 2075.47277341597 -10.1402032631449 133.775633090969
1948 52.4578263573281 4.30530931040394 0.0157566544036129 2052.02944936627 -8.87740306556225 127.578922135955
1949 65.7552233876899 4.07938180309718 0.0142318968564889 2054.34329004167 -8.71881001861766 120.874795588492
1950 50.9725942077254 3.95565173606138 0.0139586663899123 2063.50082214153 -10.5420923302881 119.665068483894
1951 18.3706178398785 3.5375423501308 0.0118630283501252 2077.6490063204 -14.9972525867634 111.08235836589
1952 62.7088703145902 3.88015852868656 0.0128584270718202 2029.03999642585 -5.08197948569432 127.694301560249
1953 33.3544536871317 3.5184089194159 0.0117285834446507 2012.90057177888 -3.69691211730242 121.324911209103
1954 41.769803438129 3.76507756441508 0.0129601476304397 2047.31384680513 -6.62225684849545 128.695669143349
1955 37.533220483814 3.47383291002292 0.0114563957143133 2050.66491196724 -6.2707760813646 127.373887566066
1956 38.4827019553121 3.6664571327892 0.0124058516502911 2013.81349002407 -4.18348996667191 102.850956404415
1957 33.0489416322611 3.3323451055771 0.0106171349919473 2066.21848164429 -9.26083841826767 103.202980478921
1958 6.40371293587335 2.63708359269577 0.00771618497606089 2075.07566349907 -8.49584556184709 112.141288439429
1959 39.4785410523281 3.63134791402078 0.0122633555144898 2049.16156187933 -6.98939761845395 103.458906088565
1960 60.0627149618072 4.02662949320676 0.0131127356060715 2031.86640551477 -5.65248297993094 119.81830385874
1961 53.553804722064 4.07331086365463 0.0139984824133163 2065.52523710974 -11.4019036618993 123.441323947822
1962 29.6960476983578 3.36841715821816 0.011250754902551 2045.71589915059 -5.3303614933975 135.243723190289
1963 88.5810038655579 4.97308401296828 0.0178915516023072 2034.21901820088 -7.63886706903577 134.37032816067
1964 63.739455478292 3.83740126524743 0.0129572510380222 2047.68883821974 -7.21639190800488 107.308840051883
1965 53.5920025070319 3.8459304570502 0.0136655283719364 2032.98061231361 -5.89421099051833 96.1577555271815
1966 28.7376876512551 3.36147692148082 0.0112500263911923 2069.49487511348 -9.45455104578286 135.485637601796
1967 50.9725942077254 3.95565173606138 0.0139586663899123 2063.50082214153 -10.5420923302881 119.665068483894
1968 4.60409738878662 2.49463424692819 0.00728403596351302 2084.91711362917 -11.7644844320603 128.836523308054
1969 8.66253222158042 2.47151092127329 0.00694180232617473 2039.07044667518 -3.0056481808424 118.164349161199
1970 8.4011650688539 3.32804965038248 0.0112664905774274 2054.97579257726 -6.64633715990931 121.437528652943
1971 20.1628352432329 3.44155095197435 0.0120168176462638 2056.31301804096 -6.96973055368289 133.399779880209
1972 4.3416325168232 2.61967431507325 0.0074114801198977 2048.06329840701 -3.89490567380562 117.488422729243
1973 29.2748927098167 3.33433829393646 0.0109647026529506 2055.59960742411 -7.17578636016697 100.350778654545
1974 29.6960476983578 3.36841715821816 0.011250754902551 2045.71589915059 -5.3303614933975 135.243723190289
1975 32.7149570342494 3.45389787842842 0.0113509594185016 2021.1554280885 -3.93557278206572 123.628720078643
1976 49.4116532044141 3.9020902931321 0.0128986779178226 2062.85059143766 -9.56758245360106 135.388687549508
1977 47.1534258988035 3.76970922106105 0.0125172330131502 2027.79090674804 -4.72761513432488 133.228537514815
1978 16.571785003094 3.23466210865736 0.0104149579028011 2073.72433290957 -10.8773479331285 118.893309389874
1979 -5.33341720968327 2.75473574112342 0.00886730519713661 2061.58359229541 -6.4154373575002 98.1804975210473
1980 -7.36233204112252 3.20502129689362 0.0111127213857593 2036.41272217664 -4.91433515911922 94.6921614182616
1981 49.6354264118802 3.7263858742553 0.0127867875778648 2058.64373405301 -8.86798309860751 105.628863093452
1982 41.8486324468239 3.84524585350367 0.0130544201479112 2019.88351919642 -4.80654416373 101.265659279027
1983 55.3619703713078 3.86282399598541 0.0131280876664406 2045.73893499188 -6.55721152201295 132.880202728848
1984 83.6876692415235 3.9933161143657 0.0125659851722801 2049.25988419168 -7.45741167105734 118.956363960566
1985 33.3544536871317 3.5184089194159 0.0117285834446507 2012.90057177888 -3.69691211730242 121.324911209103
1986 34.9640778774334 3.58456893972451 0.0121103920196313 2062.11933190585 -8.83295543957502 118.319698428627
1987 21.8843288118131 3.11858572316205 0.0102165431553762 2079.38481654273 -13.3313393895514 116.719601681453
1988 32.7829659020421 3.28344891148818 0.00986770937132601 2064.41745553818 -8.35625821258873 107.97609486124
1989 19.65030090068 2.99566646209288 0.00925206037891293 2066.3591965232 -7.2438126290217 128.04504008916
1990 2.37688254634844 3.1126543152911 0.0103700151854267 2077.25909095304 -11.6240923036821 127.809124143946
1991 21.2697935471632 2.99309898739867 0.00884379017600095 2083.27323760488 -14.933068966493 118.509565680217
1992 -6.1622319619225 2.31194380864223 0.00604243041741506 2054.08623679238 -3.15734714735299 133.359648832252
1993 18.1007321026693 3.09415994391083 0.00972647792388278 2081.11607169174 -14.0967352176085 119.080784967477
1994 32.7829659020421 3.28344891148818 0.00986770937132601 2064.41745553818 -8.35625821258873 107.97609486124
1995 9.17509219471136 2.77130635197102 0.0081894733252742 2070.59382989001 -7.18704176601022 129.665154375374
1996 -10.8715288179089 2.51554648215952 0.00734276214989304 2046.34638989787 -3.99359488859773 94.5574099264207
1997 18.747042522656 3.14921968886935 0.0102057402409393 2075.3370004266 -11.653807349503 107.108897077023
1998 -7.36233204112252 3.20502129689362 0.0111127213857593 2036.41272217664 -4.91433515911922 94.6921614182616
1999 0.224705512340076 2.71332728800337 0.00814375258332042 2069.64989945712 -7.71245539421216 100.780202303387
2000 52.2635410063895 4.01113079060583 0.0138099786869631 2040.89112027665 -6.75969195785001 109.27309391542
2001 6.67164195031939 2.5781973438608 0.00707642837422835 2021.96295842435 -2.57130645681173 112.358726831112
2002 46.4636960979202 3.97708855031151 0.0139597034879523 2046.76758176112 -7.20805484801531 122.892351878813
2003 62.6641610397142 4.08758785572305 0.0141915572154596 2053.59105641744 -8.91485879896209 105.723752805379
2004 8.28673420628062 2.83201409661769 0.00867701446361525 2071.59719924419 -8.73328157234937 102.832466034158
2005 13.756292424003 2.98512062315098 0.0096551448378835 2024.30542596569 -3.29123098403215 124.693864665762
2006 36.9913267599305 3.40844504181421 0.011585139149449 2015.58988399594 -3.82085195509717 108.690032783034
2007 69.070535422934 4.3148636692901 0.0157299017656564 2049.20686448831 -8.51032880367711 121.913316526929
2008 -10.8715288179089 2.51554648215952 0.00734276214989304 2046.34638989787 -3.99359488859773 94.5574099264207
2009 34.6583739317396 3.273088965327 0.0105444994521814 2057.4149795277 -6.72095620306209 123.343934758914
2010 16.8911766746484 3.05742150791352 0.00923766698952833 2072.29492769297 -9.46085047675297 115.682406765253
2011 18.747042522656 3.14921968886935 0.0102057402409393 2075.3370004266 -11.653807349503 107.108897077023
2012 63.0139728084717 3.98983500603098 0.0133672388581127 2064.59094057023 -11.4266877737828 98.63969722903
2013 -3.88117188947424 3.07381708586818 0.0108879249797338 2068.98352715932 -9.2130935494788 106.549857572673
2014 58.0829410654425 3.88629913119662 0.0132822947687769 2031.28194664326 -5.48849130049348 115.073374280784
2015 -14.624039479235 2.42782734790129 0.00724616594372377 2049.58497258439 -3.36642045062035 129.58464984067
2016 38.0331606631765 3.27999191851923 0.0104920027635002 2038.3322797583 -4.78263654280454 114.902521067799
2017 25.2527370416866 3.25865376487704 0.0111744108232233 2029.02310067811 -3.92324164044112 134.566253979812
2018 39.3161810715054 3.17867342972519 0.0094810436763359 2081.51726803486 -14.5703279855661 122.520016846577
2019 7.91235433278587 2.77855114274592 0.00865953594049146 2065.66555539169 -7.28000378934667 95.4446077568406
2020 31.2108273706807 3.65495062974645 0.012459502412972 2023.74732863903 -4.30955698015168 134.063949676948
2021 61.4167791774187 3.94948493893379 0.0139912509101138 2048.96537566511 -7.79427061555907 106.302578162734
2022 97.8985146366332 5.0209052058555 0.0184382009295404 2064.35451533645 -14.9579364317469 112.725594159833
2023 53.4203347703769 4.01118239825796 0.0145832246576328 2068.81837656931 -12.679436346516 119.501982684868
2024 33.6386373824984 3.40271883055491 0.0108687246339566 2056.79242442898 -6.86688557965681 128.346457579751
2025 29.6960476983578 3.36841715821816 0.011250754902551 2045.71589915059 -5.3303614933975 135.243723190289
2026 18.1825799877361 3.17449458550482 0.0106338504248448 2064.98218937288 -8.56590714305639 100.434177679231
2027 30.2473056166965 3.93077129393113 0.0141632591729841 2055.40705196094 -8.64944718545303 117.846202034868
2028 9.23391849847655 2.93947279114168 0.00909584573664458 2073.06530025625 -9.17639365419745 117.731468053704
2029 30.1728657090042 3.29655766301019 0.0109910511050791 2073.50548378658 -11.831376652699 101.919364368571
2030 52.4578263573281 4.30530931040394 0.0157566544036129 2052.02944936627 -8.87740306556225 127.578922135955
2031 21.2102539639528 3.30585011135661 0.0109321492707097 2071.71096332953 -10.6941857701167 113.327562035579
2032 57.8917418319405 4.03014960010339 0.013968775272271 2064.86781902611 -10.8766090800054 129.852408553074
2033 50.0485351426932 3.37464594687131 0.0103227716130538 2058.22091203718 -7.67895518569276 97.162469103374
2034 7.91235433278587 2.77855114274592 0.00865953594049146 2065.66555539169 -7.28000378934667 95.4446077568406
2035 66.215885166842 3.97231231950731 0.0127909487519814 2073.5037044154 -14.4279513834044 114.713367681285
2036 6.07992147562236 2.83441377371972 0.00895407154005002 2072.58716248535 -8.48739736014977 120.619490628275
2037 82.7273093999614 4.41152598938488 0.014712260478421 2052.88855525292 -9.80197299271822 94.1231216114016
2038 62.0440717072306 3.84027878168934 0.0128445744587861 2044.90657439944 -6.70179115608335 114.990926499319
2039 8.15336163810596 2.82546387191832 0.00886494140607068 2077.85742568295 -10.19764771685 125.890757729687
2040 62.4916631368233 3.99629557840066 0.0128778336038625 2047.9751853738 -7.21169508527964 124.889559997828
2041 7.63296119300731 3.03694458164747 0.0100475479792792 2011.52086373256 -3.03310798248276 113.698557907161
2042 33.500106992437 3.69129353568619 0.0128262541753555 2063.64220148977 -9.97078764252365 106.658248041215
2043 45.232792447863 3.8119862457449 0.0139530182540987 2073.5297400665 -13.4150402829982 134.932563647128
2044 34.7713886762651 3.34163460808181 0.0103001666784448 2053.69169461238 -6.45574142457917 115.550315507142
2045 -8.29250397449142 2.63221029256438 0.00775917606208081 2074.12431554869 -7.44312258670107 131.14671115476
2046 -19.2986715368655 2.15308763503493 0.00558977312725464 2076.55225958955 -5.53995183203369 129.009641452131
2047 1.51541656819355 2.49902101033017 0.00618472765333918 2068.95624960167 -6.25555049395189 103.947228590691
2048 34.15054901374 3.729595672859 0.013348000306323 2062.5858259222 -9.38478917581961 125.949833767656
2049 50.1491524035631 4.04585330205046 0.0138065341842862 2068.65913724061 -13.1897364021279 98.8985784308708
2050 40.6279545399041 3.61328775285476 0.0120661120293955 2029.52067565825 -4.97050733305514 105.126450645313
2051 97.8985146366332 5.0209052058555 0.0184382009295404 2064.35451533645 -14.9579364317469 112.725594159833
2052 19.6243012183149 3.19632741058741 0.0105999365256208 2044.31723793852 -4.83710354659706 132.968960106685
2053 40.3367380046615 3.63963374697472 0.012583925691103 2056.76963443263 -7.83391837961972 123.454839712137
2054 38.0331606631765 3.27999191851923 0.0104920027635002 2038.3322797583 -4.78263654280454 114.902521067799
2055 44.8089789070719 3.45429888496887 0.0107554230285767 2077.55618437426 -13.9136271877214 117.047304833305
2056 18.9980101727594 3.33674693043911 0.0112766658528225 2077.2248697055 -13.264881875366 119.523273643365
2057 53.553804722064 4.07331086365463 0.0139984824133163 2065.52523710974 -11.4019036618993 123.441323947822
2058 50.2669842207773 3.45724497941574 0.0106048747113839 2052.3669867469 -6.58772899536416 114.649138146355
2059 40.6279545399041 3.61328775285476 0.0120661120293955 2029.52067565825 -4.97050733305514 105.126450645313
2060 -5.77568220945551 2.843645816158 0.00900781679597435 2063.56740795192 -6.40105706173927 121.418452017592
2061 15.3556925766439 3.52348704749738 0.0124055624754791 2064.37667808007 -9.80415533762425 99.8555103132388
2062 42.5620637840855 3.63675385980196 0.0123423358648485 2050.27571577509 -7.23029948771 100.424138967896
2063 10.1020609310394 2.80378279197952 0.00843706608930636 2070.07149546011 -7.22171172732487 130.052362477548
2064 65.0172469915863 4.29420618608482 0.0154079955780871 2037.98746098252 -6.70621257508174 133.733715145791
2065 40.8021225154292 4.1573650680874 0.0155583597439938 2055.00820935937 -9.03269273461774 130.694692374799
2066 54.9253578847803 4.11386769585458 0.0147438831918915 2061.25855110725 -10.9089714568108 103.759698315748
2067 -5.27604185005261 2.77875518115444 0.00889077988575705 2075.28563371138 -10.0533581897616 98.761224491854
2068 -3.71743751298554 2.85634582939133 0.00936735705334205 2076.13304267102 -10.2894335146993 113.122497320487
2069 10.8301201729697 3.23051496312578 0.0108778338284893 2056.45817047916 -7.13144676759839 97.3823607831057
2070 33.6057072931977 2.78569451924808 0.00751629244429201 2074.30089743133 -9.16320064337924 101.710499798753
2071 54.9253578847803 4.11386769585458 0.0147438831918915 2061.25855110725 -10.9089714568108 103.759698315748
2072 68.1428841522909 3.98783737325812 0.0134198563516526 2033.29882962606 -6.09322412405163 97.0334364437279
2073 30.5693824644766 3.17596804940929 0.0101394030650373 2016.51602968969 -3.43217763351277 110.152333192343
2074 21.0859177535553 3.00678385616018 0.00907917858780476 2074.42013770039 -9.4946413859725 128.624359363559
2075 -0.147446232190518 2.73178086733646 0.0082039520866514 2078.55509915645 -10.5054468824528 111.88064629817
2076 57.1093867603397 3.54291670461715 0.0114464922665491 2034.42404855439 -4.75890941219404 131.504297592681
2077 32.1989515515311 3.396453006502 0.0118423909594296 2014.45143432426 -3.73438577866182 112.544603089362
2078 53.6655766877402 3.83436527179472 0.012345980459899 2065.41704778234 -10.6073959823698 112.900106354543
2079 12.8998553200712 2.97256380536771 0.00844806842169702 2072.6941037518 -9.08365524141118 115.113966649591
2080 40.9780959555577 3.33366402156329 0.0108866384089826 2053.39023327827 -6.31670478964224 123.862045051162
2081 37.533220483814 3.47383291002292 0.0114563957143133 2050.66491196724 -6.2707760813646 127.373887566066
2082 21.4881760409479 2.77279747352816 0.00798690530980287 2081.83831726806 -11.2799077271484 134.715503383278
2083 19.4372572574285 3.23182973764254 0.0108737507791006 2058.96409218921 -7.02017249772325 119.919078408847
2084 52.4578263573281 4.30530931040394 0.0157566544036129 2052.02944936627 -8.87740306556225 127.578922135955
2085 40.2448945649173 3.84165687690706 0.01333365189326 2054.3451224817 -8.42518530320376 103.517369371354
2086 63.7381358209998 3.65488291801401 0.0122962723153739 2054.91642019409 -7.83219890203327 108.295651605721
2087 23.3685856796932 3.57629746084905 0.0128770620393069 2077.7353673561 -14.7493762639351 129.681385748341
2088 -14.9559250593175 2.54070938382649 0.00809562111054007 2020.11808324885 -2.62963871704414 107.156201964331
2089 -7.36233204112252 3.20502129689362 0.0111127213857593 2036.41272217664 -4.91433515911922 94.6921614182616
2090 -3.88117188947424 3.07381708586818 0.0108879249797338 2068.98352715932 -9.2130935494788 106.549857572673
2091 4.84862491193304 2.91015212565367 0.00940478891450356 2022.12002445804 -2.99414823297411 131.188374945467
2092 41.769803438129 3.76507756441508 0.0129601476304397 2047.31384680513 -6.62225684849545 128.695669143349
2093 85.515146507822 4.39325955573107 0.0152678554225119 2037.82785035833 -7.46433123480529 94.3417093633772
2094 30.0301072752336 3.50346167616453 0.0113772303588083 2061.01824049139 -8.079056404531 124.152730597266
2095 88.0133439364408 4.25766647826285 0.0140190490768558 2058.5883574998 -10.1503394870088 114.773000534097
2096 32.1989515515311 3.396453006502 0.0118423909594296 2014.45143432426 -3.73438577866182 112.544603089362
2097 32.7149570342494 3.45389787842842 0.0113509594185016 2021.1554280885 -3.93557278206572 123.628720078643
2098 37.645355726582 3.67699365185814 0.0128580774321647 2073.38398064161 -13.3283553738147 113.244604511707
2099 61.0459677720705 3.69595691654746 0.0119336522160097 2074.19997084932 -13.6748997122049 109.865367732164
2100 46.5985534302039 3.92025392566796 0.0136802423914491 2063.10525468201 -10.0406902469695 128.282573741372
2101 34.15054901374 3.729595672859 0.013348000306323 2062.5858259222 -9.38478917581961 125.949833767656
2102 31.407375113335 3.28896555748933 0.0102664412699865 2029.40785987047 -4.27789494628087 106.989038147542
2103 67.7617461836671 3.81031122434557 0.0120465899040038 2054.49789062189 -7.97392311273143 112.164202037637
2104 60.7460691200347 3.50184924686503 0.0111852490775974 2068.97098177299 -10.5168639193289 111.101905247912
2105 30.7123220459455 3.73769735458108 0.0127223921282916 2022.82816727087 -4.55700703663751 121.331809281919
2106 62.5601999380229 4.09375687669131 0.0136484013532882 2037.36365324329 -6.24968252144754 124.375936692019
2107 12.9144372929097 2.98642058766562 0.00936464324533846 2044.67958835582 -4.29877101909369 133.876493739878
2108 96.5887388591028 4.60705543394556 0.0153754925178198 2060.12704688683 -11.8151595792733 109.529081104582
2109 -1.41072117033924 2.82937730958368 0.00919671245933974 2040.44757444784 -3.83744046324864 126.143200642759
2110 58.0694386066567 3.90541718723112 0.0131065448571622 2068.76730951387 -11.9537318567745 119.425561372198
2111 47.1534258988035 3.76970922106105 0.0125172330131502 2027.79090674804 -4.72761513432488 133.228537514815
2112 40.8021225154292 4.1573650680874 0.0155583597439938 2055.00820935937 -9.03269273461774 130.694692374799
2113 7.41056638309089 3.15891632735351 0.0103089214862261 2065.56314095459 -8.21642656577751 113.353296825269
2114 19.4372572574285 3.23182973764254 0.0108737507791006 2058.96409218921 -7.02017249772325 119.919078408847
2115 66.5302490610462 4.19828479593034 0.0144884942994484 2038.48355235555 -6.96386187104508 104.44669093542
2116 48.732940177273 3.46887569546768 0.0103864833966748 2076.75505191274 -13.2366351177916 120.217243877762
2117 28.782709264258 3.65785015175259 0.0129692586166644 2071.28436720837 -11.7536419979297 129.431964808402
2118 49.8007220643855 3.69053215151033 0.0120219509569965 2015.97072114912 -3.94714926136658 131.148326666183
2119 72.9035089249237 3.78148322119131 0.0117639802619064 2054.89435536158 -7.43775457143784 134.422653554962
2120 2.77462131872533 2.70816421095788 0.00810454627189401 2079.6620033409 -10.5554524902254 119.355124535047
2121 -26.6185700826041 2.55397587205494 0.00857208497992366 2082.57972567459 -12.1231493866071 111.071262046233
2122 43.772262963745 3.68334934387329 0.0122464839229105 2074.09696904919 -12.7271614130586 134.185452987632
2123 40.6279545399041 3.61328775285476 0.0120661120293955 2029.52067565825 -4.97050733305514 105.126450645313
2124 57.5314842529709 4.24498637375208 0.0146231035508729 2026.62501451001 -6.00680419942364 97.8096740980701
2125 52.5729058154897 3.45091443733903 0.0104006163082086 2057.46056884527 -6.84154499089345 135.180818805844
2126 82.7273093999614 4.41152598938488 0.014712260478421 2052.88855525292 -9.80197299271822 94.1231216114016
2127 46.5728285332143 3.19081123156571 0.00924588024876363 2050.65162065369 -5.93034184770659 98.5462299430102
2128 28.0049821105866 3.59619712496972 0.01291075349785 2071.41604075814 -11.5568963671103 129.981735060283
2129 75.0840922676055 4.14300268519471 0.0139048979681684 2040.09845902189 -6.48313923506066 134.408442115385
2130 33.0489416322611 3.3323451055771 0.0106171349919473 2066.21848164429 -9.26083841826767 103.202980478921
2131 57.8917418319405 4.03014960010339 0.013968775272271 2064.86781902611 -10.8766090800054 129.852408553074
2132 64.5830338742707 3.95735698561295 0.0128199566952969 2063.62361479132 -10.3099565813318 120.692408697269
2133 33.6632449108463 3.15295360741801 0.0104771348726497 2073.87612830033 -11.3770938338712 99.8032731172653
2134 26.83997945894 3.2456906925016 0.00957905651675288 2070.06122561079 -9.9245936004445 102.15554137248
2135 33.6632449108463 3.15295360741801 0.0104771348726497 2073.87612830033 -11.3770938338712 99.8032731172653
2136 54.0648136212375 3.73770342979227 0.0122676326357244 2073.66070144507 -12.8765663108788 130.2981531133
2137 64.3942090662095 4.29437800598165 0.014858761748466 2038.48873613216 -7.2137153451331 101.611394174231
2138 -12.0455313241969 2.48067061819273 0.00702198762954256 2049.74789908994 -4.05277420999482 99.1781467633562
2139 8.61821932860401 3.10610634808801 0.0100474264304567 2077.36729938607 -12.6468950859271 102.747170790759
2140 88.1512835537716 4.42377477779062 0.0145437479817889 2038.50245655538 -6.8434793013148 134.961546392022
2141 38.6428252321412 3.60799690132253 0.0121767399605124 2071.01096274215 -11.924904268235 110.086767696067
2142 41.072611973266 3.16636714141472 0.00902973777675556 2069.56250543334 -8.76356813590974 120.327611278822
2143 -3.88117188947424 3.07381708586818 0.0108879249797338 2068.98352715932 -9.2130935494788 106.549857572673
2144 32.7585946727014 3.65875912862315 0.0126216952008044 2035.5165173884 -5.63616958446801 100.885292032527
2145 -6.1622319619225 2.31194380864223 0.00604243041741506 2054.08623679238 -3.15734714735299 133.359648832252
2146 50.4383407004794 3.70986902128011 0.0125880645845519 2069.50060771033 -11.7761611449532 110.008047461238
2147 8.77064944017856 3.00367513501424 0.00967193512840599 2069.09530836344 -8.38163245702162 116.776841007735
2148 3.09680138738004 2.80983597714876 0.00828374909557316 2066.49206330371 -6.82578467298299 116.878879935532
2149 -26.5802580165576 2.35549117381309 0.00710797708911231 2074.88711358444 -7.20886407420039 109.955953995768
2150 4.84862491193304 2.91015212565367 0.00940478891450356 2022.12002445804 -2.99414823297411 131.188374945467
2151 41.2262734516077 3.80350733536217 0.0133371304861742 2055.23741679359 -8.62202312331647 98.4363238633505
2152 26.4148852926711 3.18497998197597 0.0102743976202141 2064.28705702932 -8.1390346842818 107.969418119094
2153 63.240667464315 4.02807417589801 0.0135714366745581 2049.99841077905 -8.11041990295053 103.130739254618
2154 -12.0455313241969 2.48067061819273 0.00702198762954256 2049.74789908994 -4.05277420999482 99.1781467633562
2155 18.6774987415751 3.53060190959387 0.0127404287616873 2074.50618900545 -13.37271530414 111.514058852868
2156 48.0814195840241 3.50157856132453 0.0114295595578606 2053.88702242076 -7.11854664608836 111.051038795947
2157 44.0025064950756 3.74890077659057 0.0122289305004297 2013.87859357428 -4.0862402273342 118.362980191025
2158 30.8689945435744 3.63480363934493 0.0122768997205676 2021.69287205674 -4.18167580850422 131.785159201135
2159 44.3324747661756 3.78850032411996 0.0130513342241918 2056.986645272 -8.83758681360632 100.516182807562
2160 30.1728657090042 3.29655766301019 0.0109910511050791 2073.50548378658 -11.831376652699 101.919364368571
2161 0.224705512340076 2.71332728800337 0.00814375258332042 2069.64989945712 -7.71245539421216 100.780202303387
2162 -26.5802580165576 2.35549117381309 0.00710797708911231 2074.88711358444 -7.20886407420039 109.955953995768
2163 52.1079940068963 3.34845290697544 0.00962247402169567 2074.08835225017 -11.21544519905 119.289922711443
2164 40.3628537751289 3.44510664107684 0.0116120792350824 2069.80601246865 -11.0043845348991 102.81863270435
2165 57.8917418319405 4.03014960010339 0.013968775272271 2064.86781902611 -10.8766090800054 129.852408553074
2166 34.15054901374 3.729595672859 0.013348000306323 2062.5858259222 -9.38478917581961 125.949833767656
2167 11.6801402021655 3.03148077466276 0.0094084347755866 2077.58249367913 -10.7697521313094 135.102882238046
2168 61.1546541325717 3.96468103318523 0.0128443661942651 2049.10613186355 -7.66209660563618 106.700425337783
2169 -11.9095927207966 2.71064249694948 0.00925158992210285 2063.76459990488 -6.63746703416109 102.715377486378
2170 63.4224629288876 4.23454620854802 0.0150507757345027 2031.91342398222 -6.05074275285006 128.876315177942
2171 63.7381358209998 3.65488291801401 0.0122962723153739 2054.91642019409 -7.83219890203327 108.295651605721
2172 11.872493674467 3.20297054145905 0.0101733452121529 2069.76360738603 -8.84557254379615 132.19094247116
2173 58.9489949264357 3.71854297435024 0.0119526223002165 2054.32641928457 -7.30082832509652 131.629779580898
2174 13.7710798931118 2.9534111196637 0.00979483289837249 2030.01342935045 -3.84585171472281 102.582835833544
2175 52.1865745035144 3.94108432420514 0.0137742541188697 2011.74652983085 -4.2947060870938 122.524899005109
2176 23.1051655232304 2.77310390766235 0.0078644233401606 2075.14354745531 -8.30986876739189 132.099034150247
2177 78.6485214429763 4.3031285306609 0.0142710225074055 2025.60555499373 -5.47586352098733 134.253001049921
2178 6.36706566996675 3.09294852418217 0.0104611503040557 2078.13751286711 -13.114387143869 104.178704601228
2179 48.6924688431523 3.25705110342785 0.0103473480615453 2055.97541341768 -6.162269259803 135.12306865105
2180 96.5887388591028 4.60705543394556 0.0153754925178198 2060.12704688683 -11.8151595792733 109.529081104582
2181 29.8872449215365 3.32337209125094 0.0111282265776167 2017.21290006419 -3.57328072190285 123.31582820762
2182 36.4584581384943 3.54857859908918 0.0124361523213158 2016.02996462118 -4.07595435157418 109.601816911038
2183 53.4203347703769 4.01118239825796 0.0145832246576328 2068.81837656931 -12.679436346516 119.501982684868
2184 60.2790943977665 4.13128498832311 0.0144619396423459 2037.44021653733 -6.26001665135846 134.306341860929
2185 33.5555450493347 3.3404202964428 0.0107931470100397 2071.18415323272 -11.0457528475672 99.9358548378854
2186 52.1079940068963 3.34845290697544 0.00962247402169567 2074.08835225017 -11.21544519905 119.289922711443
2187 38.7335299325027 3.62914448852557 0.0120042862853548 2042.73615306313 -6.24764946755022 98.7834390533213
2188 37.533220483814 3.47383291002292 0.0114563957143133 2050.66491196724 -6.2707760813646 127.373887566066
2189 40.0840563569128 3.21560436614835 0.00929844579491052 2051.24865659536 -5.98526814486831 102.298451115801
2190 53.5863604160023 3.88065469895389 0.0130205942204521 2068.2726399966 -11.7978751519695 115.310672593271
2191 25.4599310345799 3.11994717821093 0.00920673617087021 2034.43487617583 -3.9565143850632 124.397904385103
2192 54.0648136212375 3.73770342979227 0.0122676326357244 2073.66070144507 -12.8765663108788 130.2981531133
2193 10.7315200357696 3.12862344906764 0.0106929880114352 2030.15419079154 -3.99353080196306 117.33626093393
2194 15.3989444605029 3.09488316792801 0.0100859180600633 2031.06976656173 -4.01429328834638 111.452304205913
2195 42.6580878799746 3.71529970655976 0.0126157198339567 2024.30889869132 -4.7695176070556 108.922544971663
2196 18.9980101727594 3.33674693043911 0.0112766658528225 2077.2248697055 -13.264881875366 119.523273643365
2197 62.2599267706433 4.40647880262696 0.0161675910347465 2056.72823722311 -10.1131178997457 129.142651641232
2198 33.6057072931977 2.78569451924808 0.00751629244429201 2074.30089743133 -9.16320064337924 101.710499798753
2199 51.4927579473848 4.04474331696352 0.0140765131834193 2042.82798340288 -6.68187651084736 132.25477974895
2200 36.1236888170308 3.82333222503106 0.0140234980119263 2028.72492664983 -5.16213226132095 123.785151427179
2201 44.1734630095631 3.53415089946636 0.0112750529805268 2057.34334701626 -7.52037623664364 120.566423761045
2202 53.0660069345134 4.01631954410195 0.0141570137994833 2041.43818102195 -6.60608153324574 125.192511141983
2203 70.7920323330641 3.83852646269529 0.0122002812316887 2017.81510987738 -4.24449752084911 130.18127749999
2204 41.4560808236903 3.9660313962127 0.0136222776099875 2073.30135929212 -14.6069563436322 112.871025724844
2205 -24.2643321409219 2.4452919071488 0.00715565968591712 2039.88995043072 -3.00975842168555 119.426608345954
2206 -0.0769701968449311 2.632416379959 0.00794405736042582 2041.58154826611 -3.74330430990085 106.527243254027
2207 41.9073148084826 3.40056165531726 0.0116506695811993 2055.64213909698 -6.92886741366237 123.581651314357
2208 21.8546491883263 3.02521841836969 0.00902210834697545 2080.32519569318 -13.183763155248 113.506326836384
2209 22.5806085939981 3.16659316047573 0.00991787469897792 2023.33774617338 -3.39305636938661 133.899390061641
2210 30.1728657090042 3.29655766301019 0.0109910511050791 2073.50548378658 -11.831376652699 101.919364368571
2211 40.7372024798835 3.32166368826122 0.00997881098433927 2062.02211892116 -7.70551478257403 117.361970440119
2212 36.4584581384943 3.54857859908918 0.0124361523213158 2016.02996462118 -4.07595435157418 109.601816911038
2213 40.9780959555577 3.33366402156329 0.0108866384089826 2053.39023327827 -6.31670478964224 123.862045051162
2214 62.5601999380229 4.09375687669131 0.0136484013532882 2037.36365324329 -6.24968252144754 124.375936692019
2215 11.9956475778402 2.82997963512433 0.00876872708657269 2047.8062616731 -4.67060423456132 107.617739540514
2216 63.4224629288876 4.23454620854802 0.0150507757345027 2031.91342398222 -6.05074275285006 128.876315177942
2217 46.8161464530465 4.12807739990049 0.0150816595783709 2012.15939027746 -4.70399431418628 117.242956011867
2218 -22.0879319404378 2.13718921643127 0.00599012453802673 2087.83680340624 -13.083355743438 101.306465026254
2219 27.4590932197142 3.64810733790662 0.0131823405831023 2061.93834968051 -9.27771150367334 114.50797932093
2220 88.1512835537716 4.42377477779062 0.0145437479817889 2038.50245655538 -6.8434793013148 134.961546392022
2221 -21.7171399850723 2.67319694140994 0.00820105725790661 2076.25783451018 -8.58274555997923 127.514975310615
2222 43.772262963745 3.68334934387329 0.0122464839229105 2074.09696904919 -12.7271614130586 134.185452987632
2223 33.6057072931977 2.78569451924808 0.00751629244429201 2074.30089743133 -9.16320064337924 101.710499798753
2224 4.45505075054504 2.73699036202894 0.00839769082302484 2042.28465451091 -4.11297279410064 101.819378823725
2225 -14.9559250593175 2.54070938382649 0.00809562111054007 2020.11808324885 -2.62963871704414 107.156201964331
2226 62.4916631368233 3.99629557840066 0.0128778336038625 2047.9751853738 -7.21169508527964 124.889559997828
2227 39.4785410523281 3.63134791402078 0.0122633555144898 2049.16156187933 -6.98939761845395 103.458906088565
2228 18.3706178398785 3.5375423501308 0.0118630283501252 2077.6490063204 -14.9972525867634 111.08235836589
2229 43.7341774631794 3.60890956332534 0.0122715274597661 2037.78833592241 -5.79785083886236 95.9149217594139
2230 13.8569885193143 2.93951728557083 0.00971826602733556 2037.68264872627 -3.88699162052944 127.527181355735
2231 33.6136372986213 3.22344067597425 0.00997744790346807 2044.72458655969 -5.34977251430973 104.457273704412
2232 37.533220483814 3.47383291002292 0.0114563957143133 2050.66491196724 -6.2707760813646 127.373887566066
2233 18.2858249235806 2.94862148512364 0.00893326465982079 2035.48203081731 -3.88204630929977 114.079868709779
2234 42.7562629725563 3.3966627203648 0.0106524478805179 2063.19369209628 -8.26828207122162 118.430429756298
2235 13.4787108214276 3.36787471244647 0.0115539587357564 2055.88970037736 -7.4595860298723 97.8637745450201
2236 6.07992147562236 2.83441377371972 0.00895407154005002 2072.58716248535 -8.48739736014977 120.619490628275
2237 6.72882191016282 2.55604023792323 0.00642693781442493 2085.58588440716 -13.7097193021327 108.120659978543
2238 16.2760733794859 2.94051261425752 0.00863690923586242 2077.61858794023 -10.9650320583023 116.006252720057
2239 33.500106992437 3.69129353568619 0.0128262541753555 2063.64220148977 -9.97078764252365 106.658248041215
2240 81.1687029267732 4.39589603774424 0.0158946583468196 2048.55216081138 -8.72861933661625 114.499334910685
2241 63.317897476664 4.15898766589239 0.0139949540924681 2064.23558444576 -11.8813266488723 100.130704904594
2242 21.8843288118131 3.11858572316205 0.0102165431553762 2079.38481654273 -13.3313393895514 116.719601681453
2243 20.0522057330777 3.24944721169378 0.0107262614140497 2079.61468552449 -13.6859451048076 129.617265342866
2244 67.9348940411773 3.96836407516356 0.0131564004185559 2053.95273405593 -8.29110697144642 117.673523096157
2245 41.680956447339 3.40587544848978 0.0111633206179461 2020.2703367807 -3.92978625372052 114.340911135974
2246 53.5992279250614 4.03339458552332 0.0140577086031308 2057.21081524715 -9.69615783309564 98.0988967436124
2247 45.571132387214 3.81330766075936 0.0128993268970975 2074.6526121744 -14.0429593948647 125.993177872443
2248 2.37688254634844 3.1126543152911 0.0103700151854267 2077.25909095304 -11.6240923036821 127.809124143946
2249 43.6849278594021 3.47415318942583 0.0113682317138111 2077.24474058324 -13.9120377926156 119.515497323508
2250 46.2058880528892 3.64044278542211 0.0116425967608132 2056.3690814639 -7.62492118868977 122.17421804863
2251 28.0066059308342 3.25481673438929 0.0103487041431272 2078.80126027693 -13.7652055104263 114.39655690523
2252 13.5888246734493 3.21972317656066 0.0109145581300929 2062.7171946317 -8.31051973858848 97.2663811475451
2253 52.1865745035144 3.94108432420514 0.0137742541188697 2011.74652983085 -4.2947060870938 122.524899005109
2254 20.2983194589092 3.08915974178481 0.00939745820130738 2062.75555618247 -6.9269080623053 124.227309992954
2255 50.0485351426932 3.37464594687131 0.0103227716130538 2058.22091203718 -7.67895518569276 97.162469103374
2256 52.5547982816653 3.92943462435926 0.0133239905588611 2073.3853513971 -14.589045997709 108.58825611443
2257 8.77064944017856 3.00367513501424 0.00967193512840599 2069.09530836344 -8.38163245702162 116.776841007735
2258 38.5576590664033 3.57514480388484 0.011625786138142 2065.98530386807 -9.74416492739692 116.750803201214
2259 11.6801402021655 3.03148077466276 0.0094084347755866 2077.58249367913 -10.7697521313094 135.102882238046
2260 66.4288521097374 4.22035155232807 0.0145116280804503 2032.47310759313 -6.29471356282011 110.163408771726
2261 10.5865289459087 2.85076759138513 0.00842631828170837 2074.26399381319 -9.65908366255462 102.215804837423
2262 12.2239069325356 2.65454530720055 0.0075152953393873 2027.5453295093 -2.9083076142706 113.353364489715
2263 47.1534258988035 3.76970922106105 0.0125172330131502 2027.79090674804 -4.72761513432488 133.228537514815
2264 9.17509219471136 2.77130635197102 0.0081894733252742 2070.59382989001 -7.18704176601022 129.665154375374
2265 45.8561958913772 3.41398918424741 0.010991988415732 2059.35793500417 -7.5378862186335 120.78116643857
2266 7.32477372638982 2.85617920631017 0.00874418303316906 2056.11002332671 -5.90954958228394 94.4525549736203
2267 66.1449035070778 4.11005524723856 0.0138489276488314 2056.88934343169 -9.40593933686614 113.530939930701
2268 63.739455478292 3.83740126524743 0.0129572510380222 2047.68883821974 -7.21639190800488 107.308840051883
2269 56.0432724588673 4.09727419383738 0.0143898851861051 2044.01934744837 -6.91996866138652 134.584162534094
2270 62.6828554905965 3.94607405700874 0.0139632526121912 2070.32583401259 -12.9944433318451 117.921507732805
2271 11.9450721380689 2.61348656060109 0.00705696014945523 2072.65614787419 -6.68815948069096 133.512901392034
2272 8.24437308510033 2.90385106954282 0.00927592729919901 2012.11804079055 -2.80482601141557 116.243734763203
2273 43.8866769119668 3.67937927667318 0.0125101314446491 2056.43380033225 -8.13345358241349 111.173290175764
2274 7.32477372638982 2.85617920631017 0.00874418303316906 2056.11002332671 -5.90954958228394 94.4525549736203
2275 24.752340771632 3.05013275690436 0.00950348195030842 2079.41034512827 -12.1854457980953 128.246311461907
2276 61.0459677720705 3.69595691654746 0.0119336522160097 2074.19997084932 -13.6748997122049 109.865367732164
2277 -9.18926610123158 2.4335826647587 0.00668822920883728 2080.36554758507 -9.28995506605133 113.123273623561
2278 56.1757206576068 3.92488339479317 0.0133583714177915 2055.97233509249 -9.03750243363902 98.783507789031
2279 43.1647168398247 3.92816129481981 0.0139166234046399 2014.06931224582 -4.71250223694369 96.4172337744787
2280 46.6491924611505 3.32109152783243 0.00997942412938346 2076.79414223297 -12.5133523810655 119.565585448765
2281 39.5450542674982 3.56162075331354 0.011535932653225 2060.94755337643 -8.82507328409702 101.501646650256
2282 34.1564225780783 3.44589953794455 0.011670328382736 2054.53994285152 -7.33950100606307 101.964380002864
2283 32.6870194289517 3.55637868195586 0.0118537570446827 2075.84337951127 -14.4886372121982 98.1006626100765
2284 61.1546541325717 3.96468103318523 0.0128443661942651 2049.10613186355 -7.66209660563618 106.700425337783
2285 18.6774987415751 3.53060190959387 0.0127404287616873 2074.50618900545 -13.37271530414 111.514058852868
2286 65.6641993622463 4.03226638463759 0.0133501988060264 2015.05341211404 -4.82784242834896 97.2494480114396
2287 2.83226123288576 2.8430815836532 0.00859065936336209 2069.11102374876 -7.70477682584897 113.322633004785
2288 45.190386280531 3.90206308615992 0.0139887363017336 2057.48823705269 -8.60868872608989 133.347917358803
2289 49.7525783158089 4.01693382104923 0.0137580722588736 2071.2380517323 -13.7693807459436 112.972129031091
2290 29.8872449215365 3.32337209125094 0.0111282265776167 2017.21290006419 -3.57328072190285 123.31582820762
2291 8.77064944017856 3.00367513501424 0.00967193512840599 2069.09530836344 -8.38163245702162 116.776841007735
2292 41.3754694650106 3.64279422480345 0.0124444838225614 2043.29388843989 -6.22415538877249 108.398746453131
2293 57.9135610488243 4.03413882997547 0.0138053657954701 2069.24997226987 -13.428259184584 98.176393908886
2294 53.0660069345134 4.01631954410195 0.0141570137994833 2041.43818102195 -6.60608153324574 125.192511141983
2295 -12.2308425174351 2.32509392664176 0.00653083527582154 2059.82306066877 -4.45865171262994 104.314928458176
2296 83.6876692415235 3.9933161143657 0.0125659851722801 2049.25988419168 -7.45741167105734 118.956363960566
2297 47.7741177738421 3.71870217802887 0.0124306558446668 2042.55223860219 -5.86468111490831 131.9165320278
2298 8.4011650688539 3.32804965038248 0.0112664905774274 2054.97579257726 -6.64633715990931 121.437528652943
2299 30.6885259997625 3.38253318862136 0.011596626693505 2077.5243113148 -13.4311709878966 126.832189269856
2300 12.4016937768969 3.02844641297104 0.00954546456636612 2072.55762045621 -9.19446112588048 124.98137299772
2301 -11.9095927207966 2.71064249694948 0.00925158992210285 2063.76459990488 -6.63746703416109 102.715377486378
2302 25.7559828340531 3.12634993640058 0.00954941486372355 2030.07286033523 -4.11584884626791 99.3108924650539
2303 19.8559880929542 2.98912078281947 0.00871812191912222 2026.51638117386 -3.43867143150419 114.22740851011
2304 14.2017805652471 3.14780779787138 0.0100985017838894 2080.41824278305 -14.1539492504671 116.389895817837
2305 47.3408552098451 3.52349986372913 0.0112971309585367 2069.50474115461 -10.8063191385008 110.926108555036
2306 8.05197651159984 2.66791688845119 0.00761778937098872 2014.43112658686 -2.38945006625727 121.747895692244
2307 32.1989515515311 3.396453006502 0.0118423909594296 2014.45143432426 -3.73438577866182 112.544603089362
2308 19.4081663288638 2.98197193385804 0.0090067511029356 2026.0008165976 -3.67501150816679 96.5020013899483
2309 65.3541218960721 3.98882561997792 0.0133141106039695 2013.70938985818 -4.66403788654134 100.269949754541
2310 33.3457461134881 3.28919423931439 0.0101810694537792 2059.2689470083 -6.86630990589038 128.659733036653
2311 8.33761032124141 3.18164371618585 0.0102357247600414 2078.82696228428 -13.6578767653555 108.824284877356
2312 35.3552066959717 3.25209596623882 0.0103414077031795 2068.10184668074 -9.67346234014258 97.3069918547615
2313 52.6773622646789 3.67193069364685 0.0121991495060009 2024.95884824009 -4.90407367236912 94.3390988214454
2314 -9.18926610123158 2.4335826647587 0.00668822920883728 2080.36554758507 -9.28995506605133 113.123273623561
2315 -3.71743751298554 2.85634582939133 0.00936735705334205 2076.13304267102 -10.2894335146993 113.122497320487
2316 18.2816945256562 2.8980968140283 0.0083608578549729 2070.60288487491 -8.34423058899119 109.728065416763
2317 62.6828554905965 3.94607405700874 0.0139632526121912 2070.32583401259 -12.9944433318451 117.921507732805
2318 32.0123479070217 3.37791407323248 0.0108853784301823 2058.21092156088 -7.70426931325346 100.743044431014
2319 8.05197651159984 2.66791688845119 0.00761778937098872 2014.43112658686 -2.38945006625727 121.747895692244
2320 11.6801402021655 3.03148077466276 0.0094084347755866 2077.58249367913 -10.7697521313094 135.102882238046
2321 19.2678931568293 3.02981219334308 0.00878128478451332 2053.3922968714 -5.0862597161904 134.416357766369
2322 8.85738681922733 3.0591439366925 0.00972593612854399 2046.62934284168 -4.70773483160883 130.521793781831
2323 23.0940669001149 2.97737699831903 0.00940566086978712 2024.32352580247 -3.2631478831172 124.158328036784
2324 52.1865745035144 3.94108432420514 0.0137742541188697 2011.74652983085 -4.2947060870938 122.524899005109
2325 51.1867720030463 3.71028536258387 0.0117019750530365 2043.39944890072 -6.31434855517 104.908333616484
2326 68.1428841522909 3.98783737325812 0.0134198563516526 2033.29882962606 -6.09322412405163 97.0334364437279
2327 33.7203682848278 3.89226002483818 0.0135571464710377 2048.94937067013 -7.68415755359456 102.690665977054
2328 33.6632449108463 3.15295360741801 0.0104771348726497 2073.87612830033 -11.3770938338712 99.8032731172653
2329 21.3355162151383 3.07847480014764 0.00876041707102212 2014.19887327799 -3.20488272467628 101.196184379595
2330 5.63201304093876 2.95694619234992 0.00917325308516775 2062.22298054094 -7.06568368244916 100.325523335886
2331 -8.34106359068134 2.98526846805026 0.0100016845125904 2044.47514557256 -4.47135780472308 128.268494803
2332 2.86803493907884 3.05212935695839 0.0105736641196236 2056.66800597822 -6.22294395929202 118.034945387008
2333 8.66253222158042 2.47151092127329 0.00694180232617473 2039.07044667518 -3.0056481808424 118.164349161199
2334 28.0985503866734 3.11710375582694 0.00986711718806853 2075.98396951985 -11.7961386428215 105.377464455508
2335 9.37086631373408 2.69424337467904 0.00734642300770298 2073.37762267771 -7.28513218695298 132.778899004178
2336 33.6632449108463 3.15295360741801 0.0104771348726497 2073.87612830033 -11.3770938338712 99.8032731172653
2337 28.3778749916782 3.2088867214541 0.0105505669315601 2080.07853911142 -13.4734549187124 134.772189014386
2338 24.4509916361575 3.00481924845044 0.00958071150496656 2044.25352041586 -4.31394446408376 134.724257589637
2339 41.6948047777921 3.7477690838466 0.0129921970108126 2056.36828652932 -7.83159376354888 134.410189959094
2340 83.2532461876018 4.53982962899628 0.0160386411189744 2031.17123060836 -7.01294293161482 96.392131830813
2341 22.4238765831356 3.35360948175306 0.0113663292651932 2069.10203014221 -10.2093121712096 108.571296709015
2342 2.70592391202703 2.36324229185001 0.00570043191574025 2081.50275980541 -10.1039183419198 93.8929936508104
2343 67.5084052838296 3.92342823218991 0.0128351572948444 2046.33831356815 -7.02641380252317 115.407835907361
2344 40.0419077239897 3.6025922674067 0.0126172328092792 2073.08076963085 -12.497656790074 122.246340446443
2345 10.5865289459087 2.85076759138513 0.00842631828170837 2074.26399381319 -9.65908366255462 102.215804837423
2346 93.4957501921683 4.89473062117136 0.0177904096150331 2013.95470071654 -5.90190575225279 120.40701031902
2347 13.4787108214276 3.36787471244647 0.0115539587357564 2055.88970037736 -7.4595860298723 97.8637745450201
2348 19.65030090068 2.99566646209288 0.00925206037891293 2066.3591965232 -7.2438126290217 128.04504008916
2349 47.5965695124643 3.62037222082841 0.0118511060342284 2069.82699849689 -11.5836900169961 104.961152855483
2350 43.1647168398247 3.92816129481981 0.0139166234046399 2014.06931224582 -4.71250223694369 96.4172337744787
2351 61.1546541325717 3.96468103318523 0.0128443661942651 2049.10613186355 -7.66209660563618 106.700425337783
2352 50.6795704262285 3.22692405622438 0.00940850800636095 2019.36539989663 -3.58446864178404 107.046572558737
2353 14.2017805652471 3.14780779787138 0.0100985017838894 2080.41824278305 -14.1539492504671 116.389895817837
2354 42.6976818816735 3.66466922495098 0.0119566574013255 2067.85576036642 -10.4855520511046 122.678752404386
2355 98.6999021833399 4.81017720810982 0.0174721222910496 2065.00480853766 -14.0055312635377 127.174026581907
2356 48.732940177273 3.46887569546768 0.0103864833966748 2076.75505191274 -13.2366351177916 120.217243877762
2357 60.0627149618072 4.02662949320676 0.0131127356060715 2031.86640551477 -5.65248297993094 119.81830385874
2358 70.9020602038046 3.94706335733127 0.0119891596236463 2051.14367185184 -7.50541328219697 121.534846594979
2359 11.8855011914526 3.04146544543684 0.00950848973499015 2014.61676140293 -3.21934621082619 103.434558831047
2360 31.7761495164253 3.54387457484608 0.0113409401613617 2014.13598577213 -3.95508333807811 103.247458730061
2361 1.98813303513255 2.7466830085295 0.00771100006988086 2071.05662877229 -7.36618279246613 121.611938304507
2362 26.83997945894 3.2456906925016 0.00957905651675288 2070.06122561079 -9.9245936004445 102.15554137248
2363 37.4069752959011 3.77922266966212 0.0135095560299794 2074.87593358662 -14.5395711390302 118.003653080992
2364 56.6837066337488 3.94040528454882 0.0131427724080845 2014.35780279315 -4.23633453669026 133.745155412527
2365 45.190386280531 3.90206308615992 0.0139887363017336 2057.48823705269 -8.60868872608989 133.347917358803
2366 32.260836560048 3.21119811158552 0.0101060668541725 2067.99978122162 -8.9739385037683 112.779137196758
2367 12.5042590491146 3.09468248878566 0.0104485187110716 2027.20676177228 -3.70905913645402 120.972269504321
2368 10.7315200357696 3.12862344906764 0.0106929880114352 2030.15419079154 -3.99353080196306 117.33626093393
2369 56.6837066337488 3.94040528454882 0.0131427724080845 2014.35780279315 -4.23633453669026 133.745155412527
2370 44.0025064950756 3.74890077659057 0.0122289305004297 2013.87859357428 -4.0862402273342 118.362980191025
2371 11.603530369736 2.5409308567322 0.00678173159165306 2081.22718739044 -9.54750017030165 127.757160501291
2372 44.0025064950756 3.74890077659057 0.0122289305004297 2013.87859357428 -4.0862402273342 118.362980191025
2373 32.0089708887286 3.57334158089743 0.0122976932920635 2042.78198834998 -5.7318701618351 125.289952071532
2374 3.97900876340826 2.88632456645156 0.00977394474138798 2080.58569211862 -13.4465913381428 103.812961434188
2375 70.7920323330641 3.83852646269529 0.0122002812316887 2017.81510987738 -4.24449752084911 130.18127749999
2376 33.3544536871317 3.5184089194159 0.0117285834446507 2012.90057177888 -3.69691211730242 121.324911209103
2377 22.9744555663634 3.30776006423651 0.0114819592929204 2053.70303371316 -6.44516336964443 121.943777670814
2378 10.1060901024417 3.22323351465323 0.0102752039932687 2073.58375259885 -10.2318779891357 132.182122273392
2379 64.3942090662095 4.29437800598165 0.014858761748466 2038.48873613216 -7.2137153451331 101.611394174231
2380 38.4827019553121 3.6664571327892 0.0124058516502911 2013.81349002407 -4.18348996667191 102.850956404415
2381 61.438811926926 3.85919444623125 0.0128996950130907 2072.18787125405 -14.1073024342768 94.1829541650623
2382 49.7837933006898 4.18658918858011 0.0158207369456561 2053.49087420851 -9.54865417210385 97.9611090043134
2383 50.130667278961 3.64674393259259 0.0118715121515036 2022.485958857 -4.28043597843498 125.478297498584
2384 35.3552066959717 3.25209596623882 0.0103414077031795 2068.10184668074 -9.67346234014258 97.3069918547615
2385 2.70592391202703 2.36324229185001 0.00570043191574025 2081.50275980541 -10.1039183419198 93.8929936508104
2386 37.885894918914 4.02879052218454 0.0144439263275633 2033.30204738909 -5.73032189626247 133.340939291295
2387 35.7405928028234 3.61926481842464 0.011986948832582 2069.91552897333 -11.4456304791383 111.088944205014
2388 3.09680138738004 2.80983597714876 0.00828374909557316 2066.49206330371 -6.82578467298299 116.878879935532
2389 18.096064111416 3.02479823369135 0.00962853399076351 2052.3338262341 -5.62045362079516 109.676869565078
2390 42.5787856728795 3.73556473685799 0.0128375732467696 2074.46145440522 -14.6674894355237 99.103197300473
2391 7.7343354877061 2.96541473036227 0.00945994209037074 2060.85492828861 -6.85238793725148 102.091804143138
2392 41.680956447339 3.40587544848978 0.0111633206179461 2020.2703367807 -3.92978625372052 114.340911135974
2393 10.1060901024417 3.22323351465323 0.0102752039932687 2073.58375259885 -10.2318779891357 132.182122273392
2394 39.4928118700064 3.46427981690887 0.011433325886527 2055.31918719714 -7.16464936034754 115.485566737948
2395 39.5450542674982 3.56162075331354 0.011535932653225 2060.94755337643 -8.82507328409702 101.501646650256
2396 75.0840922676055 4.14300268519471 0.0139048979681684 2040.09845902189 -6.48313923506066 134.408442115385
2397 27.7355568933631 3.16437194474303 0.00925728955333059 2019.71703950199 -3.26302387751639 126.67883592758
2398 96.5887388591028 4.60705543394556 0.0153754925178198 2060.12704688683 -11.8151595792733 109.529081104582
2399 21.4881760409479 2.77279747352816 0.00798690530980287 2081.83831726806 -11.2799077271484 134.715503383278
2400 64.7454332937754 4.25099116039182 0.0145995300405754 2067.5779734198 -12.4701081053354 134.669273906523
2401 2.43430083488261 2.8469848077542 0.00903841300271163 2078.68014092278 -11.8606771552004 102.330136687264
2402 78.1504834944418 4.0413870065806 0.0127274241469316 2037.49256211496 -6.25494982581586 112.431721292897
2403 24.0214971636075 3.44726453814912 0.0116017459588681 2032.64877503784 -4.51024850830436 131.449310376047
2404 33.6136372986213 3.22344067597425 0.00997744790346807 2044.72458655969 -5.34977251430973 104.457273704412
2405 28.7376876512551 3.36147692148082 0.0112500263911923 2069.49487511348 -9.45455104578286 135.485637601796
2406 57.5314842529709 4.24498637375208 0.0146231035508729 2026.62501451001 -6.00680419942364 97.8096740980701
2407 7.3765683890963 3.05457024397225 0.00977242078282646 2067.92340477719 -8.57839706353843 106.516136235604
2408 67.7617461836671 3.81031122434557 0.0120465899040038 2054.49789062189 -7.97392311273143 112.164202037637
2409 65.7552233876899 4.07938180309718 0.0142318968564889 2054.34329004167 -8.71881001861766 120.874795588492
2410 68.9060683066208 4.37309621403433 0.0158345577274683 2025.54292968241 -5.93879365827888 118.633994661587
2411 9.17509219471136 2.77130635197102 0.0081894733252742 2070.59382989001 -7.18704176601022 129.665154375374
2412 42.6580878799746 3.71529970655976 0.0126157198339567 2024.30889869132 -4.7695176070556 108.922544971663
2413 30.6885259997625 3.38253318862136 0.011596626693505 2077.5243113148 -13.4311709878966 126.832189269856
2414 84.8814500060467 4.51816328366446 0.0161365704344664 2069.11797676352 -14.8236081679352 119.898565864613
2415 9.36220144240856 3.00866209250495 0.00968401075485162 2077.97458397853 -11.9613895867951 112.946911294319
2416 62.2060005862656 3.84126504215102 0.0129183755230333 2032.54402809916 -5.56630166014656 109.409544916319
2417 63.739455478292 3.83740126524743 0.0129572510380222 2047.68883821974 -7.21639190800488 107.308840051883
2418 66.4288521097374 4.22035155232807 0.0145116280804503 2032.47310759313 -6.29471356282011 110.163408771726
2419 33.6632449108463 3.15295360741801 0.0104771348726497 2073.87612830033 -11.3770938338712 99.8032731172653
2420 33.9694068016242 3.11232322268341 0.00913517613665724 2075.47277341597 -10.1402032631449 133.775633090969
2421 42.4319478001742 3.56921842602852 0.0130154187893887 2014.24910888681 -4.05825619585812 110.443023999633
2422 60.2790943977665 4.13128498832311 0.0144619396423459 2037.44021653733 -6.26001665135846 134.306341860929
2423 -6.2251670667788 2.85793061826437 0.00958221533256429 2067.94744016137 -7.70619543967769 113.53105096199
2424 20.0522057330777 3.24944721169378 0.0107262614140497 2079.61468552449 -13.6859451048076 129.617265342866
2425 57.8335076239436 3.82735394881916 0.0132640626111757 2041.37276475714 -6.54593801358715 102.424835441306
2426 42.5787856728795 3.73556473685799 0.0128375732467696 2074.46145440522 -14.6674894355237 99.103197300473
2427 28.1388162137392 3.65038505845766 0.0128100702904663 2037.56775394897 -5.86961465654895 98.5038276490064
2428 42.508178143345 3.6060057423115 0.0122200225822243 2077.40868385159 -14.5220097363926 127.845437307424
2429 28.0066059308342 3.25481673438929 0.0103487041431272 2078.80126027693 -13.7652055104263 114.39655690523
2430 10.1020609310394 2.80378279197952 0.00843706608930636 2070.07149546011 -7.22171172732487 130.052362477548
2431 50.5316400446524 3.36351564655106 0.00991710430653734 2042.92294969549 -5.37731967400759 106.783432709356
2432 3.97900876340826 2.88632456645156 0.00977394474138798 2080.58569211862 -13.4465913381428 103.812961434188
2433 30.7123220459455 3.73769735458108 0.0127223921282916 2022.82816727087 -4.55700703663751 121.331809281919
2434 34.479650422447 3.42508234868767 0.0110438077200201 2070.81724453019 -10.9701834362932 108.509754404618
2435 -24.2643321409219 2.4452919071488 0.00715565968591712 2039.88995043072 -3.00975842168555 119.426608345954
2436 37.533220483814 3.47383291002292 0.0114563957143133 2050.66491196724 -6.2707760813646 127.373887566066
2437 -18.3804934436069 2.43072155325496 0.00701406908614621 2069.3629012201 -6.00470868870616 113.815040957011
2438 38.1989171363491 3.29985678466185 0.0103659966900438 2024.1553879187 -3.78603922203183 123.689776528927
2439 64.5891375557457 3.88375567190127 0.0132348478013292 2063.09453162341 -10.750790333841 94.8444273516177
2440 33.500106992437 3.69129353568619 0.0128262541753555 2063.64220148977 -9.97078764252365 106.658248041215
2441 38.1989171363491 3.29985678466185 0.0103659966900438 2024.1553879187 -3.78603922203183 123.689776528927
2442 47.2042547669191 4.10142429062197 0.0148175024133922 2052.05824743677 -8.89094815123826 99.4713115674783
2443 16.880591985866 3.20976510272923 0.0106417148892495 2049.83807548834 -5.91454739682376 107.296806368961
2444 53.8255983129705 3.91141206447236 0.0130513572755602 2054.52077484084 -8.05706031154841 126.512933166787
2445 51.1867720030463 3.71028536258387 0.0117019750530365 2043.39944890072 -6.31434855517 104.908333616484
2446 26.5025490623068 3.23314010981793 0.0100697874005648 2070.95905338181 -10.5082344356924 96.6892774078476
2447 53.2038720996076 4.04261963225935 0.0143552724415517 2035.27115472523 -6.26681527122855 110.589372213092
2448 37.1248372980609 3.13137933326402 0.00953633304913341 2025.86884860997 -3.45427953638136 131.451611854676
2449 88.1512835537716 4.42377477779062 0.0145437479817889 2038.50245655538 -6.8434793013148 134.961546392022
2450 53.5920025070319 3.8459304570502 0.0136655283719364 2032.98061231361 -5.89421099051833 96.1577555271815
2451 25.8032519943067 3.56995472894115 0.0121063096588211 2073.0567085722 -12.4199072690681 116.791507176162
2452 16.8911766746484 3.05742150791352 0.00923766698952833 2072.29492769297 -9.46085047675297 115.682406765253
2453 46.2058880528892 3.64044278542211 0.0116425967608132 2056.3690814639 -7.62492118868977 122.17421804863
2454 30.6740674342953 3.02216060932099 0.00903231988815194 2075.56018942571 -10.8122970885597 108.417663342364
2455 40.3827296744921 3.3635771874169 0.0111195974295313 2037.03712906968 -5.00428915023804 108.006166827588
2456 -19.2986715368655 2.15308763503493 0.00558977312725464 2076.55225958955 -5.53995183203369 129.009641452131
2457 20.0586651258615 2.8862341692354 0.00860254954091352 2078.92080745846 -10.5396936857142 133.555070812647
2458 29.8872449215365 3.32337209125094 0.0111282265776167 2017.21290006419 -3.57328072190285 123.31582820762
2459 28.1388162137392 3.65038505845766 0.0128100702904663 2037.56775394897 -5.86961465654895 98.5038276490064
2460 11.603530369736 2.5409308567322 0.00678173159165306 2081.22718739044 -9.54750017030165 127.757160501291
2461 58.6670510146829 3.64016560147343 0.0112496357365681 2046.70294567687 -6.43363442271948 108.869955569704
2462 41.4560808236903 3.9660313962127 0.0136222776099875 2073.30135929212 -14.6069563436322 112.871025724844
2463 -1.41072117033924 2.82937730958368 0.00919671245933974 2040.44757444784 -3.83744046324864 126.143200642759
2464 21.8843288118131 3.11858572316205 0.0102165431553762 2079.38481654273 -13.3313393895514 116.719601681453
2465 57.8917418319405 4.03014960010339 0.013968775272271 2064.86781902611 -10.8766090800054 129.852408553074
2466 63.4224629288876 4.23454620854802 0.0150507757345027 2031.91342398222 -6.05074275285006 128.876315177942
2467 66.4288521097374 4.22035155232807 0.0145116280804503 2032.47310759313 -6.29471356282011 110.163408771726
2468 86.2933712661162 4.10817086814987 0.0132934269665752 2056.04424925637 -8.68171481182799 132.894524858319
2469 49.7837933006898 4.18658918858011 0.0158207369456561 2053.49087420851 -9.54865417210385 97.9611090043134
2470 4.45505075054504 2.73699036202894 0.00839769082302484 2042.28465451091 -4.11297279410064 101.819378823725
2471 21.2697935471632 2.99309898739867 0.00884379017600095 2083.27323760488 -14.933068966493 118.509565680217
2472 93.4957501921683 4.89473062117136 0.0177904096150331 2013.95470071654 -5.90190575225279 120.40701031902
2473 55.3619703713078 3.86282399598541 0.0131280876664406 2045.73893499188 -6.55721152201295 132.880202728848
2474 45.571132387214 3.81330766075936 0.0128993268970975 2074.6526121744 -14.0429593948647 125.993177872443
2475 39.8811358405128 3.22484387324677 0.00968866497388416 2076.66415093071 -12.1901820972562 113.587724572221
2476 55.2655775671379 3.53838019835964 0.010843494524314 2044.88055273565 -6.15881680045277 98.9466992822351
2477 50.4383407004794 3.70986902128011 0.0125880645845519 2069.50060771033 -11.7761611449532 110.008047461238
2478 49.4116532044141 3.9020902931321 0.0128986779178226 2062.85059143766 -9.56758245360106 135.388687549508
2479 39.8880369835088 2.85518105689836 0.00727363213871753 2054.39429157437 -5.15692046377808 107.067425326596
2480 2.43430083488261 2.8469848077542 0.00903841300271163 2078.68014092278 -11.8606771552004 102.330136687264
2481 13.2848317776557 3.07171119594496 0.00981325646749945 2027.02832243824 -3.83328207302839 103.993496604704
2482 48.6924688431523 3.25705110342785 0.0103473480615453 2055.97541341768 -6.162269259803 135.12306865105
2483 17.7266134504066 2.70981108125593 0.00779587449358411 2082.72615139233 -12.7326997206546 111.846201834032
2484 8.32030101271359 3.05770913011307 0.0100339680220091 2060.07272219937 -6.94509718799964 106.737038805363
2485 78.6485214429763 4.3031285306609 0.0142710225074055 2025.60555499373 -5.47586352098733 134.253001049921
2486 11.9956475778402 2.82997963512433 0.00876872708657269 2047.8062616731 -4.67060423456132 107.617739540514
2487 46.0003532445436 3.81787613950304 0.012858266417636 2069.54432061594 -11.8673533177935 120.653784223784
2488 62.7868574610306 3.98401909491849 0.012970616153265 2073.43378904718 -14.5776856667362 112.298842860897
2489 27.7594742879594 3.14110030672303 0.00979044128584344 2070.79996834858 -10.0159342377447 98.0098759412286
2490 67.9348940411773 3.96836407516356 0.0131564004185559 2053.95273405593 -8.29110697144642 117.673523096157
2491 53.2038720996076 4.04261963225935 0.0143552724415517 2035.27115472523 -6.26681527122855 110.589372213092
2492 33.9572382291315 3.23140491416338 0.0104334738280187 2030.17303547799 -3.85471321409568 135.358664431689
2493 9.37086631373408 2.69424337467904 0.00734642300770298 2073.37762267771 -7.28513218695298 132.778899004178
2494 9.31096294324652 3.11591566271351 0.0106186874157458 2043.27441420057 -5.20078004105017 99.4000336716063
2495 62.2599267706433 4.40647880262696 0.0161675910347465 2056.72823722311 -10.1131178997457 129.142651641232
2496 43.772262963745 3.68334934387329 0.0122464839229105 2074.09696904919 -12.7271614130586 134.185452987632
2497 19.4081663288638 2.98197193385804 0.0090067511029356 2026.0008165976 -3.67501150816679 96.5020013899483
2498 50.4383407004794 3.70986902128011 0.0125880645845519 2069.50060771033 -11.7761611449532 110.008047461238
2499 33.5555450493347 3.3404202964428 0.0107931470100397 2071.18415323272 -11.0457528475672 99.9358548378854
2500 34.1564225780783 3.44589953794455 0.011670328382736 2054.53994285152 -7.33950100606307 101.964380002864
2501 33.3544536871317 3.5184089194159 0.0117285834446507 2012.90057177888 -3.69691211730242 121.324911209103
2502 65.3541218960721 3.98882561997792 0.0133141106039695 2013.70938985818 -4.66403788654134 100.269949754541
2503 32.5511894471134 3.81874655509718 0.0135443921447458 2029.5190518673 -5.30712828971446 113.469480517809
2504 12.2239069325356 2.65454530720055 0.0075152953393873 2027.5453295093 -2.9083076142706 113.353364489715
2505 21.1942111416888 3.38543938623243 0.0117236265690791 2062.7659101421 -8.79432316636667 102.539606846164
2506 62.1714080022262 3.85275100083883 0.0125506718165519 2058.95205339184 -8.61644106684253 129.483127388881
2507 27.4857458130416 3.22300354126881 0.0101224343712096 2076.28692614823 -12.9002560605295 95.3506175521912
2508 32.7585946727014 3.65875912862315 0.0126216952008044 2035.5165173884 -5.63616958446801 100.885292032527
2509 74.2623752542437 4.71647881028143 0.0171337920968186 2049.12462974782 -9.68061627121642 112.786522315924
2510 -5.27604185005261 2.77875518115444 0.00889077988575705 2075.28563371138 -10.0533581897616 98.761224491854
2511 24.752340771632 3.05013275690436 0.00950348195030842 2079.41034512827 -12.1854457980953 128.246311461907
2512 39.342218387171 3.58374488703395 0.012251749723837 2070.16453797044 -10.8391731604934 130.546397287623
2513 8.77064944017856 3.00367513501424 0.00967193512840599 2069.09530836344 -8.38163245702162 116.776841007735
2514 37.645355726582 3.67699365185814 0.0128580774321647 2073.38398064161 -13.3283553738147 113.244604511707
2515 53.553804722064 4.07331086365463 0.0139984824133163 2065.52523710974 -11.4019036618993 123.441323947822
2516 40.3628537751289 3.44510664107684 0.0116120792350824 2069.80601246865 -11.0043845348991 102.81863270435
2517 21.4839285612838 3.13994625779466 0.0096488966633179 2016.37456150656 -3.4694270323962 99.1236628482071
2518 1.92732679364244 2.5950995877222 0.00776231998572721 2054.80010878295 -4.24409982282668 128.223204354812
2519 35.4644695407908 4.14816853144187 0.0159648147982949 2049.63160757185 -8.80533400690183 95.8318898503175
2520 33.7203682848278 3.89226002483818 0.0135571464710377 2048.94937067013 -7.68415755359456 102.690665977054
2521 62.5601999380229 4.09375687669131 0.0136484013532882 2037.36365324329 -6.24968252144754 124.375936692019
2522 8.31330121625017 3.03447716257343 0.00939760279860561 2053.39143376169 -5.19025854067877 134.838509099275
2523 52.1986158474167 3.8592828625647 0.0134406142632007 2057.92696242244 -9.41650991793722 94.5839018825954
2524 53.0660069345134 4.01631954410195 0.0141570137994833 2041.43818102195 -6.60608153324574 125.192511141983
2525 32.0081990266587 3.21799083450554 0.00965553205890183 2014.52981128427 -3.26102110324427 118.392144409729
2526 40.3367380046615 3.63963374697472 0.012583925691103 2056.76963443263 -7.83391837961972 123.454839712137
2527 27.7193476383354 3.25664763288797 0.0105650984670928 2043.47717966815 -5.19488425692543 114.443021833144
2528 -21.7171399850723 2.67319694140994 0.00820105725790661 2076.25783451018 -8.58274555997923 127.514975310615
2529 34.8550268943577 3.19394283619258 0.00988560043624565 2070.76625379361 -9.02245823293924 132.741712882494
2530 42.7887095124525 3.47935081355906 0.0114075543096232 2015.2130846139 -3.78743256209418 115.789280798145
2531 58.0694386066567 3.90541718723112 0.0131065448571622 2068.76730951387 -11.9537318567745 119.425561372198
2532 39.5642745761129 3.73970128629542 0.0132522976946895 2068.08294989937 -10.8607654087245 130.694456966668
2533 82.7273093999614 4.41152598938488 0.014712260478421 2052.88855525292 -9.80197299271822 94.1231216114016
2534 46.0003532445436 3.81787613950304 0.012858266417636 2069.54432061594 -11.8673533177935 120.653784223784
2535 53.4203347703769 4.01118239825796 0.0145832246576328 2068.81837656931 -12.679436346516 119.501982684868
2536 14.2161648645811 3.26090384085809 0.0108259754798281 2036.73957802542 -4.96646006125957 96.3526336332672
2537 13.2848317776557 3.07171119594496 0.00981325646749945 2027.02832243824 -3.83328207302839 103.993496604704
2538 54.9253578847803 4.11386769585458 0.0147438831918915 2061.25855110725 -10.9089714568108 103.759698315748
2539 7.3765683890963 3.05457024397225 0.00977242078282646 2067.92340477719 -8.57839706353843 106.516136235604
2540 40.3827296744921 3.3635771874169 0.0111195974295313 2037.03712906968 -5.00428915023804 108.006166827588
2541 49.6354264118802 3.7263858742553 0.0127867875778648 2058.64373405301 -8.86798309860751 105.628863093452
2542 14.0677418321054 3.19074218678487 0.0105472114380383 2044.6703271463 -5.27317425934598 109.579461225046
2543 28.0049821105866 3.59619712496972 0.01291075349785 2071.41604075814 -11.5568963671103 129.981735060283
2544 17.7722747993215 3.31745049690271 0.0110704691774197 2018.60238411487 -3.94288158044219 97.1535489087601
2545 26.83997945894 3.2456906925016 0.00957905651675288 2070.06122561079 -9.9245936004445 102.15554137248
2546 21.1942111416888 3.38543938623243 0.0117236265690791 2062.7659101421 -8.79432316636667 102.539606846164
2547 -14.9559250593175 2.54070938382649 0.00809562111054007 2020.11808324885 -2.62963871704414 107.156201964331
2548 37.1248372980609 3.13137933326402 0.00953633304913341 2025.86884860997 -3.45427953638136 131.451611854676
2549 35.3552066959717 3.25209596623882 0.0103414077031795 2068.10184668074 -9.67346234014258 97.3069918547615
2550 21.2102539639528 3.30585011135661 0.0109321492707097 2071.71096332953 -10.6941857701167 113.327562035579
2551 50.0485351426932 3.37464594687131 0.0103227716130538 2058.22091203718 -7.67895518569276 97.162469103374
2552 50.1491524035631 4.04585330205046 0.0138065341842862 2068.65913724061 -13.1897364021279 98.8985784308708
2553 9.03413391743503 2.97634340974714 0.0101350598672687 2060.1923016035 -6.81890968466178 105.24270781942
2554 14.2161648645811 3.26090384085809 0.0108259754798281 2036.73957802542 -4.96646006125957 96.3526336332672
2555 21.0859177535553 3.00678385616018 0.00907917858780476 2074.42013770039 -9.4946413859725 128.624359363559
2556 -21.7171399850723 2.67319694140994 0.00820105725790661 2076.25783451018 -8.58274555997923 127.514975310615
2557 53.2038720996076 4.04261963225935 0.0143552724415517 2035.27115472523 -6.26681527122855 110.589372213092
2558 6.72882191016282 2.55604023792323 0.00642693781442493 2085.58588440716 -13.7097193021327 108.120659978543
2559 64.5891375557457 3.88375567190127 0.0132348478013292 2063.09453162341 -10.750790333841 94.8444273516177
2560 50.5316400446524 3.36351564655106 0.00991710430653734 2042.92294969549 -5.37731967400759 106.783432709356
2561 32.0093611803296 3.67568845517413 0.0123843577665972 2072.86017076904 -12.9863978689536 111.718215608161
2562 50.2090198980835 4.10016093034404 0.015008283758881 2061.57431430114 -10.7290004356764 114.811507749388
2563 63.317897476664 4.15898766589239 0.0139949540924681 2064.23558444576 -11.8813266488723 100.130704904594
2564 40.8021225154292 4.1573650680874 0.0155583597439938 2055.00820935937 -9.03269273461774 130.694692374799
2565 23.5954476244036 3.38660580259911 0.0113739518881264 2074.88265362475 -12.9424034943804 102.298573490707
2566 36.2124447063614 3.32015065622351 0.0107902341010567 2065.2471207052 -8.87487036874518 107.751592928598
2567 25.1229105360626 3.28169958924652 0.0109009173254773 2038.9877345222 -4.56982754170895 134.381582900889
2568 8.66253222158042 2.47151092127329 0.00694180232617473 2039.07044667518 -3.0056481808424 118.164349161199
2569 47.2042547669191 4.10142429062197 0.0148175024133922 2052.05824743677 -8.89094815123826 99.4713115674783
2570 50.5291871874974 4.20377369039759 0.0150062326428267 2055.58236572379 -9.29733024444431 124.460569110957
2571 27.4590932197142 3.64810733790662 0.0131823405831023 2061.93834968051 -9.27771150367334 114.50797932093
2572 47.3408552098451 3.52349986372913 0.0112971309585367 2069.50474115461 -10.8063191385008 110.926108555036
2573 -37.6773942863151 1.93757052415075 0.00512406343281251 2070.56849167682 -4.46886240737513 102.199386053216
2574 34.3727649165506 3.77360795652375 0.0131093569998782 2048.40609459835 -7.19284612918273 108.506757493755
2575 9.37086631373408 2.69424337467904 0.00734642300770298 2073.37762267771 -7.28513218695298 132.778899004178
2576 61.438811926926 3.85919444623125 0.0128996950130907 2072.18787125405 -14.1073024342768 94.1829541650623
2577 42.7887095124525 3.47935081355906 0.0114075543096232 2015.2130846139 -3.78743256209418 115.789280798145
2578 35.5351928766105 3.48540935956893 0.0112838189518058 2073.27430370776 -11.8642941326834 119.473202069074
2579 51.6804603135805 3.53166828096176 0.0108687251353978 2042.07723827614 -5.24089851882309 134.375568027533
2580 17.9756742103078 3.498099860527 0.0126599194485187 2063.06814023899 -8.57030985411257 132.039876110651
2581 54.9712462058257 3.9146645932398 0.0134244223435301 2048.55322886095 -7.72836230229586 98.5776669576682
2582 47.3408552098451 3.52349986372913 0.0112971309585367 2069.50474115461 -10.8063191385008 110.926108555036
2583 58.0829410654425 3.88629913119662 0.0132822947687769 2031.28194664326 -5.48849130049348 115.073374280784
2584 57.8335076239436 3.82735394881916 0.0132640626111757 2041.37276475714 -6.54593801358715 102.424835441306
2585 41.7153439663271 3.39298239658144 0.0099653614814732 2024.58247726317 -3.82456364808604 128.588943325671
2586 41.2262734516077 3.80350733536217 0.0133371304861742 2055.23741679359 -8.62202312331647 98.4363238633505
2587 66.1449035070778 4.11005524723856 0.0138489276488314 2056.88934343169 -9.40593933686614 113.530939930701
2588 63.317897476664 4.15898766589239 0.0139949540924681 2064.23558444576 -11.8813266488723 100.130704904594
2589 22.3996558192637 3.17372990420533 0.00996897322214691 2042.07809193665 -4.99501677462831 105.810079158375
2590 55.3561286701247 4.09339506371863 0.0142919740258554 2065.03569318191 -11.1107672541402 132.336628515405
2591 3.97900876340826 2.88632456645156 0.00977394474138798 2080.58569211862 -13.4465913381428 103.812961434188
2592 18.3706178398785 3.5375423501308 0.0118630283501252 2077.6490063204 -14.9972525867634 111.08235836589
2593 4.60409738878662 2.49463424692819 0.00728403596351302 2084.91711362917 -11.7644844320603 128.836523308054
2594 2.37688254634844 3.1126543152911 0.0103700151854267 2077.25909095304 -11.6240923036821 127.809124143946
2595 15.3556925766439 3.52348704749738 0.0124055624754791 2064.37667808007 -9.80415533762425 99.8555103132388
2596 3.09680138738004 2.80983597714876 0.00828374909557316 2066.49206330371 -6.82578467298299 116.878879935532
2597 28.8133925174274 3.66767178165043 0.0130493699224588 2074.91317816335 -14.81598603772 96.8662614976128
2598 70.9020602038046 3.94706335733127 0.0119891596236463 2051.14367185184 -7.50541328219697 121.534846594979
2599 33.6632449108463 3.15295360741801 0.0104771348726497 2073.87612830033 -11.3770938338712 99.8032731172653
2600 97.8985146366332 5.0209052058555 0.0184382009295404 2064.35451533645 -14.9579364317469 112.725594159833
2601 42.5787856728795 3.73556473685799 0.0128375732467696 2074.46145440522 -14.6674894355237 99.103197300473
2602 9.17509219471136 2.77130635197102 0.0081894733252742 2070.59382989001 -7.18704176601022 129.665154375374
2603 31.9013014002806 3.80824948655846 0.014094757912469 2015.94073026231 -4.33776512276381 126.134691859978
2604 83.6876692415235 3.9933161143657 0.0125659851722801 2049.25988419168 -7.45741167105734 118.956363960566
2605 7.91235433278587 2.77855114274592 0.00865953594049146 2065.66555539169 -7.28000378934667 95.4446077568406
2606 76.3573514251615 4.01894372166688 0.013870283351293 2016.11909041787 -4.82322914525867 105.505734479417
2607 98.6999021833399 4.81017720810982 0.0174721222910496 2065.00480853766 -14.0055312635377 127.174026581907
2608 85.515146507822 4.39325955573107 0.0152678554225119 2037.82785035833 -7.46433123480529 94.3417093633772
2609 40.7372024798835 3.32166368826122 0.00997881098433927 2062.02211892116 -7.70551478257403 117.361970440119
2610 55.2655775671379 3.53838019835964 0.010843494524314 2044.88055273565 -6.15881680045277 98.9466992822351
2611 39.7042082559589 3.47065853414612 0.0110038184155179 2035.66078614001 -4.6339779952541 134.749135796518
2612 24.7854260194782 3.34964628087965 0.0110033434843838 2040.47213362018 -5.45565298292786 96.0273254837435
2613 41.2262734516077 3.80350733536217 0.0133371304861742 2055.23741679359 -8.62202312331647 98.4363238633505
2614 38.0331606631765 3.27999191851923 0.0104920027635002 2038.3322797583 -4.78263654280454 114.902521067799
2615 1.98813303513255 2.7466830085295 0.00771100006988086 2071.05662877229 -7.36618279246613 121.611938304507
2616 8.91886276776159 2.72790222536712 0.0086726897682613 2038.59528357838 -3.58477143803611 120.315329140229
2617 31.2108273706807 3.65495062974645 0.012459502412972 2023.74732863903 -4.30955698015168 134.063949676948
2618 41.680956447339 3.40587544848978 0.0111633206179461 2020.2703367807 -3.92978625372052 114.340911135974
2619 41.2983119291909 3.6553195038507 0.0119211652995388 2062.0395322612 -9.48375535430387 98.5092505517687
2620 59.4045465029327 3.64527238343591 0.0117150881484076 2063.97417486715 -9.27982455817983 121.591589104669
2621 11.603530369736 2.5409308567322 0.00678173159165306 2081.22718739044 -9.54750017030165 127.757160501291
2622 35.7405928028234 3.61926481842464 0.011986948832582 2069.91552897333 -11.4456304791383 111.088944205014
2623 -21.7171399850723 2.67319694140994 0.00820105725790661 2076.25783451018 -8.58274555997923 127.514975310615
2624 -3.52879617619718 2.83597220790857 0.00919455432306493 2013.92181282141 -2.57006713422015 134.088024669825
2625 31.902601003683 3.06487891293247 0.00935158288249502 2045.01969042723 -5.01565442886204 103.668004567842
2626 35.8369236129131 3.67190047791441 0.0119869626580276 2029.79538200027 -4.93633046047762 114.135162225809
2627 33.5555450493347 3.3404202964428 0.0107931470100397 2071.18415323272 -11.0457528475672 99.9358548378854
2628 37.5638937735662 3.35453870026018 0.0105865861387901 2072.08403556212 -10.2273414703086 132.523141129375
2629 33.3544536871317 3.5184089194159 0.0117285834446507 2012.90057177888 -3.69691211730242 121.324911209103
2630 36.1236888170308 3.82333222503106 0.0140234980119263 2028.72492664983 -5.16213226132095 123.785151427179
2631 42.5787856728795 3.73556473685799 0.0128375732467696 2074.46145440522 -14.6674894355237 99.103197300473
2632 39.820091306359 3.12835116910892 0.00903435093120679 2051.49020654825 -5.69350820500404 107.11214713369
2633 61.4167791774187 3.94948493893379 0.0139912509101138 2048.96537566511 -7.79427061555907 106.302578162734
2634 52.4578263573281 4.30530931040394 0.0157566544036129 2052.02944936627 -8.87740306556225 127.578922135955
2635 -1.86901210767694 2.27703309601028 0.00533808218931953 2089.38577292068 -13.9067934220657 121.730487350712
2636 10.1020609310394 2.80378279197952 0.00843706608930636 2070.07149546011 -7.22171172732487 130.052362477548
2637 42.4319478001742 3.56921842602852 0.0130154187893887 2014.24910888681 -4.05825619585812 110.443023999633
2638 19.1619525892062 3.16591786936571 0.0101031428730112 2055.11933334684 -6.69505870668218 94.9176033081191
2639 8.32030101271359 3.05770913011307 0.0100339680220091 2060.07272219937 -6.94509718799964 106.737038805363
2640 62.4916631368233 3.99629557840066 0.0128778336038625 2047.9751853738 -7.21169508527964 124.889559997828
2641 96.5887388591028 4.60705543394556 0.0153754925178198 2060.12704688683 -11.8151595792733 109.529081104582
2642 1.92732679364244 2.5950995877222 0.00776231998572721 2054.80010878295 -4.24409982282668 128.223204354812
2643 8.28673420628062 2.83201409661769 0.00867701446361525 2071.59719924419 -8.73328157234937 102.832466034158
2644 28.1388162137392 3.65038505845766 0.0128100702904663 2037.56775394897 -5.86961465654895 98.5038276490064
2645 2.49992463144211 2.92061792201482 0.00894152305916193 2037.24272351549 -4.16147168492898 100.643042949398
2646 59.4045465029327 3.64527238343591 0.0117150881484076 2063.97417486715 -9.27982455817983 121.591589104669
2647 10.2778354643998 2.94870496034024 0.00929238061716976 2074.45286017237 -9.1185652744025 134.397802755438
2648 53.9801096863083 3.84114222147404 0.0128504327862372 2015.46481611999 -4.53703424194828 100.808573967043
2649 3.09680138738004 2.80983597714876 0.00828374909557316 2066.49206330371 -6.82578467298299 116.878879935532
2650 48.0814195840241 3.50157856132453 0.0114295595578606 2053.88702242076 -7.11854664608836 111.051038795947
2651 76.3573514251615 4.01894372166688 0.013870283351293 2016.11909041787 -4.82322914525867 105.505734479417
2652 32.7149570342494 3.45389787842842 0.0113509594185016 2021.1554280885 -3.93557278206572 123.628720078643
2653 25.2022178464019 3.34646843690091 0.0110835894749114 2079.04109820491 -14.6700478135608 113.630750140661
2654 43.8866769119668 3.67937927667318 0.0125101314446491 2056.43380033225 -8.13345358241349 111.173290175764
2655 13.9183772800421 3.24571854638066 0.0103928276453521 2063.79080684343 -8.32220735959709 104.295496499162
2656 86.2933712661162 4.10817086814987 0.0132934269665752 2056.04424925637 -8.68171481182799 132.894524858319
2657 78.6590067353603 3.95586438851918 0.0121479883616379 2015.92085200758 -4.43120244657621 117.769021782626
2658 2.77462131872533 2.70816421095788 0.00810454627189401 2079.6620033409 -10.5554524902254 119.355124535047
2659 62.1714080022262 3.85275100083883 0.0125506718165519 2058.95205339184 -8.61644106684253 129.483127388881
2660 28.0066059308342 3.25481673438929 0.0103487041431272 2078.80126027693 -13.7652055104263 114.39655690523
2661 41.7153439663271 3.39298239658144 0.0099653614814732 2024.58247726317 -3.82456364808604 128.588943325671
2662 6.06958740288737 2.7120487960984 0.0075277285409458 2064.64145480609 -4.9615355883725 154.488481896534
2663 43.3287476494851 3.750054191426 0.0121646368961012 2065.2209575728 -9.01084354612976 156.501076936524
2664 65.9369803497774 4.05693144392474 0.0136480809224447 2032.68926924793 -5.29418117133901 155.792972210867
2665 -2.16321487940717 2.83436177256458 0.00880174972948086 2027.96349141235 -3.00417726160958 135.679384041633
2666 10.435192987642 2.91696206735948 0.00912873200246312 2059.50110665406 -5.60663532000035 135.837790500891
2667 43.1726539497721 3.70747665761583 0.0127225183611481 2077.56911487761 -13.19637585897 173.976918054095
2668 55.4338781394436 4.16420724772157 0.0145932685071214 2020.45929203695 -4.44101552478969 177.006700211023
2669 18.320651134295 2.6742390226717 0.00700201400901921 2084.02816416789 -10.279382460285 157.859002426361
2670 55.2897166928687 3.83372210637691 0.0126088197549303 2064.02733367682 -9.12802127189934 153.361741321178
2671 43.7464132765579 3.57781419865331 0.0119742626972182 2060.96700656228 -7.58134035626426 155.258260528431
2672 68.0866938173179 3.99537500257751 0.0133730840554135 2021.64767904603 -4.31669316953048 165.624627211111
2673 47.9050519337088 3.5590681827542 0.0115179392983966 2021.96994851064 -3.73595191398636 154.230224592783
2674 100.291534332948 4.83192042816135 0.0168597405755375 2024.83761379635 -6.12924411892891 154.00940570194
2675 4.9721376274881 2.67313465625019 0.00801271797781891 2045.3309585792 -3.1292067700997 158.741931323182
2676 77.1740386085136 3.88147929442772 0.0123633425996782 2061.02962238295 -8.09386652894318 169.160966705344
2677 29.832269414989 3.02042905340667 0.00906347371971482 2082.86259222869 -13.0209545698017 149.592592320026
2678 35.6876181065711 2.85284765538553 0.00744554698257246 2042.00730423746 -3.31241698935628 151.2640413002
2679 44.950352654429 4.00327295321096 0.0144100029853724 2026.16465345887 -4.74424883490428 162.432061804469
2680 27.4779660332393 3.65027627074421 0.0129504949589499 2011.21176120848 -3.52233907673508 153.299204704388
2681 5.7148288072331 2.86818823693802 0.00868367453894086 2023.32226243848 -2.59570424444973 155.5187562543
2682 41.9114082329077 3.64968508867274 0.0129620252428219 2041.31168308435 -5.5273616546765 141.680753264219
2683 6.88480595559092 2.83926796379007 0.00907588041139018 2011.98821397894 -2.08415341097862 171.288599545739
2684 24.7142509939275 3.21276656363623 0.0109852916192481 2054.94407779188 -6.02284018881619 135.597311974511
2685 95.942696149067 4.53525129814 0.0156561526726153 2031.99986744975 -5.9473639796488 171.221581719684
2686 40.2534953687961 3.56801999814233 0.0121219879291442 2063.12921391311 -7.90503736119717 159.888564107991
2687 28.7880933391704 3.39013811138017 0.0114882776776723 2018.8772202176 -3.15508196130395 172.673357881591
2688 26.0969390377634 3.24991966243626 0.0100364385424762 2081.40981470887 -12.5658803828992 169.674142210621
2689 9.67909529796474 3.13435150978988 0.0105568884310669 2024.68105946993 -3.29932698281482 147.277067933441
2690 48.2894379316414 3.83317329330046 0.012963060827854 2021.98994272528 -4.3578129936941 144.475962556721
2691 53.6339447997434 3.80191050564073 0.013067583034082 2067.50623787893 -10.2805091510527 148.065779392121
2692 32.7949980450021 3.45471453252754 0.0113864415027135 2079.92881566472 -14.2764696246013 147.740043481571
2693 48.2894379316414 3.83317329330046 0.012963060827854 2021.98994272528 -4.3578129936941 144.475962556721
2694 66.6378051902836 3.93730052690457 0.0135981648249024 2053.67591913347 -7.11418312042952 170.237744154625
2695 38.4641876453398 2.85111557320503 0.00729397565767891 2084.33959600236 -10.549281721469 176.798553807302
2696 27.3323353767472 3.55676103112046 0.0121542730821204 2076.54788564658 -12.9846920003183 145.960951517156
2697 33.3926252829295 3.37362638836241 0.0111579209818285 2054.60164879309 -6.3058788748458 138.11791866602
2698 28.3419500640634 2.85410170730823 0.00834707536377488 2077.88188155647 -8.5167022049427 162.143930451103
2699 81.5822411825655 4.72400949611202 0.0166910642911232 2040.83093880583 -7.61541011510417 151.994583962633
2700 -1.71845102037198 2.64752271677979 0.00802392964260155 2074.48895696155 -7.15852044289932 144.717599779828
2701 40.0699176944094 3.6372290554246 0.0125587995371571 2079.33249417366 -14.3572013336234 164.953999719753
2702 52.0770370510448 3.68102855130047 0.0120136845035167 2078.01890743501 -14.163894157391 150.471725703081
2703 -9.21007703042788 2.3217376820942 0.00577792519372668 2042.52080886764 -1.75744039937854 176.225332100886
2704 12.7454161814403 3.0478554341786 0.0102503212713162 2071.81768266414 -7.90603593690321 161.92763569163
2705 54.4186571959316 3.94144107323876 0.0134085023086346 2063.83627730003 -8.95984013099223 174.709251397927
2706 69.9974863380715 3.70534960142472 0.0117494562736393 2048.22379323584 -6.0952724982053 146.590629925885
2707 40.1432609312429 3.50356633136066 0.0115653077342104 2073.59388114535 -10.8673150860704 153.602419669227
2708 0.922853854013147 2.63991664103832 0.00802063921295416 2076.26289919787 -6.7731974623166 165.77657904914
2709 1.40686056050272 2.92305947099135 0.00890250769775936 2050.84021526552 -4.40763100981712 145.067315510021
2710 58.7335150461063 3.56472365473051 0.0114112735586678 2047.31875953893 -5.27153718052432 167.769181423996
2711 7.28526222118085 2.71594734246395 0.00854245190769212 2034.32083302829 -2.66946062678471 162.897908895406
2712 17.4461721362221 3.03748312679416 0.00923974717898276 2054.76800968871 -5.0344424881041 148.100486830786
2713 11.0305415241056 3.14257521028932 0.0103667281564454 2028.64571161219 -3.28983881976455 160.373892754311
2714 47.6998399438524 3.60192801599883 0.0117965926239056 2049.86482123844 -5.65278922207654 168.802625916138
2715 4.96076944938382 3.35261128016082 0.0124655301155684 2015.8433013137 -3.14125627977774 168.134504683802
2716 33.1765413641376 3.84854263287193 0.0134971974636496 2021.08987387782 -4.15240782080218 162.465378653431
2717 28.6131135358577 3.56655002963663 0.011774470114443 2051.48118235613 -5.74158885050565 169.920767432571
2718 29.6989218007596 3.39297648988575 0.0109121731880831 2060.0401376111 -6.37188522145152 169.792943248534
2719 47.2151196692252 3.51723988546075 0.0103920514096526 2074.00607832451 -10.8000764017925 152.045649463902
2720 22.4272054282291 3.08719244192427 0.00948177162755447 2086.04471841804 -14.793967534788 176.223080224975
2721 10.8954308578482 2.89227150931891 0.00848745678493592 2026.07788861496 -2.81030907994136 147.685333020587
2722 21.2655769061604 2.96473589880602 0.00923430261393357 2034.00462601217 -3.44255076255649 141.308725222294
2723 26.0222769610539 3.06991049632063 0.00904304773753122 2084.512415156 -14.9352781102061 146.215435084271
2724 49.2861628367075 3.83875617739578 0.0131022124575334 2063.60435618437 -9.57925483584404 137.429727883798
2725 9.41660611724858 3.05131820803852 0.010008723084201 2059.48132970883 -5.76521255774423 149.601114074844
2726 14.6824734162092 3.21441465486398 0.0118367032238745 2081.72042649379 -13.742379352916 162.562917100768
2727 40.7830510377328 3.23841648772758 0.0101648854090269 2068.9189938351 -8.21229223860428 147.881449267186
2728 3.33416234173993 2.28284612873149 0.00566617981002384 2065.42148053413 -3.13181113218889 164.187423193521
2729 23.3074670801912 3.17630006325139 0.0101750915230264 2074.15926977224 -10.0543973711319 137.182750134597
2730 24.2596580174547 3.20584748906309 0.0100499577422779 2037.35969815264 -3.57238478958607 175.199157761471
2731 20.6290144048769 2.74834792870836 0.00766588746689383 2020.92793466849 -2.42957875365391 142.516905175643
2732 -4.12601237676579 2.71751242967036 0.00798870626991155 2051.17940994445 -3.99224860360846 139.159219395745
2733 -17.7034006105724 2.52242029632051 0.0075041574568345 2043.4754141185 -3.03539054933935 139.200264005324
2734 48.6134284525926 3.55585078309644 0.0112500750667662 2046.83874369832 -5.18559955293313 167.662676919053
2735 79.0584857131628 4.04137579870346 0.0131743670661564 2019.14306888892 -4.26822140347213 161.782358998996
2736 33.5664215491928 3.1323754454653 0.00905027341629491 2082.3533760428 -12.648769360967 160.621600759246
2737 74.4716295805642 4.43888985651709 0.0157445833331048 2014.46220036014 -4.68087614048272 166.304890206313
2738 36.0412390950397 3.72167036201292 0.0133070041062051 2078.08498868719 -14.2015308467671 164.734959063533
2739 73.9855421419609 4.48839566153686 0.0161237728980685 2066.85848058574 -12.5688113016076 158.055490992208
2740 52.9776175541878 3.90935721313772 0.0135943146256478 2052.49506993266 -7.59526116074994 136.159025109202
2741 22.5858761891831 3.32867489424971 0.0110830443983648 2049.67716481187 -5.31450343318284 151.874355357425
2742 72.9189467543791 4.18790239103868 0.0138827073011766 2061.04412841587 -9.59917304338887 153.131203660978
2743 34.4813855476562 3.71470217001056 0.0129985348536212 2079.69508927548 -14.8485458549112 171.360390886433
2744 50.8869845695199 4.23000377355994 0.0151395874783896 2061.2414905373 -10.0627307523973 151.072714600047
2745 40.0740400112679 3.8845860100185 0.0141714346724284 2036.8046056712 -5.10663334047422 176.28008380295
2746 9.34883285741684 2.52710618183665 0.00598484140806937 2032.23506793473 -2.40956815890968 136.108158571452
2747 38.5718324854916 3.58498675665512 0.0123102447007526 2054.96838564868 -6.28132740734145 171.66027090961
2748 -19.4299733382311 2.73116878279434 0.00844846257 2023.30521925422 -2.60397501755506 139.30359328657
2749 10.0788254677254 2.75918273702825 0.00804640064657777 2020.38090013643 -2.33190472703427 153.016043412055
2750 31.6627253143439 3.31963406519267 0.0102422729673681 2016.47053674981 -3.23127821087837 141.946201098034
2751 53.832980777224 3.88487063188589 0.0137087705070469 2026.86144962814 -4.36631098622456 176.069817138351
2752 34.5438875030333 3.46962052298675 0.0122318131846313 2071.8471058323 -10.8440156537108 137.079770087048
2753 44.5990815386794 3.76682333928693 0.0123673843708102 2058.92790913465 -8.13694232841954 138.946697342088
2754 53.1348547090108 3.77588879551091 0.0124012455505629 2033.73168294039 -4.87506546545774 151.256210894155
2755 -4.88874238422572 2.80851688007536 0.00935448608050395 2084.28615094 -13.1353037524968 147.410498911419
2756 20.1413132340855 2.9801412750734 0.00908579095495064 2072.30762892892 -7.67190573737025 156.430036454323
2757 51.775376524635 3.74824281267535 0.0124506846346599 2011.2830444104 -3.46568601438776 164.474509191959
2758 24.0031628358529 3.42933726875466 0.0116633197420519 2021.89421844529 -3.73663129052147 142.055113535506
2759 28.8019838520009 2.9748254107575 0.00894868351386167 2080.59436733276 -11.8272617086768 137.766776305934
2760 26.840206253632 3.49538473840685 0.0113242531669571 2040.88870333321 -4.87836996093392 149.500874531847
2761 25.5782150984305 3.21704783965471 0.00962286056127536 2066.11266197287 -6.83923352975398 164.999677874197
2762 38.6170396403519 3.27594234427904 0.01005580677723 2045.40618928755 -4.9022116442211 138.399112713308
2763 14.5733020032903 2.93245840266927 0.00835833576559932 2075.12424052483 -7.54989988403395 170.631365661789
2764 15.7024385001335 3.44572308388947 0.0118666044325991 2060.16750964103 -7.19878506846726 150.38628612722
2765 32.8284246392226 3.44326409012771 0.0110820827555308 2011.6898680001 -3.12085726531222 155.163337453352
2766 60.3217997385902 3.96117955132071 0.0134248891822632 2051.49243398965 -7.37044515321031 143.309735958736
2767 93.1895810177246 4.66453893135735 0.0159587682092976 2021.69057045155 -5.58635635301471 153.467905909327
2768 49.7650986816925 3.72445883854098 0.0123496620989926 2077.53251481499 -14.7614318388514 137.12099707725
2769 30.7702330552572 3.47620867749363 0.0118715043979302 2079.57457469078 -13.7896821694449 158.558478863309
2770 38.5718324854916 3.58498675665512 0.0123102447007526 2054.96838564868 -6.28132740734145 171.66027090961
2771 21.9001241756757 3.45215316266579 0.01191147318375 2051.20441215159 -5.59400939149782 165.161830412188
2772 66.6892649402934 4.30726104598334 0.0152349413059709 2044.24630796257 -7.03029536874965 157.593723863497
2773 100.291534332948 4.83192042816135 0.0168597405755375 2024.83761379635 -6.12924411892891 154.00940570194
2774 3.42228535649148 2.77122361264195 0.00860569959824976 2053.52472225414 -4.24475746462122 146.970535998445
2775 10.435192987642 2.91696206735948 0.00912873200246312 2059.50110665406 -5.60663532000035 135.837790500891
2776 35.9129474042564 3.54295288164895 0.0117313061160441 2025.39209147892 -4.0367602230981 144.6252384236
2777 93.1895810177246 4.66453893135735 0.0159587682092976 2021.69057045155 -5.58635635301471 153.467905909327
2778 43.7464132765579 3.57781419865331 0.0119742626972182 2060.96700656228 -7.58134035626426 155.258260528431
2779 34.5388130830603 3.73383656397653 0.0130352346109872 2077.43617424415 -13.5848304466344 168.532739242785
2780 60.8646686478854 4.514620115534 0.0167162477426588 2024.90527070244 -5.83589852089062 143.603524311818
2781 61.7076804141979 4.35452794239195 0.0158322325792501 2070.59939422482 -13.0711722397245 174.643826317688
2782 54.3247070112732 3.79639334579676 0.0125477814627466 2065.27144940826 -9.62698755087331 143.180705782555
2783 10.0053646252895 2.9076658536383 0.00910028070630181 2084.32081138878 -13.6611711443402 147.552695850736
2784 68.5016756362839 4.03849190769236 0.0141534898319304 2063.46283441433 -10.1191987842321 144.519569884468
2785 -13.8491795838781 2.37819097458834 0.00647886124279223 2034.39480639226 -2.08719703136012 151.423249812729
2786 46.1663584659754 3.58033247368058 0.0115881973020202 2038.39190078387 -5.04117555450648 137.843942595853
2787 34.39952982193 3.36086330779402 0.0105686779052944 2044.93606491387 -4.96146179269999 145.324408355146
2788 51.775376524635 3.74824281267535 0.0124506846346599 2011.2830444104 -3.46568601438776 164.474509191959
2789 93.1895810177246 4.66453893135735 0.0159587682092976 2021.69057045155 -5.58635635301471 153.467905909327
2790 36.4456611841602 3.65294315975642 0.0130472283561099 2080.19580329605 -14.9201052240096 171.581998453438
2791 34.9300501069214 3.65634379654799 0.0124443533886953 2018.81832023221 -3.85082259075716 150.084089681206
2792 75.355001504873 4.42534907497886 0.0155165949079488 2070.49096531048 -14.4275761768222 137.820501892409
2793 25.443330853572 3.18594698807577 0.0107648782123533 2083.44685266702 -14.7271027765237 158.780846816261
2794 26.3630714529211 2.90177500753904 0.00833395775023282 2057.8076224809 -4.94171248050407 146.679772637467
2795 -0.338544357838426 2.97518846170522 0.0101311678909634 2038.13633998996 -3.37293566903099 167.879810255354
2796 75.3878984206925 4.0369961219283 0.0138974792426759 2025.06569074583 -4.94369261199608 141.647759240844
2797 54.0787265085505 3.86493088492758 0.012091248645414 2066.41055865888 -9.88312704488635 148.836111785988
2798 61.9288972171744 4.32859263903772 0.0154512539893886 2049.35196263506 -7.64297769404948 166.277225193388
2799 25.4018389474906 2.98183289136312 0.00900353318680945 2070.91706081061 -6.97105581406504 165.672055667107
2800 45.4097041375111 3.25195750069338 0.00927776650903448 2034.93514968967 -3.96998370764777 139.255933167258
2801 12.8697683064561 3.08257003835547 0.00968037023349044 2059.45539493207 -5.7313127303496 151.390080483942
2802 7.09412598457305 3.08797216093787 0.00961464710703993 2082.23376752436 -12.9181659291498 154.284324472551
2803 31.8761696128678 3.45975972769928 0.0109673267270394 2040.91495903046 -4.5608258084394 162.044541494252
2804 41.9707133943847 3.59504777833998 0.0117720709258179 2059.32912334008 -7.5018893671222 146.218513888795
2805 33.2984305778254 3.54830365445531 0.0116808537992121 2078.73332457803 -13.735319962725 153.836433615233
2806 33.9377604328804 3.56265971234028 0.0125494989833182 2070.22753437003 -9.95246853912249 157.84253578954
2807 6.65439856747578 2.77978640012779 0.00792609470841891 2034.2287180936 -2.67257158178836 164.023719817601
2808 60.2983332364216 4.09066897710614 0.013758655866406 2036.62666378776 -5.74176773428917 152.509436390859
2809 0.976727858971891 2.97121004796023 0.00991700278598999 2082.6774599608 -13.1311516836286 147.008725726325
2810 1.60774806110999 2.67096251071233 0.00803404721761429 2043.31636518287 -2.81472306000069 170.213085324178
2811 58.8992641331307 3.80232822491896 0.0119649875519385 2057.51981515624 -7.18731027795002 168.241456260217
2812 21.3236561887435 3.33132221074047 0.0111294731889758 2067.37165275333 -7.84469606354833 163.982644741981
2813 31.0748459358927 3.56332133359466 0.01230427181648 2056.05356479879 -6.73400584841147 156.369901866195
2814 30.5557050377552 3.67649009716096 0.0118671220476988 2037.37991836062 -5.16563131008297 136.740307331798
2815 28.9887011956666 3.45824565432728 0.0111568469343582 2058.76341140969 -6.58535930328071 161.290219211946
2816 33.2310633905536 3.3251141320109 0.0109279683480633 2077.07409261097 -11.5859398944303 152.131381281429
2817 40.1432609312429 3.50356633136066 0.0115653077342104 2073.59388114535 -10.8673150860704 153.602419669227
2818 69.7132179145323 3.80861862907204 0.0122441206501911 2065.68142206781 -9.55365671310574 148.498091532549
2819 61.7076804141979 4.35452794239195 0.0158322325792501 2070.59939422482 -13.0711722397245 174.643826317688
2820 28.7880933391704 3.39013811138017 0.0114882776776723 2018.8772202176 -3.15508196130395 172.673357881591
2821 10.0788254677254 2.75918273702825 0.00804640064657777 2020.38090013643 -2.33190472703427 153.016043412055
2822 -2.20413982668853 3.0027609386529 0.00997402624520485 2057.6557248896 -5.65576017601416 138.584433726293
2823 26.840206253632 3.49538473840685 0.0113242531669571 2040.88870333321 -4.87836996093392 149.500874531847
2824 49.7650986816925 3.72445883854098 0.0123496620989926 2077.53251481499 -14.7614318388514 137.12099707725
2825 30.4318301075124 3.22375452351768 0.0103483291924418 2076.66749795713 -10.7255982561037 152.837376831221
2826 34.2474583068472 3.94523946688489 0.0141114500249857 2062.1205407402 -9.41307360539213 148.031118738439
2827 28.6131135358577 3.56655002963663 0.011774470114443 2051.48118235613 -5.74158885050565 169.920767432571
2828 21.9001241756757 3.45215316266579 0.01191147318375 2051.20441215159 -5.59400939149782 165.161830412188
2829 4.96076944938382 3.35261128016082 0.0124655301155684 2015.8433013137 -3.14125627977774 168.134504683802
2830 52.4048145281914 3.8608011325423 0.012773955541981 2012.94422589638 -3.75420744298026 158.891531387474
2831 47.400818473447 3.50912723489087 0.0107798548110565 2072.18670357345 -9.78050147881731 162.967604184639
2832 51.2226156767204 3.8233318776188 0.0132090544063102 2039.96312566893 -5.42586351279169 159.611926276096
2833 10.0788254677254 2.75918273702825 0.00804640064657777 2020.38090013643 -2.33190472703427 153.016043412055
2834 24.8809117186205 3.13683389995977 0.00948659142813717 2084.89521531807 -14.2608949542046 172.271055480602
2835 6.87202193874537 3.18587814124794 0.0118615261867973 2050.6700314437 -5.49238843144849 140.168369759494
2836 29.0824296655354 3.54681977903907 0.0125028147856327 2076.411464351 -12.0231417217292 168.595626115812
2837 24.6835352108405 3.47085765604938 0.0113523641903493 2069.35721926764 -9.07200248679146 157.642823283455
2838 28.2307358010081 3.2975213625128 0.0100873413195618 2036.38655858836 -4.2678209929727 136.942617852032
2839 34.620678210885 3.43989762943569 0.0117179109577613 2011.51808693213 -3.29989435616881 143.408502858436
2840 -3.79996652403526 2.83267733249572 0.00866365552596714 2041.29671372985 -3.12488148687407 167.403433867869
2841 71.1481330624649 3.97875738681601 0.0137602202792357 2025.13389483513 -4.90174937061965 138.230572987008
2842 28.4943577456031 3.0385878158265 0.00853637667836724 2051.99472223432 -4.55935537815094 151.569398313323
2843 29.5681440022087 3.55804203468851 0.0122745699456376 2077.89753879607 -13.9864582079463 142.410699123265
2844 21.8236782349199 3.36310706211407 0.0111997006005253 2071.86445000255 -8.97886297665536 171.043122695607
2845 111.786799256472 4.97140216475325 0.017228886792199 2013.48881845293 -5.63220239477232 144.277049570466
2846 57.3374159251204 3.91305742763053 0.0135781473897845 2027.41958473087 -4.92136089364067 140.02087505369
2847 12.1298200273215 3.0948986872511 0.0100694973330707 2060.91517497133 -6.14821827970445 147.729912222771
2848 38.9464325640351 3.80170081042696 0.0129795512449446 2066.44776968681 -9.95986747788265 147.234813246519
2849 -2.01739082979846 2.97565253540003 0.00997819148868737 2051.29752260912 -4.83193220337853 140.068078262467
2850 68.6128811483894 3.89203601506703 0.0132388089801459 2053.60291541065 -7.19256328651682 158.752344333073
2851 90.2745979536031 4.57610980920232 0.0162867220243013 2061.26219043718 -11.2782488320954 147.752757249941
2852 38.461306636888 3.73008254761383 0.0124210143441115 2070.58641403029 -11.2181747658178 139.92541874781
2853 39.5185726700605 3.94146216944568 0.0142402643327979 2075.82082595211 -14.7092098346911 149.563734040389
2854 62.8843422234302 3.79278813847896 0.0124214788957373 2070.73977664113 -10.5650649266317 167.030189680444
2855 0.999238591446223 2.71521584828701 0.00779862101987578 2079.11157745821 -7.86388723412529 168.086629416366
2856 34.39952982193 3.36086330779402 0.0105686779052944 2044.93606491387 -4.96146179269999 145.324408355146
2857 40.9194340545056 3.51708995695615 0.0114040208094968 2057.0411357556 -6.20009043253958 174.311514815222
2858 20.8574949909533 2.92924580944618 0.0087079999075563 2063.76238533179 -5.39955663029104 165.179927675907
2859 12.5329894307806 3.46175498096708 0.0119214710107787 2050.5686838543 -5.35208870191127 174.6021833168
2860 60.7816381361291 4.05880509970709 0.014290427104727 2044.22669782885 -6.69370075687766 144.01604643101
2861 -10.3515116253704 2.48181704024785 0.00707013754305949 2075.570980991 -6.80542815010995 137.078843217257
2862 76.7144612504263 4.13948712077509 0.0138985004992457 2051.86302023334 -7.28609321871772 171.626494124243
2863 54.7241555297878 3.73491831042881 0.0121825630462792 2057.69004440052 -7.84508760320023 136.590514638387
2864 31.9506345425683 3.38703716107888 0.0107473586196662 2075.81527440273 -10.6963089061901 163.845817541464
2865 81.4655512393094 4.56766989733122 0.0157145943345258 2041.8974053096 -7.18132068635896 162.087460361143
2866 22.1028508401816 2.91693854435471 0.00898248300178574 2039.09223082918 -3.38139967992902 155.803710669989
2867 36.1469211226477 3.48953810248635 0.0118450220933982 2053.83008565148 -6.30594762973487 150.19992062605
2868 27.3351593777301 3.26783678331533 0.0110135996246856 2064.57614527992 -7.56222283001989 144.806672512581
2869 67.9527468836308 4.06177324492536 0.0135004854200883 2069.81669196975 -11.3787424843758 168.033021366465
2870 60.1641264658201 4.00147906474561 0.0140065180708078 2070.83429975389 -11.8526907032356 163.706723266388
2871 -1.75519466989382 2.70207588159756 0.00811942518382021 2032.37774629914 -2.73176386021078 148.811075787545
2872 47.6998399438524 3.60192801599883 0.0117965926239056 2049.86482123844 -5.65278922207654 168.802625916138
2873 35.2495917904823 3.61079911013222 0.0122265821632717 2073.04656390403 -10.6617750343867 169.075779827834
2874 62.5644297568157 3.99333996045153 0.014189392605645 2037.00853355601 -5.33305434277281 174.074344692458
2875 38.3885915076157 3.82943656506458 0.0134850209417745 2044.91484555672 -5.76338986633345 170.649598948482
2876 53.6535345144077 3.82727470325578 0.0125647868416807 2044.13909109449 -5.62697124900296 166.405079336209
2877 29.6421166207739 3.24912513427008 0.0105955367806914 2069.86470892327 -8.98790105478838 136.704685861496
2878 50.796498150501 3.77904992052696 0.0129521146248029 2069.73258968629 -11.2712800013833 137.779029563571
2879 0.171127338910518 3.33908718439897 0.0118194451634631 2069.26854110602 -9.16877849726006 144.33045121838
2880 25.5782150984305 3.21704783965471 0.00962286056127536 2066.11266197287 -6.83923352975398 164.999677874197
2881 37.8417303537891 3.6133368443093 0.0123131539549696 2011.93458741321 -3.48676631459966 150.31277119076
2882 -2.41785046245812 3.01277338346622 0.0100876142840306 2076.687885619 -9.11553124664351 167.458422696741
2883 34.5438875030333 3.46962052298675 0.0122318131846313 2071.8471058323 -10.8440156537108 137.079770087048
2884 9.42783932276878 2.95666621361485 0.00928837020968421 2043.04875539639 -3.77798409666866 152.955012599098
2885 -13.5753254361259 2.55622195399972 0.00774467255257552 2081.40095645795 -7.97008599387482 167.794664876072
2886 28.7880933391704 3.39013811138017 0.0114882776776723 2018.8772202176 -3.15508196130395 172.673357881591
2887 12.111801512233 3.28481665980563 0.0107176259508982 2023.37007727032 -3.23924278840423 163.856223819467
2888 40.1101522114158 3.50746672180255 0.0114985137607952 2056.65292601008 -6.66172151453793 151.668944123538
2889 31.639476427704 3.32346923695401 0.0110317469890176 2077.95208216202 -11.4492027647793 165.963468341562
2890 40.7830510377328 3.23841648772758 0.0101648854090269 2068.9189938351 -8.21229223860428 147.881449267186
2891 -14.3246804518195 2.46066687072718 0.00699089484013732 2041.57192224707 -2.42816228186712 158.722812224114
2892 0.248592530022773 3.10745179845157 0.0107270331148067 2081.78889949154 -12.9512767633423 158.559035290554
2893 18.520559266579 2.84987678873763 0.00791936167531797 2037.41882464942 -3.25285048224032 143.19149352293
2894 17.3238682699048 3.00814395614848 0.00937826947177308 2079.26895463164 -10.0386950513348 165.852254946321
2895 27.3323353767472 3.55676103112046 0.0121542730821204 2076.54788564658 -12.9846920003183 145.960951517156
2896 60.3217997385902 3.96117955132071 0.0134248891822632 2051.49243398965 -7.37044515321031 143.309735958736
2897 15.7539667663911 3.38813275421067 0.011483155724469 2026.35769277904 -3.50735067389905 170.092494213017
2898 61.9288972171744 4.32859263903772 0.0154512539893886 2049.35196263506 -7.64297769404948 166.277225193388
2899 30.6117996377315 3.55498829420823 0.0125610571946827 2062.62345016608 -8.14062303164974 149.206673117735
2900 65.8099967014149 4.42309801130081 0.01610092017913 2049.22177563491 -7.87119252840057 168.211798299372
2901 -13.8491795838781 2.37819097458834 0.00647886124279223 2034.39480639226 -2.08719703136012 151.423249812729
2902 -14.3246804518195 2.46066687072718 0.00699089484013732 2041.57192224707 -2.42816228186712 158.722812224114
2903 90.6246628774944 4.55539440773954 0.0153330270669468 2063.41820831411 -11.9430301571265 138.239610589786
2904 70.6756191281919 4.0346770278661 0.0128390361761994 2059.2252075579 -8.83737820899114 143.26992275703
2905 38.6496866833717 3.70548184523144 0.0126351428763104 2079.99099240848 -14.7671319288202 173.626644089605
2906 7.28526222118085 2.71594734246395 0.00854245190769212 2034.32083302829 -2.66946062678471 162.897908895406
2907 46.1577060657733 3.92729018454011 0.013898735055549 2029.68657474499 -4.90374804707244 156.339830110074
2908 60.7816381361291 4.05880509970709 0.014290427104727 2044.22669782885 -6.69370075687766 144.01604643101
2909 70.7541830264377 3.95858807007037 0.0126773019633413 2072.89927095291 -12.225762240123 163.414692457406
2910 23.5080832259131 3.16368206271971 0.0102205118764279 2067.21905923681 -6.68432092992589 176.969870462079
2911 38.4641876453398 2.85111557320503 0.00729397565767891 2084.33959600236 -10.549281721469 176.798553807302
2912 6.6130290417323 2.75685885719255 0.00796398664591324 2050.94036867097 -3.33145319949836 174.365115800073
2913 32.7949980450021 3.45471453252754 0.0113864415027135 2079.92881566472 -14.2764696246013 147.740043481571
2914 47.9050519337088 3.5590681827542 0.0115179392983966 2021.96994851064 -3.73595191398636 154.230224592783
2915 25.5782150984305 3.21704783965471 0.00962286056127536 2066.11266197287 -6.83923352975398 164.999677874197
2916 6.93466295400992 2.97637437282983 0.00983114675179124 2061.79470683471 -5.73282559402287 155.296099461851
2917 71.1481330624649 3.97875738681601 0.0137602202792357 2025.13389483513 -4.90174937061965 138.230572987008
2918 -4.24683157861273 2.87544828224907 0.00862508916983575 2072.95796657866 -7.15756986523047 161.265280238478
2919 37.8527271934984 3.80441939780389 0.0133977740111322 2050.18887488171 -6.74295789562166 149.07025766108
2920 24.7504407830461 3.18578124381364 0.0103566932988484 2063.51877837535 -6.50364934466779 162.099259000545
2921 57.0276067377719 3.59821647490763 0.0119088902912758 2026.9329898234 -4.02471109759063 158.637385037181
2922 37.4280898768551 3.3066418473554 0.0102221001177578 2079.47218062333 -12.6680228835903 150.349680040165
2923 47.849175481262 3.69871838292089 0.0123087489890919 2028.26171966991 -4.2189490608871 163.219929978734
2924 29.832269414989 3.02042905340667 0.00906347371971482 2082.86259222869 -13.0209545698017 149.592592320026
2925 41.105813057635 3.46308086874075 0.0117799013904358 2070.40321967704 -9.53546929871663 155.972127609049
2926 38.8412589193657 3.42281092575128 0.0105789640024084 2066.55212734337 -8.15714274998754 151.957939850375
2927 -13.8491795838781 2.37819097458834 0.00647886124279223 2034.39480639226 -2.08719703136012 151.423249812729
2928 98.4669995056508 4.29115919397917 0.0141044058720482 2027.6888302234 -5.11002796469256 169.618185481836
2929 37.5216122428434 3.69381702165375 0.0126842208186204 2014.28954758286 -3.84358527138829 138.88319203605
2930 6.87202193874537 3.18587814124794 0.0118615261867973 2050.6700314437 -5.49238843144849 140.168369759494
2931 45.9670307009624 3.6404371245612 0.0116978454538245 2045.93402429088 -5.83780905930325 139.660064201182
2932 18.044287431058 3.03496283759047 0.00900000287015594 2057.55972049059 -4.93365527130663 164.310597428952
2933 71.8758402672996 3.85242239890554 0.0123998636146046 2019.49447835656 -3.91344789881259 166.907011566133
2934 52.5343323039686 3.72267858998046 0.0123541368016418 2021.38448669785 -4.02364755049348 152.309008521857
2935 15.2742882522917 3.06652574017629 0.00933748823950759 2074.06576605397 -9.40119760110974 135.672124325778
2936 14.6824734162092 3.21441465486398 0.0118367032238745 2081.72042649379 -13.742379352916 162.562917100768
2937 74.0143953298838 4.16703054143723 0.0136741639013571 2068.08887585253 -10.9653250174597 173.445684624742
2938 55.163837528846 3.58546704428444 0.0113423873814961 2051.35932430672 -5.86789637804031 161.598881278054
2939 71.0434366603062 3.99783650189592 0.0137302174171476 2047.67245631362 -6.34632851928473 174.791563202372
2940 35.2698691750475 3.76257542327097 0.0132180477266849 2033.45407612948 -4.92694714106619 151.490065231759
2941 24.975448767288 3.08354762139681 0.00977422935699266 2043.57423431659 -4.40383500885218 136.103988806338
2942 70.4081579148244 4.28847200303113 0.0149116919894834 2049.72466906346 -8.13430219190195 136.203663185421
2943 46.9655958007113 3.8257439812933 0.0127821502097924 2021.38439597725 -3.92691474175081 173.558395397127
2944 30.7702330552572 3.47620867749363 0.0118715043979302 2079.57457469078 -13.7896821694449 158.558478863309
2945 19.8807297001125 3.25535144063018 0.0109013850905467 2043.20824494236 -4.35420667985454 163.28290853665
2946 55.3151997994645 3.73031452525948 0.0119904527178293 2020.67445149645 -4.0352308168076 146.460085843334
2947 31.8761696128678 3.45975972769928 0.0109673267270394 2040.91495903046 -4.5608258084394 162.044541494252
2948 58.897884795927 3.86005090226594 0.0127114628551256 2032.47719874396 -4.9380199261941 151.725562421803
2949 34.0949249559445 3.21988542931898 0.00975808970095909 2074.99479145324 -10.2306921244599 142.281052449549
2950 60.634153628806 4.22563175781732 0.0148828554061466 2073.80868470576 -14.7646351344883 151.944233937827
2951 5.16395686422574 2.95555113982206 0.00941852407175152 2028.02394958306 -3.12976205954328 143.751689951158
2952 65.8099967014149 4.42309801130081 0.01610092017913 2049.22177563491 -7.87119252840057 168.211798299372
2953 24.584014348861 2.83964418633639 0.00755841046902921 2055.51782044303 -4.2361378762871 154.487374650968
2954 60.2983332364216 4.09066897710614 0.013758655866406 2036.62666378776 -5.74176773428917 152.509436390859
2955 53.306195211739 3.54189692503501 0.0115716336288339 2069.94319355441 -9.67708127340302 153.586276015512
2956 52.2089224267783 3.34443535418434 0.0107541833369393 2078.62313738745 -11.5724316774867 170.943883383771
2957 24.090372707461 3.10852121205063 0.00923965187225688 2082.2027195706 -13.8271478214301 136.835778491952
2958 42.1850592167647 3.56844077036436 0.0113577114653856 2048.34871767461 -5.97898688632995 136.611886780829
2959 81.5822411825655 4.72400949611202 0.0166910642911232 2040.83093880583 -7.61541011510417 151.994583962633
2960 35.6876181065711 2.85284765538553 0.00744554698257246 2042.00730423746 -3.31241698935628 151.2640413002
2961 37.626458120172 3.08102241666986 0.00926738969155775 2065.22368258913 -6.1564998794347 166.287487313935
2962 22.1028508401816 2.91693854435471 0.00898248300178574 2039.09223082918 -3.38139967992902 155.803710669989
2963 -14.3825319640943 2.47462733758887 0.00774165402149136 2086.79006991722 -11.6778911999427 153.583508860929
2964 -7.19433985494619 2.93159781639612 0.00919020192666316 2085.96277310071 -13.9872108562849 168.501704189642
2965 41.068777267663 3.82402730898137 0.0137516727961785 2053.00411798083 -6.7715105577372 171.432667445363
2966 58.8992641331307 3.80232822491896 0.0119649875519385 2057.51981515624 -7.18731027795002 168.241456260217
2967 6.98866498785506 2.67044758253873 0.00767631814239603 2071.80344856507 -6.69273572042584 138.207972783191
2968 40.0740400112679 3.8845860100185 0.0141714346724284 2036.8046056712 -5.10663334047422 176.28008380295
2969 -10.0168377130293 2.73784748833963 0.00855876683166569 2083.83123702044 -11.5106418356299 154.43029053801
2970 13.3205949227274 3.04952226897834 0.0102490104963398 2065.61125173699 -6.09685125295073 175.231425834552
2971 16.1287216336159 3.11063811804182 0.00960752839042003 2077.08899022616 -10.8006207132712 138.549406524111
2972 27.1484702361571 3.11462368944851 0.00974570365003785 2080.19172484777 -11.6509595979005 156.693443912411
2973 30.7942084737568 3.2261761219572 0.0102910728011978 2081.72758160951 -12.381230618339 176.652953997578
2974 20.22721806538 3.06662495993304 0.0100194055058001 2024.07855492877 -2.92553844396025 162.70275266164
2975 63.2158249216946 3.85218190230894 0.0126977012438934 2011.5727475842 -3.84370810119435 144.371713456292
2976 61.7384399650394 3.995827965227 0.0131622507598605 2074.0892024294 -12.5621252553537 176.753667901628
2977 1.59504623391928 2.59182670109441 0.00788038111125424 2075.54374038056 -6.52070353738964 161.177624165392
2978 83.5195019338407 3.90078329471634 0.0122640717792248 2078.52422570204 -14.8543831054121 166.72871044238
2979 90.2745979536031 4.57610980920232 0.0162867220243013 2061.26219043718 -11.2782488320954 147.752757249941
2980 87.3922010919278 4.78039554038472 0.0178952398949008 2056.09720797511 -10.5946624744684 152.487162028188
2981 40.0740400112679 3.8845860100185 0.0141714346724284 2036.8046056712 -5.10663334047422 176.28008380295
2982 17.3238682699048 3.00814395614848 0.00937826947177308 2079.26895463164 -10.0386950513348 165.852254946321
2983 53.1348547090108 3.77588879551091 0.0124012455505629 2033.73168294039 -4.87506546545774 151.256210894155
2984 65.9369803497774 4.05693144392474 0.0136480809224447 2032.68926924793 -5.29418117133901 155.792972210867
2985 36.2347860496804 3.80785852590547 0.0136756090264938 2054.04857280385 -7.51584466546774 142.091814034366
2986 34.4813855476562 3.71470217001056 0.0129985348536212 2079.69508927548 -14.8485458549112 171.360390886433
2987 44.2088043697909 3.75889361766067 0.0126657265782481 2066.62822323362 -9.77560331579298 148.452777465108
2988 19.1872511014182 3.41022871084096 0.0118225139557474 2060.44862568961 -6.71385283116251 167.696373548713
2989 -4.12601237676579 2.71751242967036 0.00798870626991155 2051.17940994445 -3.99224860360846 139.159219395745
2990 34.6663969652201 2.96378595429771 0.00853676193875785 2049.83159226039 -3.77630875213072 173.513941324546
2991 16.0245848235767 3.60319762686701 0.0130316098842874 2068.35953470482 -9.08267047256231 174.586399909524
2992 53.6535345144077 3.82727470325578 0.0125647868416807 2044.13909109449 -5.62697124900296 166.405079336209
2993 39.9391665990444 3.79039444972435 0.0129766165677753 2062.10972681595 -9.09617325291038 135.600564718861
2994 6.87202193874537 3.18587814124794 0.0118615261867973 2050.6700314437 -5.49238843144849 140.168369759494
2995 20.2265570588931 3.195193767044 0.0100033905849253 2082.10584541014 -12.768309363164 169.067721671255
2996 19.9444392867901 3.37913155870997 0.0116542618136673 2056.02923883102 -6.03406679350883 163.493888162546
2997 30.7640518994277 3.24866577318823 0.0106619265056884 2066.97369941254 -7.65882465988398 155.086958699224
2998 55.2177546777831 4.38679140192088 0.0160689191891065 2064.79966674163 -12.003142547328 141.502092053453
2999 -2.20413982668853 3.0027609386529 0.00997402624520485 2057.6557248896 -5.65576017601416 138.584433726293
3000 47.7401086216984 3.62511327802607 0.0115498587100902 2077.38494220073 -13.9351607393473 137.455760178899
3001 39.0643283522673 3.45583878649137 0.0109476552962678 2079.44152986747 -12.7356577757746 169.149949958667
3002 40.5812752793818 3.58659912299012 0.01207341479722 2079.08248213166 -13.2510792324319 175.652861098193
3003 18.2454108295479 2.75562436672366 0.00728687974283097 2080.63999629137 -9.49149793945253 148.644663358202
3004 -3.79996652403526 2.83267733249572 0.00866365552596714 2041.29671372985 -3.12488148687407 167.403433867869
3005 20.9885643078511 3.07350523951213 0.00953804942645877 2047.22397804447 -4.54754446167499 141.746003124461
3006 9.26259288129401 2.95192204335543 0.0101482385680247 2084.93529919256 -13.8655527820811 165.468060974251
3007 9.7796562300581 2.52536953001513 0.00720649840365278 2082.04316402529 -9.57886543823406 136.741525051852
3008 81.4655512393094 4.56766989733122 0.0157145943345258 2041.8974053096 -7.18132068635896 162.087460361143
3009 68.9719925276488 4.04892970039217 0.0140486395653515 2025.52270503994 -4.56026836531237 174.835906508563
3010 33.830185354552 3.77884259223022 0.0131392586962166 2015.55946103623 -3.73339056735858 165.120965383503
3011 30.6117996377315 3.55498829420823 0.0125610571946827 2062.62345016608 -8.14062303164974 149.206673117735
3012 65.7853089312135 4.45153214936825 0.0162192638917278 2014.68275823398 -4.94371675653383 149.879195552359
3013 -0.338544357838426 2.97518846170522 0.0101311678909634 2038.13633998996 -3.37293566903099 167.879810255354
3014 40.9194340545056 3.51708995695615 0.0114040208094968 2057.0411357556 -6.20009043253958 174.311514815222
3015 22.8272032599997 3.24539718826635 0.0110511595603674 2012.94706262462 -2.91220053099096 157.223152948592
3016 -6.52677199328643 2.21967227070283 0.00558261623674212 2089.77654667315 -11.406998753082 148.89271436531
3017 53.1348547090108 3.77588879551091 0.0124012455505629 2033.73168294039 -4.87506546545774 151.256210894155
3018 -4.29411605552091 3.12516450436223 0.0110509009808736 2064.67786990479 -6.97299032239243 152.412606766825
3019 38.5758176919761 3.36617672229498 0.0109911551041199 2075.05401559174 -10.0366766774096 171.973902136234
3020 20.1413132340855 2.9801412750734 0.00908579095495064 2072.30762892892 -7.67190573737025 156.430036454323
3021 51.3837314706606 3.80718470566677 0.0125978502008609 2072.52695243899 -11.0035537136719 176.680547617532
3022 17.8794570269752 3.15657947804592 0.0105611018558235 2077.92324403604 -10.8154757041484 159.263924525345
3023 51.7002991888227 3.79184984701295 0.0121510678040543 2062.81601004303 -8.59155315905809 154.495087191686
3024 65.0482754740027 4.48833269852837 0.0160784238910543 2024.23649254744 -5.77905776211992 136.40329037391
3025 40.1432609312429 3.50356633136066 0.0115653077342104 2073.59388114535 -10.8673150860704 153.602419669227
3026 46.1663584659754 3.58033247368058 0.0115881973020202 2038.39190078387 -5.04117555450648 137.843942595853
3027 31.0748459358927 3.56332133359466 0.01230427181648 2056.05356479879 -6.73400584841147 156.369901866195
3028 38.4641876453398 2.85111557320503 0.00729397565767891 2084.33959600236 -10.549281721469 176.798553807302
3029 29.6421166207739 3.24912513427008 0.0105955367806914 2069.86470892327 -8.98790105478838 136.704685861496
3030 53.450600582913 3.99188873035528 0.0139324624872135 2055.73617172171 -7.85793208982795 160.039923789213
3031 6.88391482424511 3.33140744440209 0.0115465480941209 2064.84257878619 -7.21414788626134 169.572983638363
3032 18.2454108295479 2.75562436672366 0.00728687974283097 2080.63999629137 -9.49149793945253 148.644663358202
3033 -0.608352763491523 2.78854739204581 0.00886202266325397 2077.50514858821 -8.80447810981423 149.923089139369
3034 26.5362018405592 3.24288023323122 0.0103037563636528 2027.79695657687 -3.66093141259626 140.326933206836
3035 51.1513462998481 3.55402149608562 0.0115261953518522 2059.32843580726 -7.140370211564 154.896447933427
3036 18.2454108295479 2.75562436672366 0.00728687974283097 2080.63999629137 -9.49149793945253 148.644663358202
3037 37.8527271934984 3.80441939780389 0.0133977740111322 2050.18887488171 -6.74295789562166 149.07025766108
3038 -3.61791212544056 2.77878408361056 0.00874994096869582 2073.06268382282 -6.69850535690784 165.688191203323
3039 9.01625818877969 2.82667551627266 0.00862694495958204 2037.84789511375 -2.90279852692038 169.542683803203
3040 58.5119084869446 4.16492084586446 0.0144136340221104 2045.56493870844 -6.87214894918725 154.832580705179
3041 97.9626832211134 4.69420092998843 0.0163869259441462 2067.29984360817 -13.3393268077634 161.040042587574
3042 40.2534953687961 3.56801999814233 0.0121219879291442 2063.12921391311 -7.90503736119717 159.888564107991
3043 52.2763246607648 3.72570107762733 0.0125077238977948 2060.56021318515 -8.33146449644119 141.539170570387
3044 -2.20413982668853 3.0027609386529 0.00997402624520485 2057.6557248896 -5.65576017601416 138.584433726293
3045 47.1643505890071 3.79380414139785 0.012858389034686 2016.44930974627 -3.86699996655807 156.585332193255
3046 10.0053646252895 2.9076658536383 0.00910028070630181 2084.32081138878 -13.6611711443402 147.552695850736
3047 68.8814513695996 4.08346881162739 0.0132318889652719 2070.36868950701 -11.5427241986617 169.529570426401
3048 74.3307317830603 4.34371086913944 0.0150855296101782 2073.64954701811 -14.7179726371542 164.21297190927
3049 -5.490038320855 2.38157624308153 0.00658977446722469 2070.64226051536 -3.95649138139561 173.404221904285
3050 77.1941082570779 4.31165557868108 0.0148345097628581 2059.58560665348 -10.1557095977478 136.437891621955
3051 2.7768951153635 2.32398531409027 0.00547965864822723 2083.38427143125 -8.09743770863861 140.595041796089
3052 57.0276067377719 3.59821647490763 0.0119088902912758 2026.9329898234 -4.02471109759063 158.637385037181
3053 16.0737778322594 2.63572541655716 0.00709617597694907 2087.04516299651 -12.4058095715009 158.20747338079
3054 -19.4299733382311 2.73116878279434 0.00844846257 2023.30521925422 -2.60397501755506 139.30359328657
3055 19.4941585588413 3.21437419448087 0.0102877650690498 2076.36624626676 -9.51461674179882 176.815878044803
3056 21.3236561887435 3.33132221074047 0.0111294731889758 2067.37165275333 -7.84469606354833 163.982644741981
3057 3.33416234173993 2.28284612873149 0.00566617981002384 2065.42148053413 -3.13181113218889 164.187423193521
3058 22.3468120399442 2.76298139291698 0.00802812355438001 2038.24283650168 -2.72261936683208 170.776253634727
3059 44.6535258882497 3.68162969063865 0.0123065617473618 2049.27081291541 -6.43558162031695 137.682326678049
3060 16.3177948173197 2.8782785822654 0.00849434358293788 2082.76839517546 -11.1510253488086 161.933675974345
3061 35.2495917904823 3.61079911013222 0.0122265821632717 2073.04656390403 -10.6617750343867 169.075779827834
3062 42.4791170389244 3.27597119347467 0.00949177225769127 2020.20260318276 -3.33303443389013 135.665471630788
3063 75.355001504873 4.42534907497886 0.0155165949079488 2070.49096531048 -14.4275761768222 137.820501892409
3064 39.9391665990444 3.79039444972435 0.0129766165677753 2062.10972681595 -9.09617325291038 135.600564718861
3065 90.2745979536031 4.57610980920232 0.0162867220243013 2061.26219043718 -11.2782488320954 147.752757249941
3066 18.2074218248658 3.36561218718417 0.0117048043635885 2075.96076309565 -10.8567403256893 166.8709400561
3067 34.5438875030333 3.46962052298675 0.0122318131846313 2071.8471058323 -10.8440156537108 137.079770087048
3068 45.2603294221584 3.82910208694586 0.0133431682629719 2075.20416278113 -13.9241643925197 141.725607460017
3069 33.9377604328804 3.56265971234028 0.0125494989833182 2070.22753437003 -9.95246853912249 157.84253578954
3070 19.9444392867901 3.37913155870997 0.0116542618136673 2056.02923883102 -6.03406679350883 163.493888162546
3071 44.8646141697185 3.85017703521351 0.0138093160138059 2044.16300262371 -6.31160894175991 140.309076507825
3072 -19.4571935851011 2.59265161373086 0.00833497066211256 2075.51407064218 -6.56171429203823 163.608259916523
3073 48.6134284525926 3.55585078309644 0.0112500750667662 2046.83874369832 -5.18559955293313 167.662676919053
3074 13.1627083835785 2.87244752477955 0.00773809067878771 2057.04955010139 -4.66889388393611 147.070766928592
3075 48.6134284525926 3.55585078309644 0.0112500750667662 2046.83874369832 -5.18559955293313 167.662676919053
3076 32.2979313328263 3.45099619273827 0.0117930240909333 2064.31298683281 -8.0738030700013 148.955290714675
3077 65.3883557940419 4.20960127536094 0.0142608134421834 2065.1671957965 -11.0806697723456 146.22367176138
3078 16.7277884862678 3.12482573789306 0.0103296414951014 2082.84753938555 -13.054596001748 169.13533369353
3079 -7.46723666337137 3.15006118369634 0.0110221963193525 2045.25865225284 -4.1479731653817 173.91360816855
3080 13.4493683234079 2.82540604095667 0.00885430697631867 2014.39137826255 -2.33289114898071 151.888602583208
3081 44.950352654429 4.00327295321096 0.0144100029853724 2026.16465345887 -4.74424883490428 162.432061804469
3082 44.5990815386794 3.76682333928693 0.0123673843708102 2058.92790913465 -8.13694232841954 138.946697342088
3083 16.0245848235767 3.60319762686701 0.0130316098842874 2068.35953470482 -9.08267047256231 174.586399909524
3084 22.7186309203728 3.30043186259778 0.0111930120952835 2070.05605760356 -8.19110678043216 172.074651006673
3085 45.2603294221584 3.82910208694586 0.0133431682629719 2075.20416278113 -13.9241643925197 141.725607460017
3086 32.8284246392226 3.44326409012771 0.0110820827555308 2011.6898680001 -3.12085726531222 155.163337453352
3087 30.5063558220289 3.70244231241524 0.0130260674342687 2025.55250431108 -4.45053545758128 140.516337937165
3088 -3.79996652403526 2.83267733249572 0.00866365552596714 2041.29671372985 -3.12488148687407 167.403433867869
3089 18.3546432988653 3.39430636772196 0.0121290766246735 2011.10492079565 -3.30031984252855 140.655240643395
3090 59.6283306911329 4.00536808383858 0.0137948552490469 2031.72750871559 -4.98627184191719 167.711478457418
3091 84.2763728003856 4.02071265918392 0.0126561524892467 2019.17912659654 -4.05597686534747 172.981662572922
3092 108.393597006953 4.30148838829074 0.0139224548346876 2064.09546325007 -11.0728681762703 141.177784177558
3093 26.840206253632 3.49538473840685 0.0113242531669571 2040.88870333321 -4.87836996093392 149.500874531847
3094 58.5119084869446 4.16492084586446 0.0144136340221104 2045.56493870844 -6.87214894918725 154.832580705179
3095 52.5343323039686 3.72267858998046 0.0123541368016418 2021.38448669785 -4.02364755049348 152.309008521857
3096 66.6892649402934 4.30726104598334 0.0152349413059709 2044.24630796257 -7.03029536874965 157.593723863497
3097 -6.52677199328643 2.21967227070283 0.00558261623674212 2089.77654667315 -11.406998753082 148.89271436531
3098 54.0787265085505 3.86493088492758 0.012091248645414 2066.41055865888 -9.88312704488635 148.836111785988
3099 28.0456058918085 3.00485820552014 0.00903672288289793 2037.87482120679 -3.64927974063903 144.26010268497
3100 8.51834211183248 3.13594215920208 0.0110682037525987 2081.26422982477 -12.9863279382698 156.617349518841
3101 44.75919818559 3.93615678193154 0.0139846009084577 2040.70419728197 -5.57127074338496 172.342594390647
3102 56.2464864635819 3.52666361865192 0.0112281792806338 2062.57604140113 -8.06770082330331 138.320858654772
3103 55.4885576677116 4.02130998796821 0.0138995426245073 2061.369327961 -8.87570022372529 167.673166808781
3104 60.3800624531123 3.95547333213712 0.0133592128103799 2075.45588226849 -13.6578382202424 164.529603899158
3105 18.044287431058 3.03496283759047 0.00900000287015594 2057.55972049059 -4.93365527130663 164.310597428952
3106 51.5382520777818 3.52331671528889 0.0113155340180339 2051.19415479759 -5.7528682379052 159.819240180477
3107 28.2941027881505 3.46020161792799 0.0117946706204716 2055.49660174898 -6.00880653131753 170.606282555916
3108 47.7097162265328 3.95601462976727 0.0141479840442725 2051.61299747811 -7.16454792767763 159.284739877292
3109 48.2894379316414 3.83317329330046 0.012963060827854 2021.98994272528 -4.3578129936941 144.475962556721
3110 60.3459225270315 3.98458564810974 0.013476969132636 2039.17437571939 -5.7151409657672 155.951906951061
3111 1.93234213833904 3.18422993173145 0.0113853236373403 2031.95365999709 -3.71795592131093 154.235224807039
3112 10.7111214172861 3.13487578218309 0.0100242133382125 2047.09818098461 -4.34830687940121 161.643098698919
3113 28.0806447612496 3.10604429361585 0.00963099662225932 2082.39547688607 -13.3421733020805 150.843604728689
3114 16.2481249439555 3.05189972597887 0.00976896552612879 2075.85183745599 -8.91950542340055 165.998236925267
3115 45.8679534953169 3.8032624921343 0.0127571978094366 2028.70145513001 -4.36097924597561 168.900917680744
3116 37.56218739498 3.27913021750728 0.0103758921126652 2023.73908972507 -3.50853985641152 141.280537043714
3117 -5.490038320855 2.38157624308153 0.00658977446722469 2070.64226051536 -3.95649138139561 173.404221904285
3118 24.4002582979389 3.33166092125352 0.0107471160437678 2031.66047765315 -3.66552611580119 166.493293362968
3119 29.4131775830233 3.40591038487479 0.0110926863362633 2062.01965446235 -7.47862158808857 143.073359849376
3120 33.0220144341718 3.38426601992172 0.011205171512821 2061.44020068226 -7.52359552774578 135.718606094481
3121 29.832269414989 3.02042905340667 0.00906347371971482 2082.86259222869 -13.0209545698017 149.592592320026
3122 10.435192987642 2.91696206735948 0.00912873200246312 2059.50110665406 -5.60663532000035 135.837790500891
3123 -2.01739082979846 2.97565253540003 0.00997819148868737 2051.29752260912 -4.83193220337853 140.068078262467
3124 -0.338544357838426 2.97518846170522 0.0101311678909634 2038.13633998996 -3.37293566903099 167.879810255354
3125 48.458455126175 3.84286839032695 0.0130840802045717 2069.06593575678 -11.3369002332911 135.646264492732
3126 45.5595353314883 3.48998428584494 0.0112976488338494 2059.2312920338 -7.09636895684525 147.810295866494
3127 75.314455940338 4.1384671476418 0.0139146336724433 2028.08790764585 -5.10063203750178 155.58373526388
3128 35.3935179502993 3.58330542835935 0.0123820165480923 2063.21642713808 -8.43843980459496 144.51430651777
3129 43.0330986867885 4.05465446958013 0.0144052146383861 2029.79051197437 -5.18823351943865 153.562901980206
3130 35.7716027979811 3.87045905975845 0.0137417226011606 2069.80668636644 -11.3450070354156 151.687986669678
3131 21.5377528542806 3.27940432501301 0.0110631944920545 2058.48561805999 -6.42241548979655 147.610739918469
3132 79.0584857131628 4.04137579870346 0.0131743670661564 2019.14306888892 -4.26822140347213 161.782358998996
3133 -3.79996652403526 2.83267733249572 0.00866365552596714 2041.29671372985 -3.12488148687407 167.403433867869
3134 23.5080832259131 3.16368206271971 0.0102205118764279 2067.21905923681 -6.68432092992589 176.969870462079
3135 41.9707133943847 3.59504777833998 0.0117720709258179 2059.32912334008 -7.5018893671222 146.218513888795
3136 15.8663726373753 2.98622958583041 0.00953245354737457 2070.26949357893 -7.65263995621353 145.459234896244
3137 46.1182345011317 3.53903242293852 0.0114779095816786 2066.29094309499 -8.93549431115389 142.223850821909
3138 -5.50033912316893 2.60080517791912 0.00756007467232931 2082.30201529549 -8.96945477928966 160.307826744374
3139 54.1436941050459 3.98526121645606 0.0132920645278717 2074.36467343126 -12.7659065276384 174.946042181039
3140 55.9632736519131 3.67826888901434 0.0119300380179469 2056.29159550532 -7.02799818012863 153.698598196466
3141 2.93487450891052 2.99757247150066 0.00990134032702972 2075.62303312542 -9.10380420740694 155.064568104269
3142 -26.7486845235764 2.70509524322574 0.0093720634068744 2068.28658925206 -6.3378078257665 142.618116076178
3143 2.7768951153635 2.32398531409027 0.00547965864822723 2083.38427143125 -8.09743770863861 140.595041796089
3144 8.37614571091803 2.74119849573369 0.00826548365161214 2067.11470557959 -5.35965955117717 162.33663972231
3145 37.56218739498 3.27913021750728 0.0103758921126652 2023.73908972507 -3.50853985641152 141.280537043714
3146 9.34883285741684 2.52710618183665 0.00598484140806937 2032.23506793473 -2.40956815890968 136.108158571452
3147 21.5377528542806 3.27940432501301 0.0110631944920545 2058.48561805999 -6.42241548979655 147.610739918469
3148 7.44017918751595 3.09733499891708 0.0106301791657202 2014.9544888658 -2.72500772029161 160.899222967479
3149 35.4410314546372 3.30753944529661 0.010797549763311 2047.69459205656 -5.24277802091092 140.749189542857
3150 38.3263887196319 3.75182923983948 0.0129329329945024 2046.32852376299 -5.71877697715536 169.124598706912
3151 41.3684117048968 3.36620980917419 0.0105943321173175 2025.26995664672 -3.42870555818081 163.029456424011
3152 49.1634640135462 4.07951991237387 0.0151077528328111 2067.61710943189 -10.9391847834922 171.550039585097
3153 15.7024385001335 3.44572308388947 0.0118666044325991 2060.16750964103 -7.19878506846726 150.38628612722
3154 18.7961079724518 3.26276173472731 0.0105821231665459 2081.51928753173 -14.180880188942 146.743964852963
3155 90.6246628774944 4.55539440773954 0.0153330270669468 2063.41820831411 -11.9430301571265 138.239610589786
3156 10.799290171979 2.90538751124711 0.00900276149310592 2059.5484155186 -4.70302497036755 170.515478863973
3157 72.4920419766544 4.29500291638333 0.0143979706871221 2071.17065395392 -13.6385446158238 148.614140703339
3158 5.60330978944778 2.74174723769152 0.00784057725795099 2072.27752357419 -6.52203428093344 154.524284779645
3159 49.1634640135462 4.07951991237387 0.0151077528328111 2067.61710943189 -10.9391847834922 171.550039585097
3160 38.4641876453398 2.85111557320503 0.00729397565767891 2084.33959600236 -10.549281721469 176.798553807302
3161 22.3468120399442 2.76298139291698 0.00802812355438001 2038.24283650168 -2.72261936683208 170.776253634727
3162 40.5255367479748 3.59193552157141 0.0113967960696366 2076.64991165115 -13.1637013610452 140.714971722088
3163 62.8311570166203 3.98535373254859 0.0133577280119357 2029.7854715935 -5.21760816685855 136.373754902058
3164 -17.7034006105724 2.52242029632051 0.0075041574568345 2043.4754141185 -3.03539054933935 139.200264005324
3165 27.1903821435968 3.21615896374834 0.0101729138104165 2036.24741374771 -3.94029452931136 149.760657256737
3166 15.7539667663911 3.38813275421067 0.011483155724469 2026.35769277904 -3.50735067389905 170.092494213017
3167 76.3720994252912 4.23345780931386 0.0148806499346876 2057.69375057938 -9.03161329682916 157.321165615668
3168 61.0272457383778 3.74597298327905 0.0125411346715788 2035.24404099514 -4.71365134930238 167.181135227581
3169 13.1627083835785 2.87244752477955 0.00773809067878771 2057.04955010139 -4.66889388393611 147.070766928592
3170 29.1545977313223 3.7935795825125 0.0132268203664007 2070.6959056065 -11.0406330530532 158.991403958456
3171 63.0069994314826 3.8997248177007 0.0130458021568856 2045.83317392413 -6.10922156833112 160.812596443006
3172 63.0069994314826 3.8997248177007 0.0130458021568856 2045.83317392413 -6.10922156833112 160.812596443006
3173 46.2924519518224 3.97204978842126 0.0138903395088745 2040.98768692371 -6.19086323771626 140.212467414711
3174 30.4318301075124 3.22375452351768 0.0103483291924418 2076.66749795713 -10.7255982561037 152.837376831221
3175 18.229508852321 3.07802229874685 0.00988098139030418 2054.12515029241 -4.63226568885148 172.369392437385
3176 17.9767087918431 2.93708187700958 0.0089262206438372 2056.72703309264 -4.43053068360314 171.610501069288
3177 10.5265226736487 3.17603739013541 0.0105223927104054 2083.2392214837 -14.5340670691803 156.076123067149
3178 15.7539667663911 3.38813275421067 0.011483155724469 2026.35769277904 -3.50735067389905 170.092494213017
3179 29.9136936705845 3.28576372578725 0.010074371328434 2074.64727766649 -9.83806870412081 157.734644786928
3180 58.758300699997 4.06242487099826 0.0141900432022786 2072.05560033256 -12.4677501595579 168.521030665147
3181 25.4018389474906 2.98183289136312 0.00900353318680945 2070.91706081061 -6.97105581406504 165.672055667107
3182 51.775376524635 3.74824281267535 0.0124506846346599 2011.2830444104 -3.46568601438776 164.474509191959
3183 38.0156327703722 4.04443183886946 0.0147537801097443 2047.2190532505 -7.03785908175632 148.057803318319
3184 66.1850376273971 4.2477655896205 0.0154359271391614 2065.38651632261 -11.7586401500739 138.169291744677
3185 25.4018389474906 2.98183289136312 0.00900353318680945 2070.91706081061 -6.97105581406504 165.672055667107
3186 87.3922010919278 4.78039554038472 0.0178952398949008 2056.09720797511 -10.5946624744684 152.487162028188
3187 77.0303922373897 4.13078836120856 0.013948201998118 2049.98438528762 -7.34625869430602 154.44716727431
3188 100.244538866448 4.8082260618246 0.0164357186805469 2062.42136178748 -11.6663181548938 170.616862675789
3189 0.976727858971891 2.97121004796023 0.00991700278598999 2082.6774599608 -13.1311516836286 147.008725726325
3190 66.1850376273971 4.2477655896205 0.0154359271391614 2065.38651632261 -11.7586401500739 138.169291744677
3191 50.325263633988 3.74829143737897 0.0123900992109192 2065.4397785347 -9.08426685258746 157.51764330772
3192 65.2922182861929 4.57224377715869 0.0169915857974331 2065.18766790023 -12.1891663968563 165.425438309138
3193 54.0787265085505 3.86493088492758 0.012091248645414 2066.41055865888 -9.88312704488635 148.836111785988
3194 -8.35747434733094 2.46421480831541 0.00674030714426121 2049.75089713838 -2.96578696928918 149.967742071312
3195 -38.1087601291173 2.03013445705844 0.00549994121747657 2087.99331007223 -8.47647031536326 144.138636443618
3196 46.4607739115901 3.39258267667296 0.0103248122078268 2076.11977989157 -10.2098268899135 175.978889488216
3197 26.5362018405592 3.24288023323122 0.0103037563636528 2027.79695657687 -3.66093141259626 140.326933206836
3198 58.758300699997 4.06242487099826 0.0141900432022786 2072.05560033256 -12.4677501595579 168.521030665147
3199 18.2454108295479 2.75562436672366 0.00728687974283097 2080.63999629137 -9.49149793945253 148.644663358202
3200 1.97326408683061 2.89060419534119 0.00977976165257743 2018.42432206497 -2.4853617628105 162.597489709145
3201 29.4131775830233 3.40591038487479 0.0110926863362633 2062.01965446235 -7.47862158808857 143.073359849376
3202 41.9707133943847 3.59504777833998 0.0117720709258179 2059.32912334008 -7.5018893671222 146.218513888795
3203 18.320651134295 2.6742390226717 0.00700201400901921 2084.02816416789 -10.279382460285 157.859002426361
3204 65.8099967014149 4.42309801130081 0.01610092017913 2049.22177563491 -7.87119252840057 168.211798299372
3205 7.44017918751595 3.09733499891708 0.0106301791657202 2014.9544888658 -2.72500772029161 160.899222967479
3206 50.869658424408 3.84183750035038 0.0137513013003461 2036.82486531301 -5.14746844768524 166.251887698212
3207 41.105813057635 3.46308086874075 0.0117799013904358 2070.40321967704 -9.53546929871663 155.972127609049
3208 9.34883285741684 2.52710618183665 0.00598484140806937 2032.23506793473 -2.40956815890968 136.108158571452
3209 31.1723595231327 3.72971477606087 0.0133556143999492 2029.83715624525 -4.45713131688535 164.42026174467
3210 28.0806447612496 3.10604429361585 0.00963099662225932 2082.39547688607 -13.3421733020805 150.843604728689
3211 79.6816772365396 3.89089952204332 0.0117163591717889 2037.44878609036 -4.99672131612897 167.926569852249
3212 38.5718324854916 3.58498675665512 0.0123102447007526 2054.96838564868 -6.28132740734145 171.66027090961
3213 7.09412598457305 3.08797216093787 0.00961464710703993 2082.23376752436 -12.9181659291498 154.284324472551
3214 39.0643283522673 3.45583878649137 0.0109476552962678 2079.44152986747 -12.7356577757746 169.149949958667
3215 40.6576765128332 3.65015489576637 0.0125140979281401 2017.3768258018 -3.59333823202178 165.732442718726
3216 -2.20413982668853 3.0027609386529 0.00997402624520485 2057.6557248896 -5.65576017601416 138.584433726293
3217 47.400818473447 3.50912723489087 0.0107798548110565 2072.18670357345 -9.78050147881731 162.967604184639
3218 35.9614468290034 4.03769839165154 0.0146006506751824 2015.05439221975 -4.49566823430359 135.767643890312
3219 33.2984305778254 3.54830365445531 0.0116808537992121 2078.73332457803 -13.735319962725 153.836433615233
3220 40.2534953687961 3.56801999814233 0.0121219879291442 2063.12921391311 -7.90503736119717 159.888564107991
3221 90.773476165249 4.56069655244605 0.0154713035338923 2059.08019068255 -10.6719790236093 140.050476123055
3222 95.942696149067 4.53525129814 0.0156561526726153 2031.99986744975 -5.9473639796488 171.221581719684
3223 26.8025066144347 3.15336904936418 0.00964684734468947 2073.94068794139 -8.50586037617177 168.925444355347
3224 12.5248336429872 2.75433919036031 0.00825361255341159 2050.77841340215 -4.06053865794092 139.945941766882
3225 27.3323353767472 3.55676103112046 0.0121542730821204 2076.54788564658 -12.9846920003183 145.960951517156
3226 38.0491702111289 3.74408075711068 0.0135085542362662 2071.83969129878 -10.971180300694 170.82297466967
3227 29.3332890105029 3.51789396808924 0.0118516358304665 2078.19818451512 -12.7517281542532 166.221331954144
3228 72.8490561008743 4.06791608169597 0.0134894639071177 2028.68634872069 -4.96891769347712 157.657763016876
3229 -10.3515116253704 2.48181704024785 0.00707013754305949 2075.570980991 -6.80542815010995 137.078843217257
3230 40.7830510377328 3.23841648772758 0.0101648854090269 2068.9189938351 -8.21229223860428 147.881449267186
3231 28.3419500640634 2.85410170730823 0.00834707536377488 2077.88188155647 -8.5167022049427 162.143930451103
3232 18.7961079724518 3.26276173472731 0.0105821231665459 2081.51928753173 -14.180880188942 146.743964852963
3233 25.2108531883907 3.15916180450766 0.0100429099478495 2082.53952807817 -14.3493862682953 143.703822010882
3234 79.0584857131628 4.04137579870346 0.0131743670661564 2019.14306888892 -4.26822140347213 161.782358998996
3235 69.9974863380715 3.70534960142472 0.0117494562736393 2048.22379323584 -6.0952724982053 146.590629925885
3236 48.8296361363951 3.59456258957255 0.0113901648274487 2063.45233448944 -7.6859027473256 167.397741855409
3237 24.584014348861 2.83964418633639 0.00755841046902921 2055.51782044303 -4.2361378762871 154.487374650968
3238 61.7076804141979 4.35452794239195 0.0158322325792501 2070.59939422482 -13.0711722397245 174.643826317688
3239 34.6663969652201 2.96378595429771 0.00853676193875785 2049.83159226039 -3.77630875213072 173.513941324546
3240 1.97326408683061 2.89060419534119 0.00977976165257743 2018.42432206497 -2.4853617628105 162.597489709145
3241 37.4280898768551 3.3066418473554 0.0102221001177578 2079.47218062333 -12.6680228835903 150.349680040165
3242 52.6941075464506 3.8983186152628 0.0133808498417057 2059.29930212442 -8.149499502033 162.512173222136
3243 65.1467744817768 3.78293674631913 0.0129002267807575 2044.79569704435 -5.81006796332076 158.174691481737
3244 36.0504618120677 3.43611841833677 0.0112199457623978 2068.51630429062 -9.11434982903302 144.174002174271
3245 34.5388130830603 3.73383656397653 0.0130352346109872 2077.43617424415 -13.5848304466344 168.532739242785
3246 10.5265226736487 3.17603739013541 0.0105223927104054 2083.2392214837 -14.5340670691803 156.076123067149
3247 -4.24683157861273 2.87544828224907 0.00862508916983575 2072.95796657866 -7.15756986523047 161.265280238478
3248 39.8590747857361 3.30380950046471 0.0106181956267216 2063.20096288179 -7.44048892287537 139.400047884382
3249 18.7961079724518 3.26276173472731 0.0105821231665459 2081.51928753173 -14.180880188942 146.743964852963
3250 39.8590747857361 3.30380950046471 0.0106181956267216 2063.20096288179 -7.44048892287537 139.400047884382
3251 29.1161158459896 3.44199985843946 0.0115711257813055 2081.57668041135 -14.8224899056368 161.375298307072
3252 18.520559266579 2.84987678873763 0.00791936167531797 2037.41882464942 -3.25285048224032 143.19149352293
3253 44.2890580815677 3.27395123119794 0.00961914222937642 2075.47190035973 -10.5607858719304 143.388424362638
3254 -12.5648469551885 2.4714317684228 0.00762352273818437 2088.73471582634 -14.7547716135159 140.389959056465
3255 71.1481330624649 3.97875738681601 0.0137602202792357 2025.13389483513 -4.90174937061965 138.230572987008
3256 75.2339929474275 4.70151323326025 0.0172678790544346 2035.78562804335 -7.25075636059046 139.238014044598
3257 111.786799256472 4.97140216475325 0.017228886792199 2013.48881845293 -5.63220239477232 144.277049570466
3258 22.7487640173463 3.17089425454471 0.00983205063066523 2074.28481236682 -8.55924053816125 173.676943937346
3259 39.0622976473659 3.50857553162387 0.0110686861596542 2071.5857832029 -10.3481788164936 143.15790886068
3260 65.2922182861929 4.57224377715869 0.0169915857974331 2065.18766790023 -12.1891663968563 165.425438309138
3261 20.22721806538 3.06662495993304 0.0100194055058001 2024.07855492877 -2.92553844396025 162.70275266164
3262 14.9505517793181 3.19676251968439 0.0106346035802481 2074.78769406676 -10.3972195391543 140.488280018185
3263 -9.0787139142453 2.75572076095749 0.00869507322294731 2083.78985773539 -12.2688058391213 144.514559165724
3264 70.6756191281919 4.0346770278661 0.0128390361761994 2059.2252075579 -8.83737820899114 143.26992275703
3265 74.0544878906147 4.10281205737473 0.0138045042746405 2024.93123892439 -4.8957246216014 150.440357168672
3266 16.3177948173197 2.8782785822654 0.00849434358293788 2082.76839517546 -11.1510253488086 161.933675974345
3267 6.89312908113484 2.78902591875318 0.00827060694913579 2076.1195019898 -7.75513658067212 158.216802395011
3268 28.8019838520009 2.9748254107575 0.00894868351386167 2080.59436733276 -11.8272617086768 137.766776305934
3269 75.822171958948 4.43878106310816 0.0160700870135787 2049.41278356384 -8.32141893683001 148.267364203313
3270 20.7666224641845 2.96057826559423 0.00912647186415153 2058.7245407626 -4.8114918731153 168.647770419969
3271 73.9855421419609 4.48839566153686 0.0161237728980685 2066.85848058574 -12.5688113016076 158.055490992208
3272 16.0737778322594 2.63572541655716 0.00709617597694907 2087.04516299651 -12.4058095715009 158.20747338079
3273 7.44017918751595 3.09733499891708 0.0106301791657202 2014.9544888658 -2.72500772029161 160.899222967479
3274 39.6073312715871 3.62117376115952 0.0116969454725273 2057.56818732503 -7.22505483776331 146.781377359297
3275 1.93234213833904 3.18422993173145 0.0113853236373403 2031.95365999709 -3.71795592131093 154.235224807039
3276 -5.50033912316893 2.60080517791912 0.00756007467232931 2082.30201529549 -8.96945477928966 160.307826744374
3277 0.922853854013147 2.63991664103832 0.00802063921295416 2076.26289919787 -6.7731974623166 165.77657904914
3278 87.3922010919278 4.78039554038472 0.0178952398949008 2056.09720797511 -10.5946624744684 152.487162028188
3279 53.450600582913 3.99188873035528 0.0139324624872135 2055.73617172171 -7.85793208982795 160.039923789213
3280 23.2970604727065 3.3976579398017 0.0118663921149997 2049.50704228552 -5.59175996808335 149.979152859217
3281 41.2995922752411 3.19467101112528 0.009913690587254 2074.86611462571 -9.83030315022916 149.720175120701
3282 34.620678210885 3.43989762943569 0.0117179109577613 2011.51808693213 -3.29989435616881 143.408502858436
3283 55.163837528846 3.58546704428444 0.0113423873814961 2051.35932430672 -5.86789637804031 161.598881278054
3284 13.6229882385248 2.58473140227883 0.00654265662141606 2056.97514002281 -4.01619360549375 136.709694357283
3285 71.7148239577993 4.49328412414627 0.0157817115771113 2032.53079872346 -5.98819624632597 168.406944889281
3286 3.89518326253133 2.69926285290419 0.00827777641036785 2065.34791054321 -4.84954045154154 166.446231740126
3287 31.3015924202134 3.16736252097736 0.0103537957328578 2075.33784695878 -10.6174173043109 135.64748835258
3288 17.4461721362221 3.03748312679416 0.00923974717898276 2054.76800968871 -5.0344424881041 148.100486830786
3289 53.7397811607624 4.20190809606468 0.0148224159862424 2059.20410625357 -9.4946154137142 148.464332718075
3290 10.0592567106816 2.9060380549652 0.00825716655740627 2046.51109531871 -3.58625760767609 163.184713304753
3291 89.3260241834518 4.50364779340127 0.01588130561691 2014.27706144052 -4.64562197215855 176.002596262091
3292 15.7539667663911 3.38813275421067 0.011483155724469 2026.35769277904 -3.50735067389905 170.092494213017
3293 77.1941082570779 4.31165557868108 0.0148345097628581 2059.58560665348 -10.1557095977478 136.437891621955
3294 34.5438875030333 3.46962052298675 0.0122318131846313 2071.8471058323 -10.8440156537108 137.079770087048
3295 64.6669208862143 4.2997725261968 0.0150408702902299 2072.38577274652 -14.905933055561 135.680218062081
3296 23.5913376906714 3.4570927546175 0.0125366348116256 2074.64919836121 -10.5706154229119 175.521452206221
3297 33.6940056388507 3.72941455177142 0.0126693330082287 2077.26514291624 -13.3497132314369 168.258430215376
3298 33.0220144341718 3.38426601992172 0.011205171512821 2061.44020068226 -7.52359552774578 135.718606094481
3299 -5.490038320855 2.38157624308153 0.00658977446722469 2070.64226051536 -3.95649138139561 173.404221904285
3300 -9.0787139142453 2.75572076095749 0.00869507322294731 2083.78985773539 -12.2688058391213 144.514559165724
3301 33.2984305778254 3.54830365445531 0.0116808537992121 2078.73332457803 -13.735319962725 153.836433615233
3302 32.8284246392226 3.44326409012771 0.0110820827555308 2011.6898680001 -3.12085726531222 155.163337453352
3303 47.7401086216984 3.62511327802607 0.0115498587100902 2077.38494220073 -13.9351607393473 137.455760178899
3304 24.7188637777119 3.44700969370721 0.0116533816203657 2055.41710789781 -5.89759150519967 172.665660270469
3305 25.7251832430936 3.08728627253576 0.0101049955789484 2082.63883412257 -12.7999715949409 165.325162683192
3306 63.799577578065 3.62723376330626 0.0110097563665141 2015.15475783846 -3.62297984305769 141.20687385884
3307 6.88391482424511 3.33140744440209 0.0115465480941209 2064.84257878619 -7.21414788626134 169.572983638363
3308 14.5810725929795 2.73356053563068 0.0083803831226776 2028.81465957826 -2.6376683358103 150.959723515652
3309 16.3788640783249 2.78810096060479 0.00851155366643199 2074.30158042605 -7.20495279878378 160.044314625
3310 69.5485659786572 4.44552249671336 0.0162609631215511 2034.10747370333 -6.55153667088598 139.690459649509
3311 21.2655769061604 2.96473589880602 0.00923430261393357 2034.00462601217 -3.44255076255649 141.308725222294
3312 46.2924519518224 3.97204978842126 0.0138903395088745 2040.98768692371 -6.19086323771626 140.212467414711
3313 54.5303528622743 3.78244755136073 0.0120610280476753 2054.78040566994 -6.79142729844898 165.215186549974
3314 36.1469211226477 3.48953810248635 0.0118450220933982 2053.83008565148 -6.30594762973487 150.19992062605
3315 34.0543174318366 3.11934808623427 0.00904617777148407 2074.4379626608 -9.0491727553308 151.179703380355
3316 22.2319844534753 3.00136424034095 0.00918165397448563 2047.94890756626 -4.41289698705077 142.057216061516
3317 68.0866938173179 3.99537500257751 0.0133730840554135 2021.64767904603 -4.31669316953048 165.624627211111
3318 73.9855421419609 4.48839566153686 0.0161237728980685 2066.85848058574 -12.5688113016076 158.055490992208
3319 32.7949980450021 3.45471453252754 0.0113864415027135 2079.92881566472 -14.2764696246013 147.740043481571
3320 -10.8438241396262 2.16153068429069 0.00563235394062975 2086.00056641479 -8.19101297296584 145.415887055354
3321 45.5595353314883 3.48998428584494 0.0112976488338494 2059.2312920338 -7.09636895684525 147.810295866494
3322 42.253342437931 3.6784893843105 0.0128974687053443 2078.95821905392 -14.9454767210409 153.969747033888
3323 48.458455126175 3.84286839032695 0.0130840802045717 2069.06593575678 -11.3369002332911 135.646264492732
3324 18.9981254429529 2.54770716499806 0.0066223256476457 2089.94888503663 -14.3930117459968 161.759040823329
3325 52.2763246607648 3.72570107762733 0.0125077238977948 2060.56021318515 -8.33146449644119 141.539170570387
3326 -8.35747434733094 2.46421480831541 0.00674030714426121 2049.75089713838 -2.96578696928918 149.967742071312
3327 18.3877420026023 3.27408118048796 0.0108466759728878 2074.47359036771 -10.2616261201911 150.069718799881
3328 47.3398779905611 3.85179505068736 0.0129815129930896 2016.05895762285 -3.9885769225657 151.630001933234
3329 49.0446781230975 3.56997982116355 0.0116326150602484 2080.97970597236 -14.2297162069008 177.078993401225
3330 20.8574949909533 2.92924580944618 0.0087079999075563 2063.76238533179 -5.39955663029104 165.179927675907
3331 55.2177546777831 4.38679140192088 0.0160689191891065 2064.79966674163 -12.003142547328 141.502092053453
3332 31.0406961640252 3.12342613071924 0.00970152909786949 2039.20631152485 -3.85640151565894 153.569667657223
3333 9.41660611724858 3.05131820803852 0.010008723084201 2059.48132970883 -5.76521255774423 149.601114074844
3334 54.4186571959316 3.94144107323876 0.0134085023086346 2063.83627730003 -8.95984013099223 174.709251397927
3335 41.9707133943847 3.59504777833998 0.0117720709258179 2059.32912334008 -7.5018893671222 146.218513888795
3336 14.5810725929795 2.73356053563068 0.0083803831226776 2028.81465957826 -2.6376683358103 150.959723515652
3337 71.1481330624649 3.97875738681601 0.0137602202792357 2025.13389483513 -4.90174937061965 138.230572987008
3338 76.7144612504263 4.13948712077509 0.0138985004992457 2051.86302023334 -7.28609321871772 171.626494124243
3339 31.1539314272872 3.413204809345 0.011337959640264 2067.73026636476 -8.93439535051584 141.446007975459
3340 62.8311570166203 3.98535373254859 0.0133577280119357 2029.7854715935 -5.21760816685855 136.373754902058
3341 -7.88754090426791 2.53425275147668 0.00766977931934418 2078.38995237928 -7.03716551419348 161.176071961935
3342 -2.41785046245812 3.01277338346622 0.0100876142840306 2076.687885619 -9.11553124664351 167.458422696741
3343 89.3260241834518 4.50364779340127 0.01588130561691 2014.27706144052 -4.64562197215855 176.002596262091
3344 38.0491702111289 3.74408075711068 0.0135085542362662 2071.83969129878 -10.971180300694 170.82297466967
3345 10.8468169655271 3.19266508746907 0.0108332186134609 2056.64434126788 -5.91788629302755 147.191755395898
3346 42.253342437931 3.6784893843105 0.0128974687053443 2078.95821905392 -14.9454767210409 153.969747033888
3347 22.6307940816513 2.84252812799363 0.00815293541464625 2039.7084502608 -3.37249490898103 144.512764483592
3348 43.7464132765579 3.57781419865331 0.0119742626972182 2060.96700656228 -7.58134035626426 155.258260528431
3349 1.60774806110999 2.67096251071233 0.00803404721761429 2043.31636518287 -2.81472306000069 170.213085324178
3350 33.2310633905536 3.3251141320109 0.0109279683480633 2077.07409261097 -11.5859398944303 152.131381281429
3351 10.799290171979 2.90538751124711 0.00900276149310592 2059.5484155186 -4.70302497036755 170.515478863973
3352 33.451099103712 3.61426179636255 0.0122001838759472 2047.29309974215 -5.95253071282059 142.84817130622
3353 24.4002582979389 3.33166092125352 0.0107471160437678 2031.66047765315 -3.66552611580119 166.493293362968
3354 68.8269088516293 4.03250804134392 0.0133076061844231 2017.21675392822 -4.35927868587896 146.174892224324
3355 1.40686056050272 2.92305947099135 0.00890250769775936 2050.84021526552 -4.40763100981712 145.067315510021
3356 69.9974863380715 3.70534960142472 0.0117494562736393 2048.22379323584 -6.0952724982053 146.590629925885
3357 15.7539667663911 3.38813275421067 0.011483155724469 2026.35769277904 -3.50735067389905 170.092494213017
3358 59.6283306911329 4.00536808383858 0.0137948552490469 2031.72750871559 -4.98627184191719 167.711478457418
3359 94.1892704362573 4.80282524327771 0.0172627433757823 2058.01728267246 -11.1317797889933 147.589558425136
3360 36.4456611841602 3.65294315975642 0.0130472283561099 2080.19580329605 -14.9201052240096 171.581998453438
3361 53.8566178151651 4.10976549070549 0.0146975840110859 2064.39817954553 -9.87250444944948 174.138573511791
3362 66.1850376273971 4.2477655896205 0.0154359271391614 2065.38651632261 -11.7586401500739 138.169291744677
3363 46.8202900247198 3.84026224603956 0.0134641888547023 2066.77546384116 -9.83684045262635 162.22243636358
3364 67.9527468836308 4.06177324492536 0.0135004854200883 2069.81669196975 -11.3787424843758 168.033021366465
3365 42.8222323662297 3.69376333545766 0.0126663135513381 2042.58819551836 -5.39877119939774 158.220382705258
3366 6.88391482424511 3.33140744440209 0.0115465480941209 2064.84257878619 -7.21414788626134 169.572983638363
3367 4.9721376274881 2.67313465625019 0.00801271797781891 2045.3309585792 -3.1292067700997 158.741931323182
3368 34.4813855476562 3.71470217001056 0.0129985348536212 2079.69508927548 -14.8485458549112 171.360390886433
3369 52.6941075464506 3.8983186152628 0.0133808498417057 2059.29930212442 -8.149499502033 162.512173222136
3370 3.89518326253133 2.69926285290419 0.00827777641036785 2065.34791054321 -4.84954045154154 166.446231740126
3371 39.4669765142915 3.88964528435084 0.0135098213497263 2017.96723864251 -4.32739794254303 139.352732243415
3372 18.3259144858893 2.9083815385935 0.00859621518083682 2078.60090719396 -9.10327909281477 163.086718123473
3373 35.931280447507 3.79888408940265 0.0131350103707692 2075.91921393224 -13.8362739910372 149.153135879192
3374 33.9377604328804 3.56265971234028 0.0125494989833182 2070.22753437003 -9.95246853912249 157.84253578954
3375 26.5010223843674 3.33056132970356 0.0107588935330748 2062.00048396504 -7.29810109827667 139.651192819584
3376 65.9369803497774 4.05693144392474 0.0136480809224447 2032.68926924793 -5.29418117133901 155.792972210867
3377 78.2256781394419 4.59494107613743 0.0168480184901119 2023.04961005389 -5.38565356750041 176.480509702788
3378 -29.0701797812781 2.29844734644084 0.00712017412415031 2072.7103494734 -4.08462026156485 173.914233340498
3379 -19.4299733382311 2.73116878279434 0.00844846257 2023.30521925422 -2.60397501755506 139.30359328657
3380 30.6117996377315 3.55498829420823 0.0125610571946827 2062.62345016608 -8.14062303164974 149.206673117735
3381 53.4663900062599 3.85839450032993 0.012946129998125 2066.52772033215 -9.86372084356844 156.658041376802
3382 40.5812752793818 3.58659912299012 0.01207341479722 2079.08248213166 -13.2510792324319 175.652861098193
3383 19.1614508143378 2.97859228179213 0.00933307409167874 2051.62703525764 -4.6140486584045 147.46199302177
3384 93.1895810177246 4.66453893135735 0.0159587682092976 2021.69057045155 -5.58635635301471 153.467905909327
3385 44.0518225568288 3.30407279076878 0.0104491566501855 2017.69555691443 -3.20696518523619 147.963217382661
3386 12.111801512233 3.28481665980563 0.0107176259508982 2023.37007727032 -3.23924278840423 163.856223819467
3387 52.0770370510448 3.68102855130047 0.0120136845035167 2078.01890743501 -14.163894157391 150.471725703081
3388 8.53834101893105 3.15422918084111 0.0102693831687831 2035.30469094729 -3.9082171022892 142.680793522935
3389 37.78446937065 4.01648891397728 0.0143322546165893 2048.33754577907 -7.07115010358393 148.127508891381
3390 -38.1087601291173 2.03013445705844 0.00549994121747657 2087.99331007223 -8.47647031536326 144.138636443618
3391 19.3796990586157 3.26211191449532 0.0105062935829347 2067.13880172046 -7.13522591162473 173.688207945204
3392 38.8481177343125 3.81905236619604 0.0129067479115027 2037.53378436924 -4.98826296301559 170.979960458658
3393 108.393597006953 4.30148838829074 0.0139224548346876 2064.09546325007 -11.0728681762703 141.177784177558
3394 59.7469137973234 4.02231463132075 0.0142239715519697 2057.85245872219 -8.18907746346667 168.028960818802
3395 -2.03504775695778 2.68430796591726 0.0087250483231835 2019.03682963992 -2.24277735454962 154.903808476437
3396 -0.745366190474098 2.86569225685422 0.00940819748593812 2082.62655178038 -10.9315170068294 170.035021395738
3397 77.966038024215 4.23249766129985 0.0148017703565853 2037.84231289593 -6.26201225444674 149.471376557571
3398 63.799577578065 3.62723376330626 0.0110097563665141 2015.15475783846 -3.62297984305769 141.20687385884
3399 7.28526222118085 2.71594734246395 0.00854245190769212 2034.32083302829 -2.66946062678471 162.897908895406
3400 36.988173177959 3.79791305493842 0.0131617820576049 2061.34933834663 -8.58989037573338 150.448258991121
3401 -2.16321487940717 2.83436177256458 0.00880174972948086 2027.96349141235 -3.00417726160958 135.679384041633
3402 22.1028508401816 2.91693854435471 0.00898248300178574 2039.09223082918 -3.38139967992902 155.803710669989
3403 54.583393052851 3.88446858338158 0.0129713754626059 2074.70449546655 -13.643482697662 144.504808515689
3404 54.583393052851 3.88446858338158 0.0129713754626059 2074.70449546655 -13.643482697662 144.504808515689
3405 19.7848615451458 3.02882838031412 0.00929572971756959 2076.35624230048 -9.63390422752127 147.607832572531
3406 65.7853089312135 4.45153214936825 0.0162192638917278 2014.68275823398 -4.94371675653383 149.879195552359
3407 71.8758402672996 3.85242239890554 0.0123998636146046 2019.49447835656 -3.91344789881259 166.907011566133
3408 44.2269958228741 3.50100021885191 0.0113557838234575 2055.60113935475 -6.81384862167761 136.148020296483
3409 51.7002991888227 3.79184984701295 0.0121510678040543 2062.81601004303 -8.59155315905809 154.495087191686
3410 24.975448767288 3.08354762139681 0.00977422935699266 2043.57423431659 -4.40383500885218 136.103988806338
3411 76.7144612504263 4.13948712077509 0.0138985004992457 2051.86302023334 -7.28609321871772 171.626494124243
3412 -4.68475950601493 2.42469276968808 0.0066741102880407 2069.68176752259 -3.97089250385761 174.136895140767
3413 19.8807297001125 3.25535144063018 0.0109013850905467 2043.20824494236 -4.35420667985454 163.28290853665
3414 39.4981095864315 4.05459114586077 0.0150875061601622 2046.05482193711 -6.54859017580748 169.87679954053
3415 33.0220144341718 3.38426601992172 0.011205171512821 2061.44020068226 -7.52359552774578 135.718606094481
3416 6.55111531663491 2.95284675332943 0.0089842145052893 2048.17792164418 -4.36963352607563 138.918057499686
3417 23.5080832259131 3.16368206271971 0.0102205118764279 2067.21905923681 -6.68432092992589 176.969870462079
3418 47.849175481262 3.69871838292089 0.0123087489890919 2028.26171966991 -4.2189490608871 163.219929978734
3419 52.3487255150781 3.63782609073516 0.012028043662286 2073.51797365886 -11.0436738678254 165.142487368652
3420 16.7277884862678 3.12482573789306 0.0103296414951014 2082.84753938555 -13.054596001748 169.13533369353
3421 37.1184059307596 3.51014208876082 0.0114948274857479 2079.40495179081 -12.9928788729012 173.084896501393
3422 0.976727858971891 2.97121004796023 0.00991700278598999 2082.6774599608 -13.1311516836286 147.008725726325
3423 30.6117996377315 3.55498829420823 0.0125610571946827 2062.62345016608 -8.14062303164974 149.206673117735
3424 58.897884795927 3.86005090226594 0.0127114628551256 2032.47719874396 -4.9380199261941 151.725562421803
3425 79.6816772365396 3.89089952204332 0.0117163591717889 2037.44878609036 -4.99672131612897 167.926569852249
3426 33.0220144341718 3.38426601992172 0.011205171512821 2061.44020068226 -7.52359552774578 135.718606094481
3427 35.931280447507 3.79888408940265 0.0131350103707692 2075.91921393224 -13.8362739910372 149.153135879192
3428 -1.75519466989382 2.70207588159756 0.00811942518382021 2032.37774629914 -2.73176386021078 148.811075787545
3429 10.0053646252895 2.9076658536383 0.00910028070630181 2084.32081138878 -13.6611711443402 147.552695850736
3430 21.9001241756757 3.45215316266579 0.01191147318375 2051.20441215159 -5.59400939149782 165.161830412188
3431 28.0806447612496 3.10604429361585 0.00963099662225932 2082.39547688607 -13.3421733020805 150.843604728689
3432 29.6421166207739 3.24912513427008 0.0105955367806914 2069.86470892327 -8.98790105478838 136.704685861496
3433 30.473941211401 3.53079406804864 0.0121723364081267 2075.99919897597 -12.5844684522599 145.986307472415
3434 56.7089981261379 4.00646341489556 0.0138694148476324 2034.74229249451 -5.35417798440903 159.426396462207
3435 8.53834101893105 3.15422918084111 0.0102693831687831 2035.30469094729 -3.9082171022892 142.680793522935
3436 -9.08472483435842 2.88260959493724 0.00988851850272847 2067.06522731576 -6.3968707434833 154.711919987925
3437 71.0434366603062 3.99783650189592 0.0137302174171476 2047.67245631362 -6.34632851928473 174.791563202372
3438 29.0593933541516 3.55711923736543 0.0125216644329441 2072.62025277154 -11.2607245077379 145.065115682272
3439 34.9300501069214 3.65634379654799 0.0124443533886953 2018.81832023221 -3.85082259075716 150.084089681206
3440 -4.29411605552091 3.12516450436223 0.0110509009808736 2064.67786990479 -6.97299032239243 152.412606766825
3441 5.7148288072331 2.86818823693802 0.00868367453894086 2023.32226243848 -2.59570424444973 155.5187562543
3442 33.2310633905536 3.3251141320109 0.0109279683480633 2077.07409261097 -11.5859398944303 152.131381281429
3443 58.5119084869446 4.16492084586446 0.0144136340221104 2045.56493870844 -6.87214894918725 154.832580705179
3444 29.5969654655464 3.55038154528433 0.0121579002243652 2061.82511141407 -7.19053860288113 175.371766240687
3445 26.17993528587 3.03132906107419 0.00900783147210991 2068.42053904338 -6.30212513264269 174.376277019841
3446 68.8814513695996 4.08346881162739 0.0132318889652719 2070.36868950701 -11.5427241986617 169.529570426401
3447 30.7702330552572 3.47620867749363 0.0118715043979302 2079.57457469078 -13.7896821694449 158.558478863309
3448 1.97326408683061 2.89060419534119 0.00977976165257743 2018.42432206497 -2.4853617628105 162.597489709145
3449 58.1449548877005 3.51522017972066 0.0106126280206204 2070.42515195138 -9.99667652416974 138.650327339361
3450 77.1740386085136 3.88147929442772 0.0123633425996782 2061.02962238295 -8.09386652894318 169.160966705344
3451 83.2501129096482 4.27157999886724 0.013553588744703 2044.90080075245 -7.08407955011353 142.548881478232
3452 90.6246628774944 4.55539440773954 0.0153330270669468 2063.41820831411 -11.9430301571265 138.239610589786
3453 36.7506829529515 3.51974448697474 0.0117392875483878 2064.44048845768 -7.91094947839156 162.231392287322
3454 50.026063470029 3.50427821024929 0.0114166480351474 2054.01620158926 -6.34503800887614 147.708726990413
3455 34.0543174318366 3.11934808623427 0.00904617777148407 2074.4379626608 -9.0491727553308 151.179703380355
3456 -24.459215974198 2.41121224196166 0.00799017450363003 2027.85618270468 -2.22707804990932 142.774673389404
3457 5.7148288072331 2.86818823693802 0.00868367453894086 2023.32226243848 -2.59570424444973 155.5187562543
3458 33.3926252829295 3.37362638836241 0.0111579209818285 2054.60164879309 -6.3058788748458 138.11791866602
3459 29.5862844674892 3.48431732599347 0.0121198505567923 2067.98098181258 -8.46442797686905 171.943893604846
3460 -10.3515116253704 2.48181704024785 0.00707013754305949 2075.570980991 -6.80542815010995 137.078843217257
3461 38.3885915076157 3.82943656506458 0.0134850209417745 2044.91484555672 -5.76338986633345 170.649598948482
3462 18.229508852321 3.07802229874685 0.00988098139030418 2054.12515029241 -4.63226568885148 172.369392437385
3463 22.4272054282291 3.08719244192427 0.00948177162755447 2086.04471841804 -14.793967534788 176.223080224975
3464 28.6131135358577 3.56655002963663 0.011774470114443 2051.48118235613 -5.74158885050565 169.920767432571
3465 36.5613305527414 3.29584689567137 0.0104248663523702 2079.50039982679 -11.8760397750884 167.444580085209
3466 77.966038024215 4.23249766129985 0.0148017703565853 2037.84231289593 -6.26201225444674 149.471376557571
3467 14.5810725929795 2.73356053563068 0.0083803831226776 2028.81465957826 -2.6376683358103 150.959723515652
3468 29.1161158459896 3.44199985843946 0.0115711257813055 2081.57668041135 -14.8224899056368 161.375298307072
3469 35.2881532858372 3.35063360123097 0.0104568420621706 2082.31988520175 -13.7415104871616 173.675245293685
3470 14.9505517793181 3.19676251968439 0.0106346035802481 2074.78769406676 -10.3972195391543 140.488280018185
3471 60.0280905462663 3.94557418832803 0.0135303444067689 2071.85496027162 -11.7677434906363 168.89049714829
3472 -2.03504775695778 2.68430796591726 0.0087250483231835 2019.03682963992 -2.24277735454962 154.903808476437
3473 20.2018787833317 2.84326675545128 0.00836122342496653 2053.73486866499 -3.79578992491588 173.931498863537
3474 -4.88874238422572 2.80851688007536 0.00935448608050395 2084.28615094 -13.1353037524968 147.410498911419
3475 53.4663900062599 3.85839450032993 0.012946129998125 2066.52772033215 -9.86372084356844 156.658041376802
3476 69.1151052431099 4.57181821124212 0.0165001982553415 2046.33542244486 -7.77435074327514 168.676119112495
3477 65.0482754740027 4.48833269852837 0.0160784238910543 2024.23649254744 -5.77905776211992 136.40329037391
3478 34.39952982193 3.36086330779402 0.0105686779052944 2044.93606491387 -4.96146179269999 145.324408355146
3479 42.4207636086557 3.55087564074472 0.0121567787183169 2023.30911296653 -3.7324396520853 163.666330360011
3480 1.97326408683061 2.89060419534119 0.00977976165257743 2018.42432206497 -2.4853617628105 162.597489709145
3481 47.2501348969189 3.72698708673615 0.0123204808380838 2056.37567277742 -7.09534344263375 159.2688751126
3482 59.6283306911329 4.00536808383858 0.0137948552490469 2031.72750871559 -4.98627184191719 167.711478457418
3483 4.96076944938382 3.35261128016082 0.0124655301155684 2015.8433013137 -3.14125627977774 168.134504683802
3484 75.822171958948 4.43878106310816 0.0160700870135787 2049.41278356384 -8.32141893683001 148.267364203313
3485 21.3857641275396 2.80344650976662 0.0085169021493445 2080.64367381181 -10.1403855113313 150.495878110188
3486 46.9655958007113 3.8257439812933 0.0127821502097924 2021.38439597725 -3.92691474175081 173.558395397127
3487 29.4131775830233 3.40591038487479 0.0110926863362633 2062.01965446235 -7.47862158808857 143.073359849376
3488 33.2310633905536 3.3251141320109 0.0109279683480633 2077.07409261097 -11.5859398944303 152.131381281429
3489 68.9719925276488 4.04892970039217 0.0140486395653515 2025.52270503994 -4.56026836531237 174.835906508563
3490 47.2501348969189 3.72698708673615 0.0123204808380838 2056.37567277742 -7.09534344263375 159.2688751126
3491 3.72536130604459 3.01007089366682 0.00961237822569394 2066.94312056177 -6.83038531336933 150.192415706408
3492 35.3367140983108 3.20742966110551 0.00961681637654281 2057.79590762942 -5.55299209430814 161.39514256631
3493 54.0787265085505 3.86493088492758 0.012091248645414 2066.41055865888 -9.88312704488635 148.836111785988
3494 72.8490561008743 4.06791608169597 0.0134894639071177 2028.68634872069 -4.96891769347712 157.657763016876
3495 66.6892649402934 4.30726104598334 0.0152349413059709 2044.24630796257 -7.03029536874965 157.593723863497
3496 90.773476165249 4.56069655244605 0.0154713035338923 2059.08019068255 -10.6719790236093 140.050476123055
3497 31.6627253143439 3.31963406519267 0.0102422729673681 2016.47053674981 -3.23127821087837 141.946201098034
3498 29.1724781136014 3.63473382825559 0.0126120930044814 2060.85637329076 -8.052968243137 146.625325449829
3499 35.6876181065711 2.85284765538553 0.00744554698257246 2042.00730423746 -3.31241698935628 151.2640413002
3500 29.6197579150908 3.03529565209861 0.00898650969718794 2045.62940881005 -3.97106942022219 157.714948814134
3501 47.849175481262 3.69871838292089 0.0123087489890919 2028.26171966991 -4.2189490608871 163.219929978734
3502 47.2501348969189 3.72698708673615 0.0123204808380838 2056.37567277742 -7.09534344263375 159.2688751126
3503 58.0708824980549 3.56391499684828 0.0108034574739849 2066.41375176283 -8.19839180679992 165.305245613115
3504 23.8479916872943 3.51447737295752 0.0113578586352137 2039.14313635719 -4.36936919344589 174.132929439788
3505 47.849175481262 3.69871838292089 0.0123087489890919 2028.26171966991 -4.2189490608871 163.219929978734
3506 53.832980777224 3.88487063188589 0.0137087705070469 2026.86144962814 -4.36631098622456 176.069817138351
3507 94.1892704362573 4.80282524327771 0.0172627433757823 2058.01728267246 -11.1317797889933 147.589558425136
3508 6.88480595559092 2.83926796379007 0.00907588041139018 2011.98821397894 -2.08415341097862 171.288599545739
3509 47.3398779905611 3.85179505068736 0.0129815129930896 2016.05895762285 -3.9885769225657 151.630001933234
3510 45.4097041375111 3.25195750069338 0.00927776650903448 2034.93514968967 -3.96998370764777 139.255933167258
3511 53.306195211739 3.54189692503501 0.0115716336288339 2069.94319355441 -9.67708127340302 153.586276015512
3512 52.5343323039686 3.72267858998046 0.0123541368016418 2021.38448669785 -4.02364755049348 152.309008521857
3513 37.8417303537891 3.6133368443093 0.0123131539549696 2011.93458741321 -3.48676631459966 150.31277119076
3514 44.6535258882497 3.68162969063865 0.0123065617473618 2049.27081291541 -6.43558162031695 137.682326678049
3515 75.2339929474275 4.70151323326025 0.0172678790544346 2035.78562804335 -7.25075636059046 139.238014044598
3516 50.8869845695199 4.23000377355994 0.0151395874783896 2061.2414905373 -10.0627307523973 151.072714600047
3517 23.3398486627274 3.36375839979267 0.0111864986238485 2070.63237897423 -8.63577822223306 170.018267152155
3518 55.4038516112546 3.7416680377307 0.0121865992550568 2033.76141900965 -5.02098274650052 136.639505657288
3519 50.869658424408 3.84183750035038 0.0137513013003461 2036.82486531301 -5.14746844768524 166.251887698212
3520 63.5793383033997 4.28157609416433 0.0149313586197396 2013.82221718808 -4.69533174531534 139.988927272689
3521 47.3398779905611 3.85179505068736 0.0129815129930896 2016.05895762285 -3.9885769225657 151.630001933234
3522 33.0792018955477 3.87915717258944 0.0144902215025182 2052.61671782029 -6.83119558729231 177.254976841115
3523 39.4981095864315 4.05459114586077 0.0150875061601622 2046.05482193711 -6.54859017580748 169.87679954053
3524 32.6695292076243 3.44316563314594 0.0109287790218349 2028.20766726858 -3.6941046686843 164.352648166029
3525 20.6290144048769 2.74834792870836 0.00766588746689383 2020.92793466849 -2.42957875365391 142.516905175643
3526 37.78446937065 4.01648891397728 0.0143322546165893 2048.33754577907 -7.07115010358393 148.127508891381
3527 -1.71845102037198 2.64752271677979 0.00802392964260155 2074.48895696155 -7.15852044289932 144.717599779828
3528 28.2941027881505 3.46020161792799 0.0117946706204716 2055.49660174898 -6.00880653131753 170.606282555916
3529 -11.8584312034645 2.4066037318981 0.00675911559765271 2042.97604360408 -2.55455617792904 147.710574750351
3530 58.4789806577847 3.74159371919837 0.0126518738431491 2046.5005589854 -6.02452667430043 150.535178443763
3531 60.2983332364216 4.09066897710614 0.013758655866406 2036.62666378776 -5.74176773428917 152.509436390859
3532 6.6130290417323 2.75685885719255 0.00796398664591324 2050.94036867097 -3.33145319949836 174.365115800073
3533 39.501588459237 3.57835235171858 0.0117344043730128 2043.58159242431 -5.050626732409 164.415271779616
3534 22.8272032599997 3.24539718826635 0.0110511595603674 2012.94706262462 -2.91220053099096 157.223152948592
3535 46.1182345011317 3.53903242293852 0.0114779095816786 2066.29094309499 -8.93549431115389 142.223850821909
3536 52.2089224267783 3.34443535418434 0.0107541833369393 2078.62313738745 -11.5724316774867 170.943883383771
3537 38.0632323578187 3.56981602951563 0.0116642164894684 2048.75219295314 -5.42411292903125 169.988598782022
3538 86.8958079755177 4.79291744674702 0.0177036843920443 2020.3376538679 -5.76289513614029 158.294735874447
3539 50.325263633988 3.74829143737897 0.0123900992109192 2065.4397785347 -9.08426685258746 157.51764330772
3540 14.9505517793181 3.19676251968439 0.0106346035802481 2074.78769406676 -10.3972195391543 140.488280018185
3541 74.4716295805642 4.43888985651709 0.0157445833331048 2014.46220036014 -4.68087614048272 166.304890206313
3542 15.4196261915781 2.90142303681843 0.00864214562872279 2085.0841255663 -14.2597181000747 144.854874945155
3543 20.8574949909533 2.92924580944618 0.0087079999075563 2063.76238533179 -5.39955663029104 165.179927675907
3544 34.39952982193 3.36086330779402 0.0105686779052944 2044.93606491387 -4.96146179269999 145.324408355146
3545 29.8554417031782 3.58795835095692 0.0116120963390408 2013.74724289286 -3.25798061443493 168.360375943582
3546 15.4196261915781 2.90142303681843 0.00864214562872279 2085.0841255663 -14.2597181000747 144.854874945155
3547 30.1346196647374 3.6775126234861 0.0129812975666678 2060.9577329196 -8.48555093165487 137.710237570643
3548 22.1028508401816 2.91693854435471 0.00898248300178574 2039.09223082918 -3.38139967992902 155.803710669989
3549 47.3640952773867 3.23971099507167 0.00967155616838498 2080.71377325291 -9.42187210079283 217.696875902581
3550 3.54469940850065 2.55754605845671 0.0072845945355682 2074.17574969307 -4.25713503267616 202.637122548855
3551 37.2956272457039 3.38397980483355 0.0109874238633362 2048.15977329738 -4.46352739585564 192.709614522845
3552 64.2874769479684 4.04409605075572 0.0136395617851371 2017.13289579051 -3.72033290099353 202.504972799002
3553 8.73156079649967 3.26745032078251 0.0107634592159459 2018.36880161869 -2.46577377896756 209.415945448304
3554 24.2309453900609 3.12821108825278 0.010087749242351 2019.32890234538 -2.33749901875854 202.936941305776
3555 47.0971780518702 3.93957014309099 0.0140313771410049 2018.12438913877 -3.56513164937496 211.504424415662
3556 56.0268727086554 3.74410108357375 0.0124649570786654 2018.45816424629 -3.32915902603418 200.171035072095
3557 73.3721562933701 4.49960153950798 0.0162562723911667 2025.89482043753 -4.98679352225736 207.211849194074
3558 11.5615487772841 2.95094036326341 0.00931652363695932 2027.37648722506 -2.53542586928234 183.631387686888
3559 56.9996825362531 3.66767197905167 0.0117380926444969 2040.49777101655 -4.61272538872436 183.856878214615
3560 57.7678796624437 3.76320101947092 0.0121256672591044 2061.73780560354 -7.63564009452239 178.74396093007
3561 65.0979333195792 3.94194082173882 0.0133549324456647 2040.36820492824 -5.10394460055977 194.00517677185
3562 92.124538913087 4.34238630051705 0.0145443174607905 2074.3925048653 -13.471442097798 202.714418269165
3563 53.1652188888732 3.94455052844767 0.0131242561310447 2023.46444880217 -4.17365472298115 177.391285934139
3564 44.0349008321745 3.68518234776985 0.0125884085058382 2036.70596061484 -3.91241066157818 219.075546617672
3565 64.1666688011373 4.27464825987122 0.0147940797978604 2073.09728836385 -12.2893546917476 212.241682943932
3566 28.4562725975101 3.3176299095652 0.0108388901888616 2047.67618924449 -4.1987516428344 196.611648060596
3567 30.274553242135 2.81547020347394 0.00789596356975853 2026.02201204165 -1.81475460762158 208.883641681519
3568 -24.8837233625901 2.44189802915082 0.00832700698133536 2069.83891238249 -3.14724779222161 214.216040954284
3569 55.9733536241591 4.1058087301409 0.0140402865762155 2076.77475711866 -13.0037529370748 218.079787976109
3570 26.7538468453446 3.10505291774161 0.00984603075332142 2046.02910440904 -3.86935809860006 178.471609706492
3571 51.05532763827 3.46821976428599 0.0108534654366017 2078.80096563185 -10.3685964457691 211.674774430718
3572 28.1526108481386 3.72795495530131 0.0138641986995203 2078.25211386965 -12.4241637974046 210.736945855574
3573 17.2760927039054 3.28773453054632 0.0110872778517028 2085.11521989573 -14.7442878549919 195.788737782271
3574 50.022140728519 3.58735268824797 0.0118627950329195 2077.4816183839 -11.1906046140939 199.270764866506
3575 36.515250313749 2.96689904308154 0.00823668229108559 2084.33877624292 -9.70670633018017 208.917126397398
3576 20.8921688502394 3.32959791484656 0.0109253976982379 2085.66771413758 -14.3027862044983 213.186273019022
3577 57.1181902548908 3.93601458333643 0.0138485348236395 2059.68420672254 -7.85272974520922 185.031000886392
3578 59.0616429607699 4.06271012496305 0.0141959814696792 2057.71604358102 -7.79110474744812 187.560934363014
3579 23.8829017806801 3.33556963487987 0.0113629549687379 2048.01750313421 -4.59869988029823 183.13611012982
3580 -9.4009582450379 2.59662621155859 0.00759349036808251 2014.36020929273 -1.3675183034502 201.77786473107
3581 35.6758751301623 3.38373940033799 0.0111165346939043 2076.1422660423 -9.73128000972793 192.916621106257
3582 6.11520422044853 2.95133637362259 0.00937445229943033 2085.40907010739 -11.9684036797844 193.624226279595
3583 20.8921688502394 3.32959791484656 0.0109253976982379 2085.66771413758 -14.3027862044983 213.186273019022
3584 64.0106618485836 3.69495255305028 0.0112093477927296 2055.1926495356 -6.04040950769559 186.273422328521
3585 31.3176710923836 3.75252123203734 0.0132693573668137 2032.2727918718 -3.87982649030164 215.983294454922
3586 19.4218693432384 3.61440202192421 0.0135141548725296 2053.30915776384 -5.35189711721614 216.966026234056
3587 28.1526108481386 3.72795495530131 0.0138641986995203 2078.25211386965 -12.4241637974046 210.736945855574
3588 21.287307761704 3.51102581849307 0.011852946009924 2074.95008702413 -9.04754880815744 216.91525043745
3589 62.1755446339512 3.6881993139358 0.0112733737391894 2074.76136126323 -9.63175369892269 213.659894550568
3590 25.4537885467839 3.11197151002727 0.00940381083014085 2043.4483850582 -2.93054055422544 218.82007448395
3591 22.3814413463019 3.48715101458533 0.012133780275601 2080.21866157115 -13.4142354573123 178.007056262905
3592 70.5527715471111 4.12189840848515 0.0144058291964031 2067.62572844815 -9.59685006877407 213.864278411618
3593 63.5004320833803 3.8919375797675 0.0123435567628578 2025.78104800126 -3.82531302515417 201.562776932952
3594 65.491516120549 4.27927414750283 0.0154086957089283 2073.14658042043 -12.9364831349812 200.726431772299
3595 12.8489924655478 2.98092019879774 0.00929000775847342 2056.48655695003 -4.39225159119815 179.432090921105
3596 5.77879388153961 2.60435921548903 0.0078448735436301 2082.42559454963 -7.22043101908639 194.731152933337
3597 73.7318564267368 4.10887297217066 0.0138151888073799 2054.44475827413 -7.38095252076164 182.40469366414
3598 33.6213551190417 3.54316113092849 0.0117136118496179 2078.76136289979 -12.3918355884962 182.496586450372
3599 32.28882441685 3.32529944004346 0.0108376712378265 2053.10992841027 -4.63817380135879 199.579478068057
3600 28.4968582658607 3.27816384007044 0.0105298110809927 2065.22756610624 -6.67788262711838 177.742678237058
3601 15.8579815811198 3.40909126713574 0.0120876160799388 2052.88711470598 -4.74567366531119 211.610153100456
3602 40.7238366520901 3.4713651070107 0.0110590469596069 2037.70704116998 -3.88253099285066 191.542733692091
3603 17.2281278401581 2.95347400918013 0.00949543137441612 2032.10885579395 -2.56010015495121 195.603636836738
3604 41.3047379162617 3.45502408701592 0.0107904157533938 2049.12434189953 -4.54323852667585 198.527401626017
3605 40.8963234199703 3.29571373816764 0.0102316960233218 2083.92654273822 -12.559623955749 207.502023921911
3606 31.258647301527 2.97184962201257 0.00881757431408858 2072.48208648246 -5.62023577280343 211.304879906947
3607 47.3640952773867 3.23971099507167 0.00967155616838498 2080.71377325291 -9.42187210079283 217.696875902581
3608 10.2607175815356 3.128450866431 0.0105677953628351 2073.34741910105 -7.76313004083931 188.366439030647
3609 59.5766340267611 4.28006163489828 0.0159922668103965 2049.14490505541 -7.16848334763199 188.191943358365
3610 4.5609105557389 2.92699960326892 0.00976150771806203 2076.65947297635 -6.82246796553954 209.599722610083
3611 17.2281278401581 2.95347400918013 0.00949543137441612 2032.10885579395 -2.56010015495121 195.603636836738
3612 32.6413816457697 3.53810027950739 0.0123251300529666 2072.88056937209 -9.81034241616726 183.89514177262
3613 -10.8716457012353 2.22618856238195 0.00598443928780752 2070.51996067446 -1.77173544419929 217.066652113641
3614 54.3149371165742 3.76791130931559 0.0126805147007273 2058.13351403479 -6.23875325312838 214.504470084753
3615 22.6189726881393 2.76449495495887 0.00717944513870451 2079.32007253869 -5.65108898794279 215.58505722969
3616 25.8399575689764 3.44931180723906 0.0113149115593189 2056.50184165081 -5.39442527573556 198.539926039775
3617 54.3149371165742 3.76791130931559 0.0126805147007273 2058.13351403479 -6.23875325312838 214.504470084753
3618 59.0847959471145 3.66810978929174 0.0113906712859839 2013.56491262326 -3.16776517778635 181.852155028892
3619 37.5960613227612 3.55866687808458 0.0123012960414717 2080.87576474366 -12.4980762810446 212.800645881528
3620 13.3851791569736 3.49189675618148 0.0125209037553855 2077.17278590798 -10.095990691334 216.389383928071
3621 38.2088544456433 3.62920025295809 0.0127489393472059 2070.98423785903 -8.50030280184001 215.718987979567
3622 47.3640952773867 3.23971099507167 0.00967155616838498 2080.71377325291 -9.42187210079283 217.696875902581
3623 69.7593758176101 4.25059330319015 0.0146627083178122 2047.49936120608 -6.24317461391911 211.657799865205
3624 11.7915498229432 3.19222908556164 0.0105507439537145 2077.52376767504 -9.59945017006248 185.759239180939
3625 63.1731489076074 4.2208996696693 0.0145442753508949 2055.26194500737 -7.58359341183677 196.260095603402
3626 9.73499657810618 3.03475607015564 0.00989055707737474 2056.9509017088 -3.85148842819035 214.818848306495
3627 12.0700859863787 3.06887156373941 0.0101258616292672 2071.17093705689 -6.2895894376561 204.545907297692
3628 27.0138256105976 2.89616704259404 0.00857250792552308 2014.7224077147 -1.84548789169639 199.103502082934
3629 14.6704479137877 3.41416105347925 0.0118624732835866 2071.02923519257 -8.74409397132695 180.620307062561
3630 70.212872538004 4.24988636545448 0.0149870999121668 2047.6115802438 -6.84447581646964 183.316743775977
3631 64.4009250968555 3.6864700821412 0.011726888689492 2077.93210091931 -12.3553064395674 187.461084372763
3632 25.7329637154081 2.99251488742165 0.00919520066426011 2030.96892634872 -2.48318804427981 199.556917148745
3633 52.9441748908615 3.64066930126424 0.0116341084205552 2036.03942380566 -4.09256993792951 193.049844461154
3634 10.4404602745316 2.9423073891235 0.00888753764272591 2074.30488998722 -6.85408988269046 187.436938952418
3635 73.4695235386925 3.88160801397867 0.0125557311218149 2072.29816209571 -10.830567413941 186.068881235591
3636 28.888583685481 3.80103179011582 0.0137279624000128 2022.54308187496 -3.7032245285809 200.340926622748
3637 25.3790236267266 3.09631139403747 0.00920496880543515 2078.76293331105 -8.46528223250061 201.652132773764
3638 31.5261023463768 3.01193735288425 0.00863749199893626 2061.25476829871 -4.59927118849009 190.366345024994
3639 60.3060430488957 3.80837475776774 0.0124405645072118 2078.38392233988 -12.3955811932683 209.930033217049
3640 13.8293702548161 3.08904882693757 0.00960149332497775 2048.10955555085 -3.34035956533626 210.463788163319
3641 64.1666688011373 4.27464825987122 0.0147940797978604 2073.09728836385 -12.2893546917476 212.241682943932
3642 55.2997864372179 3.9553376562175 0.0139139652467028 2014.08478176547 -3.80186083260924 177.424991415105
3643 42.4326307506037 3.64509387886946 0.0120615030498856 2045.48519515805 -4.86125363735482 193.578818348434
3644 31.0632268973363 3.47326255804807 0.0120961008305253 2071.87539161532 -9.35676082503051 178.520608329824
3645 51.5667342302711 3.80975182681502 0.0125314143697375 2032.48833110207 -3.84555281838402 219.100526161201
3646 40.4035170181157 3.45701907941158 0.0110740384128071 2043.71733076661 -3.79024537745863 218.75428066816
3647 41.8209535219608 3.69954143948175 0.0131681207602433 2065.36804744904 -7.35056944889948 218.100913501244
3648 7.47857133424267 2.97249951822295 0.00971090341597055 2028.39167765132 -2.34496966935694 205.075654485679
3649 25.3151390189262 3.39725580485042 0.0117059550150013 2015.57367752166 -2.69730422645807 203.308553156926
3650 58.4814633532885 3.98617439187892 0.0136286981678539 2051.58923433861 -6.18316932581365 205.589323620478
3651 57.3574154891752 3.92259541773457 0.0127443148678632 2057.69553109026 -7.14997024973854 189.18950360713
3652 30.8703949652931 3.31825034143705 0.0101867280987941 2083.57916986058 -14.1895023034886 178.278106225739
3653 53.6806252903835 4.54869577811603 0.0172969267167626 2064.1415474487 -10.3540660208091 218.504821082143
3654 14.0564488804491 3.3708830385182 0.011500877502862 2049.36639284645 -4.71205200068653 188.206958484293
3655 61.2794073262362 4.0007929716032 0.0137047202499135 2067.43687593122 -8.94776489352807 215.608936743418
3656 55.3868285022561 3.73842518023808 0.0122568044076785 2025.6735454814 -3.3818730711937 218.082957389958
[truncated: 4,364,471 more chars]
